# Supplementary material for: U2af1S34F and U2af1Q157R myeloid neoplasm-associated hotspot mutations induce distinct hematopoietic phenotypes in mice
Source: Leukemia. 2026 May 6;40(7):1467–81. doi: 10.1038/s41375-026-02974-7 (PMC13276503; doi:10.1038/s41375-026-02974-7)
Supplement: Supplementary file 3 — Table S3 Mouse KL gene expression [file 41375_2026_2974_MOESM3_ESM.xlsx]

## Sheet: KL_S34F_Fei_expr
Row.names	baseMean	log2FoldChange	lfcSE	stat	pvalue	padj	S34F_1.x	S34F_2.x	S34F_3.x	S34F_4.x	WT_1.x	WT_2.x	WT_3.x	WT_4.x	gene_name	gene_biotype	S34F_1.y	S34F_2.y	S34F_3.y	S34F_4.y	WT_1.y	WT_2.y	WT_3.y	WT_4.y
ENSMUSG00000066362	1848	-6.65079	1.66849	-3.98612	NA	NA	40.6748	26.7601	41.5443	36.6908	14477.2	35.6926	65.687	59.8013	Rps13-ps1	processed_pseudogene	42	27	50	38	13214	35	62	56
ENSMUSG00000100801	5354.97	-5.84196	1.58294	-3.69058	NA	NA	205.311	138.756	155.376	234.628	41406.8	239.65	259.57	199.694	Gm15459	processed_pseudogene	212	140	187	243	37794	235	245	187
ENSMUSG00000072476	63.0649	-3.53701	1.40143	-2.52385	NA	NA	7.74757	2.97334	9.97064	19.311	437.141	6.11873	12.7136	8.54305	Gm9008	protein_coding	8	3	12	20	399	6	12	8
ENSMUSG00000033730	16.8331	-3.18399	0.887931	-3.58585	0.000335981	0.00796991	1.93689	6.93779	1.66177	2.89665	84.3606	7.13851	21.1894	8.54305	Egr3	protein_coding	2	7	2	3	77	7	20	8
ENSMUSG00000052414	6.34501	-2.90967	1.53757	-1.89239	0.0584392	NA	0	0	5.81621	0	0	18.3562	13.7731	12.8146	Gm28047	protein_coding	0	0	7	0	0	18	13	12
ENSMUSG00000022039	7.18481	-2.74517	0.924128	-2.97055	0.00297264	NA	0	4.95557	2.49266	0	16.4339	9.17809	18.011	6.40728	Adam2	protein_coding	0	5	3	0	15	9	17	6
ENSMUSG00000082536	1373.51	-2.49089	1.04798	-2.37684	NA	NA	319.587	346.89	491.885	501.12	7977.01	333.471	484.177	533.94	Gm13456	processed_pseudogene	330	350	592	519	7281	327	457	500
ENSMUSG00000068397	33.0316	-2.34379	0.789835	-2.96744	0.00300293	0.0414074	4.84223	12.8845	20.7722	4.82774	20.8163	34.6728	10.5947	154.843	Gm10240	processed_pseudogene	5	13	25	5	19	34	10	145
ENSMUSG00000084383	33.0316	-2.34379	0.789835	-2.96744	0.00300293	0.0414074	4.84223	12.8845	20.7722	4.82774	20.8163	34.6728	10.5947	154.843	Gm13370	processed_pseudogene	5	13	25	5	19	34	10	145
ENSMUSG00000038242	14.499	-2.33275	0.772549	-3.01955	0.00253151	0.036586	7.74757	0.991113	7.47798	2.89665	5.47796	50.9894	21.1894	19.2219	Aox4	protein_coding	8	1	9	3	5	50	20	18
ENSMUSG00000025014	1050.56	-2.32361	0.228493	-10.1693	2.71973e-24	4.52774e-21	506.498	369.685	327.369	196.006	1893.18	1561.29	2046.89	1503.58	Dntt	protein_coding	523	373	394	203	1728	1531	1932	1408
ENSMUSG00000051504	8.87806	-2.30388	0.655857	-3.51278	0.000443449	0.00999127	3.87379	1.98223	4.98532	0.965549	9.86033	14.277	20.1299	14.9503	Siglech	protein_coding	4	2	6	1	9	14	19	14
ENSMUSG00000076490	26.354	-2.22683	0.39682	-5.61169	2.00364e-08	2.48116e-06	14.5267	4.95557	11.6324	5.79329	39.4413	38.7519	47.6761	48.0546	Trbc1	TR_C_gene	15	5	14	6	36	38	45	45
ENSMUSG00000081967	6.98839	-2.21745	1.32539	-1.67306	0.0943162	NA	0	0	4.98532	4.82774	14.2427	0	23.3083	8.54305	Gm14017	processed_pseudogene	0	0	6	5	13	0	22	8
ENSMUSG00000076749	15.1215	-2.20152	0.674246	-3.26516	0.00109402	0.0198206	2.90534	0	11.6324	6.75884	23.0074	21.4155	34.9625	20.2897	Trgc1	TR_C_gene	3	0	14	7	21	21	33	19
ENSMUSG00000116864	25.5964	-2.17927	1.4254	-1.52889	0.126293	0.438816	24.2112	12.8845	0	0	23.0074	25.4947	54.0329	65.1407	Gm3320	processed_pseudogene	25	13	0	0	21	25	51	61
ENSMUSG00000061311	35.6733	-2.15242	0.547729	-3.92971	8.50477e-05	0.00277015	11.6214	6.93779	25.7575	7.72439	30.6766	54.0487	111.244	37.3758	Rag1	protein_coding	12	7	31	8	28	53	105	35
ENSMUSG00000045777	4.57249	-2.15134	0.906229	-2.37395	0.0175989	NA	0.968447	3.96445	0	1.9311	7.66914	7.13851	5.29734	9.61093	Ifitm10	protein_coding	1	4	0	2	7	7	5	9
ENSMUSG00000079852	6.10879	-2.12008	0.848214	-2.49947	0.012438	NA	2.90534	1.98223	4.15443	0	4.38237	16.3166	11.6542	7.47516	Klra4	protein_coding	3	2	5	0	4	16	11	7
ENSMUSG00000006574	252.266	-2.11121	0.377523	-5.59227	2.24118e-08	2.75243e-06	69.7282	121.907	123.802	63.7262	232.266	620.031	583.767	202.897	Slc4a1	protein_coding	72	123	149	66	212	608	551	190
ENSMUSG00000074419	5.06397	-2.10826	0.944927	-2.23114	0.0256718	NA	1.93689	4.95557	0.830887	0	5.47796	7.13851	14.8326	5.3394	Gm15448	protein_coding	2	5	1	0	5	7	14	5
ENSMUSG00000109129	5.18624	-2.09332	1.69113	-1.23782	0.215783	NA	0	7.9289	0	0	19.7207	0	5.29734	8.54305	Gm44973	protein_coding	0	8	0	0	18	0	5	8
ENSMUSG00000114102	15.4879	-2.06699	1.13382	-1.82303	0.068299	0.320189	0	6.93779	2.49266	14.4832	35.0589	0	26.4867	38.4437	Gm48048	processed_pseudogene	0	7	3	15	32	0	25	36
ENSMUSG00000003882	42.2357	-2.0407	0.340149	-5.99945	1.97986e-09	3.2598e-07	12.5898	17.84	19.1104	16.4143	50.3972	63.2268	101.709	56.5977	Il7r	protein_coding	13	18	23	17	46	62	96	53
ENSMUSG00000014030	41.4476	-2.03946	0.728674	-2.79887	0.00512814	0.0604481	11.6214	4.95557	37.3899	10.621	24.103	52.0092	168.455	22.4255	Pax5	protein_coding	12	5	45	11	22	51	159	21
ENSMUSG00000034634	14.8333	-2.00573	0.573137	-3.49957	0.000466008	0.0103593	3.87379	4.95557	11.6324	2.89665	16.4339	19.376	38.1409	21.3576	Ly6d	protein_coding	4	5	14	3	15	19	36	20
ENSMUSG00000062524	15.1778	-1.99781	0.511733	-3.90402	9.46087e-05	0.00299055	6.77913	6.93779	5.81621	4.82774	12.0515	25.4947	36.0219	23.4934	Ncr1	protein_coding	7	7	7	5	11	25	34	22
ENSMUSG00000056399	1561.28	-1.9839	0.554354	-3.57876	0.000345222	0.00815847	917.119	966.335	423.752	213.386	2112.3	3087.92	3464.46	1304.95	Prss34	protein_coding	947	975	510	221	1928	3028	3270	1222
ENSMUSG00000054293	8.46113	-1.95439	0.721324	-2.70944	0.00673959	0.0739775	0	5.94668	4.98532	2.89665	15.3383	19.376	9.53521	9.61093	P2ry10b	protein_coding	0	6	6	3	14	19	9	9
ENSMUSG00000034438	6.81112	-1.94602	0.766543	-2.5387	0.0111266	NA	5.81068	1.98223	2.49266	0.965549	10.9559	15.2968	12.7136	4.27152	Gbp8	protein_coding	6	2	3	1	10	15	12	4
ENSMUSG00000015437	191.957	-1.94562	0.277565	-7.0096	2.38997e-12	7.46018e-10	69.7282	64.4223	132.111	49.243	279.376	268.204	293.473	379.098	Gzmb	protein_coding	72	65	159	51	255	263	277	355
ENSMUSG00000022225	23.5884	-1.94048	0.518456	-3.74281	0.000181971	0.00508211	8.71602	2.97334	10.8015	16.4143	26.2942	23.4551	41.3193	58.7334	Cma1	protein_coding	9	3	13	17	24	23	39	55
ENSMUSG00000027863	6.15327	-1.93997	0.811674	-2.39008	0.0168448	NA	5.81068	0.991113	3.32355	0	7.66914	11.2177	9.53521	10.6788	Cd2	protein_coding	6	1	4	0	7	11	9	10
ENSMUSG00000030724	31.5013	-1.92387	0.629358	-3.05687	0.00223662	0.0331466	7.74757	6.93779	30.7428	6.75884	25.1986	38.7519	102.768	33.1043	Cd19	protein_coding	8	7	37	7	23	38	97	31
ENSMUSG00000076937	4.84143	-1.92366	0.919203	-2.09275	0.0363714	NA	0.968447	0	4.98532	1.9311	12.0515	8.1583	5.29734	5.3394	Iglc2	IG_C_gene	1	0	6	2	11	8	5	5
ENSMUSG00000030165	11.9695	-1.90639	0.850691	-2.24099	0.0250264	0.173004	11.6214	0.991113	7.47798	0	8.76474	26.5145	24.3678	16.0182	Klrd1	protein_coding	12	1	9	0	8	26	23	15
ENSMUSG00000076498	10.9584	-1.90505	0.846275	-2.2511	0.0243793	0.170292	1.93689	2.97334	13.2942	0	12.0515	24.4749	21.1894	11.7467	Trbc2	TR_C_gene	2	3	16	0	11	24	20	11
ENSMUSG00000109222	10.1518	-1.85697	1.40222	-1.32431	0.185402	0.523633	8.71602	8.92002	0	0	0	8.1583	13.7731	41.6473	Gm10297	processed_pseudogene	9	9	0	0	0	8	13	39
ENSMUSG00000027488	9.11241	-1.83411	0.621439	-2.95138	0.00316355	0.0429732	1.93689	6.93779	3.32355	3.86219	8.76474	19.376	16.9515	11.7467	Snta1	protein_coding	2	7	4	4	8	19	16	11
ENSMUSG00000100602	4.95745	-1.82553	1.38728	-1.3159	0.188207	NA	5.81068	2.97334	0	0	15.3383	10.1979	0	5.3394	Gm19498	processed_pseudogene	6	3	0	0	14	10	0	5
ENSMUSG00000075394	3.7541	-1.82009	0.872428	-2.08624	0.0369573	NA	0.968447	2.97334	0.830887	1.9311	6.57355	6.11873	5.29734	5.3394	Hoxc4	protein_coding	1	3	1	2	6	6	5	5
ENSMUSG00000043932	5.85439	-1.81645	1.41213	-1.28631	0.198334	NA	8.71602	0	1.66177	0	0	17.3364	12.7136	6.40728	Klri2	protein_coding	9	0	2	0	0	17	12	6
ENSMUSG00000050150	9.42346	-1.81266	0.711341	-2.54823	0.0108272	0.102479	1.93689	1.98223	4.98532	7.72439	24.103	9.17809	19.0704	6.40728	Slc9b1	protein_coding	2	2	6	8	22	9	18	6
ENSMUSG00000026573	13.0166	-1.80473	0.8006	-2.25422	0.0241826	0.169421	11.6214	1.98223	6.64709	2.89665	9.86033	24.4749	42.3787	4.27152	Xcl1	protein_coding	12	2	8	3	9	24	40	4
ENSMUSG00000074344	10.3712	-1.79885	0.598818	-3.004	0.00266455	0.0380646	4.84223	1.98223	5.81621	5.79329	16.4339	20.3958	7.41628	20.2897	Tmigd3	protein_coding	5	2	7	6	15	20	7	19
ENSMUSG00000101330	13.3833	-1.79617	1.10788	-1.62126	0.104961	0.401899	0	0	7.47798	16.4143	13.1471	4.07915	32.8435	33.1043	Gm10193	processed_pseudogene	0	0	9	17	12	4	31	31
ENSMUSG00000019194	6.14468	-1.79571	0.71819	-2.50033	0.0124079	NA	2.90534	0.991113	4.98532	1.9311	12.0515	7.13851	8.47575	10.6788	Scn1b	protein_coding	3	1	6	2	11	7	8	10
ENSMUSG00000030785	24.5796	-1.79141	0.502383	-3.56583	0.000362706	0.00850458	14.5267	17.84	3.32355	8.68994	46.0149	25.4947	51.9139	28.8328	Cox6a2	protein_coding	15	18	4	9	42	25	49	27
ENSMUSG00000043873	9.22967	-1.77017	0.552972	-3.20119	0.00136862	0.0233288	3.87379	3.96445	4.98532	3.86219	10.9559	14.277	14.8326	17.0861	Chil5	protein_coding	4	4	6	4	10	14	14	16
ENSMUSG00000030427	20.8411	-1.76319	0.484666	-3.63795	0.000274817	0.00689713	16.4636	10.9022	4.98532	5.79329	39.4413	27.5343	41.3193	20.2897	Lilra6	protein_coding	17	11	6	6	36	27	39	19
ENSMUSG00000049350	173.632	-1.76028	0.298924	-5.88874	3.89157e-09	5.88964e-07	67.7913	55.5023	108.846	84.0027	136.949	326.332	284.997	324.636	Zg16	protein_coding	70	56	131	87	125	320	269	304
ENSMUSG00000096438	8.4715	-1.75828	1.20699	-1.45675	0.145186	0.466206	0	2.97334	0	12.5521	15.3383	5.09894	28.6056	3.20364	Gapdh-ps15	processed_pseudogene	0	3	0	13	14	5	27	3
ENSMUSG00000032053	34.2619	-1.75529	0.623154	-2.81678	0.0048507	0.0578187	8.71602	7.9289	34.0664	11.5866	25.1986	31.6134	116.542	38.4437	Pou2af1	protein_coding	9	8	41	12	23	31	110	36
ENSMUSG00000076757	7.98721	-1.74273	0.706508	-2.46669	0.0136369	0.118999	2.90534	3.96445	5.81621	1.9311	5.47796	19.376	16.9515	7.47516	Trgc4	TR_C_gene	3	4	7	2	5	19	16	7
ENSMUSG00000113255	20.1368	-1.71111	0.655347	-2.611	0.0090279	0.0896555	3.87379	5.94668	6.64709	21.2421	64.6399	19.376	18.011	21.3576	Tes3-ps	protein_coding	4	6	8	22	59	19	17	20
ENSMUSG00000024353	12.0425	-1.70913	0.707443	-2.41592	0.0156953	0.128856	3.87379	2.97334	11.6324	3.86219	6.57355	13.2572	37.0814	17.0861	Mzb1	protein_coding	4	3	14	4	6	13	35	16
ENSMUSG00000074243	9.07799	-1.69018	1.33569	-1.2654	0.205729	0.554395	0	0	7.47798	9.65549	0	19.376	24.3678	11.7467	Gm10651	processed_pseudogene	0	0	9	10	0	19	23	11
ENSMUSG00000089942	40.003	-1.67947	0.30614	-5.48595	4.11244e-08	4.59826e-06	23.2427	14.8667	23.2648	14.4832	76.6914	63.2268	50.8545	53.394	Pira2	protein_coding	24	15	28	15	70	62	48	50
ENSMUSG00000084329	12.2917	-1.67946	0.929271	-1.80729	NA	NA	4.84223	5.94668	5.81621	6.75884	61.3532	5.09894	3.1784	5.3394	Gm6733	processed_pseudogene	5	6	7	7	56	5	3	5
ENSMUSG00000003379	51.447	-1.66898	0.652781	-2.55673	0.0105662	0.100531	27.1165	8.92002	51.515	10.621	33.9634	43.8509	186.466	49.1225	Cd79a	protein_coding	28	9	62	11	31	43	176	46
ENSMUSG00000005640	3.49995	-1.66573	1.15677	-1.43999	0.149871	NA	0	5.94668	0.830887	0	5.47796	5.09894	4.23787	6.40728	Insrr	protein_coding	0	6	1	0	5	5	4	6
ENSMUSG00000042165	5.98692	-1.65447	1.34719	-1.22809	0.219413	NA	0	0	0	11.5866	15.3383	7.13851	6.35681	7.47516	Gm9774	protein_coding	0	0	0	12	14	7	6	7
ENSMUSG00000029811	13.9255	-1.6511	0.474032	-3.48311	0.000495626	0.0108726	6.77913	4.95557	8.30887	6.75884	14.2427	20.3958	28.6056	21.3576	Aoc1	protein_coding	7	5	10	7	13	20	27	20
ENSMUSG00000027249	7.89884	-1.64552	0.666088	-2.47042	0.0134953	0.118246	3.87379	6.93779	0.830887	3.86219	8.76474	10.1979	13.7731	14.9503	F2	protein_coding	4	7	1	4	8	10	13	14
ENSMUSG00000082045	12.7014	-1.60558	1.36109	-1.17963	0.238146	0.592911	25.1796	0	0	0	23.0074	20.3958	9.53521	23.4934	Gm11585	processed_pseudogene	26	0	0	0	21	20	9	22
ENSMUSG00000029923	30.088	-1.58595	0.350454	-4.52541	6.02789e-06	0.000319137	8.71602	18.8311	20.7722	11.5866	41.6325	53.029	45.5571	40.5795	Rab19	protein_coding	9	19	25	12	38	52	43	38
ENSMUSG00000000903	32.7695	-1.5732	0.658949	-2.38745	0.0169659	0.134917	7.74757	2.97334	36.559	18.3454	26.2942	42.8311	93.2332	34.1722	Vpreb3	protein_coding	8	3	44	19	24	42	88	32
ENSMUSG00000030268	219.567	-1.57025	0.953832	-1.64625	0.0997117	0.3922	73.602	267.601	41.5443	59.864	70.1179	400.777	75.2223	767.806	Bcat1	protein_coding	76	270	50	62	64	393	71	719
ENSMUSG00000026628	215.575	-1.56951	1.1389	-1.3781	0.168172	0.50084	238.238	170.471	12.4633	13.5177	830.459	185.601	209.775	64.0728	Atf3	protein_coding	246	172	15	14	758	182	198	60
ENSMUSG00000070737	182.868	-1.55701	0.171295	-9.08963	9.93744e-20	8.75839e-17	94.9078	83.2535	98.8755	93.6582	327.582	256.987	214.013	293.667	Tmem35b	protein_coding	98	84	119	97	299	252	202	275
ENSMUSG00000023034	485.797	-1.55668	0.79458	-1.95912	0.0500991	0.266845	341.862	394.463	115.493	134.211	1840.59	305.936	551.983	201.829	Nr4a1	protein_coding	353	398	139	139	1680	300	521	189
ENSMUSG00000094344	10.1535	-1.55442	0.828511	-1.87615	0.060634	0.298842	4.84223	5.94668	4.98532	4.82774	41.6325	3.05936	10.5947	5.3394	Gm11942	processed_pseudogene	5	6	6	5	38	3	10	5
ENSMUSG00000009210	5.13297	-1.55399	0.844716	-1.83966	0.0658175	NA	2.90534	0.991113	0.830887	5.79329	3.28678	9.17809	9.53521	8.54305	Prr29	protein_coding	3	1	1	6	3	9	9	8
ENSMUSG00000057098	29.2123	-1.5524	0.714378	-2.17308	0.0297744	0.193205	6.77913	6.93779	29.081	16.4143	15.3383	25.4947	113.363	20.2897	Ebf1	protein_coding	7	7	35	17	14	25	107	19
ENSMUSG00000083962	24.3736	-1.53706	0.599076	-2.56571	0.0102965	0.0991473	7.74757	23.7867	10.8015	7.72439	16.4339	34.6728	19.0704	74.7516	Gm15707	processed_pseudogene	8	24	13	8	15	34	18	70
ENSMUSG00000044550	51.7118	-1.5296	0.570884	-2.67936	0.00737624	0.0783817	4.84223	34.689	21.6031	45.3808	28.4854	77.5039	80.5196	120.671	Tceal3	protein_coding	5	35	26	47	26	76	76	113
ENSMUSG00000047370	63.9873	-1.51757	0.596763	-2.54301	0.0109903	0.103587	8.71602	26.7601	45.6988	51.1741	176.39	40.7915	128.196	34.1722	Gm7367	processed_pseudogene	9	27	55	53	161	40	121	32
ENSMUSG00000028024	11.0043	-1.51416	0.886619	-1.70779	0.0876746	0.366833	0.968447	8.92002	9.97064	2.89665	4.38237	15.2968	40.2598	5.3394	Enpep	protein_coding	1	9	12	3	4	15	38	5
ENSMUSG00000069792	36.3724	-1.50917	0.34484	-4.37642	1.20643e-05	0.00058498	16.4636	28.7423	20.7722	9.65549	49.3016	47.93	52.9734	65.1407	Wfdc17	protein_coding	17	29	25	10	45	47	50	61
ENSMUSG00000061577	19.4961	-1.50835	0.531244	-2.83928	0.00452158	0.0552569	16.4636	12.8845	7.47798	3.86219	18.6251	25.4947	48.7355	22.4255	Adgrg5	protein_coding	17	13	9	4	17	25	46	21
ENSMUSG00000034059	8.18829	-1.50735	0.734762	-2.05149	0.0402196	0.23222	0.968447	6.93779	2.49266	6.75884	5.47796	16.3166	18.011	8.54305	Ypel4	protein_coding	1	7	3	7	5	16	17	8
ENSMUSG00000074417	29.4577	-1.50466	0.556193	-2.70528	0.00682464	0.0746921	22.2743	28.7423	5.81621	4.82774	44.9193	37.7321	61.4492	29.9007	Gm14548	protein_coding	23	29	7	5	41	37	58	28
ENSMUSG00000032246	31.1365	-1.50344	0.535519	-2.80744	0.00499362	0.0591926	5.81068	22.7956	20.7722	15.4488	93.1253	32.6332	28.6056	29.9007	Calml4	protein_coding	6	23	25	16	85	32	27	28
ENSMUSG00000041831	9.86247	-1.50251	0.518128	-2.89989	0.00373295	0.0480394	4.84223	5.94668	4.98532	4.82774	13.1471	13.2572	18.011	13.8824	Sytl3	protein_coding	5	6	6	5	12	13	17	13
ENSMUSG00000068227	71.9337	-1.49447	0.314102	-4.7579	1.95614e-06	0.000123666	39.7063	36.6712	49.0223	25.1043	70.1179	127.473	145.147	82.2268	Il2rb	protein_coding	41	37	59	26	64	125	137	77
ENSMUSG00000030470	206.288	-1.48699	0.144243	-10.3089	6.42483e-25	1.20329e-21	97.8131	104.067	120.479	111.038	271.707	285.541	305.127	354.536	Csrp3	protein_coding	101	105	145	115	248	280	288	332
ENSMUSG00000106133	6.89192	-1.48666	1.73648	-0.856132	0.391925	NA	14.5267	0	0	0	5.47796	0	13.7731	21.3576	Gm3724	processed_pseudogene	15	0	0	0	5	0	13	20
ENSMUSG00000074607	10.6508	-1.4786	0.50782	-2.91165	0.00359522	0.046598	3.87379	5.94668	4.98532	7.72439	18.6251	14.277	15.892	13.8824	Tox2	protein_coding	4	6	6	8	17	14	15	13
ENSMUSG00000110250	7.97475	-1.47658	0.823626	-1.79278	0.0730083	0.332083	5.81068	0	3.32355	7.72439	12.0515	4.07915	20.1299	10.6788	Gm9077	unprocessed_pseudogene	6	0	4	8	11	4	19	10
ENSMUSG00000046480	5.35099	-1.46688	1.28489	-1.14164	0.253605	NA	0.968447	1.98223	8.30887	0	0	7.13851	19.0704	5.3394	Scn4b	protein_coding	1	2	10	0	0	7	18	5
ENSMUSG00000021356	20.9073	-1.45967	0.584557	-2.49705	0.012523	0.113031	10.6529	9.91113	19.9413	3.86219	21.9118	22.4353	60.3897	18.154	Irf4	protein_coding	11	10	24	4	20	22	57	17
ENSMUSG00000054203	209.054	-1.45882	0.259962	-5.61168	2.00374e-08	2.48116e-06	120.087	139.747	106.354	80.1405	246.508	350.807	428.025	200.762	Ifi205	protein_coding	124	141	128	83	225	344	404	188
ENSMUSG00000066319	7.75392	-1.44763	0.866126	-1.67139	0.0946456	NA	3.87379	3.96445	5.81621	2.89665	30.6766	2.03958	6.35681	6.40728	Rtp3	protein_coding	4	4	7	3	28	2	6	6
ENSMUSG00000014158	23.7089	-1.44595	0.378038	-3.82487	0.000130841	0.00388967	9.68447	19.8223	9.13975	12.5521	29.581	40.7915	30.7246	37.3758	Trpv4	protein_coding	10	20	11	13	27	40	29	35
ENSMUSG00000027750	10.009	-1.44386	0.549845	-2.62594	0.00864112	0.0870678	8.71602	2.97334	4.98532	4.82774	17.5295	10.1979	15.892	14.9503	Postn	protein_coding	9	3	6	5	16	10	15	14
ENSMUSG00000034855	96.1764	-1.44308	0.892656	-1.61661	0.105963	0.404185	98.7816	61.449	21.6031	25.1043	398.796	49.9696	69.9249	43.7831	Cxcl10	protein_coding	102	62	26	26	364	49	66	41
ENSMUSG00000080078	4.02085	-1.44166	1.42785	-1.00968	0.31265	NA	0	0	0	8.68994	5.47796	2.03958	7.41628	8.54305	Gm15583	processed_pseudogene	0	0	0	9	5	2	7	8
ENSMUSG00000026308	6.15374	-1.44079	0.712319	-2.02267	0.0431072	NA	4.84223	3.96445	1.66177	2.89665	9.86033	13.2572	8.47575	4.27152	Klhl30	protein_coding	5	4	2	3	9	13	8	4
ENSMUSG00000005339	406.659	-1.44067	0.46462	-3.10074	0.00193036	0.030065	222.743	345.898	225.17	82.0716	753.767	738.326	535.032	350.265	Fcer1a	protein_coding	230	349	271	85	688	724	505	328
ENSMUSG00000072600	4.92537	-1.43985	1.17524	-1.22515	0.220518	NA	9.68447	0.991113	0	0	7.66914	5.09894	7.41628	8.54305	Ear-ps9	transcribed_unprocessed_pseudogene	10	1	0	0	7	5	7	8
ENSMUSG00000048621	13.9816	-1.4353	0.48501	-2.95932	0.00308321	0.0421494	11.6214	8.92002	4.98532	4.82774	21.9118	23.4551	22.2488	13.8824	Gm6377	protein_coding	12	9	6	5	20	23	21	13
ENSMUSG00000026070	42.4753	-1.42651	0.290306	-4.91382	8.93185e-07	6.37267e-05	30.9903	21.8045	17.4486	22.2076	53.684	70.3654	72.0438	51.2583	Il18r1	protein_coding	32	22	21	23	49	69	68	48
ENSMUSG00000030167	6.81434	-1.42581	0.915365	-1.55764	0.119319	NA	1.93689	4.95557	4.98532	2.89665	0	15.2968	14.8326	9.61093	Klrc1	protein_coding	2	5	6	3	0	15	14	9
ENSMUSG00000042763	5.05373	-1.4241	0.767419	-1.8557	0.0634963	NA	0.968447	2.97334	4.98532	1.9311	7.66914	10.1979	5.29734	6.40728	Maneal	protein_coding	1	3	6	2	7	10	5	6
ENSMUSG00000031494	11.9552	-1.42063	0.636995	-2.2302	0.025734	0.17582	5.81068	10.9022	8.30887	0.965549	18.6251	24.4749	18.011	8.54305	Cd209a	protein_coding	6	11	10	1	17	24	17	8
ENSMUSG00000057337	25.9421	-1.41479	0.587503	-2.40814	0.0160338	0.130492	8.71602	11.8934	23.2648	12.5521	18.6251	29.5738	84.7575	18.154	Chst3	protein_coding	9	12	28	13	17	29	80	17
ENSMUSG00000055312	75.778	-1.41299	0.241374	-5.85396	4.79998e-09	7.1918e-07	31.9587	39.6445	39.8826	54.0707	125.993	128.493	87.9359	98.245	Them7	protein_coding	33	40	48	56	115	126	83	92
ENSMUSG00000025352	10.7075	-1.40595	0.549171	-2.56013	0.0104632	0.100044	5.81068	8.92002	4.98532	3.86219	8.76474	21.4155	16.9515	14.9503	Gdf11	protein_coding	6	9	6	4	8	21	16	14
ENSMUSG00000033777	13.1095	-1.40019	0.464305	-3.01567	0.00256412	0.036905	5.81068	5.94668	8.30887	8.68994	15.3383	20.3958	24.3678	16.0182	Tlr13	protein_coding	6	6	10	9	14	20	23	15
ENSMUSG00000042641	7.75162	-1.39634	0.640922	-2.17864	0.0293585	NA	2.90534	6.93779	2.49266	4.82774	15.3383	6.11873	12.7136	10.6788	Rgsl1	protein_coding	3	7	3	5	14	6	12	10
ENSMUSG00000081675	9.52092	-1.39324	0.721286	-1.93161	0.0534079	0.276698	2.90534	5.94668	1.66177	10.621	7.66914	10.1979	26.4867	10.6788	Gm12712	processed_pseudogene	3	6	2	11	7	10	25	10
ENSMUSG00000082925	6.22122	-1.38715	0.861276	-1.61057	0.107273	NA	1.93689	0	4.98532	6.75884	14.2427	11.2177	6.35681	4.27152	Gm13135	processed_pseudogene	2	0	6	7	13	11	6	4
ENSMUSG00000036887	10.6234	-1.38456	0.624786	-2.21605	0.0266879	0.180038	3.87379	4.95557	4.15443	10.621	9.86033	12.2375	28.6056	10.6788	C1qa	protein_coding	4	5	5	11	9	12	27	10
ENSMUSG00000078880	69.5326	-1.38128	1.37362	-1.00557	0.314622	0.668891	17.432	94.1557	28.2502	14.4832	157.765	0	46.6166	197.558	Gm14308	protein_coding	18	95	34	15	144	0	44	185
ENSMUSG00000057606	9.71291	-1.37886	0.602679	-2.28789	0.022144	0.161138	0.968447	8.92002	4.98532	6.75884	14.2427	16.3166	14.8326	10.6788	Colq	protein_coding	1	9	6	7	13	16	14	10
ENSMUSG00000025089	19.067	-1.3726	0.654283	-2.09786	0.0359172	0.21678	14.5267	9.91113	14.1251	3.86219	10.9559	15.2968	63.5681	20.2897	Gfra1	protein_coding	15	10	17	4	10	15	60	19
ENSMUSG00000022103	14.7828	-1.36045	0.634599	-2.1438	0.0320488	0.202014	5.81068	6.93779	11.6324	8.68994	4.38237	23.4551	39.2003	18.154	Gfra2	protein_coding	6	7	14	9	4	23	37	17
ENSMUSG00000104802	227.336	-1.35997	0.693306	-1.96157	0.0498123	0.266594	104.592	88.2091	171.163	145.798	808.547	83.6226	233.083	183.675	Gm5869	processed_pseudogene	108	89	206	151	738	82	220	172
ENSMUSG00000001948	31.1588	-1.35203	0.286416	-4.7205	2.35262e-06	0.000143874	17.432	17.84	16.6177	18.3454	42.7281	45.8904	44.4977	45.9189	Spa17	protein_coding	18	18	20	19	39	45	42	43
ENSMUSG00000032060	37.9119	-1.33252	0.419514	-3.17634	0.00149143	0.0248567	34.8641	17.84	19.9413	13.5177	88.743	32.6332	44.4977	51.2583	Cryab	protein_coding	36	18	24	14	81	32	42	48
ENSMUSG00000026344	7.37384	-1.33139	0.615467	-2.16321	0.0305248	NA	5.81068	1.98223	4.15443	4.82774	9.86033	14.277	9.53521	8.54305	Lypd1	protein_coding	6	2	5	5	9	14	9	8
ENSMUSG00000026475	7.5429	-1.32686	0.813614	-1.63083	0.102927	NA	6.77913	4.95557	1.66177	3.86219	25.1986	4.07915	9.53521	4.27152	Rgs16	protein_coding	7	5	2	4	23	4	9	4
ENSMUSG00000030214	580.616	-1.32616	0.276199	-4.80147	1.57507e-06	0.000105354	380.6	484.654	256.744	202.765	879.76	853.562	1079.6	507.243	Plbd1	protein_coding	393	489	309	210	803	837	1019	475
ENSMUSG00000025746	13.1443	-1.32527	0.457251	-2.89833	0.00375154	0.0481244	8.71602	8.92002	6.64709	5.79329	19.7207	23.4551	16.9515	14.9503	Il6	protein_coding	9	9	8	6	18	23	16	14
ENSMUSG00000024134	5.76835	-1.3223	0.767511	-1.72285	0.0849165	NA	0.968447	3.96445	2.49266	5.79329	7.66914	7.13851	4.23787	13.8824	Six2	protein_coding	1	4	3	6	7	7	4	13
ENSMUSG00000021680	5.75165	-1.32082	0.790367	-1.67115	0.0946923	NA	6.77913	1.98223	2.49266	1.9311	5.47796	6.11873	15.892	5.3394	Crhbp	protein_coding	7	2	3	2	5	6	15	5
ENSMUSG00000050921	44.263	-1.32015	0.319195	-4.13588	3.53596e-05	0.00136193	28.085	28.7423	23.2648	21.2421	70.1179	52.0092	88.9953	41.6473	P2ry10	protein_coding	29	29	28	22	64	51	84	39
ENSMUSG00000058966	5.37415	-1.31601	0.785161	-1.67611	0.0937169	NA	1.93689	4.95557	1.66177	3.86219	3.28678	9.17809	5.29734	12.8146	Tlcd3b	protein_coding	2	5	2	4	3	9	5	12
ENSMUSG00000078125	5.57545	-1.31437	0.745237	-1.76369	0.0777847	NA	0.968447	1.98223	5.81621	3.86219	10.9559	6.11873	6.35681	8.54305	Gm10916	processed_pseudogene	1	2	7	4	10	6	6	8
ENSMUSG00000025163	57.0759	-1.31077	0.350755	-3.73699	0.000186234	0.00516729	42.6117	31.7156	36.559	20.2765	54.7796	107.078	109.125	54.4619	Cd7	protein_coding	44	32	44	21	50	105	103	51
ENSMUSG00000050919	64.2104	-1.30895	0.386788	-3.38416	0.00071396	0.014378	29.0534	61.449	33.2355	24.1387	66.8311	88.7215	149.385	60.8692	Zfp366	protein_coding	30	62	40	25	61	87	141	57
ENSMUSG00000030149	76.0371	-1.3084	0.28077	-4.66005	3.1614e-06	0.0001828	56.1699	29.7334	46.5297	42.4841	75.5959	135.632	130.315	91.8377	Klrk1	protein_coding	58	30	56	44	69	133	123	86
ENSMUSG00000101236	14.4383	-1.30748	0.601938	-2.17212	0.0298466	0.19337	4.84223	7.9289	4.15443	16.4143	20.8163	8.1583	25.4272	27.7649	Gm6750	processed_pseudogene	5	8	5	17	19	8	24	26
ENSMUSG00000081665	16.9064	-1.30738	0.844849	-1.54747	0.12175	0.432824	17.432	15.8578	0	5.79329	15.3383	21.4155	48.7355	10.6788	Gm15922	polymorphic_pseudogene	18	16	0	6	14	21	46	10
ENSMUSG00000115463	9.33919	-1.3049	0.609497	-2.14094	0.0322785	0.20312	1.93689	9.91113	5.81621	3.86219	18.6251	12.2375	12.7136	9.61093	Gm49356	protein_coding	2	10	7	4	17	12	12	9
ENSMUSG00000039676	11.4417	-1.30239	0.510737	-2.55002	0.0107716	0.102209	6.77913	8.92002	4.98532	5.79329	24.103	12.2375	14.8326	13.8824	Capsl	protein_coding	7	9	6	6	22	12	14	13
ENSMUSG00000036687	4.08095	-1.30181	0.953285	-1.36561	0.172063	NA	0	2.97334	1.66177	4.82774	6.57355	9.17809	5.29734	2.13576	Tmem184a	protein_coding	0	3	2	5	6	9	5	2
ENSMUSG00000030703	151.189	-1.29657	0.776177	-1.67045	NA	NA	94.9078	106.049	69.7945	79.175	614.627	67.306	85.8169	91.8377	Gdpd3	protein_coding	98	107	84	82	561	66	81	86
ENSMUSG00000023216	263.922	-1.29464	0.34792	-3.72108	0.000198374	0.00535191	130.74	149.658	173.655	157.384	131.471	592.497	451.334	324.636	Epb42	protein_coding	135	151	209	163	120	581	426	304
ENSMUSG00000030577	69.2877	-1.29167	0.247609	-5.21657	1.82265e-07	1.66516e-05	49.3908	46.5823	33.2355	31.8631	92.0297	90.7611	126.077	84.3626	Cd22	protein_coding	51	47	40	33	84	89	119	79
ENSMUSG00000086564	9.04899	-1.28982	0.643705	-2.00375	0.045097	0.25044	7.74757	5.94668	1.66177	5.79329	20.8163	9.17809	13.7731	7.47516	Cd101	protein_coding	8	6	2	6	19	9	13	7
ENSMUSG00000036172	32.2904	-1.28972	0.315	-4.09434	4.23375e-05	0.0015687	27.1165	18.8311	16.6177	12.5521	41.6325	46.9102	47.6761	46.9868	Cd200r3	protein_coding	28	19	20	13	38	46	45	44
ENSMUSG00000040229	17.0793	-1.28212	0.497263	-2.57835	0.00992724	0.0964829	12.5898	12.8845	5.81621	8.68994	20.8163	15.2968	41.3193	19.2219	Gpr34	protein_coding	13	13	7	9	19	15	39	18
ENSMUSG00000022157	1582.71	-1.28153	0.301325	-4.25298	2.10941e-05	0.000906483	929.709	1347.91	705.423	707.747	2236.1	2425.06	2852.09	1457.66	Mcpt8	protein_coding	960	1360	849	733	2041	2378	2692	1365
ENSMUSG00000021708	11.9203	-1.27718	0.63816	-2.00134	0.0453557	0.251172	11.6214	9.91113	1.66177	4.82774	25.1986	10.1979	11.6542	20.2897	Rasgrf2	protein_coding	12	10	2	5	23	10	11	19
ENSMUSG00000104213	20.5603	-1.27714	0.417434	-3.05951	0.00221701	0.0329538	16.4636	10.9022	8.30887	12.5521	31.7722	37.7321	29.6651	17.0861	Ighd	IG_C_gene	17	11	10	13	29	37	28	16
ENSMUSG00000062638	5.19778	-1.27052	0.799906	-1.58834	0.11221	NA	4.84223	2.97334	2.49266	1.9311	2.19118	11.2177	10.5947	5.3394	Btnl1	protein_coding	5	3	3	2	2	11	10	5
ENSMUSG00000049134	98.2244	-1.26862	0.315953	-4.01521	5.93935e-05	0.00205518	81.3495	56.4934	60.6547	31.8631	208.163	113.196	108.066	126.01	Nrap	protein_coding	84	57	73	33	190	111	102	118
ENSMUSG00000003282	36.449	-1.2667	0.322806	-3.92404	8.70768e-05	0.00280401	18.4005	21.8045	24.0957	21.2421	30.6766	53.029	58.2708	64.0728	Plag1	protein_coding	19	22	29	22	28	52	55	60
ENSMUSG00000082774	5.09901	-1.26048	0.771281	-1.63427	0.102203	NA	2.90534	0.991113	4.15443	3.86219	9.86033	3.05936	7.41628	8.54305	Gm8805	processed_pseudogene	3	1	5	4	9	3	7	8
ENSMUSG00000038903	56.7744	-1.26005	0.426246	-2.95616	0.00311491	0.0424665	14.5267	44.6001	33.2355	41.5186	36.1545	121.355	73.1033	89.702	Ccdc68	protein_coding	15	45	40	43	33	119	69	84
ENSMUSG00000024397	83.5604	-1.25911	0.299883	-4.19869	2.68469e-05	0.00108423	62.949	59.4668	31.5737	43.4497	115.037	123.394	157.861	74.7516	Aif1	protein_coding	65	60	38	45	105	121	149	70
ENSMUSG00000022240	29.8181	-1.25847	0.444971	-2.82821	0.00468086	0.0563413	24.2112	26.7601	9.97064	9.65549	44.9193	56.0883	42.3787	24.5613	Ctnnd2	protein_coding	25	27	12	10	41	55	40	23
ENSMUSG00000027318	9.44589	-1.24656	0.731908	-1.70316	0.0885378	0.369002	4.84223	2.97334	4.98532	9.65549	4.38237	29.5738	8.47575	10.6788	Adam33	protein_coding	5	3	6	10	4	29	8	10
ENSMUSG00000037849	12.5797	-1.24111	0.567692	-2.18623	0.0287987	0.189085	8.71602	3.96445	6.64709	10.621	6.57355	18.3562	20.1299	25.6291	Ifi206	protein_coding	9	4	8	11	6	18	19	24
ENSMUSG00000001507	9.85616	-1.2369	0.544504	-2.27161	0.0231101	0.165042	4.84223	6.93779	4.98532	6.75884	15.3383	9.17809	20.1299	10.6788	Itga3	protein_coding	5	7	6	7	14	9	19	10
ENSMUSG00000033981	4.71616	-1.23641	0.733542	-1.68554	0.0918845	NA	1.93689	2.97334	2.49266	3.86219	7.66914	8.1583	5.29734	5.3394	Gria2	protein_coding	2	3	3	4	7	8	5	5
ENSMUSG00000075370	58.1698	-1.23345	0.511533	-2.41129	0.0158964	0.129796	41.6432	27.7512	49.0223	20.2765	54.7796	45.8904	184.347	41.6473	Igll1	protein_coding	43	28	59	21	50	45	174	39
ENSMUSG00000055148	672.315	-1.22717	0.456178	-2.69011	0.00714294	0.0767738	403.842	648.188	226.832	331.183	1600.66	926.987	544.567	696.258	Klf2	protein_coding	417	654	273	343	1461	909	514	652
ENSMUSG00000078881	143.798	-1.22323	0.802171	-1.5249	0.127284	0.440539	145.267	21.8045	15.7868	162.212	285.95	156.028	236.261	127.078	Gm14434	protein_coding	150	22	19	168	261	153	223	119
ENSMUSG00000037437	4.71799	-1.2213	0.78675	-1.55234	0.120581	NA	4.84223	2.97334	1.66177	1.9311	5.47796	9.17809	8.47575	3.20364	Adam32	protein_coding	5	3	2	2	5	9	8	3
ENSMUSG00000038421	24.9897	-1.2205	0.458526	-2.6618	0.00777249	0.0811535	15.4951	10.9022	19.9413	13.5177	28.4854	23.4551	64.6276	23.4934	Fcrla	protein_coding	16	11	24	14	26	23	61	22
ENSMUSG00000112743	8.91344	-1.21652	1.41867	-0.85751	0.391163	0.733884	16.4636	0	4.98532	0	23.0074	19.376	0	7.47516	Gm49358	protein_coding	17	0	6	0	21	19	0	7
ENSMUSG00000057058	12.851	-1.21497	0.671858	-1.80838	0.0705481	0.325654	6.77913	8.92002	14.1251	0.965549	18.6251	21.4155	7.41628	24.5613	Skap1	protein_coding	7	9	17	1	17	21	7	23
ENSMUSG00000026630	28.9072	-1.21186	0.390149	-3.10615	0.0018954	0.029737	20.3374	25.7689	14.1251	9.65549	48.2061	37.7321	48.7355	26.697	Batf3	protein_coding	21	26	17	10	44	37	46	25
ENSMUSG00000112263	3.62874	-1.2072	1.2577	-0.959851	0.33713	NA	1.93689	5.94668	0	0.965549	8.76474	6.11873	5.29734	0	Gm47874	processed_pseudogene	2	6	0	1	8	6	5	0
ENSMUSG00000005131	10.2679	-1.20279	0.637338	-1.88721	0.0591323	0.294052	5.81068	13.8756	2.49266	2.89665	9.86033	15.2968	15.892	16.0182	4930550C14Rik	protein_coding	6	14	3	3	9	15	15	15
ENSMUSG00000026117	11.7781	-1.19502	0.543728	-2.19784	0.0279608	0.186007	1.93689	7.9289	9.97064	8.68994	15.3383	15.2968	22.2488	12.8146	Zap70	protein_coding	2	8	12	9	14	15	21	12
ENSMUSG00000048967	5.69561	-1.19255	0.73844	-1.61495	0.106321	NA	2.90534	4.95557	4.98532	0.965549	7.66914	8.1583	11.6542	4.27152	Yjefn3	protein_coding	3	5	6	1	7	8	11	4
ENSMUSG00000058427	109.689	-1.19178	1.07889	-1.10463	0.269319	0.625419	77.4757	152.631	9.13975	28.0009	454.671	40.7915	66.7465	48.0546	Cxcl2	protein_coding	80	154	11	29	415	40	63	45
ENSMUSG00000032503	38.1257	-1.1912	0.406324	-2.93165	0.00337161	0.0446657	24.2112	17.84	26.5884	24.1387	43.8237	35.6926	97.4711	35.2401	Arpp21	protein_coding	25	18	32	25	40	35	92	33
ENSMUSG00000071537	7.2916	-1.18998	0.667495	-1.78275	0.0746271	NA	7.74757	1.98223	4.15443	3.86219	15.3383	6.11873	11.6542	7.47516	Klrg2	protein_coding	8	2	5	4	14	6	11	7
ENSMUSG00000038179	88.7661	-1.18973	0.272415	-4.36735	1.25763e-05	0.000603944	63.9175	57.4846	50.6841	44.4152	131.471	102.999	176.931	82.2268	Slamf7	protein_coding	66	58	61	46	120	101	167	77
ENSMUSG00000085939	5.90101	-1.1896	0.838959	-1.41795	0.156207	NA	1.93689	3.96445	8.30887	0	9.86033	6.11873	8.47575	8.54305	Cd63-ps	transcribed_processed_pseudogene	2	4	10	0	9	6	8	8
ENSMUSG00000033578	5.82682	-1.18875	0.964984	-1.23188	0.217993	NA	0.968447	3.96445	9.13975	0	5.47796	13.2572	9.53521	4.27152	Tmem35a	protein_coding	1	4	11	0	5	13	9	4
ENSMUSG00000111551	94.0022	-1.18376	0.768596	-1.54016	0.123522	0.435262	13.5583	132.809	14.1251	69.5195	157.765	106.058	165.277	92.9056	Gm48128	processed_pseudogene	14	134	17	72	144	104	156	87
ENSMUSG00000053318	28.0632	-1.18362	0.325487	-3.63646	0.000276407	0.00689878	23.2427	16.8489	13.2942	15.4488	38.3457	40.7915	44.4977	32.0364	Slamf8	protein_coding	24	17	16	16	35	40	42	30
ENSMUSG00000044751	9.52174	-1.17963	0.676212	-1.74447	0.0810774	0.351751	2.90534	4.95557	5.81621	9.65549	5.47796	10.1979	26.4867	10.6788	Atp5pb-ps	processed_pseudogene	3	5	7	10	5	10	25	10
ENSMUSG00000054320	30.6359	-1.17432	0.31411	-3.73857	0.000185068	0.00514448	20.3374	14.8667	21.6031	18.3454	31.7722	52.0092	43.4382	42.7152	Lrrc36	protein_coding	21	15	26	19	29	51	41	40
ENSMUSG00000048538	9.52546	-1.17423	0.841971	-1.39462	0.163131	0.493476	9.68447	0	11.6324	1.9311	7.66914	10.1979	19.0704	16.0182	Gm9826	processed_pseudogene	10	0	14	2	7	10	18	15
ENSMUSG00000001270	153.286	-1.16416	0.269558	-4.31877	1.56902e-05	0.000712384	133.646	109.022	72.2872	63.7262	261.847	196.819	239.44	149.503	Ckb	protein_coding	138	110	87	66	239	193	226	140
ENSMUSG00000112969	8.67407	-1.16142	0.757444	-1.53333	0.125193	0.437646	0	10.9022	6.64709	3.86219	17.5295	9.17809	10.5947	10.6788	Gm48496	processed_pseudogene	0	11	8	4	16	9	10	10
ENSMUSG00000030789	132.937	-1.16065	0.31693	-3.66218	0.000250082	0.00646032	106.529	118.934	44.8679	58.8985	184.059	207.017	218.25	124.942	Itgax	protein_coding	110	120	54	61	168	203	206	117
ENSMUSG00000038725	199.57	-1.15999	0.337528	-3.43674	0.000588769	0.0124752	110.403	149.658	106.354	127.452	105.177	418.113	326.316	253.088	Pkhd1l1	protein_coding	114	151	128	132	96	410	308	237
ENSMUSG00000067149	28.2042	-1.1555	0.526708	-2.19381	0.0282491	0.18719	16.4636	22.7956	26.5884	3.86219	64.6399	29.5738	28.6056	33.1043	Jchain	protein_coding	17	23	32	4	59	29	27	31
ENSMUSG00000029299	17.4404	-1.15102	0.446192	-2.57966	0.0098899	0.0963461	18.4005	8.92002	7.47798	8.68994	18.6251	29.5738	27.5462	20.2897	Abcg3	protein_coding	19	9	9	9	17	29	26	19
ENSMUSG00000117621	5.95364	-1.14974	0.661531	-1.738	0.0822114	NA	3.87379	1.98223	4.98532	3.86219	7.66914	6.11873	10.5947	8.54305	Hspe1-rs1	protein_coding	4	2	6	4	7	6	10	8
ENSMUSG00000079419	2822.47	-1.14711	0.129625	-8.84945	8.79542e-19	7.32121e-16	2056.98	1967.36	1455.71	1544.88	4437.15	3675.31	3996.31	3446.05	Ms4a6c	protein_coding	2124	1985	1752	1600	4050	3604	3772	3227
ENSMUSG00000089716	5.82495	-1.14693	0.904659	-1.2678	0.204868	NA	0.968447	9.91113	0.830887	2.89665	9.86033	4.07915	12.7136	5.3394	Gm6264	transcribed_unprocessed_pseudogene	1	10	1	3	9	4	12	5
ENSMUSG00000032021	5.52102	-1.14672	0.807263	-1.42051	0.155459	NA	1.93689	4.95557	5.81621	0.965549	5.47796	11.2177	10.5947	3.20364	Crtam	protein_coding	2	5	7	1	5	11	10	3
ENSMUSG00000020709	5.58806	-1.14156	0.697954	-1.63558	0.101927	NA	2.90534	2.97334	4.15443	3.86219	8.76474	6.11873	11.6542	4.27152	Adap2	protein_coding	3	3	5	4	8	6	11	4
ENSMUSG00000052363	4.04205	-1.13999	0.806537	-1.41344	0.157526	NA	1.93689	0.991113	4.15443	2.89665	6.57355	4.07915	5.29734	6.40728	Zdhhc19	protein_coding	2	1	5	3	6	4	5	6
ENSMUSG00000055385	5.52401	-1.13733	0.717565	-1.58498	0.11297	NA	2.90534	2.97334	4.98532	2.89665	5.47796	13.2572	6.35681	5.3394	Rnf212	protein_coding	3	3	6	3	5	13	6	5
ENSMUSG00000028654	119.262	-1.13571	0.3645	-3.11581	0.00183442	0.0289317	84.2549	128.845	43.2061	42.4841	185.155	138.691	216.132	115.331	Mycl	protein_coding	87	130	52	44	169	136	204	108
ENSMUSG00000054435	29.6668	-1.1348	0.391946	-2.8953	0.00378795	0.0483843	24.2112	15.8578	21.6031	12.5521	25.1986	56.0883	50.8545	30.9685	Gimap4	protein_coding	25	16	26	13	23	55	48	29
ENSMUSG00000019850	2313.57	-1.12982	0.686213	-1.64646	0.0996696	0.3922	2265.2	2248.84	659.724	631.469	6388.4	2258.83	2789.58	1266.51	Tnfaip3	protein_coding	2339	2269	794	654	5831	2215	2633	1186
ENSMUSG00000050350	25.8515	-1.12739	0.389684	-2.89308	0.00381483	0.0486146	14.5267	24.7778	14.1251	11.5866	42.7281	21.4155	38.1409	39.5116	Gpr18	protein_coding	15	25	17	12	39	21	36	37
ENSMUSG00000052736	5.17748	-1.12719	0.97327	-1.15814	0.246806	NA	2.90534	5.94668	4.15443	0	3.28678	8.1583	14.8326	2.13576	Klrc2	protein_coding	3	6	5	0	3	8	14	2
ENSMUSG00000030154	341.791	-1.12321	0.22548	-4.98141	6.31232e-07	4.65899e-05	288.597	250.752	161.192	160.281	570.803	489.498	469.344	343.858	Klrb1f	protein_coding	298	253	194	166	521	480	443	322
ENSMUSG00000084081	14.0627	-1.12315	0.772874	-1.45322	0.146164	0.467842	17.432	3.96445	2.49266	11.5866	26.2942	5.09894	36.0219	9.61093	Gm12057	processed_pseudogene	18	4	3	12	24	5	34	9
ENSMUSG00000053113	203.663	-1.12229	0.707323	-1.58667	0.112588	0.416828	153.015	210.116	94.7211	55.0363	677.076	140.731	184.347	114.263	Socs3	protein_coding	158	212	114	57	618	138	174	107
ENSMUSG00000024610	3574.96	-1.11261	0.335603	-3.31526	0.000915577	0.017299	2766.85	3318.25	1641	1317.97	5261.03	5070.38	5802.71	3421.49	Cd74	protein_coding	2857	3348	1975	1365	4802	4972	5477	3204
ENSMUSG00000102418	97.958	-1.11172	0.220856	-5.03371	4.81071e-07	3.71541e-05	83.2864	55.5023	44.8679	64.6918	155.574	122.375	133.493	123.874	Sh2d1b1	protein_coding	86	56	54	67	142	120	126	116
ENSMUSG00000029298	18.7118	-1.11154	0.611632	-1.81734	0.0691645	0.322309	18.4005	1.98223	12.4633	14.4832	25.1986	33.653	33.903	9.61093	Gbp9	protein_coding	19	2	15	15	23	33	32	9
ENSMUSG00000055172	176.338	-1.10882	0.256394	-4.32467	1.52761e-05	0.000697811	121.056	137.765	69.7945	118.762	345.112	194.779	199.18	224.255	C1ra	protein_coding	125	139	84	123	315	191	188	210
ENSMUSG00000052221	7.78624	-1.10878	0.570821	-1.94243	0.0520851	NA	4.84223	5.94668	4.15443	4.82774	14.2427	10.1979	9.53521	8.54305	Ppp1r36	protein_coding	5	6	5	5	13	10	9	8
ENSMUSG00000027347	13.3267	-1.10588	0.50348	-2.19647	0.0280583	0.186264	9.68447	8.92002	6.64709	8.68994	12.0515	23.4551	26.4867	10.6788	Rasgrp1	protein_coding	10	9	8	9	11	23	25	10
ENSMUSG00000036330	21.7833	-1.10006	0.370632	-2.96807	0.00299677	0.0414074	9.68447	17.84	11.6324	16.4143	25.1986	26.5145	37.0814	29.9007	Slc18a1	protein_coding	10	18	14	17	23	26	35	28
ENSMUSG00000115852	30.4321	-1.09996	0.648248	-1.69682	0.0897301	0.371325	7.74757	30.7245	2.49266	36.6908	52.5884	36.7124	48.7355	27.7649	Gm52969	transcribed_processed_pseudogene	8	31	3	38	48	36	46	26
ENSMUSG00000058818	119.32	-1.09844	0.27446	-4.0022	6.27568e-05	0.00213858	78.4442	112.987	60.6547	52.1396	196.111	166.225	175.872	112.127	Pirb	protein_coding	81	114	73	54	179	163	166	105
ENSMUSG00000007591	13.0491	-1.09782	0.561444	-1.95534	0.0505429	0.26797	2.90534	15.8578	4.98532	9.65549	16.4339	18.3562	13.7731	22.4255	Tssk4	protein_coding	3	16	6	10	15	18	13	21
ENSMUSG00000044921	5.87537	-1.09691	0.757617	-1.44785	0.14766	NA	4.84223	0.991113	3.32355	5.79329	13.1471	5.09894	9.53521	4.27152	Rassf9	protein_coding	5	1	4	6	12	5	9	4
ENSMUSG00000001020	133.084	-1.0945	0.29376	-3.72582	0.000194685	0.00528436	87.1602	128.845	50.6841	73.3817	239.935	176.423	181.169	127.078	S100a4	protein_coding	90	130	61	76	219	173	171	119
ENSMUSG00000017009	16.8652	-1.09393	0.573167	-1.90857	0.0563173	0.285357	7.74757	11.8934	17.4486	5.79329	14.2427	18.3562	45.5571	13.8824	Sdc4	protein_coding	8	12	21	6	13	18	43	13
ENSMUSG00000026285	7.04197	-1.08957	0.69523	-1.5672	0.117067	NA	7.74757	4.95557	2.49266	2.89665	6.57355	5.09894	15.892	10.6788	Pdcd1	protein_coding	8	5	3	3	6	5	15	10
ENSMUSG00000063646	177.047	-1.08864	0.146604	-7.42571	1.12178e-13	4.94343e-11	98.7816	136.774	103.03	114.9	232.266	224.353	256.391	249.884	Jakmip1	protein_coding	102	138	124	119	212	220	242	234
ENSMUSG00000046080	65.8877	-1.08388	0.293028	-3.69889	0.000216545	0.00570209	52.2961	39.6445	35.7281	41.5186	56.9708	95.86	128.196	76.8874	Clec9a	protein_coding	54	40	43	43	52	94	121	72
ENSMUSG00000109710	3.46879	-1.08375	1.03358	-1.04854	0.294389	NA	0	1.98223	5.81621	0.965549	2.19118	5.09894	6.35681	5.3394	Gm4974	processed_pseudogene	0	2	7	1	2	5	6	5
ENSMUSG00000000303	201.652	-1.08225	0.226006	-4.78861	1.67939e-06	0.000109925	124.93	177.409	137.927	77.2439	262.942	267.184	318.9	246.68	Cdh1	protein_coding	129	179	166	80	240	262	301	231
ENSMUSG00000039037	5.48605	-1.08084	0.814409	-1.32714	0.184462	NA	5.81068	0	2.49266	5.79329	8.76474	6.11873	5.29734	9.61093	St6galnac5	protein_coding	6	0	3	6	8	6	5	9
ENSMUSG00000023274	17.8327	-1.08066	0.481216	-2.24569	0.0247239	0.17169	5.81068	17.84	12.4633	9.65549	24.103	13.2572	33.903	25.6291	Cd4	protein_coding	6	18	15	10	22	13	32	24
ENSMUSG00000029166	9.66938	-1.07974	0.599311	-1.80163	0.0716031	0.328865	4.84223	5.94668	9.13975	4.82774	8.76474	18.3562	19.0704	6.40728	Mapre3	protein_coding	5	6	11	5	8	18	18	6
ENSMUSG00000020374	20.7248	-1.07678	0.441574	-2.4385	0.0147484	0.123588	12.5898	14.8667	12.4633	13.5177	12.0515	41.8113	29.6651	28.8328	Rasgef1c	protein_coding	13	15	15	14	11	41	28	27
ENSMUSG00000032446	11.8942	-1.0655	0.532668	-2.0003	0.045468	0.251275	13.5583	2.97334	7.47798	6.75884	13.1471	20.3958	15.892	14.9503	Eomes	protein_coding	14	3	9	7	12	20	15	14
ENSMUSG00000047904	33.3008	-1.06482	0.333284	-3.19494	0.00139862	0.0237321	26.1481	26.7601	20.7722	12.5521	37.2501	41.8113	42.3787	58.7334	Sstr2	protein_coding	27	27	25	13	34	41	40	55
ENSMUSG00000045326	5.87104	-1.0635	0.690405	-1.54039	0.123465	NA	2.90534	5.94668	1.66177	4.82774	5.47796	10.1979	8.47575	7.47516	Fndc7	protein_coding	3	6	2	5	5	10	8	7
ENSMUSG00000028610	8.69266	-1.06124	0.585431	-1.81274	0.0698714	0.323983	7.74757	4.95557	4.98532	4.82774	19.7207	8.1583	9.53521	9.61093	Dmrtb1	protein_coding	8	5	6	5	18	8	9	9
ENSMUSG00000028071	10.962	-1.05884	0.549331	-1.92751	0.0539165	0.278083	5.81068	6.93779	11.6324	3.86219	19.7207	15.2968	15.892	8.54305	Sh2d2a	protein_coding	6	7	14	4	18	15	15	8
ENSMUSG00000062345	10.6929	-1.05829	0.536691	-1.97188	0.0486237	0.261967	4.84223	7.9289	9.13975	5.79329	7.66914	20.3958	15.892	13.8824	Serpinb2	protein_coding	5	8	11	6	7	20	15	13
ENSMUSG00000036594	1698.35	-1.05779	0.336723	-3.14143	0.00168124	0.027203	1245.42	1696.79	796.82	670.091	2421.26	2347.55	2742.96	1665.89	H2-Aa	protein_coding	1286	1712	959	694	2210	2302	2589	1560
ENSMUSG00000058932	9.70679	-1.05763	1.31264	-0.805726	0.420401	0.754174	15.4951	8.92002	0.830887	0	6.57355	0	10.5947	35.2401	Gm2174	protein_coding	16	9	1	0	6	0	10	33
ENSMUSG00000075296	20.0934	-1.05713	0.705304	-1.49883	0.133918	0.450391	5.81068	20.8134	8.30887	17.3799	5.47796	52.0092	39.2003	11.7467	Aldh3b2	protein_coding	6	21	10	18	5	51	37	11
ENSMUSG00000050035	24.3357	-1.05622	0.393593	-2.68352	0.00728507	0.0777992	11.6214	11.8934	25.7575	13.5177	43.8237	29.5738	29.6651	28.8328	Fhl4	protein_coding	12	12	31	14	40	29	28	27
ENSMUSG00000039081	5.75402	-1.05434	0.898693	-1.1732	0.240717	NA	2.90534	5.94668	4.15443	1.9311	18.6251	7.13851	1.05947	4.27152	Zfp503	protein_coding	3	6	5	2	17	7	1	4
ENSMUSG00000087207	9.81445	-1.05315	0.670526	-1.57063	0.116269	0.423983	5.81068	7.9289	4.15443	7.72439	16.4339	16.3166	18.011	2.13576	Gm13147	transcribed_unprocessed_pseudogene	6	8	5	8	15	16	17	2
ENSMUSG00000095159	7.83052	-1.04927	0.754064	-1.39148	0.164079	NA	1.93689	2.97334	5.81621	9.65549	3.28678	8.1583	19.0704	11.7467	Tubb4b-ps1	processed_pseudogene	2	3	7	10	3	8	18	11
ENSMUSG00000079681	7.41006	-1.04827	1.09082	-0.960988	0.336558	NA	9.68447	7.9289	0.830887	0.965549	9.86033	18.3562	11.6542	0	Zglp1	protein_coding	10	8	1	1	9	18	11	0
ENSMUSG00000021796	49.2928	-1.0439	0.646221	-1.61539	0.106226	0.404493	48.4223	44.6001	23.2648	12.5521	156.67	66.2862	21.1894	21.3576	Bmpr1a	protein_coding	50	45	28	13	143	65	20	20
ENSMUSG00000000782	122.656	-1.04208	0.229187	-4.54686	5.44526e-06	0.000290343	78.4442	111.005	62.3165	69.5195	152.287	159.087	210.834	137.757	Tcf7	protein_coding	81	112	75	72	139	156	199	129
ENSMUSG00000032549	58.051	-1.03723	0.37613	-2.75764	0.00582202	0.0663875	40.6748	35.6801	38.2208	37.6564	27.3898	105.038	91.1143	88.6341	Rab6b	protein_coding	42	36	46	39	25	103	86	83
ENSMUSG00000030156	1439.05	-1.03504	0.226309	-4.57357	4.79482e-06	0.000262192	1197	1039.68	665.54	873.822	2879.22	1737.72	1730.11	1389.31	Cd69	protein_coding	1236	1049	801	905	2628	1704	1633	1301
ENSMUSG00000054545	56.8984	-1.03408	0.476576	-2.16981	0.0300215	0.1939	49.3908	20.8134	16.6177	62.7607	77.787	115.236	77.3412	35.2401	Ugt1a6a	protein_coding	51	21	20	65	71	113	73	33
ENSMUSG00000018924	41.307	-1.03102	0.317587	-3.24641	0.00116869	0.0207225	34.8641	37.6623	19.9413	16.4143	51.4928	52.0092	58.2708	59.8013	Alox15	protein_coding	36	38	24	17	47	51	55	56
ENSMUSG00000037944	9.64386	-1.03008	0.637338	-1.61622	0.106047	0.404253	1.93689	3.96445	12.4633	6.75884	10.9559	9.17809	18.011	13.8824	Ccr7	protein_coding	2	4	15	7	10	9	17	13
ENSMUSG00000076609	101.343	-1.02873	0.344763	-2.98387	0.00284625	0.0399302	63.9175	63.4312	108.846	29.932	185.155	123.394	126.077	109.992	Igkc	IG_C_gene	66	64	131	31	169	121	119	103
ENSMUSG00000002944	92.0921	-1.02777	0.312637	-3.28743	0.00101106	0.0187483	41.6432	81.2713	66.4709	53.1052	64.6399	148.889	151.504	129.214	Cd36	protein_coding	43	82	80	55	59	146	143	121
ENSMUSG00000071714	437.074	-1.02542	0.234073	-4.38077	1.18262e-05	0.000577172	290.534	451.948	204.398	205.662	616.818	560.883	644.157	522.194	Csf2rb2	protein_coding	300	456	246	213	563	550	608	489
ENSMUSG00000087150	446.438	-1.02114	0.449044	-2.27403	0.0229642	0.164445	237.269	551.059	156.207	234.628	890.716	571.081	485.236	445.306	BC064078	transcribed_unprocessed_pseudogene	245	556	188	243	813	560	458	417
ENSMUSG00000053070	23.1829	-1.02001	0.403064	-2.53065	0.0113852	0.105979	22.2743	9.91113	18.2795	10.621	32.8678	25.4947	24.3678	41.6473	Cfap300	protein_coding	23	10	22	11	30	25	23	39
ENSMUSG00000036814	40.2089	-1.01784	0.438585	-2.32073	0.0203015	0.152544	10.6529	28.7423	27.4193	39.5875	31.7722	86.682	45.5571	51.2583	Slc6a20a	protein_coding	11	29	33	41	29	85	43	48
ENSMUSG00000017144	58.0683	-1.01779	0.349413	-2.91286	0.00358135	0.0465396	45.517	53.5201	24.9266	29.932	85.4562	75.4643	105.947	43.7831	Rnd3	protein_coding	47	54	30	31	78	74	100	41
ENSMUSG00000018168	43.2105	-1.01702	0.330645	-3.07587	0.00209889	0.0317013	28.085	35.6801	34.0664	16.4143	42.7281	61.1873	78.4007	49.1225	Ikzf3	protein_coding	29	36	41	17	39	60	74	46
ENSMUSG00000018930	160.962	-1.01658	0.351423	-2.89274	0.00381895	0.0486146	130.74	167.498	68.1327	59.864	321.008	164.186	222.488	153.775	Ccl4	protein_coding	135	169	82	62	293	161	210	144
ENSMUSG00000031428	11.2887	-1.01513	0.460881	-2.20259	0.0276235	0.18444	7.74757	6.93779	7.47798	7.72439	14.2427	14.277	16.9515	14.9503	Zcchc18	protein_coding	8	7	9	8	13	14	16	14
ENSMUSG00000112148	71.0857	-1.01465	0.433841	-2.33876	0.0193479	0.147602	77.4757	60.4579	14.956	35.7253	122.706	71.3851	113.363	72.6159	Lilrb4a	protein_coding	80	61	18	37	112	70	107	68
ENSMUSG00000026674	5.35693	-1.01425	0.900159	-1.12674	0.259853	NA	5.81068	0	1.66177	6.75884	9.86033	9.17809	3.1784	6.40728	Ddr2	protein_coding	6	0	2	7	9	9	3	6
ENSMUSG00000094345	7.76362	-1.01315	1.00765	-1.00545	0.314679	NA	11.6214	3.96445	4.98532	0	20.8163	12.2375	7.41628	1.06788	Igkv14-126	IG_V_gene	12	4	6	0	19	12	7	1
ENSMUSG00000017737	57.0452	-1.01188	0.665679	-1.52007	0.128494	0.442582	77.4757	26.7601	31.5737	15.4488	169.817	26.5145	19.0704	89.702	Mmp9	protein_coding	80	27	38	16	155	26	18	84
ENSMUSG00000028356	13.8049	-1.01152	0.566809	-1.78459	0.0743272	0.335334	7.74757	15.8578	9.13975	3.86219	31.7722	11.2177	15.892	14.9503	Ambp	protein_coding	8	16	11	4	29	11	15	14
ENSMUSG00000060586	862.724	-1.01119	0.264724	-3.81977	0.000133575	0.00396309	702.124	837.49	427.076	322.493	1252.26	1181.93	1352.94	825.472	H2-Eb1	protein_coding	725	845	514	334	1143	1159	1277	773
ENSMUSG00000031958	35.4969	-1.00852	0.314578	-3.20595	0.00134617	0.0230773	21.3058	18.8311	30.7428	23.1732	38.3457	60.1675	54.0329	37.3758	Ldhd	protein_coding	22	19	37	24	35	59	51	35
ENSMUSG00000090114	3.76066	-1.00657	1.27377	-0.790227	0.429395	NA	0.968447	0	4.15443	4.82774	0	2.03958	7.41628	10.6788	Gm3076	processed_pseudogene	1	0	5	5	0	2	7	10
ENSMUSG00000028434	407.026	-1.00075	0.105805	-9.45847	3.12473e-21	3.90149e-18	265.354	253.725	268.376	297.389	565.326	489.498	596.481	520.058	Epb41l4b	protein_coding	274	256	323	308	516	480	563	487
ENSMUSG00000005883	6.93363	-0.998707	0.637737	-1.56602	0.117345	NA	2.90534	1.98223	5.81621	7.72439	8.76474	10.1979	9.53521	8.54305	Spo11	protein_coding	3	2	7	8	8	10	9	8
ENSMUSG00000020635	157.439	-0.997882	0.28838	-3.4603	0.000539569	0.011638	106.529	159.569	64.8092	89.796	298.001	188.661	166.337	185.811	Fkbp1b	protein_coding	110	161	78	93	272	185	157	174
ENSMUSG00000054690	54.8173	-0.997603	0.287597	-3.46876	0.000522871	0.0114034	30.9903	37.6623	39.8826	37.6564	65.7355	52.0092	66.7465	107.856	Emcn	protein_coding	32	38	48	39	60	51	63	101
ENSMUSG00000031709	97.5088	-0.996883	0.242999	-4.10242	4.08847e-05	0.00153144	58.1068	99.1113	51.515	52.1396	119.42	125.434	147.266	127.078	Tbc1d9	protein_coding	60	100	62	54	109	123	139	119
ENSMUSG00000059305	56.711	-0.992545	0.475847	-2.08585	0.0369923	0.221083	32.9272	22.7956	64.8092	30.8976	47.1105	43.8509	152.563	58.7334	Vpreb1	protein_coding	34	23	78	32	43	43	144	55
ENSMUSG00000015966	205.398	-0.990916	0.194309	-5.09969	3.40215e-07	2.78549e-05	176.257	149.658	88.9049	136.142	264.038	279.422	284.997	263.767	Il17rb	protein_coding	182	151	107	141	241	274	269	247
ENSMUSG00000036896	11.5672	-0.98771	0.541313	-1.82466	0.0680529	0.319464	7.74757	10.9022	6.64709	5.79329	9.86033	11.2177	26.4867	13.8824	C1qc	protein_coding	8	11	8	6	9	11	25	13
ENSMUSG00000043230	4.63966	-0.986455	0.854514	-1.15441	0.248334	NA	1.93689	3.96445	0.830887	5.79329	7.66914	2.03958	8.47575	6.40728	Fam124b	protein_coding	2	4	1	6	7	2	8	6
ENSMUSG00000050195	9.90596	-0.985795	0.621908	-1.58511	0.112941	0.41731	9.68447	1.98223	9.97064	4.82774	8.76474	14.277	20.1299	9.61093	Scd4	protein_coding	10	2	12	5	8	14	19	9
ENSMUSG00000021194	5.6218	-0.984833	0.734426	-1.34096	0.179935	NA	1.93689	2.97334	2.49266	7.72439	10.9559	6.11873	5.29734	7.47516	Chga	protein_coding	2	3	3	8	10	6	5	7
ENSMUSG00000081552	7.7089	-0.984692	0.817667	-1.20427	0.228485	NA	0.968447	3.96445	10.8015	4.82774	4.38237	10.1979	21.1894	5.3394	Gm12328	processed_pseudogene	1	4	13	5	4	10	20	5
ENSMUSG00000074796	4.77274	-0.981676	0.801653	-1.22456	0.220739	NA	1.93689	0.991113	4.98532	4.82774	8.76474	8.1583	3.1784	5.3394	Slc4a11	protein_coding	2	1	6	5	8	8	3	5
ENSMUSG00000036899	5.98253	-0.979242	0.764827	-1.28034	0.200424	NA	1.93689	6.93779	2.49266	4.82774	3.28678	7.13851	14.8326	6.40728	Trpv5	protein_coding	2	7	3	5	3	7	14	6
ENSMUSG00000007872	22.8728	-0.978311	0.738852	-1.3241	0.185471	0.523727	17.432	23.7867	17.4486	2.89665	66.8311	14.277	33.903	6.40728	Id3	protein_coding	18	24	21	3	61	14	32	6
ENSMUSG00000032285	136.897	-0.977682	0.388278	-2.51799	0.0118026	0.108824	66.8228	91.1824	136.265	74.3472	59.162	234.551	224.607	208.237	Dnaja4	protein_coding	69	92	164	77	54	230	212	195
ENSMUSG00000018907	19.0316	-0.972534	0.590868	-1.64594	0.0997759	0.3922	16.4636	21.8045	7.47798	5.79329	35.0589	29.5738	28.6056	7.47516	Alox12e	protein_coding	17	22	9	6	32	29	27	7
ENSMUSG00000022504	185.299	-0.97155	0.28103	-3.45711	0.000546009	0.0117372	166.573	164.525	88.9049	81.1061	214.736	267.184	319.959	179.404	Ciita	protein_coding	172	166	107	84	196	262	302	168
ENSMUSG00000044703	25.306	-0.969682	0.386058	-2.51176	0.0120132	0.110358	16.4636	25.7689	9.13975	17.3799	41.6325	35.6926	28.6056	27.7649	Phf11a	protein_coding	17	26	11	18	38	35	27	26
ENSMUSG00000036526	72.9338	-0.968846	0.246814	-3.9254	8.65842e-05	0.00280192	68.7597	38.6534	46.5297	43.4497	96.4121	113.196	100.649	75.8195	Card11	protein_coding	71	39	56	45	88	111	95	71
ENSMUSG00000024184	103.9	-0.965861	0.361471	-2.67203	0.00753946	0.0796641	46.4854	81.2713	63.1474	90.7616	62.4488	223.334	136.671	127.078	Pdia2	protein_coding	48	82	76	94	57	219	129	119
ENSMUSG00000032864	45.3755	-0.965821	0.357317	-2.70298	0.00687207	0.0750469	30.0219	16.8489	24.9266	51.1741	54.7796	45.8904	66.7465	72.6159	Rag2	protein_coding	31	17	30	53	50	45	63	68
ENSMUSG00000000982	429.596	-0.963136	0.515898	-1.86691	0.0619142	0.30286	342.83	521.325	191.104	110.073	832.65	455.845	610.254	372.69	Ccl3	protein_coding	354	526	230	114	760	447	576	349
ENSMUSG00000026062	18.0692	-0.962512	0.46757	-2.05854	0.039538	0.230136	4.84223	20.8134	9.97064	13.5177	26.2942	24.4749	26.4867	18.154	Slc9a2	protein_coding	5	21	12	14	24	24	25	17
ENSMUSG00000021200	9.56051	-0.962476	0.687107	-1.40077	0.161284	0.490549	11.6214	1.98223	7.47798	4.82774	10.9559	17.3364	18.011	4.27152	Asb2	protein_coding	12	2	9	5	10	17	17	4
ENSMUSG00000043931	13.0194	-0.961319	0.438864	-2.19047	0.0284903	0.187965	10.6529	5.94668	9.97064	8.68994	17.5295	17.3364	18.011	16.0182	Gimap7	protein_coding	11	6	12	9	16	17	17	15
ENSMUSG00000027072	1299.14	-0.958461	0.584683	-1.63928	0.101155	0.394379	1805.18	844.428	565.003	316.7	1546.98	2234.35	2196.28	884.205	Prg3	protein_coding	1864	852	680	328	1412	2191	2073	828
ENSMUSG00000000753	961.794	-0.956285	0.214431	-4.45964	8.20977e-06	0.000418391	532.646	963.362	449.51	672.022	1545.88	1059.56	1172.83	1298.54	Serpinf1	protein_coding	550	972	541	696	1411	1039	1107	1216
ENSMUSG00000073856	15.3407	-0.955129	0.458793	-2.08183	0.0373582	0.222383	11.6214	14.8667	5.81621	9.65549	23.0074	18.3562	13.7731	25.6291	Iqck	protein_coding	12	15	7	10	21	18	13	24
ENSMUSG00000116358	267.662	-0.955059	0.32292	-2.95757	0.00310069	0.0423112	114.277	134.791	206.06	273.25	502.877	193.76	303.008	413.27	Gm49450	protein_coding	118	136	248	283	459	190	286	387
ENSMUSG00000032323	119.283	-0.952823	0.341131	-2.79313	0.00522007	0.061112	87.1602	142.72	47.3605	48.2774	155.574	171.324	180.11	121.738	Cyp11a1	protein_coding	90	144	57	50	142	168	170	114
ENSMUSG00000112023	44.4332	-0.948701	0.534963	-1.7734	0.0761632	0.339643	48.4223	48.5645	15.7868	8.68994	88.743	33.653	65.687	45.9189	Lilr4b	protein_coding	50	49	19	9	81	33	62	43
ENSMUSG00000031391	111.204	-0.945456	0.292621	-3.23099	0.00123362	0.0214672	96.8447	105.058	58.993	43.4497	173.104	130.533	168.455	113.195	L1cam	protein_coding	100	106	71	45	158	128	159	106
ENSMUSG00000025887	104.547	-0.944981	0.205031	-4.60897	4.04678e-06	0.000223738	49.3908	67.3957	78.1034	90.7616	139.14	125.434	139.85	146.3	Casp12	protein_coding	51	68	94	94	127	123	132	137
ENSMUSG00000051331	12.6024	-0.944576	0.652096	-1.44852	0.147471	0.46932	11.6214	7.9289	9.13975	5.79329	12.0515	21.4155	29.6651	3.20364	Cacna1c	protein_coding	12	8	11	6	11	21	28	3
ENSMUSG00000030699	9.29592	-0.94372	0.582813	-1.61925	0.105394	0.402629	1.93689	8.92002	4.98532	9.65549	14.2427	11.2177	10.5947	12.8146	Tbx6	protein_coding	2	9	6	10	13	11	10	12
ENSMUSG00000025202	13.7973	-0.943279	0.476011	-1.98163	0.0475202	0.258625	12.5898	9.91113	6.64709	8.68994	23.0074	10.1979	22.2488	17.0861	Scd3	protein_coding	13	10	8	9	21	10	21	16
ENSMUSG00000028523	109.642	-0.937597	0.221558	-4.23183	2.31794e-05	0.000977045	93.9393	89.2002	57.3312	60.8296	166.53	125.434	157.861	126.01	Dynlt5	protein_coding	97	90	69	63	152	123	149	118
ENSMUSG00000058050	21.0012	-0.933019	0.430779	-2.16589	0.0303198	0.195265	8.71602	12.8845	23.2648	12.5521	27.3898	18.3562	37.0814	27.7649	Gm9234	processed_pseudogene	9	13	28	13	25	18	35	26
ENSMUSG00000048520	46.287	-0.93256	0.251832	-3.70311	0.000212972	0.0056278	28.085	26.7601	36.559	35.7253	53.684	71.3851	55.0924	63.005	Fbxl13	protein_coding	29	27	44	37	49	70	52	59
ENSMUSG00000079492	9.70403	-0.931969	0.612271	-1.52215	0.127971	0.441591	9.68447	7.9289	2.49266	6.75884	15.3383	16.3166	13.7731	5.3394	Gm11127	protein_coding	10	8	3	7	14	16	13	5
ENSMUSG00000090994	5.43427	-0.931396	0.813214	-1.14533	0.252074	NA	1.93689	1.98223	3.32355	7.72439	2.19118	6.11873	11.6542	8.54305	Gm6153	processed_pseudogene	2	2	4	8	2	6	11	8
ENSMUSG00000052271	155.841	-0.930306	0.19832	-4.69092	2.71976e-06	0.000161068	116.214	93.1646	97.2138	122.625	200.493	185.601	270.164	161.25	Bhlha15	protein_coding	120	94	117	127	183	182	255	151
ENSMUSG00000091530	6.68682	-0.930035	0.827019	-1.12456	0.260774	NA	4.84223	7.9289	0	5.79329	4.38237	7.13851	10.5947	12.8146	Cldn20	processed_pseudogene	5	8	0	6	4	7	10	12
ENSMUSG00000096094	6.67963	-0.929966	0.73967	-1.25727	0.208655	NA	0.968447	1.98223	6.64709	8.68994	12.0515	7.13851	7.41628	8.54305	A630095N17Rik	protein_coding	1	2	8	9	11	7	7	8
ENSMUSG00000020205	120.921	-0.928347	0.484459	-1.91625	0.0553327	0.282182	105.561	132.809	51.515	43.4497	336.347	97.8996	122.898	76.8874	Phlda1	protein_coding	109	134	62	45	307	96	116	72
ENSMUSG00000029054	5.06251	-0.92755	0.795489	-1.16601	0.24361	NA	4.84223	3.96445	4.15443	0.965549	4.38237	4.07915	5.29734	12.8146	Gabrd	protein_coding	5	4	5	1	4	4	5	12
ENSMUSG00000058975	48.7278	-0.9274	0.370693	-2.5018	0.0123564	0.112545	18.4005	36.6712	49.0223	29.932	51.4928	52.0092	51.9139	100.381	Kcnc1	protein_coding	19	37	59	31	47	51	49	94
ENSMUSG00000107724	41.2151	-0.926996	0.533134	-1.73877	0.0820756	0.35378	37.7694	6.93779	14.956	54.0707	55.8752	38.7519	47.6761	73.6838	Gm16042	processed_pseudogene	39	7	18	56	51	38	45	69
ENSMUSG00000070025	32.6576	-0.926189	0.429875	-2.15456	0.0311966	0.198479	15.4951	21.8045	26.5884	26.0698	30.6766	19.376	61.4492	59.8013	Gm10284	processed_pseudogene	16	22	32	27	28	19	58	56
ENSMUSG00000030147	4.45309	-0.925367	0.91616	-1.01005	0.312472	NA	1.93689	6.93779	2.49266	0.965549	7.66914	7.13851	7.41628	1.06788	Clec4b1	protein_coding	2	7	3	1	7	7	7	1
ENSMUSG00000050335	355.219	-0.924864	0.27673	-3.34212	0.000831423	0.0161841	284.723	379.596	173.655	142.901	545.605	468.083	492.653	354.536	Lgals3	protein_coding	294	383	209	148	498	459	465	332
ENSMUSG00000071102	14.5634	-0.923873	0.54639	-1.69087	0.0908622	0.373583	5.81068	6.93779	16.6177	10.621	13.1471	10.1979	27.5462	25.6291	Gm10313	processed_pseudogene	6	7	20	11	12	10	26	24
ENSMUSG00000021879	49.3065	-0.922516	0.322322	-2.86209	0.00420853	0.0524268	21.3058	43.609	36.559	34.7598	43.8237	63.2268	59.3302	91.8377	Dnah12	protein_coding	22	44	44	36	40	62	56	86
ENSMUSG00000116544	6.7439	-0.921307	0.693807	-1.3279	0.184211	NA	6.77913	1.98223	4.98532	4.82774	15.3383	4.07915	7.41628	8.54305	Gm49626	unprocessed_pseudogene	7	2	6	5	14	4	7	8
ENSMUSG00000021250	18977.4	-0.920931	0.396417	-2.32314	0.0201719	0.151862	11075.2	22739.1	10177.5	8480.41	30013.7	29330.1	17727	22276	Fos	protein_coding	11436	22943	12249	8783	27395	28761	16732	20860
ENSMUSG00000037605	5.06612	-0.91945	0.702829	-1.30821	0.190802	NA	5.81068	1.98223	3.32355	2.89665	6.57355	6.11873	7.41628	6.40728	Adgrl3	protein_coding	6	2	4	3	6	6	7	6
ENSMUSG00000069303	56.1218	-0.918676	0.489445	-1.87697	0.0605216	0.298583	21.3058	55.5023	27.4193	51.1741	151.192	50.9894	56.1518	35.2401	H2bc24	protein_coding	22	56	33	53	138	50	53	33
ENSMUSG00000032024	8.12295	-0.918298	0.605037	-1.51775	0.129076	0.443668	8.71602	3.96445	4.98532	4.82774	15.3383	11.2177	10.5947	5.3394	Clmp	protein_coding	9	4	6	5	14	11	10	5
ENSMUSG00000041272	34.4956	-0.918264	0.31782	-2.88926	0.00386146	0.0490307	24.2112	17.84	21.6031	31.8631	38.3457	35.6926	47.6761	58.7334	Tox	protein_coding	25	18	26	33	35	35	45	55
ENSMUSG00000046532	6.06428	-0.917587	0.639042	-1.43588	0.151037	NA	3.87379	2.97334	4.15443	5.79329	6.57355	9.17809	6.35681	9.61093	Ar	protein_coding	4	3	5	6	6	9	6	9
ENSMUSG00000030088	290.405	-0.917303	0.147904	-6.20202	5.57444e-10	1.03113e-07	184.005	159.569	224.339	235.594	415.229	338.57	370.814	395.116	Aldh1l1	protein_coding	190	161	270	244	379	332	350	370
ENSMUSG00000049892	25.2524	-0.916386	0.417947	-2.19259	0.0283368	0.18735	16.4636	19.8223	19.1104	14.4832	55.8752	32.6332	19.0704	24.5613	Rasd1	protein_coding	17	20	23	15	51	32	18	23
ENSMUSG00000086322	7.27476	-0.91256	0.752387	-1.21289	0.225173	NA	5.81068	7.9289	0.830887	5.79329	3.28678	13.2572	8.47575	12.8146	E130218I03Rik	protein_coding	6	8	1	6	3	13	8	12
ENSMUSG00000022113	6.72101	-0.909011	0.635637	-1.43008	0.152694	NA	1.93689	5.94668	4.98532	5.79329	8.76474	6.11873	8.47575	11.7467	Trim52	protein_coding	2	6	6	6	8	6	8	11
ENSMUSG00000056564	4.49588	-0.907943	1.05093	-0.863939	0.387622	NA	0	5.94668	0.830887	5.79329	3.28678	2.03958	10.5947	7.47516	Olfr324	protein_coding	0	6	1	6	3	2	10	7
ENSMUSG00000050994	20.2729	-0.905237	0.402807	-2.24732	0.0246194	0.171489	16.4636	14.8667	11.6324	13.5177	40.5369	18.3562	22.2488	24.5613	Adgb	protein_coding	17	15	14	14	37	18	21	23
ENSMUSG00000045629	355.415	-0.902285	0.459632	-1.96306	0.0496392	0.265966	224.68	209.125	327.369	229.801	156.67	753.623	514.902	427.152	Sh3tc2	protein_coding	232	211	394	238	143	739	486	400
ENSMUSG00000092349	51.617	-0.901423	0.255916	-3.52235	0.000427743	0.00975475	46.4854	36.6712	28.2502	32.8287	81.0738	65.2664	56.1518	66.2086	Smim40	protein_coding	48	37	34	34	74	64	53	62
ENSMUSG00000047586	25.1698	-0.899489	0.375629	-2.39462	0.0166375	0.133708	19.3689	25.7689	9.97064	15.4488	40.5369	28.5541	28.6056	33.1043	Nccrp1	protein_coding	20	26	12	16	37	28	27	31
ENSMUSG00000096508	4.09912	-0.899483	0.985018	-0.913164	0.361156	NA	0	6.93779	1.66177	2.89665	8.76474	5.09894	5.29734	2.13576	Gm7903	protein_coding	0	7	2	3	8	5	5	2
ENSMUSG00000111966	4.28421	-0.899076	0.962108	-0.934486	0.350053	NA	0	0.991113	4.15443	6.75884	5.47796	3.05936	6.35681	7.47516	Gm5781	processed_pseudogene	0	1	5	7	5	3	6	7
ENSMUSG00000033688	117.548	-0.89818	0.336633	-2.66813	0.00762756	0.0800306	48.4223	111.005	88.9049	80.1405	78.8826	214.155	187.526	131.349	1300017J02Rik	protein_coding	50	112	107	83	72	210	177	123
ENSMUSG00000096757	9.41876	-0.897877	0.527801	-1.70116	0.0889121	0.37015	4.84223	8.92002	5.81621	6.75884	16.4339	9.17809	11.6542	11.7467	Olfr251	protein_coding	5	9	7	7	15	9	11	11
ENSMUSG00000021373	34.1772	-0.896989	0.382467	-2.34527	0.0190132	0.145865	26.1481	25.7689	29.081	14.4832	23.0074	59.1477	41.3193	54.4619	Cap2	protein_coding	27	26	35	15	21	58	39	51
ENSMUSG00000114759	26.3602	-0.893024	0.458793	-1.94646	0.0515992	0.27152	11.6214	19.8223	18.2795	24.1387	12.0515	36.7124	47.6761	40.5795	Gm10257	processed_pseudogene	12	20	22	25	11	36	45	38
ENSMUSG00000086162	4.75647	-0.889979	0.79319	-1.12202	0.261852	NA	3.87379	4.95557	1.66177	2.89665	9.86033	2.03958	6.35681	6.40728	Gm16342	unitary_pseudogene	4	5	2	3	9	2	6	6
ENSMUSG00000024190	5729.22	-0.889679	0.385724	-2.30651	0.0210819	0.156534	3536.77	6716.77	3035.23	2777.88	10275.6	7761.6	5738.08	5991.88	Dusp1	protein_coding	3652	6777	3653	2877	9379	7611	5416	5611
ENSMUSG00000069515	7.8292	-0.888949	0.710178	-1.25173	0.210669	NA	11.6214	2.97334	1.66177	5.79329	14.2427	6.11873	8.47575	11.7467	Lyz1	protein_coding	12	3	2	6	13	6	8	11
ENSMUSG00000006457	19.2253	-0.888738	0.520377	-1.70787	0.0876596	0.366833	6.77913	7.9289	28.2502	10.621	19.7207	32.6332	23.3083	24.5613	Actn3	protein_coding	7	8	34	11	18	32	22	23
ENSMUSG00000003418	286.405	-0.886167	0.164752	-5.3788	7.49845e-08	7.64281e-06	142.362	211.107	221.847	228.835	327.582	373.242	365.517	420.745	St8sia6	protein_coding	147	213	267	237	299	366	345	394
ENSMUSG00000069833	469.979	-0.885147	0.246571	-3.58983	0.000330893	0.00789453	421.274	429.152	247.604	223.042	773.488	607.793	637.8	419.677	Ahnak	protein_coding	435	433	298	231	706	596	602	393
ENSMUSG00000008193	46.1599	-0.883017	0.391649	-2.25462	0.0241574	0.169421	26.1481	29.7334	45.6988	28.0009	50.3972	43.8509	107.006	38.4437	Spib	protein_coding	27	30	55	29	46	43	101	36
ENSMUSG00000032724	35.9302	-0.881688	0.298684	-2.95191	0.00315815	0.0429389	33.8956	18.8311	22.4339	26.0698	38.3457	47.93	56.1518	43.7831	Abtb2	protein_coding	35	19	27	27	35	47	53	41
ENSMUSG00000105024	5.36215	-0.879369	0.72875	-1.20668	0.227555	NA	3.87379	2.97334	2.49266	5.79329	7.66914	3.05936	6.35681	10.6788	Gm43561	processed_pseudogene	4	3	3	6	7	3	6	10
ENSMUSG00000102976	1754.27	-0.878895	0.200077	-4.39278	1.11912e-05	0.000549764	1478.82	693.779	1483.13	1287.08	2152.84	2352.65	2508.82	2077.03	Zc3h11a	protein_coding	1527	700	1785	1333	1965	2307	2368	1945
ENSMUSG00000048534	135.049	-0.87621	0.366441	-2.39113	0.0167964	0.134506	113.308	154.614	50.6841	62.7607	254.177	161.126	176.931	106.788	Jaml	protein_coding	117	156	61	65	232	158	167	100
ENSMUSG00000026482	160.699	-0.874714	0.166274	-5.26069	1.43517e-07	1.36096e-05	86.1918	124.88	117.986	124.556	184.059	194.779	223.548	229.594	Rgl1	protein_coding	89	126	142	129	168	191	211	215
ENSMUSG00000106067	5.13856	-0.874707	1.12299	-0.778908	0.436034	NA	4.84223	2.97334	0	6.75884	9.86033	7.13851	9.53521	0	Gm7902	processed_pseudogene	5	3	0	7	9	7	9	0
ENSMUSG00000011256	50.6158	-0.873967	0.324387	-2.69421	0.0070555	0.0761618	43.5801	51.5379	24.9266	23.1732	78.8826	50.9894	73.1033	58.7334	Adam19	protein_coding	45	52	30	24	72	50	69	55
ENSMUSG00000072778	7.95799	-0.872224	0.681655	-1.27957	0.200697	0.546041	4.84223	5.94668	4.98532	6.75884	8.76474	15.2968	2.11894	14.9503	Vmn2r27	protein_coding	5	6	6	7	8	15	2	14
ENSMUSG00000034028	17.8959	-0.871165	0.411666	-2.11619	0.0343284	0.210193	10.6529	17.84	12.4633	9.65549	23.0074	15.2968	26.4867	27.7649	Cd226	protein_coding	11	18	15	10	21	15	25	26
ENSMUSG00000078887	96.7608	-0.870394	0.209245	-4.15969	3.18683e-05	0.00124669	64.8859	67.3957	54.0076	87.8649	102.986	119.315	136.671	140.96	Gm6710	protein_coding	67	68	65	91	94	117	129	132
ENSMUSG00000026604	450.412	-0.869409	0.306194	-2.8394	0.0045198	0.0552569	197.563	203.178	485.238	388.151	342.92	643.486	617.67	725.091	Ptpn14	protein_coding	204	205	584	402	313	631	583	679
ENSMUSG00000110040	41.8863	-0.869142	0.562205	-1.54595	0.122116	0.433077	35.8325	11.8934	53.1768	17.3799	27.3898	25.4947	66.7465	97.1771	Gm49369	protein_coding	37	12	64	18	25	25	63	91
ENSMUSG00000006310	9.80704	-0.865526	0.545106	-1.58781	0.112329	0.416471	5.81068	3.96445	8.30887	9.65549	14.2427	17.3364	10.5947	8.54305	Zbtb32	protein_coding	6	4	10	10	13	17	10	8
ENSMUSG00000020407	17.1471	-0.864982	0.533633	-1.62093	0.105032	0.40207	2.90534	14.8667	12.4633	18.3454	31.7722	14.277	21.1894	21.3576	Upp1	protein_coding	3	15	15	19	29	14	20	20
ENSMUSG00000032915	27.5132	-0.864738	0.414131	-2.08808	0.0367909	0.220496	25.1796	28.7423	17.4486	6.75884	36.1545	36.7124	38.1409	30.9685	Adgre4	protein_coding	26	29	21	7	33	36	36	29
ENSMUSG00000060467	8.03512	-0.863986	0.669277	-1.29093	0.19673	0.53999	6.77913	1.98223	9.97064	3.86219	17.5295	7.13851	8.47575	8.54305	Gm10080	processed_pseudogene	7	2	12	4	16	7	8	8
ENSMUSG00000110435	3.28059	-0.862916	1.02481	-0.842026	0.399773	NA	0	1.98223	2.49266	4.82774	5.47796	5.09894	5.29734	1.06788	Gm3635	processed_pseudogene	0	2	3	5	5	5	5	1
ENSMUSG00000001281	1496.17	-0.862764	0.105633	-8.16753	3.14779e-16	2.05058e-13	1093.38	1083.29	1099.26	970.376	2185.71	1914.14	2035.24	1587.94	Itgb7	protein_coding	1129	1093	1323	1005	1995	1877	1921	1487
ENSMUSG00000050232	20.5685	-0.860599	0.429492	-2.00376	0.0450957	0.25044	12.5898	21.8045	11.6324	12.5521	18.6251	20.3958	41.3193	25.6291	Cxcr3	protein_coding	13	22	14	13	17	20	39	24
ENSMUSG00000020020	93.0187	-0.860277	0.284979	-3.01874	0.0025383	0.036639	97.8131	45.5912	44.8679	76.2783	150.096	105.038	108.066	116.399	Usp44	protein_coding	101	46	54	79	137	103	102	109
ENSMUSG00000081494	17.0221	-0.859877	0.517763	-1.66075	0.0967629	0.385585	7.74757	15.8578	7.47798	17.3799	29.581	9.17809	21.1894	27.7649	Gm14130	processed_pseudogene	8	16	9	18	27	9	20	26
ENSMUSG00000068396	2670.21	-0.858588	2.13013	-0.403069	0.686897	0.895591	19.3689	23.7867	20.7722	7529.35	6967.97	15.2968	6748.81	36.3079	Rpl34-ps1	processed_pseudogene	20	24	25	7798	6360	15	6370	34
ENSMUSG00000041857	83.882	-0.858392	0.230848	-3.71842	0.000200473	0.00536372	64.8859	74.3335	53.1768	46.3463	134.758	107.078	84.7575	105.72	Oosp1	protein_coding	67	75	64	48	123	105	80	99
ENSMUSG00000002006	60.375	-0.857975	0.285159	-3.00875	0.00262321	0.0375751	57.1384	53.5201	32.4046	28.9665	92.0297	76.4841	80.5196	61.9371	Pdzd4	protein_coding	59	54	39	30	84	75	76	58
ENSMUSG00000057173	8.25449	-0.857551	0.647757	-1.32388	0.185544	0.523738	1.93689	11.8934	5.81621	3.86219	14.2427	10.1979	8.47575	9.61093	Rfx8	protein_coding	2	12	7	4	13	10	8	9
ENSMUSG00000024076	88.3179	-0.857165	0.185229	-4.6276	3.69931e-06	0.000207591	61.0122	53.5201	70.6254	65.6573	125.993	99.9392	109.125	120.671	Vit	protein_coding	63	54	85	68	115	98	103	113
ENSMUSG00000040600	106.194	-0.85658	0.327709	-2.61384	0.00895303	0.089191	39.7063	91.1824	93.0593	78.2094	74.5003	162.146	135.612	175.132	Eps8l3	protein_coding	41	92	112	81	68	159	128	164
ENSMUSG00000014846	16.2319	-0.854829	0.453885	-1.88336	0.0596512	0.295945	16.4636	6.93779	14.956	7.72439	19.7207	20.3958	15.892	27.7649	Tppp3	protein_coding	17	7	18	8	18	20	15	26
ENSMUSG00000018012	30.1165	-0.854434	0.33358	-2.56141	0.010425	0.0997693	16.4636	28.7423	23.2648	17.3799	29.581	48.9498	42.3787	34.1722	Rac3	protein_coding	17	29	28	18	27	48	40	32
ENSMUSG00000024180	1058.1	-0.850354	0.152611	-5.57203	2.51785e-08	3.06707e-06	798	843.437	700.438	678.781	1056.15	1759.13	1381.55	1247.28	Pgap6	protein_coding	824	851	843	703	964	1725	1304	1168
ENSMUSG00000024669	19.2034	-0.850191	0.461681	-1.84151	0.0655468	0.31299	19.3689	19.8223	9.97064	5.79329	23.0074	20.3958	32.8435	22.4255	Cd5	protein_coding	20	20	12	6	21	20	31	21
ENSMUSG00000031109	579.488	-0.849562	0.0871273	-9.75081	1.83007e-22	2.74199e-19	371.884	423.205	452.002	406.496	738.429	779.118	718.32	746.449	Enox2	protein_coding	384	427	544	421	674	764	678	699
ENSMUSG00000038578	3868.36	-0.849336	0.0645365	-13.1606	1.48004e-39	2.21754e-35	2822.05	2882.16	2608.15	2734.43	5364.02	4725.7	4736.88	5073.5	Susd1	protein_coding	2914	2908	3139	2832	4896	4634	4471	4751
ENSMUSG00000069890	8.06894	-0.84871	0.7433	-1.14181	0.253531	0.611405	11.6214	3.96445	0.830887	6.75884	6.57355	7.13851	12.7136	14.9503	1700024J04Rik	pseudogene	12	4	1	7	6	7	12	14
ENSMUSG00000028780	8.56731	-0.84764	0.62893	-1.34775	0.177739	0.513608	2.90534	3.96445	11.6324	5.79329	6.57355	14.277	12.7136	10.6788	Sema3c	protein_coding	3	4	14	6	6	14	12	10
ENSMUSG00000015314	37.953	-0.847169	0.3402	-2.49021	0.0127669	0.114583	32.9272	36.6712	20.7722	18.3454	51.4928	50.9894	60.3897	32.0364	Slamf6	protein_coding	34	37	25	19	47	50	57	30
ENSMUSG00000027371	327.546	-0.844128	0.139887	-6.03436	1.59589e-09	2.71719e-07	258.575	274.538	212.707	192.144	445.906	415.054	372.933	448.51	Fahd2a	protein_coding	267	277	256	199	407	407	352	420
ENSMUSG00000063531	8.87801	-0.84312	0.547931	-1.53873	0.123869	0.435358	6.77913	8.92002	4.98532	4.82774	10.9559	13.2572	7.41628	13.8824	Sema3e	protein_coding	7	9	6	5	10	13	7	13
ENSMUSG00000052234	11057.3	-0.842801	0.591241	-1.42548	0.154019	0.480267	16673.7	8346.16	4266.6	2379.11	13571.1	16644	19600.2	6977.53	Epx	protein_coding	17217	8421	5135	2464	12387	16321	18500	6534
ENSMUSG00000042284	432.481	-0.840854	0.289628	-2.90322	0.00369351	0.0477068	411.59	330.041	159.53	338.908	827.172	560.883	422.728	408.998	Itga1	protein_coding	425	333	192	351	755	550	399	383
ENSMUSG00000026536	174.638	-0.840037	0.27349	-3.07155	0.00212951	0.0320151	196.595	93.1646	83.9196	127.452	209.258	247.808	268.045	170.861	Ifi211	protein_coding	203	94	101	132	191	243	253	160
ENSMUSG00000073490	33.6046	-0.838851	0.372771	-2.25031	0.0244294	0.170562	31.9587	30.7245	16.6177	17.3799	32.8678	47.93	60.3897	30.9685	Ifi207	protein_coding	33	31	20	18	30	47	57	29
ENSMUSG00000099417	7.48621	-0.837852	0.634348	-1.32081	0.186565	NA	7.74757	5.94668	5.81621	1.9311	14.2427	6.11873	8.47575	9.61093	1700028B04Rik	transcribed_processed_pseudogene	8	6	7	2	13	6	8	9
ENSMUSG00000104496	4.53198	-0.837501	0.832326	-1.00622	0.314311	NA	3.87379	0	3.32355	5.79329	4.38237	6.11873	6.35681	6.40728	Gm5837	processed_pseudogene	4	0	4	6	4	6	6	6
ENSMUSG00000024112	18.6094	-0.837	0.556888	-1.503	0.13284	0.448175	11.6214	7.9289	10.8015	23.1732	7.66914	38.7519	24.3678	24.5613	Cacna1h	protein_coding	12	8	13	24	7	38	23	23
ENSMUSG00000024401	183.166	-0.831737	0.432222	-1.92433	0.0543136	0.279298	213.058	166.507	71.4563	76.2783	450.288	179.483	180.11	128.146	Tnf	protein_coding	220	168	86	79	411	176	170	120
ENSMUSG00000067599	4.51486	-0.831569	1.10708	-0.75114	0.452569	NA	3.87379	0	3.32355	5.79329	6.57355	10.1979	6.35681	0	Klra7	protein_coding	4	0	4	6	6	10	6	0
ENSMUSG00000106455	5.80902	-0.830257	0.66459	-1.24928	0.211564	NA	5.81068	2.97334	4.98532	2.89665	8.76474	5.09894	9.53521	6.40728	Gm5711	processed_pseudogene	6	3	6	3	8	5	9	6
ENSMUSG00000071042	19.2793	-0.830253	0.405162	-2.04919	0.0404437	0.232886	14.5267	14.8667	10.8015	15.4488	23.0074	21.4155	37.0814	17.0861	Rasgrp3	protein_coding	15	15	13	16	21	21	35	16
ENSMUSG00000110124	7.84793	-0.829144	0.591054	-1.40282	0.160669	NA	5.81068	7.9289	4.15443	4.82774	6.57355	13.2572	7.41628	12.8146	Gm4247	processed_pseudogene	6	8	5	5	6	13	7	12
ENSMUSG00000031639	68.2059	-0.827254	0.254207	-3.25425	0.00113691	0.0203201	57.1384	61.449	39.8826	38.6219	82.1694	111.157	85.8169	69.4122	Tlr3	protein_coding	59	62	48	40	75	109	81	65
ENSMUSG00000022996	7.45994	-0.827186	0.644106	-1.28424	0.199058	NA	4.84223	3.96445	4.98532	7.72439	13.1471	11.2177	10.5947	3.20364	Wnt10b	protein_coding	5	4	6	8	12	11	10	3
ENSMUSG00000032496	1685.1	-0.827027	0.577027	-1.43326	0.151785	0.477169	2416.27	1335.03	565.834	542.638	3214.47	1161.54	2394.4	1850.64	Ltf	protein_coding	2495	1347	681	562	2934	1139	2260	1733
ENSMUSG00000022665	22.0572	-0.826193	0.415036	-1.99066	0.0465188	0.254562	15.4951	17.84	15.7868	14.4832	38.3457	21.4155	38.1409	14.9503	Ccdc80	protein_coding	16	18	19	15	35	21	36	14
ENSMUSG00000039217	23.5006	-0.825912	0.33901	-2.43625	0.0148404	0.124082	15.4951	21.8045	13.2942	17.3799	30.6766	24.4749	32.8435	32.0364	Il18	protein_coding	16	22	16	18	28	24	31	30
ENSMUSG00000003032	841.206	-0.823795	0.411174	-2.00352	0.0451216	0.250484	728.272	951.468	347.311	402.634	1532.73	1065.68	1023.45	678.104	Klf4	protein_coding	752	960	418	417	1399	1045	966	635
ENSMUSG00000036905	11.0285	-0.82312	0.664238	-1.23919	0.215274	0.566564	5.81068	8.92002	7.47798	9.65549	7.66914	4.07915	29.6651	14.9503	C1qb	protein_coding	6	9	9	10	7	4	28	14
ENSMUSG00000068105	43.5882	-0.822837	0.259262	-3.17377	0.00150472	0.0249669	33.8956	23.7867	32.4046	35.7253	58.0664	48.9498	65.687	50.1904	Tnfrsf13c	protein_coding	35	24	39	37	53	48	62	47
ENSMUSG00000027713	5.66153	-0.82088	0.844363	-0.972189	0.330956	NA	2.90534	6.93779	0.830887	5.79329	9.86033	5.09894	2.11894	11.7467	1810062G17Rik	protein_coding	3	7	1	6	9	5	2	11
ENSMUSG00000032584	14.6894	-0.820728	0.463296	-1.7715	0.0764781	0.340324	16.4636	9.91113	6.64709	9.65549	13.1471	24.4749	20.1299	17.0861	Mst1r	protein_coding	17	10	8	10	12	24	19	16
ENSMUSG00000046952	27.8478	-0.82035	1.56043	-0.525722	0.599081	0.857638	29.0534	30.7245	20.7722	0	43.8237	41.8113	0	56.5977	Gm5815	processed_pseudogene	30	31	25	0	40	41	0	53
ENSMUSG00000026866	13.4539	-0.819506	0.518005	-1.58204	0.11364	0.418846	11.6214	12.8845	4.98532	9.65549	7.66914	20.3958	20.1299	20.2897	Kynu	protein_coding	12	13	6	10	7	20	19	19
ENSMUSG00000019767	10.1006	-0.819232	0.567272	-1.44416	0.148694	0.47158	8.71602	8.92002	4.98532	6.75884	9.86033	22.4353	11.6542	7.47516	Ccdc170	protein_coding	9	9	6	7	9	22	11	7
ENSMUSG00000037773	686.597	-0.818908	0.0995589	-8.22537	1.94592e-16	1.32526e-13	568.478	504.477	456.157	458.636	950.974	812.771	861.348	879.934	Pced1a	protein_coding	587	509	549	475	868	797	813	824
ENSMUSG00000114940	23.3808	-0.816495	0.556597	-1.46694	0.142392	0.461888	5.81068	30.7245	22.4339	8.68994	40.5369	23.4551	16.9515	38.4437	Gm21378	processed_pseudogene	6	31	27	9	37	23	16	36
ENSMUSG00000114951	23.3808	-0.816495	0.556597	-1.46694	0.142392	0.461888	5.81068	30.7245	22.4339	8.68994	40.5369	23.4551	16.9515	38.4437	Gm20784	processed_pseudogene	6	31	27	9	37	23	16	36
ENSMUSG00000113240	8.10239	-0.815851	0.571664	-1.42715	0.153536	0.480057	2.90534	7.9289	4.98532	7.72439	9.86033	11.2177	11.6542	8.54305	Gm48338	processed_pseudogene	3	8	6	8	9	11	11	8
ENSMUSG00000026525	29.2851	-0.813423	0.362551	-2.24361	0.0248575	0.172426	22.2743	26.7601	15.7868	20.2765	54.7796	29.5738	39.2003	25.6291	Opn3	protein_coding	23	27	19	21	50	29	37	24
ENSMUSG00000034449	784.402	-0.813137	0.0939784	-8.65237	5.04396e-18	3.59874e-15	545.236	596.65	598.238	535.879	867.709	1084.03	1032.98	1014.49	Dhrs11	protein_coding	563	602	720	555	792	1063	975	950
ENSMUSG00000044786	8494.99	-0.81218	0.461094	-1.76142	0.0781677	0.345177	7063.85	10620.8	3862.79	3112.93	15726.1	10358	9254.46	7961.05	Zfp36	protein_coding	7294	10716	4649	3224	14354	10157	8735	7455
ENSMUSG00000037887	12.3224	-0.810619	0.699825	-1.15832	0.246735	0.603217	11.6214	14.8667	7.47798	1.9311	5.47796	29.5738	16.9515	10.6788	Dusp8	protein_coding	12	15	9	2	5	29	16	10
ENSMUSG00000092367	13.2072	-0.80723	0.507126	-1.59178	0.111435	0.414919	5.81068	8.92002	15.7868	7.72439	14.2427	24.4749	16.9515	11.7467	Gm20479	protein_coding	6	9	19	8	13	24	16	11
ENSMUSG00000021624	668.872	-0.806617	0.122892	-6.56363	5.25129e-11	1.24889e-08	436.77	464.832	444.524	600.571	941.114	774.019	836.98	852.169	Cd180	protein_coding	451	469	535	622	859	759	790	798
ENSMUSG00000068860	52.0416	-0.804375	0.356485	-2.25641	0.0240451	0.168985	27.1165	42.6179	23.2648	58.8985	76.6914	86.682	48.7355	52.3262	Gm128	protein_coding	28	43	28	61	70	85	46	49
ENSMUSG00000108528	33.9611	-0.802914	0.358641	-2.23876	0.0251713	0.173638	16.4636	29.7334	25.7575	27.0354	27.3898	33.653	59.3302	52.3262	Gm8319	processed_pseudogene	17	30	31	28	25	33	56	49
ENSMUSG00000033707	10.7822	-0.802727	0.523741	-1.53268	0.125355	0.437755	9.68447	3.96445	9.97064	7.72439	10.9559	17.3364	9.53521	17.0861	Lrrc24	protein_coding	10	4	12	8	10	17	9	16
ENSMUSG00000115637	5.22108	-0.802331	0.783912	-1.0235	0.306073	NA	1.93689	4.95557	1.66177	6.75884	3.28678	5.09894	10.5947	7.47516	Gm30970	processed_pseudogene	2	5	2	7	3	5	10	7
ENSMUSG00000070044	12.6404	-0.80151	0.517303	-1.5494	0.121285	0.431745	8.71602	11.8934	6.64709	9.65549	24.103	7.13851	16.9515	16.0182	Fam149a	protein_coding	9	12	8	10	22	7	16	15
ENSMUSG00000098138	4.1972	-0.799753	0.894701	-0.893876	0.371388	NA	5.81068	3.96445	2.49266	0	5.47796	3.05936	5.29734	7.47516	Gm9081	processed_pseudogene	6	4	3	0	5	3	5	7
ENSMUSG00000025221	7.00722	-0.799638	0.7056	-1.13327	0.257099	NA	1.93689	6.93779	5.81621	5.79329	4.38237	16.3166	9.53521	5.3394	Kcnip2	protein_coding	2	7	7	6	4	16	9	5
ENSMUSG00000024774	21.8837	-0.798221	0.500794	-1.59391	0.110956	0.413936	26.1481	14.8667	6.64709	16.4143	47.1105	23.4551	19.0704	21.3576	Ankrd22	protein_coding	27	15	8	17	43	23	18	20
ENSMUSG00000024675	147.567	-0.797555	0.266273	-2.99525	0.00274218	0.0389073	136.551	137.765	65.6401	91.7271	223.501	193.76	200.24	131.349	Ms4a4c	protein_coding	141	139	79	95	204	190	189	123
ENSMUSG00000034487	381.276	-0.796843	0.129489	-6.15374	7.56767e-10	1.33396e-07	287.629	218.045	285.825	322.493	499.59	506.834	444.977	484.818	Poglut3	protein_coding	297	220	344	334	456	497	420	454
ENSMUSG00000017309	74.612	-0.795292	0.32091	-2.47824	0.0132033	0.116711	68.7597	65.4135	33.2355	51.1741	104.081	96.8798	123.958	53.394	Cd300lg	protein_coding	71	66	40	53	95	95	117	50
ENSMUSG00000113651	3.90986	-0.795048	1.21361	-0.655112	0.512396	NA	0	0	7.47798	3.86219	1.09559	7.13851	5.29734	6.40728	Gm4900	processed_pseudogene	0	0	9	4	1	7	5	6
ENSMUSG00000032776	78.6677	-0.791906	0.211551	-3.74334	0.000181594	0.00508211	56.1699	68.3868	48.1914	57.9329	108.464	77.5039	111.244	101.449	Mctp2	protein_coding	58	69	58	60	99	76	105	95
ENSMUSG00000001506	38.1095	-0.78918	0.479819	-1.64475	0.100022	0.392724	5.81068	36.6712	31.5737	37.6564	38.3457	36.7124	54.0329	64.0728	Col1a1	protein_coding	6	37	38	39	35	36	51	60
ENSMUSG00000026981	15.5443	-0.78774	0.470719	-1.67348	0.094232	0.379946	16.4636	13.8756	5.81621	9.65549	26.2942	21.4155	16.9515	13.8824	Il1rn	protein_coding	17	14	7	10	24	21	16	13
ENSMUSG00000078592	21.939	-0.787712	0.50437	-1.56178	0.118341	0.427769	11.6214	6.93779	29.081	16.4143	19.7207	18.3562	38.1409	35.2401	Gm4609	processed_pseudogene	12	7	35	17	18	18	36	33
ENSMUSG00000020892	6.04664	-0.787535	0.635596	-1.23905	0.215327	NA	5.81068	2.97334	4.15443	4.82774	5.47796	9.17809	8.47575	7.47516	Aloxe3	protein_coding	6	3	5	5	5	9	8	7
ENSMUSG00000061132	69.8291	-0.787498	0.413349	-1.90516	0.0567587	0.286625	66.8228	33.6978	65.6401	38.6219	53.684	83.6226	164.218	52.3262	Blnk	protein_coding	69	34	79	40	49	82	155	49
ENSMUSG00000024680	1116.94	-0.787099	0.0893054	-8.81357	1.21226e-18	9.55961e-16	862.886	798.837	869.938	746.369	1291.7	1559.26	1459.95	1346.6	Ms4a2	protein_coding	891	806	1047	773	1179	1529	1378	1261
ENSMUSG00000020419	38.1578	-0.78679	0.630671	-1.24755	0.212198	0.562047	42.6117	15.8578	39.8826	13.5177	105.177	52.0092	12.7136	23.4934	Hormad2	protein_coding	44	16	48	14	96	51	12	22
ENSMUSG00000111517	4.84028	-0.786411	0.811311	-0.969308	0.332391	NA	5.81068	0.991113	1.66177	5.79329	5.47796	4.07915	5.29734	9.61093	Olfr1238	protein_coding	6	1	2	6	5	4	5	9
ENSMUSG00000015981	5.60699	-0.786296	0.720734	-1.09097	0.275288	NA	1.93689	1.98223	6.64709	5.79329	5.47796	9.17809	5.29734	8.54305	Stk32c	protein_coding	2	2	8	6	5	9	5	8
ENSMUSG00000020279	6.70995	-0.785388	0.608644	-1.29039	0.196915	NA	3.87379	4.95557	4.15443	6.75884	7.66914	7.13851	11.6542	7.47516	Il9r	protein_coding	4	5	5	7	7	7	11	7
ENSMUSG00000091649	80.864	-0.783737	0.223872	-3.50082	0.000463831	0.0103263	64.8859	68.3868	44.037	60.8296	110.655	88.7215	122.898	86.4983	Phf11b	protein_coding	67	69	53	63	101	87	116	81
ENSMUSG00000020644	463.277	-0.783363	0.217658	-3.59905	0.000319381	0.00769337	427.085	446.992	244.281	244.284	621.201	569.042	669.584	483.75	Id2	protein_coding	441	451	294	253	567	558	632	453
ENSMUSG00000104713	56.8099	-0.782564	0.531454	-1.4725	0.140887	0.460224	90.0656	15.8578	20.7722	40.553	36.1545	93.8205	99.59	57.6656	Gbp6	protein_coding	93	16	25	42	33	92	94	54
ENSMUSG00000014075	511.1	-0.781833	0.11426	-6.84261	7.77641e-12	2.11843e-09	380.6	423.205	349.803	350.494	746.098	653.684	592.243	592.674	Dynlt2b	protein_coding	393	427	421	363	681	641	559	555
ENSMUSG00000024910	48.9144	-0.781502	0.285028	-2.74185	0.00610951	0.0686198	26.1481	50.5468	37.3899	29.932	47.1105	68.3258	69.9249	61.9371	Ctsw	protein_coding	27	51	45	31	43	67	66	58
ENSMUSG00000105705	3.73828	-0.781243	1.01592	-0.768999	0.441894	NA	0	1.98223	4.15443	4.82774	1.09559	5.09894	8.47575	4.27152		processed_pseudogene	0	2	5	5	1	5	8	4
ENSMUSG00000050010	7.52967	-0.781018	0.602258	-1.29682	0.194695	NA	5.81068	2.97334	7.47798	5.79329	8.76474	9.17809	6.35681	13.8824	Shisa3	protein_coding	6	3	9	6	8	9	6	13
ENSMUSG00000057246	22.7648	-0.780755	0.365134	-2.13827	0.0324949	0.203712	10.6529	14.8667	18.2795	23.1732	24.103	34.6728	28.6056	27.7649	BC051142	protein_coding	11	15	22	24	22	34	27	26
ENSMUSG00000098076	29.6475	-0.778449	0.314176	-2.47775	0.0132214	0.116802	17.432	27.7512	19.1104	23.1732	37.2501	32.6332	32.8435	46.9868	Gm6981	processed_pseudogene	18	28	23	24	34	32	31	44
ENSMUSG00000068407	162.288	-0.777628	0.318616	-2.44064	0.0146611	0.123484	157.857	183.356	74.7798	62.7607	202.685	219.254	223.548	174.065	Rnase12	protein_coding	163	185	90	65	185	215	211	163
ENSMUSG00000053101	447.727	-0.776777	0.246041	-3.1571	0.00159348	0.0261789	434.833	393.472	178.641	313.803	720.9	511.933	555.161	473.071	Gpr141	protein_coding	449	397	215	325	658	502	524	443
ENSMUSG00000108662	3.38016	-0.776502	1.05636	-0.735074	0.462295	NA	0.968447	1.98223	4.98532	1.9311	5.47796	0	6.35681	5.3394	Olfr188-ps1	transcribed_unprocessed_pseudogene	1	2	6	2	5	0	6	5
ENSMUSG00000047986	5.04926	-0.775018	0.71904	-1.07785	0.2811	NA	2.90534	2.97334	4.15443	4.82774	5.47796	4.07915	5.29734	10.6788	Palm3	protein_coding	3	3	5	5	5	4	5	10
ENSMUSG00000047293	47.5846	-0.77479	0.29002	-2.67151	0.0075511	0.0796748	44.5486	31.7156	25.7575	38.6219	70.1179	53.029	73.1033	43.7831	Gpr15	protein_coding	46	32	31	40	64	52	69	41
ENSMUSG00000032372	16.9697	-0.774781	0.457773	-1.6925	0.0905509	0.373034	12.5898	8.92002	14.956	13.5177	29.581	28.5541	15.892	11.7467	Plscr2	protein_coding	13	9	18	14	27	28	15	11
ENSMUSG00000051225	6.99791	-0.774597	0.683798	-1.13279	0.257304	NA	5.81068	6.93779	4.98532	2.89665	17.5295	6.11873	5.29734	6.40728	Fam83a	protein_coding	6	7	6	3	16	6	5	6
ENSMUSG00000038418	5263.16	-0.77454	0.560139	-1.38276	0.166737	0.498747	4460.67	7736.63	2024.04	1312.18	6930.72	7589.26	7167.3	4884.49	Egr1	protein_coding	4606	7806	2436	1359	6326	7442	6765	4574
ENSMUSG00000043832	11.3753	-0.774537	0.570239	-1.35827	0.174379	0.508409	8.71602	14.8667	2.49266	7.72439	16.4339	16.3166	13.7731	10.6788	Clec4a3	protein_coding	9	15	3	8	15	16	13	10
ENSMUSG00000069899	12.7614	-0.774139	0.667142	-1.16038	0.245894	0.602601	6.77913	4.95557	13.2942	12.5521	4.38237	10.1979	32.8435	17.0861	Gm12166	protein_coding	7	5	16	13	4	10	31	16
ENSMUSG00000029082	16.3743	-0.773166	0.56492	-1.36863	0.171115	0.50459	13.5583	13.8756	14.1251	6.75884	18.6251	16.3166	40.2598	7.47516	Bst1	protein_coding	14	14	17	7	17	16	38	7
ENSMUSG00000083849	4.83104	-0.77277	0.76335	-1.01234	0.311375	NA	3.87379	5.94668	1.66177	2.89665	6.57355	9.17809	3.1784	5.3394	Gm13477	processed_pseudogene	4	6	2	3	6	9	3	5
ENSMUSG00000052485	5.91741	-0.77189	0.823121	-0.93776	0.348368	NA	0	4.95557	6.64709	5.79329	10.9559	4.07915	5.29734	9.61093	Tmem171	protein_coding	0	5	8	6	10	4	5	9
ENSMUSG00000022582	14.8587	-0.771625	0.535197	-1.44176	0.14937	0.473053	15.4951	9.91113	4.15443	14.4832	28.4854	11.2177	14.8326	20.2897	Ly6g	protein_coding	16	10	5	15	26	11	14	19
ENSMUSG00000108815	52.3089	-0.771319	1.75799	-0.438751	0.660842	0.88429	83.2864	24.7778	46.5297	0	48.2061	66.2862	149.385	0	Gm49388	protein_coding	86	25	56	0	44	65	141	0
ENSMUSG00000078126	30.9153	-0.76926	1.62892	-0.472251	0.636748	0.875464	23.2427	0	68.1327	0	48.2061	19.376	33.903	54.4619	Rpl23a-ps3	processed_pseudogene	24	0	82	0	44	19	32	51
ENSMUSG00000083246	7.93791	-0.76903	0.871957	-0.881959	0.377799	0.723427	7.74757	0	10.8015	4.82774	3.28678	8.1583	19.0704	9.61093	Gm11839	processed_pseudogene	8	0	13	5	3	8	18	9
ENSMUSG00000033029	8.00069	-0.768828	0.610091	-1.26019	0.207602	0.555949	9.68447	5.94668	3.32355	4.82774	12.0515	12.2375	10.5947	5.3394	1700088E04Rik	protein_coding	10	6	4	5	11	12	10	5
ENSMUSG00000036743	336.243	-0.768523	0.247118	-3.10994	0.00187125	0.0294774	254.702	356.801	216.861	167.04	277.185	508.874	439.679	468.8	Psma8	protein_coding	263	360	261	173	253	499	415	439
ENSMUSG00000024747	364.819	-0.76811	0.290604	-2.64315	0.00821395	0.084064	191.752	270.574	349.803	267.457	219.118	666.941	492.653	460.257	Aldh1a7	protein_coding	198	273	421	277	200	654	465	431
ENSMUSG00000090625	215.151	-0.767679	0.287795	-2.66746	0.00764278	0.0801342	203.374	160.56	193.597	79.175	181.868	258.006	315.722	328.907	Gm20721	protein_coding	210	162	233	82	166	253	298	308
ENSMUSG00000051839	819.105	-0.767192	0.454898	-1.68651	0.0916968	0.374696	486.16	517.361	879.909	541.673	383.457	1624.52	1208.85	910.902	Gypa	protein_coding	502	522	1059	561	350	1593	1141	853
ENSMUSG00000032470	180.443	-0.762017	0.200916	-3.79271	0.000149011	0.00430181	137.519	112.987	124.633	160.281	280.472	187.641	263.808	176.2	Mras	protein_coding	142	114	150	166	256	184	249	165
ENSMUSG00000000416	12.858	-0.761725	0.795242	-0.957853	0.338137	0.691174	9.68447	7.9289	16.6177	3.86219	6.57355	33.653	2.11894	22.4255	Cttnbp2	protein_coding	10	8	20	4	6	33	2	21
ENSMUSG00000052837	3449.03	-0.759442	0.452024	-1.68009	0.0929394	0.377784	2740.7	4116.09	2116.27	1273.56	6831.02	4293.31	3656.23	2565.05	Junb	protein_coding	2830	4153	2547	1319	6235	4210	3451	2402
ENSMUSG00000078967	72.7544	-0.758754	0.349794	-2.16915	0.0300716	0.194124	65.8544	40.6356	44.037	65.6573	143.523	46.9102	98.5306	76.8874	Gapdh-ps16	processed_pseudogene	68	41	53	68	131	46	93	72
ENSMUSG00000067321	12.4628	-0.758194	0.608107	-1.24681	0.212467	0.562338	4.84223	4.95557	18.2795	8.68994	17.5295	7.13851	22.2488	16.0182	Gm7931	processed_pseudogene	5	5	22	9	16	7	21	15
ENSMUSG00000026726	5.73484	-0.756149	0.71373	-1.05943	0.289403	NA	5.81068	4.95557	2.49266	3.86219	9.86033	5.09894	10.5947	3.20364	Cubn	protein_coding	6	5	3	4	9	5	10	3
ENSMUSG00000040540	23.3005	-0.754272	2.14079	-0.352333	0.724588	0.910404	0	0	30.7428	38.6219	0	47.93	38.1409	30.9685	Ctdsp2-ps	processed_pseudogene	0	0	37	40	0	47	36	29
ENSMUSG00000071716	23.9322	-0.754102	0.403999	-1.86659	0.0619584	0.302961	12.5898	15.8578	14.956	28.0009	24.103	43.8509	28.6056	23.4934	Apol7e	protein_coding	13	16	18	29	22	43	27	22
ENSMUSG00000021025	3179.73	-0.752896	0.615997	-1.22224	0.221617	0.573884	3113.56	4054.64	1235.53	1069.83	7288.97	2942.09	3931.69	1801.51	Nfkbia	protein_coding	3215	4091	1487	1108	6653	2885	3711	1687
ENSMUSG00000097411	8.56363	-0.750529	0.667903	-1.12371	0.261137	0.617253	3.87379	10.9022	4.98532	5.79329	19.7207	4.07915	8.47575	10.6788	B430218F22Rik	lncRNA	4	11	6	6	18	4	8	10
ENSMUSG00000032691	178.279	-0.750366	0.590737	-1.27022	0.204007	0.551838	190.784	187.32	58.1621	95.5893	429.472	160.107	211.894	92.9056	Nlrp3	protein_coding	197	189	70	99	392	157	200	87
ENSMUSG00000113497	6.32619	-0.750252	0.81227	-0.923648	0.355669	NA	6.77913	4.95557	3.32355	3.86219	1.09559	5.09894	16.9515	8.54305	Gm18030	processed_pseudogene	7	5	4	4	1	5	16	8
ENSMUSG00000034573	191.97	-0.750051	0.3488	-2.15038	0.0315253	0.200006	136.551	94.1557	135.435	206.627	101.89	362.025	221.429	277.649	Ptpn13	protein_coding	141	95	163	214	93	355	209	260
ENSMUSG00000116475	3.34391	-0.749328	1.39663	-0.536527	0.591594	NA	0	0	4.15443	5.79329	0	5.09894	5.29734	6.40728	Gm19945	processed_pseudogene	0	0	5	6	0	5	5	6
ENSMUSG00000044820	7.02093	-0.749095	0.774869	-0.966738	0.333675	NA	6.77913	1.98223	9.13975	2.89665	17.5295	6.11873	3.1784	8.54305	AY074887	protein_coding	7	2	11	3	16	6	3	8
ENSMUSG00000039981	23.5049	-0.748543	0.394365	-1.8981	0.0576832	0.289925	25.1796	19.8223	9.97064	15.4488	35.0589	34.6728	21.1894	26.697	Zc3h12d	protein_coding	26	20	12	16	32	34	20	25
ENSMUSG00000023995	352.52	-0.745879	0.28962	-2.57537	0.0100133	0.0971693	212.09	223.992	252.59	364.977	209.258	617.991	462.988	476.275	Tspo2	protein_coding	219	226	304	378	191	606	437	446
ENSMUSG00000042757	24.4108	-0.745579	0.369516	-2.01772	0.0436206	0.24469	21.3058	21.8045	10.8015	19.311	33.9634	27.5343	38.1409	22.4255	Tmem108	protein_coding	22	22	13	20	31	27	36	21
ENSMUSG00000003545	7719.55	-0.745576	0.414324	-1.7995	0.0719394	0.32922	5963.7	9495.85	3701.6	3911.44	12421.8	12300.7	5803.77	8157.54	Fosb	protein_coding	6158	9581	4455	4051	11338	12062	5478	7639
ENSMUSG00000067161	13.3285	-0.745049	0.492006	-1.51431	0.129948	0.444528	9.68447	7.9289	12.4633	9.65549	10.9559	10.1979	22.2488	23.4934	Gm5560	processed_pseudogene	10	8	15	10	10	10	21	22
ENSMUSG00000010066	61.7927	-0.744646	0.221978	-3.35459	0.000794819	0.0156488	52.2961	45.5912	41.5443	45.3808	88.743	60.1675	79.4601	81.1589	Cacna2d2	protein_coding	54	46	50	47	81	59	75	76
ENSMUSG00000090141	5.53341	-0.744505	0.894509	-0.832306	0.405236	NA	2.90534	9.91113	0	3.86219	7.66914	7.13851	4.23787	8.54305	Gm614	protein_coding	3	10	0	4	7	7	4	8
ENSMUSG00000051361	12.6202	-0.744308	0.54996	-1.35339	0.175932	0.510931	2.90534	12.8845	14.1251	7.72439	9.86033	18.3562	16.9515	18.154	6030498E09Rik	protein_coding	3	13	17	8	9	18	16	17
ENSMUSG00000024679	55.1203	-0.742695	0.256799	-2.89212	0.00382647	0.0486689	43.5801	45.5912	31.5737	44.4152	86.5518	50.9894	70.9844	67.2765	Ms4a6d	protein_coding	45	46	38	46	79	50	67	63
ENSMUSG00000066629	7.14208	-0.742162	0.621921	-1.19334	0.232737	NA	6.77913	3.96445	5.81621	4.82774	4.38237	12.2375	11.6542	7.47516	Rpl36-ps3	processed_pseudogene	7	4	7	5	4	12	11	7
ENSMUSG00000056290	106.471	-0.74215	0.179119	-4.14334	3.42291e-05	0.00132864	83.2864	87.2179	64.8092	84.0027	132.567	146.849	140.909	112.127	Ms4a4b	protein_coding	86	88	78	87	121	144	133	105
ENSMUSG00000044117	14.2747	-0.741819	0.541594	-1.3697	0.170782	0.504102	5.81068	17.84	6.64709	12.5521	27.3898	17.3364	9.53521	17.0861	Bmerb1	protein_coding	6	18	8	13	25	17	9	16
ENSMUSG00000037621	12.4379	-0.741035	0.649315	-1.14126	0.253763	0.61157	6.77913	11.8934	17.4486	0.965549	13.1471	16.3166	19.0704	13.8824	Atoh8	protein_coding	7	12	21	1	12	16	18	13
ENSMUSG00000027316	5.6689	-0.740457	0.822354	-0.900411	0.367902	NA	0.968447	2.97334	9.97064	2.89665	5.47796	7.13851	11.6542	4.27152	Gfra4	protein_coding	1	3	12	3	5	7	11	4
ENSMUSG00000040564	24.8733	-0.740284	0.438232	-1.68925	0.0911716	0.374153	9.68447	12.8845	33.2355	18.3454	25.1986	31.6134	40.2598	27.7649	Apoc1	protein_coding	10	13	40	19	23	31	38	26
ENSMUSG00000054236	6.40349	-0.74	0.767943	-0.963613	0.33524	NA	6.77913	8.92002	1.66177	1.9311	8.76474	6.11873	4.23787	12.8146	Olfr481	protein_coding	7	9	2	2	8	6	4	12
ENSMUSG00000025196	7.0701	-0.73962	0.744215	-0.993826	0.320308	NA	4.84223	6.93779	0.830887	8.68994	12.0515	4.07915	11.6542	7.47516	Cpn1	protein_coding	5	7	1	9	11	4	11	7
ENSMUSG00000110510	14.4406	-0.738749	0.461528	-1.60066	0.109453	0.411629	9.68447	6.93779	15.7868	10.621	23.0074	12.2375	15.892	21.3576	Gm45908	processed_pseudogene	10	7	19	11	21	12	15	20
ENSMUSG00000026826	179.948	-0.738353	0.200849	-3.67616	0.000236774	0.00617771	156.888	89.2002	152.883	140.005	258.56	183.562	222.488	236.002	Nr4a2	protein_coding	162	90	184	145	236	180	210	221
ENSMUSG00000053038	18.8004	-0.737528	0.479305	-1.53874	0.123867	0.435358	9.68447	10.9022	10.8015	25.1043	13.1471	25.4947	32.8435	22.4255	Gm6180	processed_pseudogene	10	11	13	26	12	25	31	21
ENSMUSG00000090159	6.15905	-0.736759	0.693003	-1.06314	0.287719	NA	0.968447	5.94668	6.64709	4.82774	8.76474	5.09894	8.47575	8.54305	Gm8580	processed_pseudogene	1	6	8	5	8	5	8	8
ENSMUSG00000037541	5.95556	-0.736665	0.647935	-1.13694	0.255562	NA	5.81068	2.97334	3.32355	5.79329	8.76474	7.13851	5.29734	8.54305	Shank2	protein_coding	6	3	4	6	8	7	5	8
ENSMUSG00000063564	17.8363	-0.735714	0.480889	-1.5299	0.12604	0.438615	14.5267	20.8134	12.4633	5.79329	25.1986	21.4155	29.6651	12.8146	Col23a1	protein_coding	15	21	15	6	23	21	28	12
ENSMUSG00000056880	7.40113	-0.735416	0.595899	-1.23413	0.217155	NA	2.90534	6.93779	7.47798	4.82774	9.86033	10.1979	10.5947	6.40728	Gadl1	protein_coding	3	7	9	5	9	10	10	6
ENSMUSG00000050600	191.871	-0.733807	0.216714	-3.38605	0.000709059	0.0142986	109.434	149.658	163.685	153.522	156.67	276.362	238.38	287.26	Zfp831	protein_coding	113	151	197	159	143	271	225	269
ENSMUSG00000027068	37.4363	-0.7324	0.287036	-2.5516	0.0107231	0.101815	30.0219	35.6801	18.2795	28.9665	46.0149	45.8904	50.8545	43.7831	Dhrs9	protein_coding	31	36	22	30	42	45	48	41
ENSMUSG00000031849	15.884	-0.731508	0.473116	-1.54615	0.122068	0.433077	12.5898	4.95557	17.4486	12.5521	23.0074	20.3958	23.3083	12.8146	Comp	protein_coding	13	5	21	13	21	20	22	12
ENSMUSG00000027296	18.5656	-0.731055	0.46874	-1.55962	0.118851	0.428166	26.1481	9.91113	8.30887	11.5866	27.3898	17.3364	26.4867	21.3576	Itpka	protein_coding	27	10	10	12	25	17	25	20
ENSMUSG00000012519	1692.29	-0.729931	0.160579	-4.54562	5.47748e-06	0.000291025	1298.69	1464.87	882.402	1447.36	2536.3	1901.9	2006.63	2000.14	Mlkl	protein_coding	1341	1478	1062	1499	2315	1865	1894	1873
ENSMUSG00000044583	70.8615	-0.72876	0.27522	-2.64792	0.00809889	0.0832275	76.5073	51.5379	38.2208	47.3119	98.6033	62.2071	98.5306	93.9735	Tlr7	protein_coding	79	52	46	49	90	61	93	88
ENSMUSG00000037206	17.5346	-0.728618	0.525954	-1.38533	0.165953	0.497408	3.87379	16.8489	17.4486	14.4832	30.6766	12.2375	18.011	26.697	Islr	protein_coding	4	17	21	15	28	12	17	25
ENSMUSG00000023966	13.3666	-0.727975	0.433592	-1.67894	0.0931639	0.378286	8.71602	9.91113	9.13975	12.5521	14.2427	19.376	13.7731	19.2219	Rsph9	protein_coding	9	10	11	13	13	19	13	18
ENSMUSG00000041119	5.52453	-0.72757	0.709147	-1.02598	0.304901	NA	0.968447	4.95557	5.81621	4.82774	7.66914	6.11873	5.29734	8.54305	Pde9a	protein_coding	1	5	7	5	7	6	5	8
ENSMUSG00000070683	6.11915	-0.727192	0.654713	-1.1107	0.266696	NA	2.90534	4.95557	6.64709	3.86219	7.66914	11.2177	6.35681	5.3394	Lactbl1	protein_coding	3	5	8	4	7	11	6	5
ENSMUSG00000113936	4.90011	-0.726924	0.945628	-0.76872	0.442059	NA	0	2.97334	4.98532	6.75884	4.38237	2.03958	11.6542	6.40728	Gm8784	processed_pseudogene	0	3	6	7	4	2	11	6
ENSMUSG00000056185	75.1422	-0.726334	0.234367	-3.09913	0.00194092	0.0301356	58.1068	73.3424	41.5443	54.0707	85.4562	114.216	92.1737	82.2268	Snx32	protein_coding	60	74	50	56	78	112	87	77
ENSMUSG00000031119	249.065	-0.722733	0.498094	-1.451	0.146781	0.468715	103.624	248.769	234.31	165.109	106.272	482.36	318.9	333.179	Gpc4	protein_coding	107	251	282	171	97	473	301	312
ENSMUSG00000064280	5.37983	-0.722725	0.752429	-0.960522	0.336792	NA	5.81068	5.94668	1.66177	2.89665	10.9559	4.07915	7.41628	4.27152	Ccdc146	protein_coding	6	6	2	3	10	4	7	4
ENSMUSG00000032487	126.828	-0.722615	0.485788	-1.48751	0.136879	0.454334	152.046	125.871	54.8385	50.2085	326.486	121.355	116.542	67.2765	Ptgs2	protein_coding	157	127	66	52	298	119	110	63
ENSMUSG00000079227	60.1554	-0.722597	0.295312	-2.4469	0.0144093	0.122807	60.0437	25.7689	54.0076	41.5186	61.3532	66.2862	92.1737	80.0911	Ccr5	protein_coding	62	26	65	43	56	65	87	75
ENSMUSG00000035472	694.297	-0.722067	0.40562	-1.78015	0.0750507	0.336449	352.515	525.29	631.474	587.054	346.207	1244.14	945.046	922.649	Slc25a21	protein_coding	364	530	760	608	316	1220	892	864
ENSMUSG00000020333	305.251	-0.721981	0.332726	-2.1699	0.0300147	0.1939	187.879	204.169	216.031	313.803	143.523	567.002	384.587	425.017	Acsl6	protein_coding	194	206	260	325	131	556	363	398
ENSMUSG00000084092	5.06569	-0.721915	0.995989	-0.724822	0.468561	NA	0.968447	0	7.47798	6.75884	2.19118	6.11873	9.53521	7.47516	Gm5843	unprocessed_pseudogene	1	0	9	7	2	6	9	7
ENSMUSG00000052336	555.58	-0.720404	0.140144	-5.14044	2.74098e-07	2.34675e-05	416.432	350.854	380.546	531.052	734.047	630.229	754.341	647.136	Cx3cr1	protein_coding	430	354	458	550	670	618	712	606
ENSMUSG00000055633	35.1677	-0.719855	0.575436	-1.25097	0.210945	0.560388	4.84223	52.529	25.7575	23.1732	71.2135	35.6926	26.4867	41.6473	Zfp580	protein_coding	5	53	31	24	65	35	25	39
ENSMUSG00000022747	241.887	-0.719293	0.344404	-2.08851	0.0367515	0.220355	204.342	165.516	212.707	148.694	118.324	495.617	349.625	240.273	St3gal6	protein_coding	211	167	256	154	108	486	330	225
ENSMUSG00000062380	28.8904	-0.718567	0.521504	-1.37787	0.168242	0.500948	25.1796	6.93779	22.4339	32.8287	14.2427	55.0685	40.2598	34.1722	Tubb3	protein_coding	26	7	27	34	13	54	38	32
ENSMUSG00000041633	59.9257	-0.715564	0.243119	-2.94327	0.00324767	0.0438377	39.7063	39.6445	50.6841	51.1741	63.5443	60.1675	81.5791	92.9056	Kctd12b	protein_coding	41	40	61	53	58	59	77	87
ENSMUSG00000043223	12.5317	-0.715549	0.509574	-1.40421	0.160256	0.488927	9.68447	4.95557	11.6324	11.5866	12.0515	15.2968	24.3678	10.6788	Gm4835	processed_pseudogene	10	5	14	12	11	15	23	10
ENSMUSG00000024544	195.252	-0.715547	0.152251	-4.6998	2.6042e-06	0.000156075	138.488	180.383	134.604	138.073	260.751	221.294	218.25	270.174	Ldlrad4	protein_coding	143	182	162	143	238	217	206	253
ENSMUSG00000021938	2087.43	-0.71497	0.0772074	-9.26039	2.03683e-20	2.17985e-17	1634.74	1694.8	1398.38	1596.05	2695.16	2689.18	2436.78	2554.37	Pspc1	protein_coding	1688	1710	1683	1653	2460	2637	2300	2392
ENSMUSG00000064115	5.74415	-0.714651	0.819591	-0.87196	0.38323	NA	1.93689	6.93779	7.47798	0.965549	10.9559	9.17809	5.29734	3.20364	Cadm2	protein_coding	2	7	9	1	10	9	5	3
ENSMUSG00000110679	25.2202	-0.714181	0.45183	-1.58064	0.11396	0.419422	24.2112	10.9022	19.1104	22.2076	32.8678	52.0092	15.892	24.5613	Rpl10-ps5	processed_pseudogene	25	11	23	23	30	51	15	23
ENSMUSG00000049044	27.9336	-0.713323	0.321058	-2.22179	0.0262974	0.178182	13.5583	25.7689	24.9266	20.2765	32.8678	31.6134	37.0814	37.3758	Rapgef4	protein_coding	14	26	30	21	30	31	35	35
ENSMUSG00000027985	27.3095	-0.712407	0.435621	-1.63538	0.101969	0.396316	27.1165	13.8756	22.4339	19.311	27.3898	24.4749	61.4492	22.4255	Lef1	protein_coding	28	14	27	20	25	24	58	21
ENSMUSG00000039410	196.204	-0.711837	0.237305	-2.99967	0.00270275	0.0384937	105.561	109.022	200.244	179.592	203.78	217.215	270.164	284.056	Prdm16	protein_coding	109	110	241	186	186	213	255	266
ENSMUSG00000107161	7.65506	-0.710355	0.580078	-1.22459	0.220731	NA	4.84223	4.95557	6.64709	6.75884	10.9559	13.2572	7.41628	6.40728	Gm43850	processed_pseudogene	5	5	8	7	10	13	7	6
ENSMUSG00000049109	5.35564	-0.710279	0.880545	-0.806636	0.419876	NA	6.77913	0.991113	0.830887	7.72439	9.86033	8.1583	5.29734	3.20364	Themis	protein_coding	7	1	1	8	9	8	5	3
ENSMUSG00000030223	117.762	-0.709711	0.278975	-2.54399	0.0109593	0.103403	98.7816	137.765	54.8385	66.6229	153.383	146.849	159.98	123.874	Ptpro	protein_coding	102	139	66	69	140	144	151	116
ENSMUSG00000082665	11.6759	-0.709465	0.622948	-1.13888	0.254752	0.612056	12.5898	12.8845	3.32355	6.75884	25.1986	8.1583	8.47575	16.0182	Gm11470	processed_pseudogene	13	13	4	7	23	8	8	15
ENSMUSG00000030851	49.8426	-0.709176	0.435615	-1.62799	0.103527	0.398957	60.0437	48.5645	27.4193	15.4488	76.6914	61.1873	76.2817	33.1043	Ldhc	protein_coding	62	49	33	16	70	60	72	31
ENSMUSG00000048644	92.9931	-0.708897	0.213177	-3.32539	0.000882945	0.0168478	51.3277	62.4401	88.9049	79.175	105.177	111.157	115.482	130.281	Ctxn1	protein_coding	53	63	107	82	96	109	109	122
ENSMUSG00000094884	4.65548	-0.708818	0.805014	-0.880504	0.378586	NA	4.84223	4.95557	2.49266	1.9311	3.28678	11.2177	3.1784	5.3394	Olfr105-ps	protein_coding	5	5	3	2	3	11	3	5
ENSMUSG00000070369	13.6935	-0.708484	0.536248	-1.32119	0.186439	0.525177	8.71602	20.8134	8.30887	3.86219	16.4339	16.3166	18.011	17.0861	Itgad	protein_coding	9	21	10	4	15	16	17	16
ENSMUSG00000002565	528.417	-0.707792	0.144774	-4.88893	1.01384e-06	7.16529e-05	315.714	409.33	489.392	390.082	565.326	666.941	650.514	740.041	Scin	protein_coding	326	413	589	404	516	654	614	693
ENSMUSG00000041608	4.22726	-0.707229	0.789681	-0.895588	0.370473	NA	1.93689	2.97334	4.98532	2.89665	2.19118	7.13851	6.35681	5.3394	Entpd3	protein_coding	2	3	6	3	2	7	6	5
ENSMUSG00000048218	204.102	-0.70591	0.337272	-2.093	0.0363494	0.218549	93.9393	143.711	206.06	176.695	105.177	325.312	278.64	303.278	Amigo2	protein_coding	97	145	248	183	96	319	263	284
ENSMUSG00000079139	31.7484	-0.705542	0.488164	-1.4453	0.148374	0.471086	37.7694	12.8845	26.5884	19.311	20.8163	60.1675	55.0924	21.3576	Gm4204	processed_pseudogene	39	13	32	20	19	59	52	20
ENSMUSG00000015890	4.71947	-0.703718	0.88012	-0.79957	0.42396	NA	7.74757	2.97334	0.830887	2.89665	5.47796	5.09894	10.5947	2.13576	Amdhd1	protein_coding	8	3	1	3	5	5	10	2
ENSMUSG00000021190	87.8801	-0.702094	0.283037	-2.48057	0.0131171	0.116223	91.034	77.3068	59.8238	39.5875	132.567	105.038	118.66	79.0232	Lgmn	protein_coding	94	78	72	41	121	103	112	74
ENSMUSG00000109074	5.33822	-0.701925	0.788463	-0.890244	0.373335	NA	1.93689	1.98223	8.30887	3.86219	5.47796	3.05936	9.53521	8.54305	Gm45162	processed_pseudogene	2	2	10	4	5	3	9	8
ENSMUSG00000022803	27.1057	-0.70123	0.426781	-1.64307	0.100369	0.393353	14.5267	25.7689	24.9266	17.3799	21.9118	59.1477	26.4867	26.697	Popdc2	protein_coding	15	26	30	18	20	58	25	25
ENSMUSG00000071550	14.6923	-0.700659	0.443465	-1.57996	0.114115	0.419659	7.74757	12.8845	11.6324	12.5521	14.2427	24.4749	21.1894	12.8146	Cfap44	protein_coding	8	13	14	13	13	24	20	12
ENSMUSG00000042351	149.623	-0.700531	0.257553	-2.71995	0.00652912	0.0719987	81.3495	175.427	97.2138	102.348	145.714	184.582	233.083	177.268	Grap2	protein_coding	84	177	117	106	133	181	220	166
ENSMUSG00000020686	29.3734	-0.698511	0.455159	-1.53465	0.124869	0.437028	28.085	27.7512	17.4486	16.4143	53.684	47.93	13.7731	29.9007	Gas2l2	protein_coding	29	28	21	17	49	47	13	28
ENSMUSG00000038057	7.06114	-0.697276	0.640168	-1.08921	0.276062	NA	8.71602	5.94668	4.98532	1.9311	9.86033	11.2177	6.35681	7.47516	Dbil5	protein_coding	9	6	6	2	9	11	6	7
ENSMUSG00000025588	8.26659	-0.696806	0.630042	-1.10597	0.268741	0.624658	7.74757	5.94668	5.81621	5.79329	7.66914	20.3958	6.35681	6.40728	Nat1	protein_coding	8	6	7	6	7	20	6	6
ENSMUSG00000031651	9.02975	-0.696366	0.570348	-1.22095	0.222105	0.574651	8.71602	8.92002	3.32355	6.75884	7.66914	9.17809	11.6542	16.0182	Triml1	protein_coding	9	9	4	7	7	9	11	15
ENSMUSG00000030651	5.14619	-0.694723	0.730944	-0.950447	0.341885	NA	5.81068	0.991113	4.98532	3.86219	8.76474	6.11873	5.29734	5.3394	Art2b	protein_coding	6	1	6	4	8	6	5	5
ENSMUSG00000042476	2686.52	-0.69387	0.357828	-1.93912	0.0524869	0.273535	1450.73	2016.91	2417.88	2325.04	1543.69	4687.96	3387.12	3662.83	Abcb4	protein_coding	1498	2035	2910	2408	1409	4597	3197	3430
ENSMUSG00000052605	254.191	-0.693856	0.164939	-4.20674	2.59086e-05	0.00106307	216.932	200.205	220.185	139.039	359.354	296.758	289.235	311.821	Isoc2b	protein_coding	224	202	265	144	328	291	273	292
ENSMUSG00000064202	4.73001	-0.691578	0.893277	-0.774204	0.43881	NA	0	3.96445	7.47798	2.89665	7.66914	3.05936	5.29734	7.47516	Spata6l	protein_coding	0	4	9	3	7	3	5	7
ENSMUSG00000037548	136.31	-0.691352	0.220431	-3.13637	0.00171053	0.0275097	127.835	131.818	73.9489	84.0027	193.92	164.186	166.337	148.435	H2-DMb2	protein_coding	132	133	89	87	177	161	157	139
ENSMUSG00000041538	510.599	-0.691288	0.171973	-4.01974	5.82619e-05	0.00203009	304.092	426.179	507.672	323.459	555.465	596.576	648.395	722.955	H2-Ob	protein_coding	314	430	611	335	507	585	612	677
ENSMUSG00000028730	270.995	-0.690335	0.210483	-3.27976	0.00103894	0.0190999	231.459	284.449	146.236	168.005	385.648	344.688	288.175	319.296	Cfap57	protein_coding	239	287	176	174	352	338	272	299
ENSMUSG00000014599	400.156	-0.689662	0.151476	-4.55293	5.29039e-06	0.000284107	348.641	359.774	269.207	248.146	491.921	487.459	566.816	429.288	Csf1	protein_coding	360	363	324	257	449	478	535	402
ENSMUSG00000036185	36.6243	-0.686866	0.388914	-1.76611	0.0773771	0.342941	12.5898	46.5823	29.9119	23.1732	56.9708	40.7915	40.2598	42.7152	Sapcd1	protein_coding	13	47	36	24	52	40	38	40
ENSMUSG00000079502	6.44008	-0.686497	0.67885	-1.01126	0.31189	NA	4.84223	6.93779	4.15443	3.86219	3.28678	7.13851	7.41628	13.8824	Cfap77	protein_coding	5	7	5	4	3	7	7	13
ENSMUSG00000055003	19.3587	-0.686173	0.38924	-1.76285	0.0779251	0.344512	18.4005	10.9022	18.2795	11.5866	26.2942	19.376	20.1299	29.9007	Lrtm2	protein_coding	19	11	22	12	24	19	19	28
ENSMUSG00000020932	30.3552	-0.686044	0.323007	-2.12393	0.0336761	0.207952	17.432	25.7689	25.7575	24.1387	25.1986	46.9102	40.2598	37.3758	Gfap	protein_coding	18	26	31	25	23	46	38	35
ENSMUSG00000045114	9.35752	-0.685693	0.60232	-1.13842	0.254945	0.612056	8.71602	2.97334	8.30887	8.68994	6.57355	19.376	8.47575	11.7467	Prrt2	protein_coding	9	3	10	9	6	19	8	11
ENSMUSG00000022215	12.3106	-0.685649	0.48429	-1.41578	0.156839	0.484833	13.5583	9.91113	6.64709	7.72439	20.8163	13.2572	15.892	10.6788	Fitm1	protein_coding	14	10	8	8	19	13	15	10
ENSMUSG00000030399	36.7999	-0.685556	0.372833	-1.83877	0.0659485	0.313851	34.8641	31.7156	24.0957	22.2076	70.1179	33.653	26.4867	51.2583	Ckm	protein_coding	36	32	29	23	64	33	25	48
ENSMUSG00000032489	46.005	-0.684886	0.318919	-2.14752	0.0317517	0.200648	41.6432	32.7067	28.2502	38.6219	71.2135	45.8904	34.9625	74.7516	Kif9	protein_coding	43	33	34	40	65	45	33	70
ENSMUSG00000002190	13.2395	-0.684866	0.530604	-1.29073	0.196798	0.53999	6.77913	12.8845	6.64709	14.4832	7.66914	24.4749	15.892	17.0861	Clgn	protein_coding	7	13	8	15	7	24	15	16
ENSMUSG00000069376	20.8993	-0.684219	0.40858	-1.67463	0.0940078	0.379655	15.4951	16.8489	19.1104	12.5521	21.9118	14.277	34.9625	32.0364	Gm5507	processed_pseudogene	16	17	23	13	20	14	33	30
ENSMUSG00000052270	15.2059	-0.683443	0.664736	-1.02814	0.303883	0.65758	12.5898	23.7867	7.47798	2.89665	24.103	6.11873	22.2488	22.4255	Fpr2	protein_coding	13	24	9	3	22	6	21	21
ENSMUSG00000005763	31.4176	-0.683384	0.414093	-1.65031	0.0988788	0.390543	30.9903	23.7867	23.2648	18.3454	50.3972	20.3958	25.4272	58.7334	Cd247	protein_coding	32	24	28	19	46	20	24	55
ENSMUSG00000043243	122.369	-0.682354	0.278112	-2.45352	0.0141465	0.121547	136.551	74.3335	89.7358	75.3128	113.942	169.285	206.596	113.195	Niban3	protein_coding	141	75	108	78	104	166	195	106
ENSMUSG00000037833	3.90823	-0.681744	0.923067	-0.738564	0.460172	NA	0.968447	1.98223	4.15443	4.82774	9.86033	2.03958	5.29734	2.13576	Sh2d4b	protein_coding	1	2	5	5	9	2	5	2
ENSMUSG00000029530	13.0936	-0.681668	0.454926	-1.49841	0.134026	0.45045	6.77913	13.8756	9.97064	9.65549	12.0515	17.3364	20.1299	14.9503	Ccr9	protein_coding	7	14	12	10	11	17	19	14
ENSMUSG00000106892	23.5004	-0.680995	0.466965	-1.45834	0.144746	0.465494	23.2427	10.9022	29.081	8.68994	36.1545	22.4353	21.1894	36.3079	Gm42791	protein_coding	24	11	35	9	33	22	20	34
ENSMUSG00000027993	89.9099	-0.67949	0.315995	-2.15032	0.03153	0.200006	46.4854	105.058	61.4856	63.7262	65.7355	139.711	133.493	103.584	Trim2	protein_coding	48	106	74	66	60	137	126	97
ENSMUSG00000096699	25.7483	-0.678301	0.391017	-1.73471	0.0827919	0.355131	19.3689	27.7512	14.956	17.3799	18.6251	39.7717	26.4867	41.6473	Rps19-ps4	processed_pseudogene	20	28	18	18	17	39	25	39
ENSMUSG00000070495	9.68032	-0.677804	0.503565	-1.34601	0.178299	0.514427	4.84223	6.93779	8.30887	9.65549	12.0515	12.2375	10.5947	12.8146	Ctcfl	protein_coding	5	7	10	10	11	12	10	12
ENSMUSG00000073421	2135.29	-0.67664	0.179358	-3.77258	0.00016157	0.00459357	1727.71	2197.3	1470.67	1178.93	2849.64	2774.84	2845.73	2037.52	H2-Ab1	protein_coding	1784	2217	1770	1221	2601	2721	2686	1908
ENSMUSG00000097304	6.88227	-0.675929	0.630635	-1.07182	0.283799	NA	3.87379	2.97334	7.47798	6.75884	6.57355	6.11873	9.53521	11.7467	Rpl31-ps15	processed_pseudogene	4	3	9	7	6	6	9	11
ENSMUSG00000083236	3.88273	-0.675475	0.92284	-0.731953	0.464197	NA	5.81068	0	4.15443	1.9311	5.47796	3.05936	6.35681	4.27152	Gm7222	processed_pseudogene	6	0	5	2	5	3	6	4
ENSMUSG00000053702	166.563	-0.675043	0.172711	-3.90852	9.28645e-05	0.00295412	128.803	122.898	127.957	133.246	255.273	157.047	216.132	191.151	Nebl	protein_coding	133	124	154	138	233	154	204	179
ENSMUSG00000034177	187.902	-0.674391	0.185775	-3.63015	0.000283261	0.00698042	152.046	189.303	107.184	131.315	225.692	220.274	261.689	215.712	Rnf43	protein_coding	157	191	129	136	206	216	247	202
ENSMUSG00000004105	107.092	-0.674213	0.262337	-2.57003	0.0101689	0.0983611	73.602	103.076	91.3975	61.7951	184.059	112.177	138.79	91.8377	Angptl2	protein_coding	76	104	110	64	168	110	131	86
ENSMUSG00000046318	11.699	-0.674145	0.697634	-0.96633	0.333879	0.687027	5.81068	3.96445	17.4486	8.68994	3.28678	20.3958	22.2488	11.7467	Ccbe1	protein_coding	6	4	21	9	3	20	21	11
ENSMUSG00000022783	25.6587	-0.672971	0.32724	-2.0565	0.039734	0.230571	24.2112	18.8311	22.4339	13.5177	33.9634	30.5936	27.5462	34.1722	Spag6l	protein_coding	25	19	27	14	31	30	26	32
ENSMUSG00000099979	9.09789	-0.672683	0.549274	-1.22468	0.220697	0.572986	9.68447	3.96445	6.64709	7.72439	13.1471	7.13851	10.5947	13.8824	Gm5896	processed_pseudogene	10	4	8	8	12	7	10	13
ENSMUSG00000040412	17.7379	-0.671461	0.549838	-1.2212	0.222011	0.574605	16.4636	17.84	17.4486	2.89665	27.3898	16.3166	29.6651	13.8824	Elapor1	protein_coding	17	18	21	3	25	16	28	13
ENSMUSG00000074213	5.18494	-0.671411	0.702671	-0.955512	0.339319	NA	4.84223	5.94668	3.32355	1.9311	7.66914	7.13851	6.35681	4.27152	Gm10642	lncRNA	5	6	4	2	7	7	6	4
ENSMUSG00000051723	24.8323	-0.671255	0.41982	-1.59891	0.10984	0.412237	13.5583	24.7778	19.9413	18.3454	18.6251	19.376	41.3193	42.7152	Rpl31-ps13	processed_pseudogene	14	25	24	19	17	19	39	40
ENSMUSG00000075113	6.01319	-0.670334	0.944321	-0.709859	0.477792	NA	7.74757	0.991113	4.98532	4.82774	9.86033	11.2177	8.47575	0	Olfr1209	protein_coding	8	1	6	5	9	11	8	0
ENSMUSG00000042379	4.55133	-0.669655	0.784486	-0.853622	0.393314	NA	0.968447	3.96445	3.32355	5.79329	5.47796	3.05936	7.41628	6.40728	Esm1	protein_coding	1	4	4	6	5	3	7	6
ENSMUSG00000030474	208.226	-0.66835	0.252299	-2.64904	0.00807202	0.0831223	197.563	210.116	84.7505	151.591	294.714	233.531	245.797	247.748	Siglece	protein_coding	204	212	102	157	269	229	232	232
ENSMUSG00000034570	135.072	-0.668065	0.348187	-1.91869	0.055023	0.281369	184.005	99.1113	63.9783	70.4851	234.457	122.375	174.812	131.349	Inpp5j	protein_coding	190	100	77	73	214	120	165	123
ENSMUSG00000098180	12.9767	-0.667963	0.460721	-1.44982	0.147108	0.469025	6.77913	9.91113	10.8015	12.5521	14.2427	11.2177	16.9515	21.3576	Gm5430	processed_pseudogene	7	10	13	13	13	11	16	20
ENSMUSG00000117286	6.25904	-0.667757	0.656334	-1.0174	0.308961	NA	3.87379	5.94668	7.47798	1.9311	8.76474	6.11873	7.41628	8.54305	Gm1043	protein_coding	4	6	9	2	8	6	7	8
ENSMUSG00000107035	5.20705	-0.667618	0.779425	-0.856552	0.391692	NA	0.968447	4.95557	2.49266	7.72439	7.66914	5.09894	8.47575	4.27152	Ybx1-ps2	processed_pseudogene	1	5	3	8	7	5	8	4
ENSMUSG00000020423	1851.41	-0.66745	0.351959	-1.89639	0.057909	0.29067	1820.68	2089.27	992.079	820.716	2873.74	2315.94	2281.04	1617.84	Btg2	protein_coding	1880	2108	1194	850	2623	2271	2153	1515
ENSMUSG00000042078	4.53566	-0.666795	0.781984	-0.852697	0.393827	NA	0.968447	2.97334	3.32355	6.75884	6.57355	6.11873	5.29734	4.27152	Svop	protein_coding	1	3	4	7	6	6	5	4
ENSMUSG00000043953	230.785	-0.666782	0.337391	-1.97629	0.0481216	0.260871	228.553	197.231	148.729	139.039	520.406	222.314	239.44	150.571	Ccrl2	protein_coding	236	199	179	144	475	218	226	141
ENSMUSG00000045010	6.18902	-0.666752	0.820015	-0.813097	0.416162	NA	2.90534	8.92002	1.66177	5.79329	3.28678	16.3166	6.35681	4.27152	Gm4779	protein_coding	3	9	2	6	3	16	6	4
ENSMUSG00000100922	16.4677	-0.665336	0.487293	-1.36537	0.172136	0.50551	3.87379	14.8667	16.6177	15.4488	26.2942	15.2968	21.1894	18.154	Gm8520	processed_pseudogene	4	15	20	16	24	15	20	17
ENSMUSG00000076617	5309.99	-0.664707	0.139643	-4.76006	1.93537e-06	0.000122871	4695.03	3670.09	3192.27	4875.06	7534.39	6175.83	6450.04	5887.23	Ighm	IG_C_gene	4848	3703	3842	5049	6877	6056	6088	5513
ENSMUSG00000034765	196.033	-0.664383	0.317132	-2.09497	0.0361734	0.217665	175.289	161.551	140.42	129.384	421.803	175.403	235.202	129.214	Dusp5	protein_coding	181	163	169	134	385	172	222	121
ENSMUSG00000035172	33.6291	-0.663338	0.340331	-1.94909	0.0512842	0.27037	23.2427	30.7245	16.6177	33.7942	48.2061	35.6926	50.8545	29.9007	Plekhh3	protein_coding	24	31	20	35	44	35	48	28
ENSMUSG00000030616	7.52752	-0.663145	0.61478	-1.07867	0.280735	NA	9.68447	3.96445	5.81621	3.86219	5.47796	11.2177	11.6542	8.54305	Sytl2	protein_coding	10	4	7	4	5	11	11	8
ENSMUSG00000009092	69.647	-0.66303	0.293556	-2.25862	0.0239073	0.168566	75.5389	45.5912	54.8385	39.5875	116.133	71.3851	93.2332	60.8692	Derl3	protein_coding	78	46	66	41	106	70	88	57
ENSMUSG00000027368	1988.09	-0.661338	0.21976	-3.00936	0.00261797	0.0375359	1750.95	2210.18	1156.59	1043.76	2878.12	2594.34	2384.86	1885.88	Dusp2	protein_coding	1808	2230	1392	1081	2627	2544	2251	1766
ENSMUSG00000038642	712.872	-0.660398	0.213726	-3.08993	0.00200204	0.0307657	572.352	810.73	386.362	441.256	979.459	831.127	969.414	712.276	Ctss	protein_coding	591	818	465	457	894	815	915	667
ENSMUSG00000033427	42.9927	-0.659807	0.281633	-2.34279	0.0191403	0.146465	35.8325	27.7512	35.7281	33.7942	70.1179	40.7915	57.2113	42.7152	Upb1	protein_coding	37	28	43	35	64	40	54	40
ENSMUSG00000047497	13.4303	-0.65912	0.501941	-1.31314	0.189135	0.529139	5.81068	13.8756	14.1251	7.72439	16.4339	13.2572	11.6542	24.5613	Adamts12	protein_coding	6	14	17	8	15	13	11	23
ENSMUSG00000094525	21.7557	-0.658873	0.417469	-1.57826	0.114507	0.420092	13.5583	13.8756	29.081	10.621	26.2942	30.5936	21.1894	28.8328	Trbv12-2	TR_V_gene	14	14	35	11	24	30	20	27
ENSMUSG00000028167	6.96409	-0.658558	0.61044	-1.07882	0.280666	NA	3.87379	7.9289	4.98532	4.82774	9.86033	5.09894	10.5947	8.54305	Bdh2	protein_coding	4	8	6	5	9	5	10	8
ENSMUSG00000071103	14.8927	-0.657947	0.481153	-1.36744	0.171488	0.504962	15.4951	7.9289	14.956	7.72439	10.9559	15.2968	25.4272	21.3576	1700029J07Rik	protein_coding	16	8	18	8	10	15	24	20
ENSMUSG00000101298	13.9525	-0.657836	0.53479	-1.23008	0.218666	0.57058	8.71602	14.8667	15.7868	3.86219	12.0515	25.4947	15.892	14.9503	Gm28308	protein_coding	9	15	19	4	11	25	15	14
ENSMUSG00000082762	46.8633	-0.656894	0.433767	-1.51439	0.129926	0.444528	23.2427	14.8667	60.6547	46.3463	70.1179	43.8509	72.0438	43.7831	Gm12366	processed_pseudogene	24	15	73	48	64	43	68	41
ENSMUSG00000047221	608.723	-0.656228	0.0856282	-7.66368	1.80675e-14	9.33468e-12	443.549	441.045	499.363	505.947	704.466	784.217	752.223	738.973	Fam185a	protein_coding	458	445	601	524	643	769	710	692
ENSMUSG00000035356	483.799	-0.655891	0.71771	-0.913867	0.360787	0.708772	642.08	583.766	137.927	139.039	1178.86	407.915	514.902	265.902	Nfkbiz	protein_coding	663	589	166	144	1076	400	486	249
ENSMUSG00000015396	12.8527	-0.65588	0.539846	-1.21494	0.224389	0.577469	10.6529	15.8578	5.81621	7.72439	23.0074	14.277	18.011	7.47516	Cd83	protein_coding	11	16	7	8	21	14	17	7
ENSMUSG00000040938	31.8755	-0.654855	0.303972	-2.15433	0.0312146	0.19851	25.1796	28.7423	17.4486	28.0009	35.0589	41.8113	32.8435	45.9189	Slc16a11	protein_coding	26	29	21	29	32	41	31	43
ENSMUSG00000031486	74.9399	-0.65405	0.254129	-2.57369	0.010062	0.097452	58.1068	78.2979	45.6988	51.1741	88.743	73.4247	120.779	83.2947	Adgra2	protein_coding	60	79	55	53	81	72	114	78
ENSMUSG00000061669	17.643	-0.6531	0.545652	-1.19692	0.231339	0.584956	8.71602	9.91113	8.30887	28.0009	30.6766	18.3562	25.4272	11.7467	Rpl34-ps2	processed_pseudogene	9	10	10	29	28	18	24	11
ENSMUSG00000079363	14.0693	-0.65032	0.497439	-1.30734	0.191099	0.532205	14.5267	9.91113	11.6324	7.72439	12.0515	15.2968	29.6651	11.7467	Gbp4	protein_coding	15	10	14	8	11	15	28	11
ENSMUSG00000039962	8.66759	-0.650319	0.552242	-1.1776	0.238957	0.593798	9.68447	4.95557	7.47798	4.82774	13.1471	12.2375	9.53521	7.47516	Olfr906	protein_coding	10	5	9	5	12	12	9	7
ENSMUSG00000071984	7.3859	-0.649495	0.700597	-0.92706	0.353895	NA	1.93689	3.96445	8.30887	8.68994	9.86033	7.13851	4.23787	14.9503	Fndc1	protein_coding	2	4	10	9	9	7	4	14
ENSMUSG00000004709	327.038	-0.649055	0.102735	-6.31776	2.65378e-10	5.44679e-08	266.323	244.805	273.362	233.663	400.987	402.816	422.728	371.622	Cd244a	protein_coding	275	247	329	242	366	395	399	348
ENSMUSG00000097989	38.6173	-0.648407	0.310465	-2.0885	0.0367527	0.220355	26.1481	34.689	33.2355	26.0698	62.4488	29.5738	50.8545	45.9189	Gm4335	processed_pseudogene	27	35	40	27	57	29	48	43
ENSMUSG00000112972	20.5293	-0.648308	0.55362	-1.17103	0.241585	0.596626	30.0219	9.91113	12.4633	11.5866	27.3898	15.2968	12.7136	44.851	Gm48417	processed_pseudogene	31	10	15	12	25	15	12	42
ENSMUSG00000074896	7.77338	-0.646718	0.772246	-0.83745	0.40234	NA	6.77913	7.9289	6.64709	2.89665	1.09559	8.1583	19.0704	9.61093	Ifit3	protein_coding	7	8	8	3	1	8	18	9
ENSMUSG00000026494	85.9371	-0.646612	0.303996	-2.12704	0.0334165	0.207209	38.7379	60.4579	92.2284	76.2783	67.9267	129.513	104.887	117.467	Kif26b	protein_coding	40	61	111	79	62	127	99	110
ENSMUSG00000085915	6.32834	-0.646554	0.680284	-0.950418	0.3419	NA	4.84223	4.95557	4.15443	5.79329	6.57355	3.05936	13.7731	7.47516	Gm8091	unprocessed_pseudogene	5	5	5	6	6	3	13	7
ENSMUSG00000071470	37.8105	-0.646422	0.352929	-1.83159	0.0670124	0.316734	35.8325	27.7512	27.4193	27.0354	37.2501	67.306	25.4272	54.4619	Ccnb1ip1	protein_coding	37	28	33	28	34	66	24	51
ENSMUSG00000059901	13.8322	-0.645472	0.467964	-1.37932	0.167796	0.500215	12.5898	11.8934	9.13975	9.65549	8.76474	21.4155	22.2488	14.9503	Adamts14	protein_coding	13	12	11	10	8	21	21	14
ENSMUSG00000056148	10.1822	-0.64536	0.579541	-1.11357	0.265464	0.620931	5.81068	4.95557	14.956	5.79329	15.3383	12.2375	7.41628	14.9503	Rdh9	protein_coding	6	5	18	6	14	12	7	14
ENSMUSG00000057411	1590.56	-0.645128	0.0907198	-7.11122	1.15026e-12	4.00798e-10	1324.84	1289.44	1262.12	1086.24	2157.22	1889.67	1775.67	1939.27	Antkmt	protein_coding	1368	1301	1519	1125	1969	1853	1676	1816
ENSMUSG00000020712	225.717	-0.644386	0.153356	-4.20189	2.6469e-05	0.00107476	178.194	143.711	190.273	192.144	235.552	323.273	255.332	287.26	Tcam1	protein_coding	184	145	229	199	215	317	241	269
ENSMUSG00000030219	10.8587	-0.644085	0.52605	-1.22438	0.220809	0.573164	10.6529	10.9022	6.64709	5.79329	12.0515	14.277	19.0704	7.47516	Erp27	protein_coding	11	11	8	6	11	14	18	7
ENSMUSG00000058281	4.7221	-0.643586	0.767155	-0.838926	0.401511	NA	1.93689	2.97334	4.98532	4.82774	3.28678	10.1979	5.29734	4.27152	Gm10038	pseudogene	2	3	6	5	3	10	5	4
ENSMUSG00000050241	12.543	-0.643105	0.484513	-1.32732	0.184402	0.522386	12.5898	8.92002	9.97064	7.72439	7.66914	18.3562	15.892	19.2219	Klre1	protein_coding	13	9	12	8	7	18	15	18
ENSMUSG00000062152	14.3581	-0.642786	0.511005	-1.25788	0.208434	0.557138	11.6214	7.9289	10.8015	14.4832	9.86033	10.1979	27.5462	22.4255	Rpl21-ps14	processed_pseudogene	12	8	13	15	9	10	26	21
ENSMUSG00000021336	8.86207	-0.640339	0.647153	-0.98947	0.322433	0.675383	2.90534	11.8934	9.97064	2.89665	8.76474	14.277	12.7136	7.47516	Slc17a4	protein_coding	3	12	12	3	8	14	12	7
ENSMUSG00000025279	11.5098	-0.639877	0.51686	-1.23801	0.215712	0.567163	12.5898	9.91113	4.98532	8.68994	12.0515	18.3562	16.9515	8.54305	Dnase1l3	protein_coding	13	10	6	9	11	18	16	8
ENSMUSG00000015702	484.788	-0.639745	0.0908449	-7.04217	1.89267e-12	6.16477e-10	364.136	382.57	387.193	382.357	551.083	655.723	563.637	591.606	Anxa9	protein_coding	376	386	466	396	503	643	532	554
ENSMUSG00000078771	448.736	-0.63848	0.176472	-3.61803	0.000296848	0.00724378	457.107	323.103	301.612	322.493	686.936	485.419	563.637	449.578	Evi2a	protein_coding	472	326	363	334	627	476	532	421
ENSMUSG00000022651	52.8974	-0.636679	0.559894	-1.13714	0.255479	0.612456	77.4757	16.8489	30.7428	40.553	120.515	33.653	24.3678	79.0232	Retnlg	protein_coding	80	17	37	42	110	33	23	74
ENSMUSG00000029419	9.17917	-0.63571	0.583967	-1.08861	0.276327	0.63161	9.68447	6.93779	9.13975	2.89665	12.0515	6.11873	11.6542	14.9503	Ajm1	protein_coding	10	7	11	3	11	6	11	14
ENSMUSG00000050157	4.75775	-0.634293	0.774766	-0.81869	0.412963	NA	2.90534	5.94668	4.15443	1.9311	3.28678	8.1583	8.47575	3.20364	Gm867	protein_coding	3	6	5	2	3	8	8	3
ENSMUSG00000030329	8.73085	-0.634024	0.557344	-1.13758	0.255296	0.612406	6.77913	9.91113	4.98532	5.79329	8.76474	9.17809	15.892	8.54305	Pianp	protein_coding	7	10	6	6	8	9	15	8
ENSMUSG00000111609	16.0707	-0.633646	0.531643	-1.19186	0.233314	0.587254	19.3689	16.8489	6.64709	7.72439	12.0515	26.5145	12.7136	26.697	Gm6713	processed_pseudogene	20	17	8	8	11	26	12	25
ENSMUSG00000027709	796.941	-0.633612	0.111768	-5.66901	1.43625e-08	1.87124e-06	643.049	545.112	667.202	643.055	800.878	1013.67	1014.97	1047.59	Mccc1	protein_coding	664	550	803	666	731	994	958	981
ENSMUSG00000090113	5.91339	-0.63272	0.779277	-0.811932	0.416831	NA	6.77913	3.96445	5.81621	1.9311	5.47796	2.03958	7.41628	13.8824	Nhlrc4	protein_coding	7	4	7	2	5	2	7	13
ENSMUSG00000114737	7.19054	-0.632435	0.650563	-0.972134	0.330984	NA	8.71602	2.97334	4.15443	6.75884	4.38237	7.13851	11.6542	11.7467	Gm8483	processed_pseudogene	9	3	5	7	4	7	11	11
ENSMUSG00000030208	258.585	-0.630805	0.36053	-1.74966	0.0801766	0.349856	175.289	372.658	122.14	141.936	506.164	251.888	280.759	217.848	Emp1	protein_coding	181	376	147	147	462	247	265	204
ENSMUSG00000089951	126.515	-0.626659	0.143663	-4.362	1.28876e-05	0.000613001	99.75	98.1202	108.846	90.7616	149.001	153.988	155.742	155.911	Zfp968-ps	protein_coding	103	99	131	94	136	151	147	146
ENSMUSG00000089785	6.77546	-0.626473	0.67045	-0.934407	0.350094	NA	1.93689	3.96445	6.64709	8.68994	7.66914	5.09894	11.6542	8.54305	Slc25a5-ps	transcribed_processed_pseudogene	2	4	8	9	7	5	11	8
ENSMUSG00000090693	7.47663	-0.626238	0.620057	-1.00997	0.312511	NA	3.87379	6.93779	4.98532	7.72439	10.9559	4.07915	12.7136	8.54305	Trim43a	protein_coding	4	7	6	8	10	4	12	8
ENSMUSG00000026483	1017.92	-0.626078	0.105097	-5.95716	2.56653e-09	4.13487e-07	858.044	885.064	786.85	672.022	1326.76	1188.05	1298.91	1127.68	Niban1	protein_coding	886	893	947	696	1211	1165	1226	1056
ENSMUSG00000022096	13.1683	-0.625849	0.443139	-1.41231	0.157859	0.486626	12.5898	11.8934	8.30887	8.68994	20.8163	13.2572	13.7731	16.0182	Hr	protein_coding	13	12	10	9	19	13	13	15
ENSMUSG00000000078	4032.06	-0.624882	0.479432	-1.30338	0.192445	0.533864	4384.16	4928.81	1711.63	1664.61	7146.55	5629.23	3791.84	2999.68	Klf6	protein_coding	4527	4973	2060	1724	6523	5520	3579	2809
ENSMUSG00000024227	33.2484	-0.624869	0.33984	-1.83871	0.0659572	0.313851	17.432	27.7512	26.5884	32.8287	32.8678	30.5936	40.2598	57.6656	Pdzph1	protein_coding	18	28	32	34	30	30	38	54
ENSMUSG00000022575	2456.36	-0.624558	0.149214	-4.18565	2.84349e-05	0.00113309	2179.01	2328.12	1361.82	1863.51	3305.4	2872.74	2909.3	2830.95	Gsdmd	protein_coding	2250	2349	1639	1930	3017	2817	2746	2651
ENSMUSG00000050737	53.6572	-0.624336	0.309719	-2.01581	0.0438196	0.245531	59.0753	54.5112	25.7575	29.932	72.3091	63.2268	62.5086	61.9371	Ptges	protein_coding	61	55	31	31	66	62	59	58
ENSMUSG00000022237	36.6132	-0.624273	0.40426	-1.54424	0.122531	0.433713	15.4951	18.8311	51.515	28.9665	37.2501	38.7519	52.9734	49.1225	Ankrd33b	protein_coding	16	19	62	30	34	38	50	46
ENSMUSG00000032845	26.7602	-0.624036	0.344546	-1.81118	0.0701127	0.324528	19.3689	25.7689	19.9413	19.311	29.581	46.9102	24.3678	28.8328	Alpk2	protein_coding	20	26	24	20	27	46	23	27
ENSMUSG00000028214	122.83	-0.624033	0.196507	-3.17563	0.00149512	0.0248888	95.8762	127.854	74.7798	88.8305	153.383	159.087	154.682	128.146	Gem	protein_coding	99	129	90	92	140	156	146	120
ENSMUSG00000020866	10.3474	-0.623109	0.607805	-1.02518	0.305279	0.658872	7.74757	6.93779	8.30887	9.65549	6.57355	25.4947	11.6542	6.40728	Cacna1g	protein_coding	8	7	10	10	6	25	11	6
ENSMUSG00000000530	65.8998	-0.622467	0.354655	-1.75513	0.0792363	0.347744	75.5389	61.449	39.8826	30.8976	83.265	67.306	117.601	51.2583	Acvrl1	protein_coding	78	62	48	32	76	66	111	48
ENSMUSG00000036091	122.039	-0.618866	0.168361	-3.67583	0.000237081	0.00617771	101.687	101.094	103.03	79.175	131.471	162.146	163.158	134.553	Hyal3	protein_coding	105	102	124	82	120	159	154	126
ENSMUSG00000038587	46.1366	-0.6188	0.365942	-1.69098	0.0908404	0.373583	38.7379	27.7512	43.2061	35.7253	47.1105	43.8509	97.4711	35.2401	Akap12	protein_coding	40	28	52	37	43	43	92	33
ENSMUSG00000024033	45.3558	-0.618651	0.27445	-2.25415	0.0241869	0.169421	37.7694	23.7867	40.7135	40.553	66.8311	49.9696	45.5571	57.6656	Rsph1	protein_coding	39	24	49	42	61	49	43	54
ENSMUSG00000068600	27.3724	-0.618597	0.369963	-1.67205	0.0945145	0.38088	16.4636	21.8045	24.9266	23.1732	17.5295	44.8707	33.903	36.3079	Gml2	protein_coding	17	22	30	24	16	44	32	34
ENSMUSG00000001444	6.9593	-0.617146	0.73399	-0.84081	0.400455	NA	10.6529	5.94668	1.66177	3.86219	4.38237	14.277	7.41628	7.47516	Tbx21	protein_coding	11	6	2	4	4	14	7	7
ENSMUSG00000113854	7.86816	-0.617041	0.71242	-0.86612	0.386424	0.730851	12.5898	3.96445	1.66177	6.75884	7.66914	13.2572	5.29734	11.7467	Gm2099	transcribed_processed_pseudogene	13	4	2	7	7	13	5	11
ENSMUSG00000031129	326.738	-0.616462	0.0981624	-6.28002	3.3852e-10	6.85411e-08	248.891	271.565	250.097	261.664	377.979	382.42	392.003	429.288	Slc9a9	protein_coding	257	274	301	271	345	375	370	402
ENSMUSG00000027378	464.628	-0.616261	0.0987319	-6.24176	4.32681e-10	8.61245e-08	339.925	405.365	359.774	363.046	508.355	606.774	576.351	557.434	Nphp1	protein_coding	351	409	433	376	464	595	544	522
ENSMUSG00000005413	85.2592	-0.615693	0.214785	-2.86656	0.00414964	0.0519697	68.7597	56.4934	72.2872	71.4506	130.375	78.5237	107.006	97.1771	Hmox1	protein_coding	71	57	87	74	119	77	101	91
ENSMUSG00000001865	2582.73	-0.612897	0.0920223	-6.66031	2.73244e-11	6.71149e-09	1893.31	2267.67	1999.11	2009.31	2837.58	3017.55	3582.06	3055.21	Cpa3	protein_coding	1955	2288	2406	2081	2590	2959	3381	2861
ENSMUSG00000110371	13.5554	-0.612566	0.622059	-0.98474	0.324752	0.678249	0.968447	11.8934	18.2795	11.5866	15.3383	15.2968	20.1299	14.9503	Gm9619	processed_pseudogene	1	12	22	12	14	15	19	14
ENSMUSG00000045573	8.75593	-0.612458	0.653365	-0.937391	0.348557	0.699121	5.81068	14.8667	3.32355	3.86219	9.86033	15.2968	7.41628	9.61093	Penk	protein_coding	6	15	4	4	9	15	7	9
ENSMUSG00000000730	36.8311	-0.612351	0.517476	-1.18334	0.236674	0.591607	40.6748	38.6534	14.1251	23.1732	88.743	24.4749	42.3787	22.4255	Dnmt3l	protein_coding	42	39	17	24	81	24	40	21
ENSMUSG00000039783	243.585	-0.61218	0.300054	-2.04023	0.041327	0.235887	210.153	322.112	110.508	128.418	303.479	294.719	340.089	239.205	Kmo	protein_coding	217	325	133	133	277	289	321	224
ENSMUSG00000035713	19.5749	-0.612137	0.566695	-1.08019	0.280058	0.635389	24.2112	19.8223	14.1251	3.86219	15.3383	35.6926	29.6651	13.8824	Usp35	protein_coding	25	20	17	4	14	35	28	13
ENSMUSG00000099997	4.19133	-0.611732	0.863795	-0.708191	0.478827	NA	7.74757	0.991113	1.66177	2.89665	5.47796	3.05936	6.35681	5.3394	Tubb4b-ps2	processed_pseudogene	8	1	2	3	5	3	6	5
ENSMUSG00000018819	1976.14	-0.611361	0.165814	-3.68702	0.000226892	0.00595363	1657.98	2112.06	1240.51	1244.59	2574.64	2365.91	2537.43	2075.96	Lsp1	protein_coding	1712	2131	1493	1289	2350	2320	2395	1944
ENSMUSG00000082016	1232.27	-0.610552	0.209116	-2.91968	0.00350393	0.045851	1125.34	1076.35	855.813	843.89	2155.03	978.996	1297.85	1524.93	Pgam1-ps2	processed_pseudogene	1162	1086	1030	874	1967	960	1225	1428
ENSMUSG00000063001	10.018	-0.610433	0.69438	-0.879106	0.379344	0.724224	1.93689	9.91113	8.30887	11.5866	3.28678	15.2968	10.5947	19.2219	Gm9701	processed_pseudogene	2	10	10	12	3	15	10	18
ENSMUSG00000024014	3906.65	-0.610295	0.274284	-2.22505	0.0260777	0.177337	3493.19	3567.02	3044.37	2265.18	6764.19	3678.37	5062.14	3378.77	Pim1	protein_coding	3607	3599	3664	2346	6174	3607	4778	3164
ENSMUSG00000081740	5.25755	-0.610066	0.874235	-0.697829	0.485284	NA	0	6.93779	5.81621	3.86219	3.28678	4.07915	9.53521	8.54305	Gm14279	processed_pseudogene	0	7	7	4	3	4	9	8
ENSMUSG00000001827	20.4062	-0.609865	0.346896	-1.75806	0.0787373	0.346788	16.4636	16.8489	14.956	16.4143	28.4854	27.5343	21.1894	21.3576	Folr1	protein_coding	17	17	18	17	26	27	20	20
ENSMUSG00000024334	333.726	-0.609799	0.14382	-4.24003	2.23493e-05	0.000945931	231.459	331.032	248.435	246.215	444.81	347.748	406.836	413.27	H2-Oa	protein_coding	239	334	299	255	406	341	384	387
ENSMUSG00000024253	151.904	-0.609331	0.157197	-3.87622	0.00010609	0.00327742	123.961	120.916	129.618	106.21	221.31	161.126	173.753	178.336	Dync2li1	protein_coding	128	122	156	110	202	158	164	167
ENSMUSG00000083410	7.69359	-0.609272	0.587094	-1.03778	0.299374	NA	6.77913	7.9289	5.81621	3.86219	8.76474	8.1583	6.35681	13.8824	Gm14300	processed_pseudogene	7	8	7	4	8	8	6	13
ENSMUSG00000059195	36.6844	-0.609249	0.340689	-1.78829	0.0737298	0.333845	35.8325	20.8134	39.0517	20.2765	42.7281	55.0685	48.7355	30.9685	Gm12715	processed_pseudogene	37	21	47	21	39	54	46	29
ENSMUSG00000057657	23.3417	-0.609023	0.461266	-1.32033	0.186726	0.525584	9.68447	22.7956	18.2795	23.1732	21.9118	15.2968	28.6056	46.9868	Rps18-ps3	processed_pseudogene	10	23	22	24	20	15	27	44
ENSMUSG00000098149	14.5223	-0.608423	0.488174	-1.24632	0.212646	0.562513	8.71602	12.8845	9.97064	14.4832	14.2427	10.1979	29.6651	16.0182	Gapdh-ps14	processed_pseudogene	9	13	12	15	13	10	28	15
ENSMUSG00000029413	773.077	-0.608188	0.159713	-3.808	0.000140095	0.00410306	705.998	703.69	573.312	467.326	941.114	931.066	1110.32	751.788	Naaa	protein_coding	729	710	690	484	859	913	1048	704
ENSMUSG00000040254	11.3358	-0.607508	0.592985	-1.02449	0.305604	0.658923	8.71602	11.8934	6.64709	8.68994	21.9118	4.07915	10.5947	18.154	Sema3d	protein_coding	9	12	8	9	20	4	10	17
ENSMUSG00000062591	12.3899	-0.606944	0.550502	-1.10253	0.270232	0.626383	3.87379	10.9022	9.97064	14.4832	23.0074	8.1583	13.7731	14.9503	Tubb4a	protein_coding	4	11	12	15	21	8	13	14
ENSMUSG00000024371	47.6653	-0.606158	0.277353	-2.18552	0.028851	0.189179	38.7379	46.5823	32.4046	33.7942	42.7281	77.5039	52.9734	56.5977	C2	protein_coding	40	47	39	35	39	76	50	53
ENSMUSG00000035042	49.2249	-0.605967	0.252855	-2.3965	0.0165524	0.133336	34.8641	43.609	45.6988	31.8631	53.684	73.4247	50.8545	59.8013	Ccl5	protein_coding	36	44	55	33	49	72	48	56
ENSMUSG00000083927	5.24014	-0.605435	0.822252	-0.736313	0.46154	NA	6.77913	0	4.98532	4.82774	6.57355	9.17809	4.23787	5.3394	Gm14749	processed_pseudogene	7	0	6	5	6	9	4	5
ENSMUSG00000061086	44.6952	-0.604927	0.255356	-2.36895	0.0178385	0.139508	31.9587	38.6534	38.2208	32.8287	62.4488	41.8113	61.4492	50.1904	Myl4	protein_coding	33	39	46	34	57	41	58	47
ENSMUSG00000020256	11.6976	-0.604151	0.553005	-1.09249	0.274619	0.629866	13.5583	9.91113	4.15443	9.65549	10.9559	10.1979	11.6542	23.4934	Aldh1l2	protein_coding	14	10	5	10	10	10	11	22
ENSMUSG00000073795	11.4617	-0.603984	0.616538	-0.979638	0.327265	0.680423	2.90534	11.8934	9.97064	11.5866	23.0074	14.277	12.7136	5.3394	Spef1l	protein_coding	3	12	12	12	21	14	12	5
ENSMUSG00000039021	5.26962	-0.603907	0.66792	-0.90416	0.365911	NA	4.84223	3.96445	4.98532	2.89665	5.47796	5.09894	7.41628	7.47516	Ttc16	protein_coding	5	4	6	3	5	5	7	7
ENSMUSG00000029650	350.729	-0.603253	0.21662	-2.78485	0.00535531	0.062394	244.049	377.614	267.546	224.973	299.097	528.25	489.474	374.826	Slc46a3	protein_coding	252	381	322	233	273	518	462	351
ENSMUSG00000026495	139.491	-0.602137	0.15934	-3.77895	0.00015749	0.00448606	97.8131	94.1557	120.479	130.349	176.39	171.324	170.574	154.843	Efcab2	protein_coding	101	95	145	135	161	168	161	145
ENSMUSG00000028289	308.055	-0.599594	0.143983	-4.16435	3.12239e-05	0.00122508	235.333	202.187	241.788	300.286	365.928	324.292	387.765	406.863	Epha7	protein_coding	243	204	291	311	334	318	366	381
ENSMUSG00000016498	8.99596	-0.599081	0.559672	-1.07041	0.284433	0.639823	5.81068	6.93779	9.97064	5.79329	6.57355	8.1583	13.7731	14.9503	Pdcd1lg2	protein_coding	6	7	12	6	6	8	13	14
ENSMUSG00000110102	9.48863	-0.598998	0.535486	-1.11861	0.263308	0.619623	7.74757	5.94668	4.98532	11.5866	9.86033	9.17809	11.6542	14.9503	Gm9132	processed_pseudogene	8	6	6	12	9	9	11	14
ENSMUSG00000043051	87.4396	-0.598396	0.281369	-2.12673	0.0334425	0.207209	104.592	74.3335	53.1768	46.3463	127.089	87.7017	112.304	93.9735	Disc1	protein_coding	108	75	64	48	116	86	106	88
ENSMUSG00000074479	9.9396	-0.597237	0.512156	-1.16612	0.243564	0.599767	6.77913	6.93779	9.13975	8.68994	16.4339	9.17809	8.47575	13.8824	Rtraf-ps	processed_pseudogene	7	7	11	9	15	9	8	13
ENSMUSG00000091971	5689.34	-0.597206	0.803517	-0.74324	0.457336	0.779263	4394.81	5130	3640.12	4948.44	3998.91	17981.9	1082.78	4337.73	Hspa1a	protein_coding	4538	5176	4381	5125	3650	17633	1022	4062
ENSMUSG00000050108	288.623	-0.597075	0.208983	-2.85705	0.004276	0.0530274	142.362	217.054	299.119	259.733	352.781	305.936	340.089	391.912	Bpifc	protein_coding	147	219	360	269	322	300	321	367
ENSMUSG00000085328	89.3524	-0.596566	0.554289	-1.07627	0.281806	0.637135	111.371	49.5557	16.6177	107.176	193.92	120.335	69.9249	45.9189	Gm17131	unprocessed_pseudogene	115	50	20	111	177	118	66	43
ENSMUSG00000049191	216.971	-0.596156	0.183845	-3.2427	0.00118403	0.0209201	180.131	151.64	224.339	134.211	224.596	250.868	303.008	266.97	Rtl5	protein_coding	186	153	270	139	205	246	286	250
ENSMUSG00000038677	32.3505	-0.594934	0.426312	-1.39554	0.162854	0.493136	16.4636	26.7601	30.7428	28.9665	46.0149	21.4155	24.3678	64.0728	Scube3	protein_coding	17	27	37	30	42	21	23	60
ENSMUSG00000060716	20.2077	-0.594445	0.388441	-1.53033	0.125934	0.438501	8.71602	18.8311	16.6177	20.2765	19.7207	28.5541	22.2488	26.697	Plekhh1	protein_coding	9	19	20	21	18	28	21	25
ENSMUSG00000075602	66.7655	-0.594073	0.235123	-2.52664	0.0115158	0.106771	59.0753	35.6801	52.3459	65.6573	88.743	80.5632	81.5791	70.4801	Ly6a	protein_coding	61	36	63	68	81	79	77	66
ENSMUSG00000027433	5677.52	-0.594045	0.0803721	-7.39119	1.45522e-13	6.2296e-11	4230.18	5112.16	4068.02	4690.64	7130.11	6824.42	6715.97	6648.63	Xrn2	protein_coding	4368	5158	4896	4858	6508	6692	6339	6226
ENSMUSG00000069986	9.2242	-0.593949	0.596633	-0.995501	0.319493	0.673816	10.6529	3.96445	10.8015	3.86219	9.86033	11.2177	7.41628	16.0182	Gm8054	processed_pseudogene	11	4	13	4	9	11	7	15
ENSMUSG00000070304	7.99998	-0.593645	0.792207	-0.749355	0.453643	0.776042	10.6529	8.92002	4.98532	0.965549	19.7207	9.17809	4.23787	5.3394	Scn2b	protein_coding	11	9	6	1	18	9	4	5
ENSMUSG00000033837	31.6093	-0.592803	0.465224	-1.27423	0.202582	0.549373	20.3374	23.7867	24.9266	31.8631	10.9559	59.1477	46.6166	35.2401	Foxh1	protein_coding	21	24	30	33	10	58	44	33
ENSMUSG00000040751	992.163	-0.59239	0.100008	-5.92342	3.15319e-09	4.97308e-07	777.663	885.064	736.166	766.646	1372.78	1093.21	1182.37	1123.41	Lat2	protein_coding	803	893	886	794	1253	1072	1116	1052
ENSMUSG00000104642	5.10963	-0.591179	0.932807	-0.633763	0.526235	NA	5.81068	0	7.47798	2.89665	10.9559	2.03958	6.35681	5.3394	Gm9207	processed_pseudogene	6	0	9	3	10	2	6	5
ENSMUSG00000004698	182.866	-0.590367	0.199081	-2.96546	0.00302232	0.0414684	152.046	165.516	104.692	162.212	267.324	229.452	211.894	169.793	Hdac9	protein_coding	157	167	126	168	244	225	200	159
ENSMUSG00000045287	36.1146	-0.590264	0.348159	-1.69538	0.0900027	0.371707	36.801	36.6712	20.7722	21.2421	55.8752	34.6728	51.9139	30.9685	Rtn4rl1	protein_coding	38	37	25	22	51	34	49	29
ENSMUSG00000070469	12.6078	-0.590179	0.58951	-1.00113	0.316762	0.671198	14.5267	14.8667	3.32355	7.72439	20.8163	18.3562	13.7731	7.47516	Adamtsl3	protein_coding	15	15	4	8	19	18	13	7
ENSMUSG00000017978	37.4696	-0.589955	0.362216	-1.62874	0.103368	0.398681	24.2112	16.8489	48.1914	29.932	42.7281	34.6728	51.9139	51.2583	Cadps2	protein_coding	25	17	58	31	39	34	49	48
ENSMUSG00000026822	1348.08	-0.589623	0.557369	-1.05787	0.290115	0.645979	1524.34	1818.69	447.017	515.603	2364.29	1022.85	1842.42	1249.42	Lcn2	protein_coding	1574	1835	538	534	2158	1003	1739	1170
ENSMUSG00000083199	4.65508	-0.589439	0.813408	-0.724654	0.468665	NA	5.81068	0.991113	4.15443	3.86219	6.57355	3.05936	3.1784	9.61093	Gm9432	processed_pseudogene	6	1	5	4	6	3	3	9
ENSMUSG00000043592	25.6012	-0.588822	0.32867	-1.79153	0.0732082	0.332418	21.3058	17.84	15.7868	27.0354	30.6766	32.6332	33.903	25.6291	Unc5cl	protein_coding	22	18	19	28	28	32	32	24
ENSMUSG00000082233	5.05686	-0.588539	0.861263	-0.683344	0.494389	NA	4.84223	2.97334	1.66177	6.75884	1.09559	7.13851	4.23787	11.7467	Gm6506	processed_pseudogene	5	3	2	7	1	7	4	11
ENSMUSG00000081984	33.9184	-0.588504	0.326847	-1.80055	0.071774	0.328865	26.1481	19.8223	33.2355	28.9665	28.4854	33.653	51.9139	49.1225	Dnajb3	protein_coding	27	20	40	30	26	33	49	46
ENSMUSG00000021880	460.604	-0.587746	0.145506	-4.03931	5.36076e-05	0.00188989	289.566	381.579	441.201	359.184	471.105	550.685	568.934	622.574	Rnase6	protein_coding	299	385	531	372	430	540	537	583
ENSMUSG00000064065	225.44	-0.58736	0.17888	-3.28355	0.0010251	0.0189619	214.995	188.311	155.376	162.212	349.494	237.611	265.927	229.594	Ipcef1	protein_coding	222	190	187	168	319	233	251	215
ENSMUSG00000042607	4.45027	-0.586855	0.871933	-0.67305	0.500916	NA	6.77913	0.991113	1.66177	4.82774	7.66914	4.07915	2.11894	7.47516	Asb4	protein_coding	7	1	2	5	7	4	2	7
ENSMUSG00000036305	5.73012	-0.585983	0.81257	-0.721148	0.470818	NA	3.87379	0	6.64709	7.72439	5.47796	5.09894	8.47575	8.54305	Rpl39-ps	processed_pseudogene	4	0	8	8	5	5	8	8
ENSMUSG00000078616	11.7379	-0.585873	0.545023	-1.07495	0.282397	0.63778	16.4636	3.96445	7.47798	9.65549	16.4339	11.2177	18.011	10.6788	Trim30c	protein_coding	17	4	9	10	15	11	17	10
ENSMUSG00000028150	7.07601	-0.584815	0.72419	-0.807544	0.419353	NA	9.68447	0.991113	3.32355	8.68994	8.76474	9.17809	5.29734	10.6788	Rorc	protein_coding	10	1	4	9	8	9	5	10
ENSMUSG00000028125	77.1944	-0.584648	0.254144	-2.30046	0.0214223	0.158023	42.6117	76.3157	81.4269	46.3463	89.8386	92.8007	100.649	87.5662	Abca4	protein_coding	44	77	98	48	82	91	95	82
ENSMUSG00000062148	1137.87	-0.584643	0.76121	-0.768044	0.442461	0.768536	2321.37	593.677	508.503	218.214	1105.45	1888.65	1842.42	624.71	Ear6	protein_coding	2397	599	612	226	1009	1852	1739	585
ENSMUSG00000095486	6.40817	-0.584175	0.613804	-0.951729	0.341234	NA	3.87379	6.93779	5.81621	3.86219	7.66914	7.13851	6.35681	9.61093	Vmn2r22	protein_coding	4	7	7	4	7	7	6	9
ENSMUSG00000027938	4.63913	-0.583234	0.824482	-0.707395	0.479321	NA	7.74757	0.991113	4.15443	1.9311	7.66914	6.11873	5.29734	3.20364	Creb3l4	protein_coding	8	1	5	2	7	6	5	3
ENSMUSG00000026879	1709.21	-0.583075	0.308668	-1.88901	0.058891	0.293571	2197.41	1310.25	1051.9	914.375	2549.44	1893.75	2046.89	1709.68	Gsn	protein_coding	2269	1322	1266	947	2327	1857	1932	1601
ENSMUSG00000051998	86.0524	-0.582758	0.240412	-2.424	0.0153508	0.127213	81.3495	88.2091	58.1621	48.2774	99.6989	124.414	88.9953	99.3129	Lax1	protein_coding	84	89	70	50	91	122	84	93
ENSMUSG00000000308	4.6106	-0.582182	0.754288	-0.771829	0.440215	NA	4.84223	2.97334	4.98532	1.9311	3.28678	6.11873	8.47575	4.27152	Ckmt1	protein_coding	5	3	6	2	3	6	8	4
ENSMUSG00000045136	8.22469	-0.581883	0.643437	-0.904336	0.365817	0.713056	3.87379	4.95557	4.98532	12.5521	15.3383	8.1583	10.5947	5.3394	Tubb2b	protein_coding	4	5	6	13	14	8	10	5
ENSMUSG00000036634	16.1323	-0.581602	0.406029	-1.43241	0.152025	0.477464	12.5898	16.8489	10.8015	11.5866	18.6251	21.4155	23.3083	13.8824	Mag	protein_coding	13	17	13	12	17	21	22	13
ENSMUSG00000021056	5.06406	-0.580583	0.881195	-0.65886	0.509986	NA	1.93689	6.93779	1.66177	5.79329	4.38237	10.1979	1.05947	8.54305	Tex21	protein_coding	2	7	2	6	4	10	1	8
ENSMUSG00000053063	14885	-0.580301	0.168301	-3.448	0.000564755	0.0120537	14639	14120.4	8629.59	10336.2	21701.5	17300.7	15313.6	17039.1	Clec12a	protein_coding	15116	14247	10386	10705	19808	16965	14454	15956
ENSMUSG00000021701	88.8828	-0.580273	0.381958	-1.51921	0.12871	0.443021	82.318	98.1202	50.6841	54.0707	149.001	135.632	99.59	41.6473	Plk2	protein_coding	85	99	61	56	136	133	94	39
ENSMUSG00000082433	8.47682	-0.580137	0.901804	-0.643308	0.520024	0.81763	2.90534	8.92002	0	15.4488	10.9559	5.09894	9.53521	14.9503	Gm9025	processed_pseudogene	3	9	0	16	10	5	9	14
ENSMUSG00000000731	4.62882	-0.579608	0.7891	-0.734518	0.462633	NA	6.77913	0.991113	4.15443	2.89665	3.28678	5.09894	7.41628	6.40728	Aire	protein_coding	7	1	5	3	3	5	7	6
ENSMUSG00000113022	4.82588	-0.579279	0.777618	-0.744941	0.456308	NA	3.87379	0.991113	6.64709	3.86219	6.57355	8.1583	5.29734	3.20364	Gm9544	processed_pseudogene	4	1	8	4	6	8	5	3
ENSMUSG00000029771	705.373	-0.579258	0.169145	-3.42462	0.000615671	0.012863	626.585	676.93	435.385	524.293	1047.39	778.098	873.002	681.308	Irf5	protein_coding	647	683	524	543	956	763	824	638
ENSMUSG00000083362	6.42133	-0.579097	0.821514	-0.704914	0.480864	NA	1.93689	0.991113	4.15443	13.5177	6.57355	6.11873	9.53521	8.54305	Gm8606	processed_pseudogene	2	1	5	14	6	6	9	8
ENSMUSG00000097328	67.6918	-0.578938	0.251885	-2.29842	0.021538	0.158543	50.3592	52.529	58.993	55.0363	84.3606	50.9894	102.768	86.4983	Tnfsf12	protein_coding	52	53	71	57	77	50	97	81
ENSMUSG00000033276	22.1396	-0.578913	0.342138	-1.69205	0.0906373	0.373287	22.2743	14.8667	17.4486	16.4143	24.103	22.4353	28.6056	30.9685	Stk36	protein_coding	23	15	21	17	22	22	27	29
ENSMUSG00000068876	17.9614	-0.578733	0.510867	-1.13284	0.257279	0.614302	9.68447	17.84	16.6177	13.5177	9.86033	35.6926	12.7136	27.7649	Cgn	protein_coding	10	18	20	14	9	35	12	26
ENSMUSG00000020389	91.5905	-0.578069	0.238264	-2.42617	0.015259	0.126592	79.4126	85.2357	58.993	70.4851	153.383	93.8205	103.828	87.5662	Cdkl3	protein_coding	82	86	71	73	140	92	98	82
ENSMUSG00000029130	5.08189	-0.577921	0.852711	-0.677745	0.497933	NA	4.84223	4.95557	0.830887	5.79329	1.09559	6.11873	8.47575	8.54305	Rnf32	protein_coding	5	5	1	6	1	6	8	8
ENSMUSG00000045094	5.31892	-0.577743	0.830155	-0.695946	0.486463	NA	8.71602	4.95557	2.49266	0.965549	7.66914	8.1583	2.11894	7.47516	Arhgef37	protein_coding	9	5	3	1	7	8	2	7
ENSMUSG00000029603	7.01642	-0.57771	0.723845	-0.798113	0.424805	NA	6.77913	7.9289	4.98532	2.89665	6.57355	15.2968	9.53521	2.13576	Dtx1	protein_coding	7	8	6	3	6	15	9	2
ENSMUSG00000009108	74.3877	-0.577402	0.219773	-2.62727	0.00860731	0.086844	47.4539	66.4046	71.4563	53.1052	98.6033	85.6622	73.1033	99.3129	Gnat2	protein_coding	49	67	86	55	90	84	69	93
ENSMUSG00000032359	1499.79	-0.576508	0.206353	-2.7938	0.0052093	0.0611022	1638.61	1314.22	873.262	990.653	2262.4	1871.31	1733.29	1314.56	Ctsh	protein_coding	1692	1326	1051	1026	2065	1835	1636	1231
ENSMUSG00000032101	11.2341	-0.576427	0.563299	-1.02331	0.306163	0.659655	6.77913	8.92002	11.6324	8.68994	9.86033	17.3364	5.29734	21.3576	Ddx25	protein_coding	7	9	14	9	9	17	5	20
ENSMUSG00000026365	26.9685	-0.576282	0.436576	-1.32	0.186833	0.525596	22.2743	28.7423	11.6324	24.1387	50.3972	26.5145	34.9625	17.0861	Cfh	protein_coding	23	29	14	25	46	26	33	16
ENSMUSG00000041797	260.621	-0.575964	0.150204	-3.83454	0.000125802	0.00377733	187.879	247.778	210.214	191.179	380.17	301.857	279.7	286.192	Abca9	protein_coding	194	250	253	198	347	296	264	268
ENSMUSG00000109675	547.754	-0.575822	0.166423	-3.45999	0.000540188	0.011638	558.794	367.703	357.281	476.015	763.628	569.042	592.243	697.326	Nxpe1-ps	transcribed_unprocessed_pseudogene	577	371	430	493	697	558	559	653
ENSMUSG00000076621	16.4193	-0.575658	0.409915	-1.40434	0.160219	0.488927	18.4005	13.8756	9.97064	10.621	21.9118	19.376	22.2488	14.9503	Ighj1	IG_J_gene	19	14	12	11	20	19	21	14
ENSMUSG00000082171	6.65692	-0.575323	0.795204	-0.723491	0.469379	NA	0	8.92002	6.64709	5.79329	6.57355	5.09894	8.47575	11.7467	Rpl27-ps2	processed_pseudogene	0	9	8	6	6	5	8	11
ENSMUSG00000079659	175.736	-0.574819	0.214688	-2.67747	0.00741814	0.0786596	141.393	168.489	112.17	142.901	277.185	146.849	215.072	201.829	Tmem243	protein_coding	146	170	135	148	253	144	203	189
ENSMUSG00000021758	49.9413	-0.574747	0.352098	-1.63235	0.102606	0.397425	27.1165	44.6001	48.1914	40.553	27.3898	74.4445	65.687	71.548	Ddx4	protein_coding	28	45	58	42	25	73	62	67
ENSMUSG00000089768	27.9182	-0.574596	0.406569	-1.41328	0.157573	0.486313	18.4005	36.6712	17.4486	17.3799	42.7281	42.8311	21.1894	26.697	Tmsb15b1	protein_coding	19	37	21	18	39	42	20	25
ENSMUSG00000055567	7.17407	-0.574194	0.854171	-0.672225	0.501441	NA	13.5583	6.93779	1.66177	0.965549	15.3383	5.09894	6.35681	7.47516	Unc80	protein_coding	14	7	2	1	14	5	6	7
ENSMUSG00000078153	45.3073	-0.574114	0.366867	-1.56491	0.117604	0.426702	57.1384	35.6801	37.3899	15.4488	48.2061	60.1675	62.5086	45.9189	Psme2b	protein_coding	59	36	45	16	44	59	59	43
ENSMUSG00000032773	8.57806	-0.573834	0.633085	-0.906409	0.364719	0.711762	6.77913	4.95557	9.97064	5.79329	4.38237	10.1979	19.0704	7.47516	Chrm1	protein_coding	7	5	12	6	4	10	18	7
ENSMUSG00000095562	54.4233	-0.573611	0.679633	-0.844002	0.398668	0.740421	28.085	93.1646	6.64709	47.3119	14.2427	95.86	62.5086	87.5662	Erdr1	lncRNA	29	94	8	49	13	94	59	82
ENSMUSG00000044162	37.5253	-0.571912	0.349172	-1.63791	0.101441	0.394879	17.432	29.7334	49.0223	24.1387	39.4413	48.9498	44.4977	46.9868	Tnip3	protein_coding	18	30	59	25	36	48	42	44
ENSMUSG00000054999	40.9369	-0.571137	0.288196	-1.98176	0.0475059	0.258625	25.1796	31.7156	47.3605	27.0354	47.1105	44.8707	54.0329	50.1904	Naaladl1	protein_coding	26	32	57	28	43	44	51	47
ENSMUSG00000100254	12.3332	-0.571064	2.77643	-0.205683	0.837039	0.955173	0	29.7334	9.97064	0	0	36.7124	22.2488	0	Trpc2	protein_coding	0	30	12	0	0	36	21	0
ENSMUSG00000046790	7.27886	-0.57088	0.600647	-0.950442	0.341888	NA	5.81068	5.94668	4.98532	6.75884	4.38237	11.2177	11.6542	7.47516	Olfr1341	protein_coding	6	6	6	7	4	11	11	7
ENSMUSG00000072919	23.0101	-0.570172	0.368389	-1.54775	0.121683	0.432824	28.085	15.8578	15.7868	14.4832	25.1986	34.6728	24.3678	25.6291	Noxred1	protein_coding	29	16	19	15	23	34	23	24
ENSMUSG00000018102	529.68	-0.570162	0.233737	-2.43933	0.0147145	0.123588	438.706	534.21	456.157	276.147	923.584	528.25	577.41	502.972	H2bc4	protein_coding	453	539	549	286	843	518	545	471
ENSMUSG00000113198	7.34313	-0.569546	0.664912	-0.856575	0.39168	NA	6.77913	8.92002	4.15443	3.86219	14.2427	11.2177	5.29734	4.27152	Gm6988	processed_pseudogene	7	9	5	4	13	11	5	4
ENSMUSG00000033965	35.4912	-0.569492	0.425839	-1.33734	0.181112	0.517862	13.5583	39.6445	34.0664	27.0354	19.7207	49.9696	56.1518	43.7831	Slc16a2	protein_coding	14	40	41	28	18	49	53	41
ENSMUSG00000021908	20.1786	-0.569358	1.57031	-0.362577	0.716921	0.907462	30.0219	0	16.6177	18.3454	0	10.1979	31.784	54.4619	Ncoa4-ps	processed_pseudogene	31	0	20	19	0	10	30	51
ENSMUSG00000051373	67.9338	-0.568917	0.216422	-2.62874	0.00857012	0.0865271	60.0437	54.5112	52.3459	52.1396	64.6399	94.8403	72.0438	92.9056	Plpp7	protein_coding	62	55	63	54	59	93	68	87
ENSMUSG00000024493	4069.93	-0.568696	0.0547179	-10.3932	2.66195e-25	5.69771e-22	3213.31	3413.39	3093.39	3393.9	4885.25	5071.4	4761.25	4727.51	Lars	protein_coding	3318	3444	3723	3515	4459	4973	4494	4427
ENSMUSG00000100561	16.6769	-0.567621	0.451074	-1.25838	0.208255	0.556896	11.6214	15.8578	9.97064	16.4143	13.1471	15.2968	19.0704	32.0364	Gm7516	processed_pseudogene	12	16	12	17	12	15	18	30
ENSMUSG00000101875	4.8782	-0.567387	0.761871	-0.744728	0.456436	NA	3.87379	1.98223	4.98532	4.82774	3.28678	3.05936	9.53521	7.47516	Gm6028	processed_pseudogene	4	2	6	5	3	3	9	7
ENSMUSG00000035000	932.456	-0.567117	0.131168	-4.3236	1.53506e-05	0.000699082	780.568	906.868	702.099	616.986	1018.9	1012.65	1257.59	1163.99	Dpp4	protein_coding	806	915	845	639	930	993	1187	1090
ENSMUSG00000093885	5.94098	-0.567089	0.765709	-0.740607	0.458932	NA	2.90534	4.95557	8.30887	2.89665	2.19118	8.1583	5.29734	12.8146	Rpl35a-ps5	processed_pseudogene	3	5	10	3	2	8	5	12
ENSMUSG00000027186	5.53042	-0.565517	0.754611	-0.749414	0.453607	NA	8.71602	1.98223	3.32355	3.86219	3.28678	7.13851	10.5947	5.3394	Elf5	protein_coding	9	2	4	4	3	7	10	5
ENSMUSG00000045031	50.8393	-0.56547	0.250553	-2.25689	0.024015	0.168985	35.8325	39.6445	43.2061	45.3808	46.0149	77.5039	59.3302	59.8013	Cetn4	protein_coding	37	40	52	47	42	76	56	56
ENSMUSG00000045658	54.4696	-0.565238	0.298895	-1.89109	0.0586118	0.292629	49.3908	61.449	33.2355	31.8631	84.3606	49.9696	65.687	59.8013	Pid1	protein_coding	51	62	40	33	77	49	62	56
ENSMUSG00000029866	968.081	-0.564836	0.421267	-1.3408	0.179985	0.517089	644.017	599.623	1029.47	850.648	454.671	1772.39	1255.47	1138.36	Kel	protein_coding	665	605	1239	881	415	1738	1185	1066
ENSMUSG00000045942	45.5292	-0.563897	0.368442	-1.53049	0.125895	0.438468	39.7063	61.449	19.1104	27.0354	63.5443	43.8509	57.2113	52.3262	BC049762	protein_coding	41	62	23	28	58	43	54	49
ENSMUSG00000018509	657.962	-0.563761	0.157033	-3.59008	0.000330573	0.00789453	466.791	505.468	672.187	478.912	730.76	985.115	683.357	741.109	Cenpv	protein_coding	482	510	809	496	667	966	645	694
ENSMUSG00000052922	4.86969	-0.56366	0.727297	-0.775007	0.438335	NA	4.84223	1.98223	4.98532	3.86219	3.28678	5.09894	6.35681	8.54305	Bpi	protein_coding	5	2	6	4	3	5	6	8
ENSMUSG00000000958	308.626	-0.56332	0.153478	-3.67036	0.000242212	0.00627991	245.017	273.547	248.435	229.801	364.832	470.122	303.008	334.247	Slc7a7	protein_coding	253	276	299	238	333	461	286	313
ENSMUSG00000022901	38.7069	-0.56203	0.36525	-1.53875	0.123865	0.435358	30.9903	50.5468	14.956	28.9665	44.9193	49.9696	49.795	39.5116	Cd86	protein_coding	32	51	18	30	41	49	47	37
ENSMUSG00000070271	19.2388	-0.561612	0.498088	-1.12754	0.259516	0.615534	10.6529	19.8223	19.1104	12.5521	7.66914	22.4353	33.903	27.7649	Gm13268	processed_pseudogene	11	20	23	13	7	22	32	26
ENSMUSG00000037613	95.5023	-0.560525	0.33921	-1.65244	0.0984449	0.389902	121.056	97.1291	47.3605	43.4497	145.714	102.999	108.066	98.245	Tnfrsf23	protein_coding	125	98	57	45	133	101	102	92
ENSMUSG00000078251	4.18283	-0.560419	0.913959	-0.613178	0.539759	NA	4.84223	0	6.64709	1.9311	3.28678	6.11873	5.29734	5.3394	Gm16487	pseudogene	5	0	8	2	3	6	5	5
ENSMUSG00000104043	5.75958	-0.560274	0.634701	-0.882737	0.377378	NA	3.87379	3.96445	4.98532	5.79329	5.47796	8.1583	7.41628	6.40728	Gm6525	protein_coding	4	4	6	6	5	8	7	6
ENSMUSG00000035126	89.5098	-0.559729	0.313727	-1.78413	0.0744027	0.335574	81.3495	32.7067	106.354	68.554	110.655	108.097	118.66	89.702	Dnai4	protein_coding	84	33	128	71	101	106	112	84
ENSMUSG00000014704	14.6314	-0.559566	0.488756	-1.14488	0.252259	0.610006	13.5583	4.95557	13.2942	15.4488	10.9559	16.3166	24.3678	18.154	Hoxa2	protein_coding	14	5	16	16	10	16	23	17
ENSMUSG00000027489	43.3811	-0.559334	0.246596	-2.26822	0.0233157	0.166114	34.8641	30.7245	41.5443	32.8287	56.9708	46.9102	47.6761	55.5298	Necab3	protein_coding	36	31	50	34	52	46	45	52
ENSMUSG00000091058	12.4463	-0.559132	0.601632	-0.929358	0.352704	0.702339	2.90534	8.92002	9.13975	19.311	8.76474	12.2375	19.0704	19.2219	Gm17538	processed_pseudogene	3	9	11	20	8	12	18	18
ENSMUSG00000063193	370.353	-0.558793	0.285024	-1.96051	0.0499359	0.266684	344.767	319.138	328.2	205.662	701.179	254.947	334.792	474.139	Cd300lb	protein_coding	356	322	395	213	640	250	316	444
ENSMUSG00000090877	7788.48	-0.558717	0.82811	-0.67469	0.499873	0.807829	6399.5	7006.18	5440.65	6349.45	5069.3	24990.9	1671.84	5379.98	Hspa1b	protein_coding	6608	7069	6548	6576	4627	24506	1578	5038
ENSMUSG00000001025	185.963	-0.558369	0.286887	-1.9463	0.0516184	0.27152	147.204	229.938	108.015	116.831	319.913	221.294	187.526	156.978	S100a6	protein_coding	152	232	130	121	292	217	177	147
ENSMUSG00000033847	167.637	-0.558368	0.370492	-1.5071	0.131785	0.44764	93.9393	179.391	119.648	149.66	74.5003	329.391	203.418	191.151	Pla2g4c	protein_coding	97	181	144	155	68	323	192	179
ENSMUSG00000062310	72.4643	-0.556832	1.29409	-0.43029	0.666985	0.886482	0.968447	86.2268	55.6694	91.7271	158.861	2.03958	65.687	118.535	Glrp1	protein_coding	1	87	67	95	145	2	62	111
ENSMUSG00000000673	719.913	-0.556597	0.165466	-3.36381	0.00076874	0.0152154	644.986	695.761	427.076	563.88	1055.06	785.237	752.223	835.083	Haao	protein_coding	666	702	514	584	963	770	710	782
ENSMUSG00000021423	1334.24	-0.556521	0.14535	-3.82884	0.00012875	0.00385814	1291.91	1154.65	856.644	1017.69	1906.33	1495.01	1605.09	1346.6	Ly86	protein_coding	1334	1165	1031	1054	1740	1466	1515	1261
ENSMUSG00000083405	30.7542	-0.556435	0.585771	-0.949919	0.342153	0.694151	7.74757	18.8311	45.6988	27.0354	49.3016	10.1979	43.4382	43.7831	Gm15725	transcribed_processed_pseudogene	8	19	55	28	45	10	41	41
ENSMUSG00000048752	453.337	-0.556156	0.479293	-1.16037	0.245899	0.602601	196.595	433.116	397.164	441.256	180.773	691.416	591.183	695.19	Prss50	protein_coding	203	437	478	457	165	678	558	651
ENSMUSG00000048489	19.6096	-0.55521	0.585289	-0.948607	0.342821	0.694964	30.0219	9.91113	9.13975	14.4832	47.1105	13.2572	19.0704	13.8824	Depp1	protein_coding	31	10	11	15	43	13	18	13
ENSMUSG00000022657	110.066	-0.555161	0.185595	-2.99126	0.00277833	0.0393085	66.8228	96.138	85.5813	108.141	129.28	123.394	143.028	128.146	Cd96	protein_coding	69	97	103	112	118	121	135	120
ENSMUSG00000084413	6.02096	-0.554338	0.706529	-0.784594	0.432692	NA	2.90534	4.95557	5.81621	5.79329	6.57355	4.07915	13.7731	4.27152	Gm12017	processed_pseudogene	3	5	7	6	6	4	13	4
ENSMUSG00000045322	80.2027	-0.553138	0.218739	-2.52876	0.0114467	0.106327	66.8228	70.369	49.0223	74.3472	88.743	99.9392	114.423	77.9553	Tlr9	protein_coding	69	71	59	77	81	98	108	73
ENSMUSG00000022711	1871.99	-0.552665	0.0827531	-6.67848	2.41438e-11	6.0291e-09	1635.71	1607.59	1302	1527.5	2270.07	2184.39	2165.55	2283.13	Pmm2	protein_coding	1689	1622	1567	1582	2072	2142	2044	2138
ENSMUSG00000030680	121.537	-0.552623	0.460776	-1.19933	0.230399	0.58467	81.3495	117.942	144.574	50.2085	143.523	283.501	55.0924	96.1093	Pagr1a	protein_coding	84	119	174	52	131	278	52	90
ENSMUSG00000024892	537.273	-0.552116	0.117992	-4.67927	2.87894e-06	0.000168497	478.413	352.836	453.664	457.67	592.715	709.772	611.313	641.796	Pcx	protein_coding	494	356	546	474	541	696	577	601
ENSMUSG00000079470	193.226	-0.55114	0.137715	-4.00202	6.28028e-05	0.00213858	168.51	137.765	155.376	165.109	258.56	199.878	224.607	236.002	Utp14b	protein_coding	174	139	187	171	236	196	212	221
ENSMUSG00000044220	25.087	-0.550813	0.495555	-1.11151	0.266349	0.621793	6.77913	20.8134	32.4046	21.2421	15.3383	27.5343	38.1409	38.4437	Nkx2-3	protein_coding	7	21	39	22	14	27	36	36
ENSMUSG00000066632	71.5053	-0.55033	0.343623	-1.60155	0.109255	0.411297	69.7282	58.4757	75.6107	28.0009	127.089	65.2664	70.9844	76.8874	Pgk1-rs7	processed_pseudogene	72	59	91	29	116	64	67	72
ENSMUSG00000079547	1188.52	-0.550099	0.137037	-4.01423	5.96412e-05	0.002059	944.236	1211.14	904.005	799.474	1662.01	1342.04	1330.69	1314.56	H2-DMb1	protein_coding	975	1222	1088	828	1517	1316	1256	1231
ENSMUSG00000005474	114.13	-0.549704	0.434262	-1.26583	0.205573	0.554373	66.8228	45.5912	191.935	65.6573	216.927	107.078	119.72	99.3129	Myl10	protein_coding	69	46	231	68	198	105	113	93
ENSMUSG00000069439	4.22384	-0.549632	0.772655	-0.711354	0.476865	NA	2.90534	1.98223	5.81621	2.89665	6.57355	5.09894	3.1784	5.3394	Gm8444	processed_pseudogene	3	2	7	3	6	5	3	5
ENSMUSG00000054072	53.5689	-0.549588	0.651807	-0.843175	0.399131	0.740946	68.7597	12.8845	13.2942	79.175	19.7207	102.999	87.9359	43.7831	Iigp1	protein_coding	71	13	16	82	18	101	83	41
ENSMUSG00000074269	50.4361	-0.54898	0.376062	-1.45981	0.144342	0.464492	30.9903	33.6978	56.5003	42.4841	26.2942	78.5237	78.4007	56.5977	Rec114	protein_coding	32	34	68	44	24	77	74	53
ENSMUSG00000030589	114.679	-0.54867	0.29589	-1.8543	0.0636956	0.307932	124.93	126.862	56.5003	64.6918	134.758	138.691	165.277	105.72	Rasgrp4	protein_coding	129	128	68	67	123	136	156	99
ENSMUSG00000075256	95.0063	-0.548271	0.187266	-2.92777	0.00341407	0.0449499	73.602	85.2357	75.6107	74.3472	106.272	119.315	91.1143	134.553	Cerkl	protein_coding	76	86	91	77	97	117	86	126
ENSMUSG00000066687	359.402	-0.546974	0.178804	-3.05907	0.00222023	0.0329689	301.187	300.307	274.193	292.561	603.671	388.539	360.219	354.536	Zbtb16	protein_coding	311	303	330	303	551	381	340	332
ENSMUSG00000034108	995.307	-0.546767	0.0882395	-6.1964	5.77692e-10	1.04284e-07	781.537	894.975	751.122	809.13	1142.7	1216.61	1080.66	1285.73	Ccs	protein_coding	807	903	904	838	1043	1193	1020	1204
ENSMUSG00000078490	31.706	-0.546356	0.524586	-1.0415	0.297644	0.65256	20.3374	23.7867	49.0223	9.65549	24.103	22.4353	43.4382	60.8692	Cfap74	protein_coding	21	24	59	10	22	22	41	57
ENSMUSG00000026271	69.9824	-0.545951	0.258848	-2.10916	0.0349311	0.212598	60.0437	79.289	49.8532	38.6219	83.265	74.4445	99.59	74.7516	Gpr35	protein_coding	62	80	60	40	76	73	94	70
ENSMUSG00000038375	74.1345	-0.545193	0.226243	-2.40977	0.0159626	0.130053	74.5704	48.5645	58.993	58.8985	110.655	74.4445	88.9953	77.9553	Trp53inp2	protein_coding	77	49	71	61	101	73	84	73
ENSMUSG00000035067	14.4808	-0.545087	0.612016	-0.890642	0.373121	0.719876	3.87379	18.8311	16.6177	7.72439	9.86033	16.3166	11.6542	30.9685	Xkr6	protein_coding	4	19	20	8	9	16	11	29
ENSMUSG00000116953	507.792	-0.545018	0.168192	-3.24044	0.00119345	0.0210473	282.786	487.628	485.238	395.875	650.782	607.793	539.269	612.964	9030025P20Rik	protein_coding	292	492	584	410	594	596	509	574
ENSMUSG00000055862	106.995	-0.543261	0.198935	-2.73085	0.00631717	0.0702787	77.4757	99.1113	82.2578	89.796	94.2209	141.75	120.779	150.571	Izumo4	protein_coding	80	100	99	93	86	139	114	141
ENSMUSG00000042942	19.6528	-0.543193	0.553874	-0.980716	0.326733	0.680155	17.432	24.7778	7.47798	14.4832	17.5295	27.5343	8.47575	39.5116	Greb1l	protein_coding	18	25	9	15	16	27	8	37
ENSMUSG00000024124	14.1874	-0.543082	0.620905	-0.874661	0.381758	0.726704	23.2427	12.8845	2.49266	7.72439	23.0074	12.2375	15.892	16.0182	Prss30	protein_coding	24	13	3	8	21	12	15	15
ENSMUSG00000021830	625.117	-0.543008	0.121783	-4.4588	8.24179e-06	0.000418599	579.131	513.397	498.532	444.152	879.76	662.862	720.438	702.666	Txndc16	protein_coding	598	518	600	460	803	650	680	658
ENSMUSG00000104876	13.5532	-0.54265	0.569466	-0.952911	0.340635	0.693132	10.6529	13.8756	16.6177	2.89665	13.1471	19.376	22.2488	9.61093	Trdc	TR_C_gene	11	14	20	3	12	19	21	9
ENSMUSG00000035783	7.48137	-0.54242	0.7065	-0.767757	0.442632	NA	5.81068	4.95557	5.81621	7.72439	19.7207	3.05936	6.35681	6.40728	Acta2	protein_coding	6	5	7	8	18	3	6	6
ENSMUSG00000036381	255.234	-0.542295	0.144606	-3.75016	0.000176724	0.00496782	176.257	190.294	200.244	264.56	293.619	295.738	312.543	308.618	P2ry14	protein_coding	182	192	241	274	268	290	295	289
ENSMUSG00000015501	134.718	-0.542215	0.240443	-2.25507	0.0241291	0.169421	116.214	70.369	139.589	112.004	210.354	133.592	156.801	138.824	Hivep2	protein_coding	120	71	168	116	192	131	148	130
ENSMUSG00000022602	7.81333	-0.542034	0.611214	-0.886815	0.375178	NA	6.77913	9.91113	4.98532	3.86219	10.9559	13.2572	7.41628	5.3394	Arc	protein_coding	7	10	6	4	10	13	7	5
ENSMUSG00000100025	10.0299	-0.542023	0.593608	-0.913099	0.36119	0.709268	8.71602	2.97334	14.956	5.79329	12.0515	9.17809	15.892	10.6788	Gm8141	processed_pseudogene	9	3	18	6	11	9	15	10
ENSMUSG00000117049	5.36795	-0.541954	0.711498	-0.761709	0.446234	NA	2.90534	3.96445	6.64709	3.86219	5.47796	3.05936	7.41628	9.61093	Gm6540	processed_pseudogene	3	4	8	4	5	3	7	9
ENSMUSG00000031461	12.5375	-0.541263	0.491707	-1.10078	0.270992	0.626681	11.6214	11.8934	4.98532	12.5521	15.3383	18.3562	9.53521	16.0182	Myom2	protein_coding	12	12	6	13	14	18	9	15
ENSMUSG00000102137	4.91428	-0.540487	0.8199	-0.659211	0.50976	NA	6.77913	0.991113	2.49266	5.79329	6.57355	8.1583	2.11894	6.40728	Rpl28-ps2	processed_pseudogene	7	1	3	6	6	8	2	6
ENSMUSG00000033540	950.278	-0.540395	0.108298	-4.9899	6.04113e-07	4.4809e-05	901.624	656.117	810.946	728.024	1198.58	1039.16	1127.27	1140.5	Idua	protein_coding	931	662	976	754	1094	1019	1064	1068
ENSMUSG00000028825	1896.42	-0.540176	0.436616	-1.23719	0.216018	0.567525	1084.66	1603.62	1958.4	1535.22	801.973	3322.47	2586.16	2278.86	Rhd	protein_coding	1120	1618	2357	1590	732	3258	2441	2134
ENSMUSG00000083933	5.15834	-0.539931	0.714464	-0.755714	0.449821	NA	4.84223	2.97334	4.15443	4.82774	4.38237	3.05936	7.41628	9.61093	Gm15515	processed_pseudogene	5	3	5	5	4	3	7	9
ENSMUSG00000022099	261.421	-0.539013	0.32617	-1.65255	0.0984223	0.389902	203.374	188.311	241.788	219.18	122.706	510.914	318.9	286.192	Dmtn	protein_coding	210	190	291	227	112	501	301	268
ENSMUSG00000069267	11.736	-0.538664	0.649412	-0.829463	0.406842	0.745469	3.87379	21.8045	4.98532	7.72439	20.8163	10.1979	9.53521	14.9503	H3c2	protein_coding	4	22	6	8	19	10	9	14
ENSMUSG00000039452	92.1637	-0.538637	0.270388	-1.99209	0.0463611	0.253941	59.0753	112.987	62.3165	66.6229	92.0297	127.473	131.374	85.4305	Snx22	protein_coding	61	114	75	69	84	125	124	80
ENSMUSG00000040963	4.92042	-0.537978	0.881239	-0.610479	0.541545	NA	10.6529	1.98223	2.49266	0.965549	5.47796	7.13851	3.1784	7.47516	Asgr2	protein_coding	11	2	3	1	5	7	3	7
ENSMUSG00000106225	8.58306	-0.537963	0.61262	-0.878134	0.379871	0.724676	5.81068	5.94668	7.47798	8.68994	19.7207	6.11873	6.35681	8.54305	Gm43564	processed_pseudogene	6	6	9	9	18	6	6	8
ENSMUSG00000096403	922.604	-0.537894	1.0602	-0.507352	0.611908	0.863703	5.81068	964.353	1031.13	1009	1043	1142.16	1013.91	1171.47	Rnps1-ps	processed_pseudogene	6	973	1241	1045	952	1120	957	1097
ENSMUSG00000090305	6.29175	-0.536677	0.660564	-0.812453	0.416532	NA	5.81068	1.98223	4.98532	7.72439	8.76474	5.09894	6.35681	9.61093	Gm5459	processed_pseudogene	6	2	6	8	8	5	6	9
ENSMUSG00000021311	4669.34	-0.536432	0.0579951	-9.2496	2.25331e-20	2.25075e-17	3960.95	3641.35	3689.14	3953.92	5334.44	5731.21	5284.63	5759.08	Mtr	protein_coding	4090	3674	4440	4095	4869	5620	4988	5393
ENSMUSG00000090698	21.1083	-0.535796	0.429638	-1.24709	0.212365	0.562268	10.6529	13.8756	25.7575	18.3454	33.9634	16.3166	29.6651	20.2897	Apold1	protein_coding	11	14	31	19	31	16	28	19
ENSMUSG00000099998	11.1804	-0.535479	1.17469	-0.455846	0.648501	0.879416	25.1796	0	7.47798	3.86219	15.3383	14.277	23.3083	0	Gm6501	processed_pseudogene	26	0	9	4	14	14	22	0
ENSMUSG00000106736	6.29357	-0.535026	0.795619	-0.672465	0.501288	NA	2.90534	3.96445	4.98532	8.68994	3.28678	2.03958	10.5947	13.8824	Gm42573	processed_pseudogene	3	4	6	9	3	2	10	13
ENSMUSG00000026348	110.732	-0.533678	0.330337	-1.61555	0.106191	0.404493	77.4757	63.4312	108.015	112.969	69.0223	207.017	112.304	135.621	Acmsd	protein_coding	80	64	130	117	63	203	106	127
ENSMUSG00000098241	20.3283	-0.532864	0.478134	-1.11447	0.265079	0.62083	6.77913	22.7956	23.2648	13.5177	14.2427	22.4353	26.4867	33.1043	H2-Pa	unprocessed_pseudogene	7	23	28	14	13	22	25	31
ENSMUSG00000082319	36.3202	-0.531562	0.316711	-1.67838	0.0932723	0.378521	30.9903	26.7601	20.7722	40.553	33.9634	40.7915	56.1518	40.5795	Actr3-ps	processed_pseudogene	32	27	25	42	31	40	53	38
ENSMUSG00000029673	135.736	-0.531426	0.162373	-3.27286	0.00106465	0.0194008	100.718	115.96	118.817	108.141	184.059	129.513	163.158	165.522	Auts2	protein_coding	104	117	143	112	168	127	154	155
ENSMUSG00000031698	520.087	-0.531226	0.249906	-2.1257	0.033528	0.207497	276.976	582.774	422.09	420.014	368.119	759.742	621.908	709.073	Mylk3	protein_coding	286	588	508	435	336	745	587	664
ENSMUSG00000020633	6.67787	-0.530869	0.721372	-0.735916	0.461782	NA	5.81068	0.991113	9.13975	5.79329	6.57355	10.1979	4.23787	10.6788	Dcdc2c	protein_coding	6	1	11	6	6	10	4	10
ENSMUSG00000020251	29.5906	-0.530174	0.420638	-1.2604	0.207524	0.555949	13.5583	33.6978	21.6031	28.0009	44.9193	20.3958	25.4272	49.1225	Glt8d2	protein_coding	14	34	26	29	41	20	24	46
ENSMUSG00000044177	46.8781	-0.52973	0.325999	-1.62495	0.104174	0.400319	32.9272	38.6534	57.3312	24.1387	49.3016	41.8113	61.4492	69.4122	Wfikkn2	protein_coding	34	39	69	25	45	41	58	65
ENSMUSG00000058200	12.9053	-0.529321	0.504807	-1.04856	0.29438	0.650077	8.71602	13.8756	9.97064	9.65549	24.103	7.13851	14.8326	14.9503	Olfr66	protein_coding	9	14	12	10	22	7	14	14
ENSMUSG00000035578	89.8469	-0.529182	0.180833	-2.92635	0.00342961	0.0450846	85.2233	73.3424	59.8238	76.2783	108.464	104.018	111.244	100.381	Iqcg	protein_coding	88	74	72	79	99	102	105	94
ENSMUSG00000027073	26691.7	-0.52884	0.649942	-0.813674	0.415832	0.750923	38824.1	31749.3	10965.2	5876.33	27789.7	40653.8	41658.3	16017.1	Prg2	protein_coding	40089	32034	13197	6086	25365	39865	39320	14999
ENSMUSG00000041343	12.997	-0.528769	0.461322	-1.1462	0.251711	0.609307	6.77913	10.9022	14.1251	10.621	19.7207	16.3166	14.8326	10.6788	Ankrd42	protein_coding	7	11	17	11	18	16	14	10
ENSMUSG00000060166	663.067	-0.528748	0.136213	-3.88176	0.000103702	0.00322606	643.049	440.054	592.422	495.326	846.893	672.04	792.482	822.268	Zdhhc8	protein_coding	664	444	713	513	773	659	748	770
ENSMUSG00000098123	20.1461	-0.528234	0.372353	-1.41864	0.156005	0.483845	17.432	15.8578	19.1104	13.5177	20.8163	26.5145	16.9515	30.9685	Gm4518	processed_pseudogene	18	16	23	14	19	26	16	29
ENSMUSG00000023827	167.709	-0.528032	0.232129	-2.27474	0.0229217	0.164402	109.434	133.8	167.008	139.039	124.898	259.026	201.299	207.169	Agpat4	protein_coding	113	135	201	144	114	254	190	194
ENSMUSG00000046993	29.5927	-0.527429	0.321416	-1.64095	0.100807	0.393741	22.2743	29.7334	26.5884	18.3454	26.2942	32.6332	36.0219	44.851	Gm5637	processed_pseudogene	23	30	32	19	24	32	34	42
ENSMUSG00000016942	4.24685	-0.527307	0.857109	-0.615215	0.538412	NA	4.84223	2.97334	4.15443	1.9311	7.66914	8.1583	3.1784	1.06788	Tmprss6	protein_coding	5	3	5	2	7	8	3	1
ENSMUSG00000073737	20.4313	-0.527116	0.443185	-1.18938	0.23429	0.588726	15.4951	10.9022	18.2795	22.2076	15.3383	15.2968	34.9625	30.9685	Gm10566	processed_pseudogene	16	11	22	23	14	15	33	29
ENSMUSG00000046932	4.23759	-0.527057	0.781841	-0.674123	0.500233	NA	1.93689	1.98223	4.15443	5.79329	3.28678	6.11873	6.35681	4.27152	Vmn1r193	protein_coding	2	2	5	6	3	6	6	4
ENSMUSG00000028532	81.1938	-0.525973	0.292323	-1.79929	0.0719728	0.329226	49.3908	50.5468	83.0887	83.0372	60.2576	126.454	98.5306	98.245	Cachd1	protein_coding	51	51	100	86	55	124	93	92
ENSMUSG00000034394	22.8179	-0.525761	0.671972	-0.782415	0.433971	0.763166	41.6432	9.91113	17.4486	5.79329	52.5884	28.5541	11.6542	14.9503	Lif	protein_coding	43	10	21	6	48	28	11	14
ENSMUSG00000037202	9.6755	-0.524781	0.622508	-0.843011	0.399222	0.741024	8.71602	3.96445	14.956	3.86219	16.4339	7.13851	11.6542	10.6788	Prf1	protein_coding	9	4	18	4	15	7	11	10
ENSMUSG00000094437	134.752	-0.524736	0.188357	-2.78585	0.00533868	0.0622486	92.9709	120.916	98.0446	130.349	161.052	136.652	196.002	142.028	Gm9830	processed_pseudogene	96	122	118	135	147	134	185	133
ENSMUSG00000074627	17.7014	-0.524521	0.386584	-1.35681	0.174842	0.509164	12.5898	16.8489	13.2942	15.4488	17.5295	26.5145	15.892	23.4934	Mroh8	protein_coding	13	17	16	16	16	26	15	22
ENSMUSG00000074646	19.44	-0.523843	0.403188	-1.29925	0.193857	0.535699	17.432	15.8578	13.2942	17.3799	18.6251	34.6728	23.3083	14.9503	6430550D23Rik	protein_coding	18	16	16	18	17	34	22	14
ENSMUSG00000063689	4.08777	-0.523732	0.866545	-0.604391	0.545584	NA	6.77913	2.97334	0.830887	2.89665	5.47796	2.03958	5.29734	6.40728	H2ac21	protein_coding	7	3	1	3	5	2	5	6
ENSMUSG00000024399	63.4179	-0.523536	0.21482	-2.4371	0.0148057	0.12393	48.4223	45.5912	59.8238	54.0707	66.8311	83.6226	65.687	83.2947	Ltb	protein_coding	50	46	72	56	61	82	62	78
ENSMUSG00000060509	38.3066	-0.522367	0.328277	-1.59124	0.111556	0.414931	37.7694	30.7245	26.5884	30.8976	32.8678	52.0092	64.6276	30.9685	Xcr1	protein_coding	39	31	32	32	30	51	61	29
ENSMUSG00000060680	5.3827	-0.522357	0.694682	-0.751937	0.452089	NA	5.81068	3.96445	4.98532	2.89665	3.28678	5.09894	8.47575	8.54305	Gm8894	processed_pseudogene	6	4	6	3	3	5	8	8
ENSMUSG00000054978	20.5195	-0.522289	0.622647	-0.83882	0.401571	0.742165	3.87379	17.84	15.7868	29.932	7.66914	32.6332	22.2488	34.1722	Kbtbd13	protein_coding	4	18	19	31	7	32	21	32
ENSMUSG00000085139	39.3411	-0.522124	0.395968	-1.3186	0.187302	0.526321	12.5898	38.6534	44.037	33.7942	29.581	56.0883	49.795	50.1904	A730046J19Rik	protein_coding	13	39	53	35	27	55	47	47
ENSMUSG00000035165	51.9891	-0.521506	0.2377	-2.19397	0.0282377	0.18719	35.8325	56.4934	39.0517	39.5875	63.5443	61.1873	57.2113	63.005	Kcne3	protein_coding	37	57	47	41	58	60	54	59
ENSMUSG00000027848	12.227	-0.521097	0.529848	-0.983484	0.325369	0.679065	13.5583	5.94668	9.97064	10.621	21.9118	9.17809	8.47575	18.154	Olfml3	protein_coding	14	6	12	11	20	9	8	17
ENSMUSG00000097711	5.6112	-0.518707	0.669652	-0.774593	0.43858	NA	2.90534	4.95557	6.64709	3.86219	5.47796	5.09894	9.53521	6.40728	Gm5523	processed_pseudogene	3	5	8	4	5	5	9	6
ENSMUSG00000039313	6.94973	-0.517223	0.726118	-0.712312	0.476272	NA	7.74757	7.9289	2.49266	4.82774	6.57355	12.2375	11.6542	2.13576	Minar1	protein_coding	8	8	3	5	6	12	11	2
ENSMUSG00000109266	6.74983	-0.516882	0.728347	-0.709664	0.477913	NA	4.84223	1.98223	6.64709	8.68994	4.38237	4.07915	14.8326	8.54305	Gm6426	processed_pseudogene	5	2	8	9	4	4	14	8
ENSMUSG00000025936	6.27793	-0.516174	0.6518	-0.791921	0.428407	NA	5.81068	5.94668	4.15443	4.82774	7.66914	12.2375	4.23787	5.3394	Gm4956	transcribed_unprocessed_pseudogene	6	6	5	5	7	12	4	5
ENSMUSG00000022359	448.398	-0.515554	0.0998466	-5.16346	2.42422e-07	2.11175e-05	391.253	330.041	410.458	343.735	517.119	537.428	544.567	512.583	Wdyhv1	protein_coding	404	333	494	356	472	527	514	480
ENSMUSG00000045502	38.126	-0.51548	0.573881	-0.898234	0.369061	0.716253	61.9806	36.6712	18.2795	8.68994	78.8826	38.7519	23.3083	38.4437	Hcar2	protein_coding	64	37	22	9	72	38	22	36
ENSMUSG00000022659	51.5648	-0.51496	0.366026	-1.40689	0.159459	0.48814	37.7694	71.3601	34.8972	26.0698	50.3972	83.6226	65.687	42.7152	Gcsam	protein_coding	39	72	42	27	46	82	62	40
ENSMUSG00000062980	70.3916	-0.514731	0.338909	-1.51879	0.128815	0.443197	46.4854	103.076	38.2208	44.4152	88.743	84.6424	62.5086	95.0414	Cped1	protein_coding	48	104	46	46	81	83	59	89
ENSMUSG00000067206	41.1917	-0.51422	0.322788	-1.59306	0.111147	0.414219	35.8325	27.7512	24.9266	47.3119	50.3972	32.6332	47.6761	63.005	Lrrc66	protein_coding	37	28	30	49	46	32	45	59
ENSMUSG00000098915	14.2495	-0.513344	0.446625	-1.14938	0.250398	0.607861	7.74757	11.8934	9.97064	17.3799	18.6251	13.2572	14.8326	20.2897	Rpl15-ps2	processed_pseudogene	8	12	12	18	17	13	14	19
ENSMUSG00000050315	79.4327	-0.512962	0.298671	-1.71748	0.085891	0.363225	50.3592	41.6267	92.2284	77.2439	63.5443	101.979	103.828	104.652	Synpo2	protein_coding	52	42	111	80	58	100	98	98
ENSMUSG00000081251	13.759	-0.512741	0.483854	-1.0597	0.28928	0.644948	13.5583	17.84	8.30887	5.79329	14.2427	16.3166	20.1299	13.8824	Gm12164	processed_pseudogene	14	18	10	6	13	16	19	13
ENSMUSG00000074178	7.86605	-0.512711	0.587554	-0.872619	0.382871	0.727711	8.71602	5.94668	8.30887	2.89665	9.86033	10.1979	10.5947	6.40728	Gm10638	lncRNA	9	6	10	3	9	10	10	6
ENSMUSG00000054484	245.84	-0.51263	0.137358	-3.73206	0.000189922	0.00522128	226.617	230.929	176.979	176.695	281.567	308.996	265.927	299.007	Tmem62	protein_coding	234	233	213	183	257	303	251	280
ENSMUSG00000032035	1366.8	-0.510299	0.234413	-2.17692	0.0294862	0.191833	1701.56	1155.64	849.997	803.336	2142.98	1486.85	1557.42	1236.61	Ets1	protein_coding	1757	1166	1023	832	1956	1458	1470	1158
ENSMUSG00000104217	22.5237	-0.509589	0.504701	-1.00968	0.312646	0.667399	26.1481	18.8311	21.6031	7.72439	17.5295	20.3958	48.7355	19.2219	Gm37988	protein_coding	27	19	26	8	16	20	46	18
ENSMUSG00000021715	1198.51	-0.50841	0.125608	-4.0476	5.17464e-05	0.00184599	951.983	1207.18	797.651	1002.24	1567.79	1383.85	1321.16	1356.21	Cwc27	protein_coding	983	1218	960	1038	1431	1357	1247	1270
ENSMUSG00000083382	19.6401	-0.507494	0.452974	-1.12036	0.26256	0.618701	4.84223	20.8134	20.7722	18.3454	25.1986	21.4155	23.3083	22.4255	Gm6433	processed_pseudogene	5	21	25	19	23	21	22	21
ENSMUSG00000012889	25.659	-0.507169	0.397485	-1.27595	0.201975	0.548256	24.2112	15.8578	15.7868	28.9665	47.1105	25.4947	26.4867	21.3576	Podnl1	protein_coding	25	16	19	30	43	25	25	20
ENSMUSG00000020486	150.397	-0.506648	0.311502	-1.62647	0.10385	0.399792	75.5389	154.614	127.957	139.039	89.8386	208.037	240.499	167.657	Septin4	protein_coding	78	156	154	144	82	204	227	157
ENSMUSG00000070960	773.467	-0.506088	0.118324	-4.27716	1.89295e-05	0.000829302	715.682	647.197	541.738	652.711	1038.62	792.375	937.629	861.78	Gm19680	processed_pseudogene	739	653	652	676	948	777	885	807
ENSMUSG00000083307	6.57783	-0.505899	0.67887	-0.745208	0.456146	NA	3.87379	9.91113	4.15443	3.86219	7.66914	5.09894	12.7136	5.3394	AA414768	processed_pseudogene	4	10	5	4	7	5	12	5
ENSMUSG00000057163	8.10154	-0.505442	0.939262	-0.538126	0.59049	0.853736	16.4636	6.93779	2.49266	0.965549	14.2427	17.3364	4.23787	2.13576	Prss2	protein_coding	17	7	3	1	13	17	4	2
ENSMUSG00000039145	408.844	-0.505192	0.163613	-3.08774	0.00201687	0.0309301	262.449	389.507	350.634	349.529	377.979	548.646	544.567	447.442	Camk1d	protein_coding	271	393	422	362	345	538	514	419
ENSMUSG00000100863	55.6416	-0.50499	0.48816	-1.03448	0.300914	0.655319	19.3689	65.4135	73.9489	25.1043	51.4928	74.4445	32.8435	102.517	Gm12669	processed_pseudogene	20	66	89	26	47	73	31	96
ENSMUSG00000081788	17.4398	-0.50479	0.493273	-1.02335	0.306143	0.659655	13.5583	6.93779	22.4339	14.4832	23.0074	12.2375	15.892	30.9685	Gm5898	processed_pseudogene	14	7	27	15	21	12	15	29
ENSMUSG00000071392	6.53154	-0.504569	0.617442	-0.817192	0.413819	NA	4.84223	4.95557	4.15443	7.72439	5.47796	10.1979	6.35681	8.54305	Ect2l	protein_coding	5	5	5	8	5	10	6	8
ENSMUSG00000038550	32.7333	-0.502975	0.279583	-1.79902	0.0720154	0.329226	32.9272	21.8045	26.5884	27.0354	35.0589	40.7915	37.0814	40.5795	Ciart	protein_coding	34	22	32	28	32	40	35	38
ENSMUSG00000061780	15.4678	-0.50289	0.45868	-1.09639	0.27291	0.628499	20.3374	12.8845	7.47798	10.621	23.0074	13.2572	19.0704	17.0861	Cfd	protein_coding	21	13	9	11	21	13	18	16
ENSMUSG00000067212	4253.27	-0.502611	0.096017	-5.23461	1.65334e-07	1.54825e-05	4070.38	2979.29	3416.61	3613.08	4662.84	5167.26	5164.91	4951.76	H2-T23	protein_coding	4203	3006	4112	3742	4256	5067	4875	4637
ENSMUSG00000037872	26.4469	-0.502147	0.435448	-1.15317	0.248839	0.60564	16.4636	19.8223	36.559	14.4832	16.4339	39.7717	38.1409	29.9007	Ackr1	protein_coding	17	20	44	15	15	39	36	28
ENSMUSG00000044770	56.2628	-0.502134	0.232344	-2.16117	0.0306825	0.196793	35.8325	55.5023	44.8679	50.2085	55.8752	65.2664	68.8654	73.6838	Scml4	protein_coding	37	56	54	52	51	64	65	69
ENSMUSG00000033066	745.191	-0.501857	0.179509	-2.79572	0.0051785	0.0608545	788.316	685.85	475.267	518.5	1079.16	722.01	827.445	864.983	Gas7	protein_coding	814	692	572	537	985	708	781	810
ENSMUSG00000027107	6.78098	-0.501818	0.630752	-0.795588	0.426272	NA	6.77913	2.97334	4.98532	7.72439	9.86033	9.17809	8.47575	4.27152	Chrna1	protein_coding	7	3	6	8	9	9	8	4
ENSMUSG00000039315	156.538	-0.501748	0.175869	-2.85296	0.00433141	0.0534136	132.677	101.094	148.729	135.177	215.832	152.968	191.764	174.065	Clnk	protein_coding	137	102	179	140	197	150	181	163
ENSMUSG00000101502	25.8863	-0.501631	0.397059	-1.26336	0.206458	0.555351	12.5898	22.7956	16.6177	33.7942	33.9634	21.4155	37.0814	28.8328	Rpl7a-ps10	processed_pseudogene	13	23	20	35	31	21	35	27
ENSMUSG00000033255	56.0265	-0.500897	0.22908	-2.18656	0.0287744	0.189085	52.2961	47.5734	41.5443	44.4152	69.0223	79.5434	56.1518	57.6656	Gm5134	protein_coding	54	48	50	46	63	78	53	54
ENSMUSG00000020297	8.11533	-0.5006	0.628123	-0.796978	0.425464	0.758241	4.84223	6.93779	8.30887	6.75884	4.38237	7.13851	18.011	8.54305	Nsg2	protein_coding	5	7	10	7	4	7	17	8
ENSMUSG00000098175	4.95002	-0.500421	0.745381	-0.671363	0.501989	NA	1.93689	3.96445	7.47798	2.89665	5.47796	5.09894	8.47575	4.27152	Gm7545	processed_pseudogene	2	4	9	3	5	5	8	4
ENSMUSG00000107588	22.3815	-0.500374	0.466544	-1.07251	0.28349	0.638429	11.6214	24.7778	9.97064	28.0009	19.7207	29.5738	18.011	37.3758	Gm45021	protein_coding	12	25	12	29	18	29	17	35
ENSMUSG00000020007	16.5188	-0.499638	0.4944	-1.01059	0.312211	0.667217	5.81068	19.8223	17.4486	11.5866	14.2427	14.277	20.1299	28.8328	Il20ra	protein_coding	6	20	21	12	13	14	19	27
ENSMUSG00000001761	2888.61	-0.499513	0.292539	-1.70751	0.0877271	0.366865	2726.18	1708.68	3414.11	1724.47	3740.35	3675.31	2318.12	3801.66	Smo	protein_coding	2815	1724	4109	1786	3414	3604	2188	3560
ENSMUSG00000082510	10.4409	-0.499241	0.503254	-0.992027	0.321185	0.674514	7.74757	6.93779	8.30887	11.5866	13.1471	9.17809	9.53521	17.0861	Gm11793	processed_pseudogene	8	7	10	12	12	9	9	16
ENSMUSG00000026435	660.952	-0.499079	0.183493	-2.71988	0.00653048	0.0719987	385.442	654.135	635.628	515.603	591.62	778.098	900.548	826.54	Slc45a3	protein_coding	398	660	765	534	540	763	850	774
ENSMUSG00000083320	7.68374	-0.498948	0.673667	-0.740645	0.458909	NA	5.81068	4.95557	4.15443	10.621	3.28678	7.13851	15.892	9.61093	Gm13935	processed_pseudogene	6	5	5	11	3	7	15	9
ENSMUSG00000069939	73.4356	-0.4987	0.325766	-1.53085	0.125806	0.438317	61.9806	96.138	37.3899	48.2774	120.515	78.5237	72.0438	72.6159	Gm12070	processed_pseudogene	64	97	45	50	110	77	68	68
ENSMUSG00000116030	22.1874	-0.498169	0.363887	-1.36902	0.170993	0.504428	22.2743	16.8489	12.4633	22.2076	28.4854	31.6134	22.2488	21.3576	Gm49500	processed_pseudogene	23	17	15	23	26	31	21	20
ENSMUSG00000023992	55.2167	-0.497674	0.357548	-1.39191	0.16395	0.494258	58.1068	65.4135	23.2648	36.6908	88.743	65.2664	50.8545	53.394	Trem2	protein_coding	60	66	28	38	81	64	48	50
ENSMUSG00000004730	271.607	-0.496974	0.197537	-2.51585	0.0118745	0.109352	306.029	248.769	177.81	168.971	357.163	314.095	284.997	315.025	Adgre1	protein_coding	316	251	214	175	326	308	269	295
ENSMUSG00000000290	3516.09	-0.496698	0.273684	-1.81486	0.069546	0.322925	4346.39	2958.47	2198.53	2163.79	4963.03	4063.85	3888.25	3546.43	Itgb2	protein_coding	4488	2985	2646	2241	4530	3985	3670	3321
ENSMUSG00000020528	1373.06	-0.496617	0.0779315	-6.37249	1.85987e-10	4.03862e-08	1186.35	1020.85	1244.67	1102.66	1658.73	1573.53	1553.18	1644.54	Prpsap2	protein_coding	1225	1030	1498	1142	1514	1543	1466	1540
ENSMUSG00000019986	436.801	-0.496494	0.086751	-5.72321	1.04533e-08	1.43689e-06	385.442	342.925	372.237	348.563	519.311	526.21	514.902	484.818	Ahi1	protein_coding	398	346	448	361	474	516	486	454
ENSMUSG00000015812	6.08305	-0.496069	0.692349	-0.716502	0.473681	NA	4.84223	1.98223	7.47798	5.79329	7.66914	9.17809	3.1784	8.54305	Gnrh1	protein_coding	5	2	9	6	7	9	3	8
ENSMUSG00000031967	4636.56	-0.496058	0.0638252	-7.77214	7.71711e-15	4.28243e-12	4081.04	3880.21	3501.36	3927.85	5725.56	5388.56	5260.26	5327.66	Afg3l1	protein_coding	4214	3915	4214	4068	5226	5284	4965	4989
ENSMUSG00000023800	286.261	-0.495705	0.178208	-2.78161	0.00540897	0.0628508	283.755	233.903	211.045	222.076	301.288	449.726	282.878	305.414	Tiam2	protein_coding	293	236	254	230	275	441	267	286
ENSMUSG00000062991	409.668	-0.4952	0.199724	-2.47942	0.0131595	0.116393	373.82	440.054	216.861	330.218	534.649	434.43	525.496	421.813	Nrg1	protein_coding	386	444	261	342	488	426	496	395
ENSMUSG00000020319	318.478	-0.495164	0.116605	-4.2465	2.17137e-05	0.000921632	295.376	275.529	256.744	229.801	406.465	347.748	353.862	382.301	Wdpcp	protein_coding	305	278	309	238	371	341	334	358
ENSMUSG00000032172	10.9008	-0.494669	0.594731	-0.831753	0.405549	0.744923	12.5898	10.9022	4.15443	8.68994	18.6251	17.3364	5.29734	9.61093	Olfm2	protein_coding	13	11	5	9	17	17	5	9
ENSMUSG00000017950	148.762	-0.494353	0.360434	-1.37155	0.170204	0.503092	72.6335	158.578	98.8755	164.143	98.6033	118.295	199.18	279.785	Hnf4a	protein_coding	75	160	119	170	90	116	188	262
ENSMUSG00000024727	5.209	-0.493494	0.779541	-0.633057	0.526697	NA	5.81068	0.991113	7.47798	2.89665	7.66914	4.07915	8.47575	4.27152	Trpm6	protein_coding	6	1	9	3	7	4	8	4
ENSMUSG00000041578	5.86853	-0.49308	1.00123	-0.492476	0.622383	NA	7.74757	0	4.98532	6.75884	10.9559	12.2375	1.05947	3.20364	Crx	protein_coding	8	0	6	7	10	12	1	3
ENSMUSG00000026915	2788.65	-0.492706	0.0779334	-6.32215	2.5795e-10	5.36786e-08	2351.39	2005.02	2417.88	2493.05	3271.44	3389.77	3223.96	3156.66	Strbp	protein_coding	2428	2023	2910	2582	2986	3324	3043	2956
ENSMUSG00000020175	32.0675	-0.49209	0.306577	-1.60511	0.108469	0.409472	33.8956	27.7512	19.1104	26.0698	43.8237	36.7124	29.6651	39.5116	Rab36	protein_coding	35	28	23	27	40	36	28	37
ENSMUSG00000003585	376.213	-0.49207	0.447792	-1.09888	0.27182	0.627627	270.197	383.561	349.803	247.18	150.096	665.921	537.15	405.795	Sec14l2	protein_coding	279	387	421	256	137	653	507	380
ENSMUSG00000105775	13.1591	-0.491618	0.522961	-0.940067	0.347183	0.69833	10.6529	6.93779	11.6324	14.4832	8.76474	9.17809	20.1299	23.4934	Gm10290	processed_pseudogene	11	7	14	15	8	9	19	22
ENSMUSG00000005237	14.8855	-0.490417	0.43395	-1.13012	0.258425	0.614893	11.6214	10.9022	11.6324	15.4488	12.0515	24.4749	19.0704	13.8824	Dnah2	protein_coding	12	11	14	16	11	24	18	13
ENSMUSG00000056832	54.0497	-0.490081	0.288436	-1.6991	0.0893002	0.370838	39.7063	26.7601	52.3459	60.8296	56.9708	73.4247	56.1518	66.2086	Ttc26	protein_coding	41	27	63	63	52	72	53	62
ENSMUSG00000070576	31.237	-0.489858	0.359	-1.36451	0.172408	0.505914	16.4636	20.8134	37.3899	28.9665	28.4854	32.6332	36.0219	49.1225	Mn1	protein_coding	17	21	45	30	26	32	34	46
ENSMUSG00000105053	21.639	-0.489766	0.597471	-0.819732	0.412369	0.749101	29.0534	4.95557	22.4339	15.4488	40.5369	21.4155	30.7246	8.54305	Gm43064	protein_coding	30	5	27	16	37	21	29	8
ENSMUSG00000041515	9599.48	-0.489617	0.128676	-3.80503	0.000141787	0.00413305	9123.74	8850.64	6745.14	7225.2	13041.9	10196.9	12037.7	9574.62	Irf8	protein_coding	9421	8930	8118	7483	11904	9999	11362	8966
ENSMUSG00000036411	96.3677	-0.489175	0.229353	-2.13284	0.0329376	0.20577	67.7913	86.2268	91.3975	75.3128	75.5959	142.77	119.72	112.127	9530077C05Rik	protein_coding	70	87	110	78	69	140	113	105
ENSMUSG00000082322	12.5243	-0.489166	0.518978	-0.942556	0.345908	0.697576	8.71602	8.92002	13.2942	10.621	13.1471	6.11873	16.9515	22.4255	Gm9164	processed_pseudogene	9	9	16	11	12	6	16	21
ENSMUSG00000045594	3408.66	-0.488833	0.107022	-4.56758	4.93385e-06	0.00026784	3164.88	2627.44	2503.46	3051.13	4529.18	3471.36	3864.94	4056.88	Glb1	protein_coding	3268	2651	3013	3160	4134	3404	3648	3799
ENSMUSG00000056531	516.209	-0.488692	0.128894	-3.79144	0.000149778	0.00430827	499.719	455.912	356.45	407.462	582.855	692.436	578.47	556.366	Ccdc18	protein_coding	516	460	429	422	532	679	546	521
ENSMUSG00000032595	11.3337	-0.488317	0.541938	-0.901058	0.367557	0.714739	9.68447	15.8578	7.47798	4.82774	14.2427	18.3562	8.47575	11.7467	Cdhr4	protein_coding	10	16	9	5	13	18	8	11
ENSMUSG00000097405	5.60152	-0.488169	0.891466	-0.547603	0.583965	NA	0.968447	6.93779	4.98532	5.79329	3.28678	12.2375	9.53521	1.06788	D630044L22Rik	lncRNA	1	7	6	6	3	12	9	1
ENSMUSG00000045659	179.633	-0.487546	0.633207	-0.769963	0.441322	0.767714	99.75	132.809	186.95	178.626	514.928	105.038	128.196	90.7699	Plekha7	protein_coding	103	134	225	185	470	103	121	85
ENSMUSG00000030519	4.7807	-0.486919	0.774668	-0.628552	0.529643	NA	7.74757	0.991113	3.32355	3.86219	5.47796	4.07915	6.35681	6.40728	Apba2	protein_coding	8	1	4	4	5	4	6	6
ENSMUSG00000100944	9.77995	-0.486658	0.695515	-0.699709	0.484109	0.797367	2.90534	10.9022	2.49266	16.4143	8.76474	10.1979	16.9515	9.61093	Gm28900	processed_pseudogene	3	11	3	17	8	10	16	9
ENSMUSG00000053338	7.27713	-0.485793	0.632607	-0.767921	0.442534	NA	8.71602	6.93779	6.64709	1.9311	7.66914	6.11873	11.6542	8.54305	Tarm1	protein_coding	9	7	8	2	7	6	11	8
ENSMUSG00000025804	68.0501	-0.485507	0.224606	-2.16159	0.0306497	0.19667	52.2961	71.3601	46.5297	56.9674	87.6474	75.4643	88.9953	65.1407	Ccr1	protein_coding	54	72	56	59	80	74	84	61
ENSMUSG00000067106	20.254	-0.484428	0.3935	-1.23107	0.218295	0.569765	11.6214	17.84	14.956	23.1732	20.8163	18.3562	32.8435	22.4255	Gm5529	processed_pseudogene	12	18	18	24	19	18	31	21
ENSMUSG00000085006	9.66028	-0.484325	0.628824	-0.770208	0.441176	0.76764	5.81068	9.91113	11.6324	4.82774	3.28678	17.3364	10.5947	13.8824	BC021767	transcribed_unprocessed_pseudogene	6	10	14	5	3	17	10	13
ENSMUSG00000004187	28.0302	-0.484308	0.36858	-1.31398	0.188852	0.528693	24.2112	26.7601	15.7868	27.0354	20.8163	47.93	29.6651	32.0364	Kifc2	protein_coding	25	27	19	28	19	47	28	30
ENSMUSG00000002233	6.13877	-0.483341	0.625987	-0.772126	0.44004	NA	4.84223	4.95557	5.81621	4.82774	6.57355	6.11873	5.29734	10.6788	Rhoc	protein_coding	5	5	7	5	6	6	5	10
ENSMUSG00000069125	5.40505	-0.482525	0.762984	-0.632419	0.527113	NA	3.87379	1.98223	9.13975	2.89665	3.28678	6.11873	9.53521	6.40728	Rps24-ps2	processed_pseudogene	4	2	11	3	3	6	9	6
ENSMUSG00000026828	34.0442	-0.482356	0.318579	-1.51409	0.130004	0.444528	26.1481	34.689	18.2795	34.7598	48.2061	33.653	33.903	42.7152	Galnt5	protein_coding	27	35	22	36	44	33	32	40
ENSMUSG00000041362	99.3913	-0.481965	0.292325	-1.64873	0.0992028	0.391455	92.9709	127.854	57.3312	54.0707	104.081	137.671	121.839	99.3129	Shtn1	protein_coding	96	129	69	56	95	135	115	93
ENSMUSG00000041324	18.7938	-0.480567	0.546452	-0.879431	0.379168	0.724072	27.1165	20.8134	9.13975	5.79329	33.9634	16.3166	21.1894	16.0182	Inhba	protein_coding	28	21	11	6	31	16	20	15
ENSMUSG00000046908	1711.55	-0.480296	0.184787	-2.59919	0.00934433	0.0923523	1839.08	1637.32	1023.65	1217.56	2517.67	1828.48	1750.24	1878.4	Ltb4r1	protein_coding	1899	1652	1232	1261	2298	1793	1652	1759
ENSMUSG00000028064	4384.71	-0.480228	0.293739	-1.63488	0.102074	0.396623	5139.55	3920.84	2230.1	3356.25	6925.24	4540.09	4613.98	4351.61	Sema4a	protein_coding	5307	3956	2684	3476	6321	4452	4355	4075
ENSMUSG00000090544	31.6368	-0.480128	0.337849	-1.42113	0.155279	0.482542	20.3374	31.7156	19.1104	34.7598	27.3898	33.653	46.6166	39.5116	Gm6576	processed_pseudogene	21	32	23	36	25	33	44	37
ENSMUSG00000028655	8.93819	-0.480117	0.619154	-0.775441	0.438079	0.76609	9.68447	2.97334	7.47798	9.65549	14.2427	4.07915	12.7136	10.6788	Mfsd2a	protein_coding	10	3	9	10	13	4	12	10
ENSMUSG00000038736	1703.04	-0.479911	0.0710533	-6.75424	1.43589e-11	3.77438e-09	1452.67	1268.62	1476.49	1490.81	2025.75	2049.77	1907.04	1953.15	Nudcd1	protein_coding	1500	1280	1777	1544	1849	2010	1800	1829
ENSMUSG00000080779	12.2957	-0.479576	0.585047	-0.819723	0.412374	0.749101	7.74757	6.93779	9.97064	16.4143	6.57355	8.1583	19.0704	23.4934	Gm8731	processed_pseudogene	8	7	12	17	6	8	18	22
ENSMUSG00000094777	31.4505	-0.479499	1.91643	-0.250205	0.802429	0.942151	6.77913	68.3868	29.9119	0	123.802	16.3166	0	6.40728	H2ac24	protein_coding	7	69	36	0	113	16	0	6
ENSMUSG00000021061	2121.62	-0.479144	0.436229	-1.09838	0.27204	0.627889	1309.34	1807.79	2355.56	1617.29	929.062	3861.94	2788.52	2303.42	Sptb	protein_coding	1352	1824	2835	1675	848	3787	2632	2157
ENSMUSG00000086688	24.7627	-0.478872	0.46464	-1.03063	0.302715	0.656589	16.4636	15.8578	23.2648	27.0354	33.9634	9.17809	34.9625	37.3758	Gm11560	processed_pseudogene	17	16	28	28	31	9	33	35
ENSMUSG00000055895	8.22936	-0.47841	0.570563	-0.838488	0.401757	0.742326	5.81068	10.9022	4.15443	6.75884	12.0515	10.1979	7.41628	8.54305	Oosp2	protein_coding	6	11	5	7	11	10	7	8
ENSMUSG00000032841	22.2007	-0.478005	0.43044	-1.1105	0.266782	0.622105	22.2743	19.8223	22.4339	9.65549	14.2427	27.5343	37.0814	24.5613	Prr5l	protein_coding	23	20	27	10	13	27	35	23
ENSMUSG00000068264	151.391	-0.476529	0.168033	-2.83592	0.00456938	0.0555256	130.74	93.1646	135.435	146.763	172.008	172.344	168.455	192.219	Ap5s1	protein_coding	135	94	163	152	157	169	159	180
ENSMUSG00000052160	674.731	-0.476338	0.194327	-2.45121	0.0142375	0.121828	794.126	601.606	435.385	426.772	856.753	786.256	834.861	662.086	Pld4	protein_coding	820	607	524	442	782	771	788	620
ENSMUSG00000064307	38.7619	-0.476049	0.283452	-1.67947	0.0930606	0.378071	29.0534	30.7245	41.5443	28.0009	50.3972	36.7124	39.2003	54.4619	Lrrc51	protein_coding	30	31	50	29	46	36	37	51
ENSMUSG00000060675	883.649	-0.475985	0.117379	-4.0551	5.0112e-05	0.00180487	644.017	692.788	839.196	780.163	868.805	1139.1	1035.1	1070.02	Plaat3	protein_coding	665	699	1010	808	793	1117	977	1002
ENSMUSG00000004098	85.0515	-0.47565	0.309352	-1.53757	0.124154	0.435543	68.7597	106.049	34.0664	76.2783	105.177	104.018	102.768	83.2947	Col5a3	protein_coding	71	107	41	79	96	102	97	78
ENSMUSG00000068262	62.0984	-0.475502	0.281764	-1.68759	0.0914893	0.374531	40.6748	55.5023	49.8532	61.7951	60.2576	47.93	96.4116	84.3626	Gm5879	processed_pseudogene	42	56	60	64	55	47	91	79
ENSMUSG00000074250	26.4018	-0.475116	0.346377	-1.37167	0.170165	0.503092	23.2427	14.8667	24.0957	26.0698	27.3898	30.5936	23.3083	41.6473	Gm10653	transcribed_processed_pseudogene	24	15	29	27	25	30	22	39
ENSMUSG00000024798	4.99737	-0.475089	0.736239	-0.645292	0.518738	NA	3.87379	4.95557	4.98532	2.89665	5.47796	6.11873	9.53521	2.13576	Htr7	protein_coding	4	5	6	3	5	6	9	2
ENSMUSG00000082806	10.7328	-0.474703	0.573257	-0.82808	0.407625	0.746176	6.77913	4.95557	12.4633	11.5866	10.9559	6.11873	12.7136	20.2897	Rpl13-ps1	processed_pseudogene	7	5	15	12	10	6	12	19
ENSMUSG00000061615	27.9083	-0.473702	0.728653	-0.650106	0.515624	0.815282	13.5583	62.4401	10.8015	6.75884	69.0223	22.4353	24.3678	13.8824	H2ac4	protein_coding	14	63	13	7	63	22	23	13
ENSMUSG00000024663	349.815	-0.473696	0.204776	-2.31323	0.0207098	0.154683	266.323	310.218	288.318	307.044	274.994	536.408	485.236	329.975	Rab3il1	protein_coding	275	313	347	318	251	526	458	309
ENSMUSG00000042761	7.31944	-0.473686	0.690626	-0.685879	0.492789	NA	4.84223	3.96445	4.15443	11.5866	6.57355	6.11873	5.29734	16.0182	Mrap2	protein_coding	5	4	5	12	6	6	5	15
ENSMUSG00000027698	1239.31	-0.473332	0.0703883	-6.72459	1.76085e-11	4.54876e-09	1060.45	1020.85	1054.4	1014.79	1479.05	1305.33	1447.23	1532.41	Nceh1	protein_coding	1095	1030	1269	1051	1350	1280	1366	1435
ENSMUSG00000080242	1380.06	-0.472138	0.967701	-0.487897	0.625623	0.870192	20.3374	1693.81	1449.9	1460.88	1903.04	1350.2	1573.31	1589.01	Atp6v0c-ps2	processed_pseudogene	21	1709	1745	1513	1737	1324	1485	1488
ENSMUSG00000070985	7.94282	-0.472025	0.584895	-0.807025	0.419652	0.753961	7.74757	2.97334	9.97064	5.79329	8.76474	10.1979	7.41628	10.6788	Acnat1	protein_coding	8	3	12	6	8	10	7	10
ENSMUSG00000085682	8.47306	-0.472012	0.606613	-0.778111	0.436504	0.764728	3.87379	11.8934	4.98532	7.72439	7.66914	6.11873	13.7731	11.7467	Gm14267	transcribed_processed_pseudogene	4	12	6	8	7	6	13	11
ENSMUSG00000074037	27.4697	-0.471847	0.357277	-1.32068	0.186609	0.525458	19.3689	32.7067	19.9413	20.2765	21.9118	43.8509	29.6651	32.0364	Mc1r	protein_coding	20	33	24	21	20	43	28	30
ENSMUSG00000029663	5.02417	-0.471627	0.734308	-0.642274	0.520695	NA	1.93689	4.95557	4.15443	5.79329	8.76474	7.13851	3.1784	4.27152	Gngt1	protein_coding	2	5	5	6	8	7	3	4
ENSMUSG00000059108	87.8951	-0.471516	0.384517	-1.22626	0.220102	0.572036	90.0656	106.049	34.0664	64.6918	165.434	65.2664	94.2927	83.2947	Ifitm6	protein_coding	93	107	41	67	151	64	89	78
ENSMUSG00000048852	18.3753	-0.471475	0.604667	-0.779726	0.435552	0.763845	22.2743	3.96445	7.47798	28.0009	13.1471	29.5738	19.0704	23.4934	Gm12185	protein_coding	23	4	9	29	12	29	18	22
ENSMUSG00000027099	1427.84	-0.471022	0.0611482	-7.70296	1.32951e-14	7.11433e-12	1166.01	1151.67	1246.33	1222.38	1589.7	1702.03	1617.81	1726.76	Mtx2	protein_coding	1204	1162	1500	1266	1451	1669	1527	1617
ENSMUSG00000035704	1263.17	-0.470636	0.0847981	-5.55008	2.85542e-08	3.36872e-06	1210.56	966.335	1007.03	1052.45	1431.94	1540.9	1469.48	1426.69	Alg8	protein_coding	1250	975	1212	1090	1307	1511	1387	1336
ENSMUSG00000031657	3177.61	-0.470525	0.0629453	-7.47515	7.71143e-14	3.50122e-11	2660.32	2532.29	2796.76	2665.88	3511.37	3997.57	3575.71	3680.98	Heatr3	protein_coding	2747	2555	3366	2761	3205	3920	3375	3447
ENSMUSG00000024421	5.0662	-0.469954	0.782963	-0.600225	0.548356	NA	2.90534	5.94668	3.32355	4.82774	7.66914	3.05936	2.11894	10.6788	Lama3	protein_coding	3	6	4	5	7	3	2	10
ENSMUSG00000049130	34.0576	-0.469226	0.513408	-0.913945	0.360746	0.708772	52.2961	33.6978	9.13975	19.311	58.0664	24.4749	43.4382	32.0364	C5ar1	protein_coding	54	34	11	20	53	24	41	30
ENSMUSG00000020646	350.491	-0.469025	0.326028	-1.43861	0.150262	0.474773	226.617	219.036	397.164	333.114	180.773	651.644	402.598	392.98	Mboat2	protein_coding	234	221	478	345	165	639	380	368
ENSMUSG00000045257	125.699	-0.468769	0.196023	-2.3914	0.0167843	0.134481	116.214	74.3335	132.111	98.486	143.523	135.632	149.385	155.911	Morn2	protein_coding	120	75	159	102	131	133	141	146
ENSMUSG00000061272	3.8195	-0.468662	1.4829	-0.316044	0.751969	NA	0	0	10.8015	1.9311	0	6.11873	5.29734	6.40728	Gm14173	processed_pseudogene	0	0	13	2	0	6	5	6
ENSMUSG00000040435	4235.38	-0.468253	0.285312	-1.64119	0.100757	0.393649	4009.37	5163.7	2672.96	2370.42	5078.07	5745.48	4983.74	3859.32	Ppp1r15a	protein_coding	4140	5210	3217	2455	4635	5634	4704	3614
ENSMUSG00000073400	226.078	-0.467877	0.329157	-1.42144	0.155189	0.482542	144.299	234.894	211.876	168.005	113.942	425.251	280.759	229.594	Trim10	protein_coding	149	237	255	174	104	417	265	215
ENSMUSG00000074625	14.39	-0.467071	0.4725	-0.98851	0.322903	0.675895	20.3374	10.9022	6.64709	10.621	16.4339	20.3958	14.8326	14.9503	Arhgap40	protein_coding	21	11	8	11	15	20	14	14
ENSMUSG00000073791	81.7799	-0.467036	0.246644	-1.89356	0.0582828	0.291472	63.9175	80.2802	69.7945	60.8296	82.1694	137.671	76.2817	83.2947	Efcab7	protein_coding	66	81	84	63	75	135	72	78
ENSMUSG00000021066	100.271	-0.466836	0.223982	-2.08425	0.0371371	0.221633	80.3811	101.094	69.7945	85.9338	99.6989	142.77	86.8764	135.621	Atl1	protein_coding	83	102	84	89	91	140	82	127
ENSMUSG00000048528	9.26826	-0.466696	0.679525	-0.686797	0.49221	0.803408	4.84223	3.96445	11.6324	10.621	3.28678	15.2968	7.41628	17.0861	Nkx1-2	protein_coding	5	4	14	11	3	15	7	16
ENSMUSG00000054434	168.119	-0.465789	0.2976	-1.56515	0.117547	0.426702	123.961	154.614	138.758	147.729	86.5518	270.244	241.559	181.54	Tmem120b	protein_coding	128	156	167	153	79	265	228	170
ENSMUSG00000071076	1416.35	-0.465767	0.590294	-0.789043	0.430087	0.760802	1171.82	2299.38	771.063	516.569	2893.46	1631.66	1245.93	800.911	Jund	protein_coding	1210	2320	928	535	2641	1600	1176	750
ENSMUSG00000115920	34.233	-0.465731	0.450896	-1.0329	0.30165	0.655507	21.3058	37.6623	15.7868	40.553	21.9118	64.2466	27.5462	44.851	Gm18283	processed_pseudogene	22	38	19	42	20	63	26	42
ENSMUSG00000046634	4.97627	-0.465373	0.800904	-0.581059	0.561201	NA	4.84223	5.94668	4.98532	0.965549	3.28678	10.1979	3.1784	6.40728	Pkd1l1	protein_coding	5	6	6	1	3	10	3	6
ENSMUSG00000035275	24.4931	-0.465095	0.387935	-1.1989	0.230567	0.584689	14.5267	14.8667	19.1104	33.7942	33.9634	27.5343	22.2488	29.9007	Raver2	protein_coding	15	15	23	35	31	27	21	28
ENSMUSG00000051969	19.0522	-0.464856	0.560786	-0.828938	0.40714	0.745469	17.432	28.7423	7.47798	10.621	12.0515	34.6728	28.6056	12.8146	Tlr11	protein_coding	18	29	9	11	11	34	27	12
ENSMUSG00000026360	3867.45	-0.46479	0.183488	-2.53308	0.0113065	0.105812	3730.46	4124.02	2382.98	2762.43	5591.9	4774.65	3936.98	3636.13	Rgs2	protein_coding	3852	4161	2868	2861	5104	4682	3716	3405
ENSMUSG00000063902	25.2229	-0.464747	0.392608	-1.18374	0.236515	0.591406	19.3689	21.8045	30.7428	12.5521	39.4413	19.376	29.6651	28.8328	Gm7964	processed_pseudogene	20	22	37	13	36	19	28	27
ENSMUSG00000074575	200.616	-0.464594	0.3475	-1.33696	0.181235	0.518018	230.49	189.303	151.221	103.314	339.634	119.315	313.603	158.046	Kcng1	protein_coding	238	191	182	107	310	117	296	148
ENSMUSG00000016206	576.745	-0.464327	0.189349	-2.45223	0.0141975	0.121678	649.828	377.614	348.142	563.88	686.936	671.02	691.833	624.71	H2-M3	protein_coding	671	381	419	584	627	658	653	585
ENSMUSG00000050272	11.7116	-0.4641	0.57373	-0.808917	0.418563	0.753262	12.5898	9.91113	9.13975	7.72439	25.1986	15.2968	6.35681	7.47516	Dscam	protein_coding	13	10	11	8	23	15	6	7
ENSMUSG00000025817	3385.14	-0.464081	0.0872721	-5.31763	1.05125e-07	1.02279e-05	2864.67	2496.61	3128.29	2890.85	3602.31	4308.6	3946.52	3843.3	Nudt5	protein_coding	2958	2519	3765	2994	3288	4225	3725	3599
ENSMUSG00000014554	780.846	-0.463837	0.102786	-4.51263	6.40283e-06	0.000335432	643.049	629.357	761.092	590.916	869.9	958.6	830.623	963.228	Dguok	protein_coding	664	635	916	612	794	940	784	902
ENSMUSG00000028545	22.2518	-0.463702	0.407706	-1.13734	0.255395	0.612449	9.68447	23.7867	19.1104	22.2076	25.1986	16.3166	28.6056	33.1043	Bend5	protein_coding	10	24	23	23	23	16	27	31
ENSMUSG00000031970	40.837	-0.463498	0.311538	-1.48778	0.13681	0.454334	45.517	20.8134	33.2355	37.6564	55.8752	34.6728	48.7355	50.1904	Dbndd1	protein_coding	47	21	40	39	51	34	46	47
ENSMUSG00000042286	58.9359	-0.463476	0.238675	-1.94187	0.0521527	0.272578	60.0437	49.5557	34.8972	54.0707	74.5003	60.1675	72.0438	66.2086	Stab1	protein_coding	62	50	42	56	68	59	68	62
ENSMUSG00000026807	11.4858	-0.463267	0.516023	-0.897765	0.369311	0.716315	9.68447	15.8578	8.30887	4.82774	17.5295	11.2177	12.7136	11.7467	Ak8	protein_coding	10	16	10	5	16	11	12	11
ENSMUSG00000024924	224.097	-0.462992	0.22361	-2.07053	0.0384028	0.226531	157.857	139.747	264.222	191.179	238.839	232.512	229.905	338.518	Vldlr	protein_coding	163	141	318	198	218	228	217	317
ENSMUSG00000047454	1047.06	-0.46265	0.084039	-5.50518	3.68792e-08	4.18606e-06	984.91	880.108	813.438	844.855	1269.79	1266.58	1138.93	1177.87	Gphn	protein_coding	1017	888	979	875	1159	1242	1075	1103
ENSMUSG00000068457	8.72379	-0.462398	0.606232	-0.762741	0.445618	0.769996	4.84223	5.94668	4.15443	14.4832	13.1471	10.1979	8.47575	8.54305	Uty	protein_coding	5	6	5	15	12	10	8	8
ENSMUSG00000029384	5.22561	-0.462102	0.830764	-0.556237	0.578049	NA	3.87379	5.94668	5.81621	1.9311	8.76474	11.2177	2.11894	2.13576	2010109A12Rik	protein_coding	4	6	7	2	8	11	2	2
ENSMUSG00000020395	44.6907	-0.460926	0.261456	-1.76292	0.0779137	0.344512	47.4539	37.6623	38.2208	27.0354	55.8752	43.8509	54.0329	53.394	Itk	protein_coding	49	38	46	28	51	43	51	50
ENSMUSG00000080981	53.6024	-0.460625	0.2748	-1.67622	0.0936958	0.37883	52.2961	35.6801	57.3312	34.7598	74.5003	52.0092	70.9844	51.2583	Gm12161	processed_pseudogene	54	36	69	36	68	51	67	48
ENSMUSG00000046402	91.2363	-0.459709	0.295296	-1.55677	0.119525	0.428738	48.4223	84.2446	98.0446	76.2783	92.0297	78.5237	93.2332	159.114	Rbp1	protein_coding	50	85	118	79	84	77	88	149
ENSMUSG00000027322	14.1806	-0.459416	0.439148	-1.04615	0.295491	0.651119	14.5267	10.9022	10.8015	11.5866	10.9559	14.277	23.3083	17.0861	Siglec1	protein_coding	15	11	13	12	10	14	22	16
ENSMUSG00000029651	121.441	-0.458982	0.428643	-1.07078	0.284268	0.639614	87.1602	210.116	46.5297	65.6573	101.89	115.236	132.434	212.508	Mtus2	protein_coding	90	212	56	68	93	113	125	199
ENSMUSG00000050075	413.731	-0.4589	0.163892	-2.80001	0.00511014	0.0603751	317.651	260.663	429.568	385.254	408.656	475.221	513.842	518.99	Gpr171	protein_coding	328	263	517	399	373	466	485	486
ENSMUSG00000083391	9.01838	-0.458787	0.768376	-0.597087	0.550449	0.83263	3.87379	6.93779	4.15443	15.4488	13.1471	2.03958	19.0704	7.47516	Gm14148	processed_pseudogene	4	7	5	16	12	2	18	7
ENSMUSG00000048442	521.95	-0.457966	0.187489	-2.44263	0.0145808	0.12337	365.104	399.419	618.18	375.598	493.016	651.644	573.172	699.462	Smim5	protein_coding	377	403	744	389	450	639	541	655
ENSMUSG00000040724	5.07436	-0.457288	0.802458	-0.569859	0.568774	NA	0.968447	6.93779	2.49266	6.75884	5.47796	3.05936	6.35681	8.54305	Kcna2	protein_coding	1	7	3	7	5	3	6	8
ENSMUSG00000091534	6.228	-0.456719	0.76607	-0.596185	0.551052	NA	7.74757	2.97334	1.66177	8.68994	5.47796	3.05936	9.53521	10.6788	Gm17195	processed_pseudogene	8	3	2	9	5	3	9	10
ENSMUSG00000096810	18.4061	-0.456657	0.453182	-1.00767	0.313613	0.667927	6.77913	19.8223	13.2942	22.2076	23.0074	14.277	24.3678	23.4934	Gm10481	processed_pseudogene	7	20	16	23	21	14	23	22
ENSMUSG00000105340	16.2161	-0.456524	2.08089	-0.219388	0.826348	0.950685	33.8956	20.8134	0	0	19.7207	27.5343	0	27.7649	Gm42878	protein_coding	35	21	0	0	18	27	0	26
ENSMUSG00000081453	51.7021	-0.4564	0.286421	-1.59346	0.111057	0.41413	31.9587	47.5734	47.3605	47.3119	60.2576	37.7321	76.2817	65.1407	Gm6767	processed_pseudogene	33	48	57	49	55	37	72	61
ENSMUSG00000054364	6492.86	-0.45636	0.149836	-3.04572	0.00232124	0.0339972	5660.57	6980.41	4510.88	4746.64	8486.46	8434.66	6310.19	6813.08	Rhob	protein_coding	5845	7043	5429	4916	7746	8271	5956	6380
ENSMUSG00000092622	14.6665	-0.456359	0.418912	-1.08939	0.275981	0.631235	14.5267	8.92002	12.4633	13.5177	20.8163	18.3562	12.7136	16.0182	Khdc3	protein_coding	15	9	15	14	19	18	12	15
ENSMUSG00000034488	4.55962	-0.456092	0.899537	-0.50703	0.612134	NA	0	2.97334	7.47798	4.82774	3.28678	4.07915	6.35681	7.47516	Edil3	protein_coding	0	3	9	5	3	4	6	7
ENSMUSG00000053004	8.18436	-0.455683	0.561176	-0.812014	0.416784	0.751917	5.81068	5.94668	9.97064	5.79329	7.66914	13.2572	7.41628	9.61093	Hrh1	protein_coding	6	6	12	6	7	13	7	9
ENSMUSG00000043889	46.8452	-0.455171	0.300132	-1.51657	0.129376	0.443863	24.2112	40.6356	44.8679	48.2774	39.4413	55.0685	68.8654	53.394	Gm8399	processed_pseudogene	25	41	54	50	36	54	65	50
ENSMUSG00000038563	1159.55	-0.454733	0.0654311	-6.94979	3.65827e-12	1.07474e-09	997.5	994.086	908.99	1013.83	1342.1	1277.79	1374.13	1367.96	Efl1	protein_coding	1030	1003	1094	1050	1225	1253	1297	1281
ENSMUSG00000038370	481.458	-0.454404	0.130217	-3.48958	0.000483775	0.0106438	356.388	422.214	472.775	372.702	577.377	495.617	511.723	642.864	Pcp4l1	protein_coding	368	426	569	386	527	486	483	602
ENSMUSG00000040729	63.2119	-0.454143	0.25518	-1.7797	0.0751256	0.33648	69.7282	32.7067	54.8385	56.0018	70.1179	75.4643	66.7465	80.0911	Cep126	protein_coding	72	33	66	58	64	74	63	75
ENSMUSG00000050821	18.8321	-0.453725	0.389687	-1.16433	0.24429	0.600918	11.6214	21.8045	16.6177	13.5177	26.2942	21.4155	15.892	23.4934	Fam131a	protein_coding	12	22	20	14	24	21	15	22
ENSMUSG00000032750	87.4552	-0.453105	0.198739	-2.2799	0.0226134	0.163049	79.4126	71.3601	87.2431	56.9674	88.743	97.8996	113.363	104.652	Gab3	protein_coding	82	72	105	59	81	96	107	98
ENSMUSG00000082079	33.6969	-0.452525	0.383037	-1.18141	0.237438	0.59229	22.2743	22.7956	34.8972	33.7942	17.5295	49.9696	40.2598	48.0546	Dnmt3c	protein_coding	23	23	42	35	16	49	38	45
ENSMUSG00000059835	12.4067	-0.451695	0.452483	-0.998258	0.318154	0.672492	7.74757	9.91113	11.6324	12.5521	14.2427	10.1979	16.9515	16.0182	Rpl13-ps3	processed_pseudogene	8	10	14	13	13	10	16	15
ENSMUSG00000109293	4.12723	-0.451565	0.859575	-0.525335	0.59935	NA	4.84223	3.96445	4.15443	0.965549	6.57355	6.11873	1.05947	5.3394	Dcst2	protein_coding	5	4	5	1	6	6	1	5
ENSMUSG00000029875	7.58455	-0.451259	0.670624	-0.672894	0.501014	NA	4.84223	6.93779	3.32355	10.621	5.47796	8.1583	5.29734	16.0182	Ccdc184	protein_coding	5	7	4	11	5	8	5	15
ENSMUSG00000083460	36.0854	-0.451212	0.275177	-1.63971	0.101065	0.394225	26.1481	34.689	27.4193	33.7942	42.7281	38.7519	34.9625	50.1904	Gm12182	processed_pseudogene	27	35	33	35	39	38	33	47
ENSMUSG00000049092	38.3345	-0.451051	0.416532	-1.08287	0.278864	0.634769	41.6432	52.529	18.2795	17.3799	50.3972	50.9894	45.5571	29.9007	Gpr137c	protein_coding	43	53	22	18	46	50	43	28
ENSMUSG00000028836	39.1048	-0.450505	0.285153	-1.57987	0.114137	0.419659	37.7694	34.689	29.081	30.8976	38.3457	59.1477	48.7355	34.1722	Slc30a2	protein_coding	39	35	35	32	35	58	46	32
ENSMUSG00000083245	15.4281	-0.450239	0.484306	-0.929658	0.352548	0.70227	13.5583	8.92002	6.64709	23.1732	19.7207	16.3166	19.0704	16.0182	Gm11185	processed_pseudogene	14	9	8	24	18	16	18	15
ENSMUSG00000024664	410.077	-0.45022	0.275991	-1.63129	0.10283	0.39747	276.007	316.165	492.716	301.251	248.699	650.625	551.983	443.17	Fads3	protein_coding	285	319	593	312	227	638	521	415
ENSMUSG00000022769	6403.46	-0.449921	0.137697	-3.26747	0.00108513	0.0197073	6621.27	4349	5502.96	5178.24	8689.14	6600.07	7825.23	6461.75	Sdf2l1	protein_coding	6837	4388	6623	5363	7931	6472	7386	6051
ENSMUSG00000009633	348.384	-0.449757	0.217646	-2.06647	0.0387846	0.227532	425.148	301.298	226.001	225.938	503.972	383.44	346.446	374.826	G0s2	protein_coding	439	304	272	234	460	376	327	351
ENSMUSG00000029798	685.043	-0.449708	0.112483	-3.99802	6.38746e-05	0.00216035	640.143	490.601	589.099	596.709	716.517	899.453	749.044	798.775	Herc6	protein_coding	661	495	709	618	654	882	707	748
ENSMUSG00000028871	41.1402	-0.449571	0.276008	-1.62884	0.103348	0.398681	46.4854	26.7601	34.8972	30.8976	49.3016	41.8113	43.4382	55.5298	Rspo1	protein_coding	48	27	42	32	45	41	41	52
ENSMUSG00000029276	371.857	-0.449228	0.114174	-3.93459	8.33392e-05	0.00272636	288.597	337.97	311.583	319.597	461.244	436.469	361.279	458.121	Glmn	protein_coding	298	341	375	331	421	428	341	429
ENSMUSG00000043262	739.603	-0.449197	0.104591	-4.2948	1.74854e-05	0.000777401	587.847	642.241	548.385	724.161	795.4	881.097	910.083	827.608	Uevld	protein_coding	607	648	660	750	726	864	859	775
ENSMUSG00000062382	106.379	-0.448957	0.237048	-1.89395	0.0582319	0.291441	101.687	72.3513	88.074	97.5204	147.905	77.5039	122.898	143.096	Ftl1-ps1	protein_coding	105	73	106	101	135	76	116	134
ENSMUSG00000073386	27.5696	-0.448909	0.561216	-0.799887	0.423777	0.756715	41.6432	34.689	7.47798	9.65549	36.1545	35.6926	36.0219	19.2219	9830107B12Rik	protein_coding	43	35	9	10	33	35	34	18
ENSMUSG00000019989	17.9582	-0.448824	0.488245	-0.919259	0.35796	0.706443	6.77913	16.8489	21.6031	15.4488	12.0515	32.6332	18.011	20.2897	Enpp3	protein_coding	7	17	26	16	11	32	17	19
ENSMUSG00000026354	19.7219	-0.448576	0.368503	-1.21729	0.223493	0.576647	13.5583	22.7956	14.1251	16.4143	18.6251	26.5145	22.2488	23.4934	Lct	protein_coding	14	23	17	17	17	26	21	22
ENSMUSG00000082424	21.7562	-0.448549	0.850066	-0.527664	0.597732	0.857092	20.3374	9.91113	12.4633	30.8976	53.684	27.5343	0	19.2219	Gm13292	processed_pseudogene	21	10	15	32	49	27	0	18
ENSMUSG00000035513	419.327	-0.447797	0.199368	-2.24608	0.0246988	0.171668	445.486	452.939	269.207	252.008	489.73	455.845	469.344	520.058	Ntng2	protein_coding	460	457	324	261	447	447	443	487
ENSMUSG00000086158	117.345	-0.44662	0.186519	-2.39449	0.0166433	0.133708	93.9393	87.2179	117.155	98.486	131.471	130.533	112.304	167.657	Ccpg1os	protein_coding	97	88	141	102	120	128	106	157
ENSMUSG00000082280	5.44673	-0.446293	0.808648	-0.5519	0.581017	NA	4.84223	1.98223	5.81621	5.79329	1.09559	9.17809	10.5947	4.27152	Gm5847	processed_pseudogene	5	2	7	6	1	9	10	4
ENSMUSG00000040675	5283.09	-0.446257	0.092151	-4.84267	1.28108e-06	8.75838e-05	3932.86	5159.73	4043.1	4755.33	6096.97	6190.11	6010.36	6076.24	Mthfd1l	protein_coding	4061	5206	4866	4925	5565	6070	5673	5690
ENSMUSG00000025359	43.2449	-0.446012	0.270978	-1.64593	0.0997772	0.3922	42.6117	43.609	24.9266	35.7253	48.2061	54.0487	43.4382	53.394	Pmel	protein_coding	44	44	30	37	44	53	41	50
ENSMUSG00000078370	23.8036	-0.445941	0.446346	-0.999093	0.31775	0.672374	15.4951	28.7423	19.9413	16.4143	27.3898	11.2177	40.2598	30.9685	Gm6316	processed_pseudogene	16	29	24	17	25	11	38	29
ENSMUSG00000082061	9.88696	-0.445408	0.532849	-0.835899	0.403212	0.742955	8.71602	4.95557	9.13975	10.621	8.76474	8.1583	11.6542	17.0861	Gm12726	processed_pseudogene	9	5	11	11	8	8	11	16
ENSMUSG00000041592	11.0833	-0.445403	0.485247	-0.917889	0.358677	0.70753	12.5898	8.92002	8.30887	7.72439	16.4339	9.17809	14.8326	10.6788	Sdk2	protein_coding	13	9	10	8	15	9	14	10
ENSMUSG00000021221	92.8298	-0.44501	0.246764	-1.80339	0.0713272	0.327887	68.7597	92.1735	88.9049	64.6918	67.9267	132.572	115.482	112.127	Dpf3	protein_coding	71	93	107	67	62	130	109	105
ENSMUSG00000027893	5238.91	-0.444768	0.056389	-7.88751	3.08286e-15	1.84762e-12	4529.43	4652.28	4112.89	4457.94	6323.76	5927.01	5916.07	5991.88	Ahcyl1	protein_coding	4677	4694	4950	4617	5772	5812	5584	5611
ENSMUSG00000022236	66.499	-0.444172	0.245479	-1.80941	0.0703875	0.325389	56.1699	55.5023	63.1474	50.2085	97.5077	50.9894	81.5791	76.8874	Ropn1l	protein_coding	58	56	76	52	89	50	77	72
ENSMUSG00000037379	227.293	-0.444066	0.37625	-1.18024	0.237905	0.592606	122.993	247.778	202.736	196.972	83.265	396.697	295.592	272.31	Spon2	protein_coding	127	250	244	204	76	389	279	255
ENSMUSG00000025213	11.762	-0.443541	0.536946	-0.826044	0.408779	0.74701	6.77913	14.8667	13.2942	4.82774	18.6251	11.2177	9.53521	14.9503	Kazald1	protein_coding	7	15	16	5	17	11	9	14
ENSMUSG00000002602	115.986	-0.443315	0.159099	-2.78642	0.0053294	0.0621887	101.687	107.04	93.8902	90.7616	128.184	121.355	153.623	131.349	Axl	protein_coding	105	108	113	94	117	119	145	123
ENSMUSG00000034165	7188.22	-0.442846	0.108373	-4.08631	4.38288e-05	0.00159932	7141.33	5015.03	6612.2	5605.01	7951.81	8568.26	8588.05	8024.06	Ccnd3	protein_coding	7374	5060	7958	5805	7258	8402	8106	7514
ENSMUSG00000051910	243.901	-0.442173	0.209075	-2.1149	0.0344385	0.210626	142.362	236.876	264.222	183.454	264.038	348.767	272.283	239.205	Sox6	protein_coding	147	239	318	190	241	342	257	224
ENSMUSG00000098224	6.21898	-0.441897	0.788997	-0.560075	0.575428	NA	1.93689	8.92002	1.66177	8.68994	3.28678	6.11873	10.5947	8.54305	Gm7985	processed_pseudogene	2	9	2	9	3	6	10	8
ENSMUSG00000020305	533.554	-0.441697	0.0994459	-4.44158	8.9302e-06	0.000448997	458.075	451.948	404.642	496.292	574.09	609.833	592.243	681.308	Asb3	protein_coding	473	456	487	514	524	598	559	638
ENSMUSG00000069307	67.2651	-0.441613	1.10881	-0.398277	0.690426	0.896728	48.4223	114.969	64.8092	0	81.0738	69.3456	85.8169	73.6838	H2bc23	protein_coding	50	116	78	0	74	68	81	69
ENSMUSG00000015467	56.5025	-0.441541	0.277969	-1.58846	0.112183	0.416471	48.4223	68.3868	36.559	38.6219	77.787	64.2466	67.806	50.1904	Egfl8	protein_coding	50	69	44	40	71	63	64	47
ENSMUSG00000046230	1969.02	-0.441522	0.0820082	-5.38388	7.28991e-08	7.48114e-06	1703.5	1447.03	1801.36	1727.37	2141.88	2387.32	2299.05	2244.69	Vps13a	protein_coding	1759	1460	2168	1789	1955	2341	2170	2102
ENSMUSG00000045730	233.429	-0.441475	0.134345	-3.28612	0.00101576	0.0188123	192.721	228.947	186.119	184.42	308.957	264.125	238.38	263.767	Adrb2	protein_coding	199	231	224	191	282	259	225	247
ENSMUSG00000094098	4.37826	-0.440956	0.836158	-0.527359	0.597944	NA	6.77913	0.991113	4.15443	2.89665	6.57355	4.07915	7.41628	2.13576	Vmn2r44	protein_coding	7	1	5	3	6	4	7	2
ENSMUSG00000044453	5.99235	-0.439047	0.653492	-0.671848	0.50168	NA	5.81068	2.97334	6.64709	4.82774	6.57355	4.07915	7.41628	9.61093	Ffar1	protein_coding	6	3	8	5	6	4	7	9
ENSMUSG00000082196	8.75738	-0.439011	0.737048	-0.595634	0.551419	0.832939	1.93689	5.94668	8.30887	13.5177	4.38237	5.09894	12.7136	18.154	Gm14231	processed_pseudogene	2	6	10	14	4	5	12	17
ENSMUSG00000076469	80.6892	-0.438883	0.277859	-1.57952	0.114217	0.4198	57.1384	60.4579	104.692	51.1741	75.5959	82.6028	99.59	114.263	Trbv13-2	TR_V_gene	59	61	126	53	69	81	94	107
ENSMUSG00000039492	20.5529	-0.438618	0.451574	-0.97131	0.331394	0.684833	10.6529	19.8223	19.1104	20.2765	9.86033	33.653	26.4867	24.5613	Ccdc27	protein_coding	11	20	23	21	9	33	25	23
ENSMUSG00000030510	4.56743	-0.438483	0.833197	-0.526266	0.598703	NA	1.93689	3.96445	6.64709	2.89665	1.09559	5.09894	6.35681	8.54305	Cers3	protein_coding	2	4	8	3	1	5	6	8
ENSMUSG00000031097	43.9248	-0.438458	0.383105	-1.14449	0.252422	0.610102	29.0534	64.4223	24.0957	31.8631	61.3532	41.8113	64.6276	34.1722	Tnni2	protein_coding	30	65	29	33	56	41	61	32
ENSMUSG00000073008	22.4099	-0.438416	0.440561	-0.995131	0.319673	0.673859	12.5898	15.8578	21.6031	26.0698	15.3383	33.653	37.0814	17.0861	Gpr174	protein_coding	13	16	26	27	14	33	35	16
ENSMUSG00000031666	2758.32	-0.438228	0.068793	-6.37024	1.88737e-10	4.03978e-08	2416.27	2397.5	2274.14	2282.56	3513.56	3048.15	3163.57	2970.84	Rbl2	protein_coding	2495	2419	2737	2364	3207	2989	2986	2782
ENSMUSG00000023045	204.015	-0.438068	0.159806	-2.74124	0.00612078	0.0686948	135.583	176.418	186.95	194.075	193.92	259.026	236.261	249.884	Soat2	protein_coding	140	178	225	201	177	254	223	234
ENSMUSG00000095427	313.86	-0.437798	0.346809	-1.26236	0.206818	0.555432	83.2864	407.347	284.163	291.596	402.082	352.847	306.186	383.369	Rps2-ps6	processed_pseudogene	86	411	342	302	367	346	289	359
ENSMUSG00000061758	982.624	-0.437749	0.107123	-4.08643	4.38057e-05	0.00159932	961.668	727.477	783.526	866.097	1178.86	1018.77	1098.67	1225.93	Akr1b10	protein_coding	993	734	943	897	1076	999	1037	1148
ENSMUSG00000026012	54.6329	-0.437618	0.286783	-1.52595	0.127021	0.440263	50.3592	40.6356	34.8972	59.864	84.3606	48.9498	67.806	50.1904	Cd28	protein_coding	52	41	42	62	77	48	64	47
ENSMUSG00000089988	14.3181	-0.437505	0.519198	-0.842655	0.399421	0.741097	8.71602	7.9289	18.2795	13.5177	16.4339	7.13851	23.3083	19.2219	Gm16238	processed_pseudogene	9	8	22	14	15	7	22	18
ENSMUSG00000021815	27.0491	-0.435927	0.412457	-1.0569	0.290556	0.646173	19.3689	27.7512	13.2942	31.8631	19.7207	44.8707	34.9625	24.5613	Mss51	protein_coding	20	28	16	33	18	44	33	23
ENSMUSG00000028927	1477.08	-0.435916	0.128465	-3.39328	0.000690612	0.0139968	1445.89	1049.59	1458.21	1067.9	1565.6	1702.03	1859.37	1668.03	Padi2	protein_coding	1493	1059	1755	1106	1429	1669	1755	1562
ENSMUSG00000083282	181.691	-0.435858	0.278869	-1.56295	0.118064	0.427588	130.74	201.196	191.104	94.6238	149.001	214.155	180.11	292.599	Ctsf	protein_coding	135	203	230	98	136	210	170	274
ENSMUSG00000054942	4135.25	-0.435465	0.0769389	-5.65988	1.51476e-08	1.95653e-06	3100.97	3832.63	3492.22	3638.19	4523.7	5033.67	4670.14	4790.51	Miga1	protein_coding	3202	3867	4203	3768	4129	4936	4408	4486
ENSMUSG00000050395	7.17773	-0.433609	0.580528	-0.746922	0.45511	NA	6.77913	4.95557	4.98532	7.72439	10.9559	7.13851	8.47575	6.40728	Tnfsf15	protein_coding	7	5	6	8	10	7	8	6
ENSMUSG00000003541	1113.18	-0.433089	0.459745	-0.942019	0.346183	0.697721	1121.46	1561.99	640.614	465.394	2034.51	916.789	1200.38	964.296	Ier3	protein_coding	1158	1576	771	482	1857	899	1133	903
ENSMUSG00000050944	29.1667	-0.432508	0.353116	-1.22483	0.220639	0.572935	18.4005	22.7956	29.081	28.9665	36.1545	47.93	23.3083	26.697	Efcab5	protein_coding	19	23	35	30	33	47	22	25
ENSMUSG00000031780	16.7804	-0.432457	0.491287	-0.880252	0.378723	0.723961	8.71602	10.9022	26.5884	10.621	17.5295	18.3562	14.8326	26.697	Ccl17	protein_coding	9	11	32	11	16	18	14	25
ENSMUSG00000079311	31.0875	-0.432213	0.337028	-1.28243	0.199693	0.544633	20.3374	25.7689	24.9266	34.7598	46.0149	22.4353	37.0814	37.3758	Gm3222	processed_pseudogene	21	26	30	36	42	22	35	35
ENSMUSG00000098019	45.7417	-0.431141	0.287487	-1.49969	0.133695	0.450044	26.1481	39.6445	40.7135	49.243	46.0149	40.7915	62.5086	60.8692	Gm2546	processed_pseudogene	27	40	49	51	42	40	59	57
ENSMUSG00000029165	934.004	-0.430756	0.0781501	-5.5119	3.54978e-08	4.06003e-06	875.476	751.264	793.497	761.818	1138.32	1043.24	1023.45	1084.97	Agbl5	protein_coding	904	758	955	789	1039	1023	966	1016
ENSMUSG00000037573	338.668	-0.43067	0.173178	-2.48686	0.0128877	0.115144	271.165	298.325	322.384	261.664	513.833	401.796	337.97	302.21	Tob1	protein_coding	280	301	388	271	469	394	319	283
ENSMUSG00000044092	107.853	-0.42984	0.268812	-1.59904	0.109812	0.412237	129.772	91.1824	63.9783	83.0372	149.001	140.731	122.898	82.2268	C130050O18Rik	protein_coding	134	92	77	86	136	138	116	77
ENSMUSG00000050174	302.711	-0.429512	0.129135	-3.32606	0.000880831	0.0168335	235.333	307.245	241.788	248.146	311.148	363.044	331.614	383.369	Nudt6	protein_coding	243	310	291	257	284	356	313	359
ENSMUSG00000040268	671.097	-0.429412	0.108943	-3.94161	8.0938e-05	0.0026536	636.27	548.085	509.334	594.778	791.018	742.405	866.645	680.24	Plekha1	protein_coding	657	553	613	616	722	728	818	637
ENSMUSG00000115423	400.614	-0.429104	0.110435	-3.88557	0.000102091	0.0032135	331.209	373.65	299.95	362.081	460.149	490.518	410.014	477.343		protein_coding	342	377	361	375	420	481	387	447
ENSMUSG00000059852	147.436	-0.428634	0.245855	-1.74344	0.0812563	0.351766	112.34	81.2713	181.133	127.452	147.905	207.017	150.445	171.929	Kcng2	protein_coding	116	82	218	132	135	203	142	161
ENSMUSG00000051022	18.5512	-0.42835	0.519765	-0.824122	0.40987	0.747983	7.74757	9.91113	29.9119	15.4488	12.0515	25.4947	26.4867	21.3576	Hs3st1	protein_coding	8	10	36	16	11	25	25	20
ENSMUSG00000008601	5.58904	-0.428317	0.763806	-0.560766	0.574957	NA	4.84223	7.9289	2.49266	3.86219	7.66914	3.05936	11.6542	3.20364	Rab25	protein_coding	5	8	3	4	7	3	11	3
ENSMUSG00000043807	15.0255	-0.428216	0.513122	-0.834531	0.403982	0.743321	13.5583	16.8489	7.47798	13.5177	23.0074	22.4353	16.9515	6.40728	Ly6g5b	protein_coding	14	17	9	14	21	22	16	6
ENSMUSG00000048612	129.119	-0.428102	0.262844	-1.62873	0.10337	0.398681	122.993	76.3157	129.618	111.038	201.589	105.038	113.363	172.997	Myof	protein_coding	127	77	156	115	184	103	107	162
ENSMUSG00000021322	954.895	-0.427854	0.208592	-2.05115	0.0402519	0.232317	1065.29	970.3	487.731	734.783	1258.84	1132.98	969.414	1019.83	Aoah	protein_coding	1100	979	587	761	1149	1111	915	955
ENSMUSG00000039684	7.35867	-0.427834	0.617301	-0.693072	0.488264	NA	7.74757	2.97334	6.64709	7.72439	5.47796	9.17809	12.7136	6.40728	Gm5422	transcribed_processed_pseudogene	8	3	8	8	5	9	12	6
ENSMUSG00000051811	892.874	-0.427681	0.151181	-2.82892	0.00467047	0.0563413	682.755	813.704	829.225	720.299	729.664	1177.85	1034.04	1155.45	Cox6b2	protein_coding	705	821	998	746	666	1155	976	1082
ENSMUSG00000048234	1351.93	-0.427535	0.0600172	-7.12354	1.05187e-12	3.75242e-10	1117.59	1187.35	1133.33	1174.11	1646.67	1517.44	1509.74	1529.21	Rnf149	protein_coding	1154	1198	1364	1216	1503	1488	1425	1432
ENSMUSG00000030643	24.1091	-0.4272	0.408953	-1.04462	0.296199	0.651585	22.2743	21.8045	19.9413	18.3454	12.0515	36.7124	24.3678	37.3758	Rab30	protein_coding	23	22	24	19	11	36	23	35
ENSMUSG00000005338	18.7252	-0.427121	0.458591	-0.931376	0.351659	0.701213	29.0534	8.92002	12.4633	13.5177	25.1986	24.4749	16.9515	19.2219	Cadm3	protein_coding	30	9	15	14	23	24	16	18
ENSMUSG00000047361	28.4434	-0.426821	0.327674	-1.30258	0.192718	0.534227	22.2743	32.7067	26.5884	15.4488	31.7722	28.5541	34.9625	35.2401	Gm973	protein_coding	23	33	32	16	29	28	33	33
ENSMUSG00000031024	108.432	-0.425532	0.254216	-1.6739	0.0941505	0.379821	90.0656	81.2713	88.074	111.038	73.4047	165.206	138.79	119.603	Denn2b	protein_coding	93	82	106	115	67	162	131	112
ENSMUSG00000054843	1050.17	-0.425375	0.133896	-3.1769	0.00148857	0.0248365	1092.41	878.126	815.931	799.474	1452.76	1053.44	1155.88	1153.31	Atrnl1	protein_coding	1128	886	982	828	1326	1033	1091	1080
ENSMUSG00000087303	24.0381	-0.424884	0.432617	-0.982125	0.326038	0.679708	24.2112	18.8311	28.2502	10.621	29.581	27.5343	14.8326	38.4437	Lipo2	protein_coding	25	19	34	11	27	27	14	36
ENSMUSG00000051748	1592.91	-0.42475	0.398677	-1.0654	0.286695	0.642332	1916.56	1955.47	771.063	797.543	2483.71	1687.75	1593.44	1537.75	Wfdc21	protein_coding	1979	1973	928	826	2267	1655	1504	1440
ENSMUSG00000007411	2106.82	-0.424748	0.0581459	-7.30487	2.77542e-13	1.12389e-10	1914.62	1777.07	1725.75	1779.51	2307.32	2478.08	2482.33	2389.92	Mark3	protein_coding	1977	1793	2077	1843	2106	2430	2343	2238
ENSMUSG00000096171	20.4217	-0.424312	0.35547	-1.19366	0.232609	0.586284	17.432	21.8045	13.2942	17.3799	27.3898	21.4155	24.3678	20.2897	Gm8055	processed_pseudogene	18	22	16	18	25	21	23	19
ENSMUSG00000113469	6.44686	-0.424126	0.649676	-0.652826	0.513868	NA	2.90534	2.97334	8.30887	7.72439	6.57355	7.13851	8.47575	7.47516	Gm7065	processed_pseudogene	3	3	10	8	6	7	8	7
ENSMUSG00000100033	25.6652	-0.424043	0.410259	-1.0336	0.301325	0.655376	15.4951	21.8045	29.9119	20.2765	20.8163	18.3562	45.5571	33.1043	Gm8337	processed_pseudogene	16	22	36	21	19	18	43	31
ENSMUSG00000032193	1693.78	-0.424026	0.100828	-4.20543	2.60583e-05	0.00106307	1399.41	1370.71	1360.99	1655.92	1988.5	1981.45	2129.53	1663.76	Ldlr	protein_coding	1445	1383	1638	1715	1815	1943	2010	1558
ENSMUSG00000027570	8.57372	-0.423792	0.542771	-0.780794	0.434924	0.763588	8.71602	9.91113	4.98532	5.79329	10.9559	11.2177	9.53521	7.47516	Col9a3	protein_coding	9	10	6	6	10	11	9	7
ENSMUSG00000100450	3.97823	-0.423755	1.0614	-0.399243	0.689714	NA	3.87379	4.95557	0	4.82774	5.47796	1.01979	9.53521	2.13576	Gm9443	processed_pseudogene	4	5	0	5	5	1	9	2
ENSMUSG00000083261	19.6464	-0.423725	0.976539	-0.433904	0.664358	0.885117	28.085	4.95557	28.2502	5.79329	0	28.5541	50.8545	10.6788	Gm7816	processed_pseudogene	29	5	34	6	0	28	48	10
ENSMUSG00000114083	5.27392	-0.423539	0.784269	-0.540043	0.589167	NA	4.84223	6.93779	2.49266	3.86219	3.28678	11.2177	7.41628	2.13576	Gm47860	transcribed_processed_pseudogene	5	7	3	4	3	11	7	2
ENSMUSG00000034377	107.02	-0.422575	0.18403	-2.29623	0.021663	0.158924	88.1287	94.1557	93.8902	89.796	97.5077	140.731	143.028	108.924	Tulp4	protein_coding	91	95	113	93	89	138	135	102
ENSMUSG00000087286	73.4296	-0.422508	0.307561	-1.37374	0.169523	0.502749	51.3277	48.5645	68.9636	82.0716	52.5884	72.4049	125.017	86.4983	Gm9013	processed_pseudogene	53	49	83	85	48	71	118	81
ENSMUSG00000082012	6.67453	-0.422485	0.741512	-0.569761	0.56884	NA	2.90534	1.98223	9.13975	8.68994	3.28678	6.11873	10.5947	10.6788	Gm5257	processed_pseudogene	3	2	11	9	3	6	10	10
ENSMUSG00000042510	53.1914	-0.422479	0.285306	-1.48079	0.138662	0.457018	42.6117	42.6179	39.8826	56.9674	37.2501	76.4841	70.9844	58.7334	AA986860	protein_coding	44	43	48	59	34	75	67	55
ENSMUSG00000029601	51.6387	-0.422383	0.414898	-1.01804	0.308659	0.663031	37.7694	52.529	44.8679	41.5186	23.0074	106.058	62.5086	44.851	Iqcd	protein_coding	39	53	54	43	21	104	59	42
ENSMUSG00000068794	12.2382	-0.422059	0.602229	-0.700828	0.483411	0.797191	3.87379	14.8667	12.4633	10.621	5.47796	11.2177	15.892	23.4934	Col28a1	protein_coding	4	15	15	11	5	11	15	22
ENSMUSG00000085342	49.3947	-0.421814	0.552524	-0.763432	0.445206	0.769996	25.1796	22.7956	71.4563	49.243	28.4854	19.376	98.5306	80.0911	Gm12254	processed_pseudogene	26	23	86	51	26	19	93	75
ENSMUSG00000035521	729.018	-0.421795	0.134854	-3.12778	0.0017613	0.028074	788.316	582.774	595.746	526.224	858.944	925.967	755.401	798.775	Gnptg	protein_coding	814	588	717	545	784	908	713	748
ENSMUSG00000028035	911.449	-0.421578	0.138595	-3.0418	0.00235172	0.0343764	752.483	830.553	732.011	802.371	1092.31	1323.68	884.656	873.526	Dnajb4	protein_coding	777	838	881	831	997	1298	835	818
ENSMUSG00000036800	4.61045	-0.421128	0.717916	-0.586598	0.557474	NA	3.87379	4.95557	4.98532	1.9311	4.38237	6.11873	5.29734	5.3394	Fam135b	protein_coding	4	5	6	2	4	6	5	5
ENSMUSG00000095724	8.09797	-0.421111	0.59555	-0.707095	0.479507	0.793862	4.84223	8.92002	9.97064	3.86219	7.66914	6.11873	11.6542	11.7467	Eif1ad19	protein_coding	5	9	12	4	7	6	11	11
ENSMUSG00000115205	13.9045	-0.421107	0.419606	-1.00358	0.315582	0.670182	12.5898	8.92002	12.4633	13.5177	16.4339	13.2572	14.8326	19.2219	Gm16374	processed_pseudogene	13	9	15	14	15	13	14	18
ENSMUSG00000015468	44.042	-0.421041	0.298929	-1.4085	0.158984	0.488028	37.7694	49.5557	38.2208	25.1043	52.5884	42.8311	65.687	40.5795	Notch4	protein_coding	39	50	46	26	48	42	62	38
ENSMUSG00000039264	21.1457	-0.420566	0.428854	-0.980673	0.326754	0.680155	16.4636	14.8667	28.2502	12.5521	17.5295	29.5738	32.8435	17.0861	Gimap3	protein_coding	17	15	34	13	16	29	31	16
ENSMUSG00000006342	85.7796	-0.420102	0.302601	-1.3883	0.165045	0.495864	47.4539	64.4223	83.0887	98.486	70.1179	109.117	137.731	75.8195	Susd2	protein_coding	49	65	100	102	64	107	130	71
ENSMUSG00000040820	689.732	-0.420046	0.0964618	-4.35453	1.33351e-05	0.000627478	568.478	611.517	564.172	616.02	901.672	750.564	707.725	797.707	Hlcs	protein_coding	587	617	679	638	823	736	668	747
ENSMUSG00000036867	51.2782	-0.419462	0.275437	-1.5229	0.127784	0.441252	38.7379	38.6534	58.993	38.6219	73.4047	47.93	47.6761	66.2086	Smad6	protein_coding	40	39	71	40	67	47	45	62
ENSMUSG00000066180	16.3559	-0.419193	0.43105	-0.972495	0.330805	0.684308	9.68447	19.8223	14.956	11.5866	13.1471	25.4947	19.0704	17.0861	Gm10155	processed_pseudogene	10	20	18	12	12	25	18	16
ENSMUSG00000031891	10.0816	-0.419156	0.621918	-0.673972	0.500329	0.808126	8.71602	2.97334	14.956	7.72439	10.9559	19.376	8.47575	7.47516	Hsd11b2	protein_coding	9	3	18	8	10	19	8	7
ENSMUSG00000007987	696.4	-0.41882	0.080035	-5.23296	1.66815e-07	1.55241e-05	595.595	575.837	599.9	612.158	852.371	734.247	763.877	837.218	Ift22	protein_coding	615	581	722	634	778	720	721	784
ENSMUSG00000025207	13.6026	-0.418139	0.477946	-0.874867	0.381646	0.726603	12.5898	11.8934	12.4633	9.65549	6.57355	17.3364	16.9515	21.3576	Sema4g	protein_coding	13	12	15	10	6	17	16	20
ENSMUSG00000000682	1650.58	-0.416633	0.17426	-2.39088	0.0168082	0.134528	1841.99	1563.98	1124.19	1125.83	2308.41	1646.96	1900.69	1692.59	Cd52	protein_coding	1902	1578	1353	1166	2107	1615	1794	1585
ENSMUSG00000074643	3266.81	-0.416408	0.102553	-4.06042	4.89838e-05	0.00176849	2867.57	3178.5	2721.99	2426.42	4223.51	3361.22	3799.25	3556.04	Cpne1	protein_coding	2961	3207	3276	2513	3855	3296	3586	3330
ENSMUSG00000019146	13.684	-0.416032	0.453784	-0.916808	0.359243	0.707991	9.68447	9.91113	9.97064	17.3799	18.6251	18.3562	10.5947	14.9503	Cacng2	protein_coding	10	10	12	18	17	18	10	14
ENSMUSG00000044176	6.07067	-0.415809	0.673979	-0.616946	0.53727	NA	4.84223	4.95557	3.32355	7.72439	6.57355	3.05936	8.47575	9.61093	Spink10	protein_coding	5	5	4	8	6	3	8	9
ENSMUSG00000040040	409.195	-0.414917	0.10915	-3.80134	0.000143917	0.00417889	363.168	350.854	383.039	305.113	520.406	444.627	438.62	467.732	Ift88	protein_coding	375	354	461	316	475	436	414	438
ENSMUSG00000114519	4.1818	-0.414843	0.874849	-0.474188	0.635366	NA	6.77913	1.98223	0.830887	4.82774	2.19118	4.07915	6.35681	6.40728	Gm32376	processed_pseudogene	7	2	1	5	2	4	6	6
ENSMUSG00000115074	18.8249	-0.414651	2.1251	-0.195121	0.845299	0.957635	0	0	30.7428	33.7942	0	29.5738	13.7731	42.7152	Ndor1	protein_coding	0	0	37	35	0	29	13	40
ENSMUSG00000091401	15.2316	-0.414471	0.506566	-0.818197	0.413244	0.749593	12.5898	19.8223	8.30887	11.5866	29.581	10.1979	16.9515	12.8146	Gm9252	processed_pseudogene	13	20	10	12	27	10	16	12
ENSMUSG00000105721	4.61877	-0.414055	0.707737	-0.585041	0.55852	NA	2.90534	3.96445	4.15443	4.82774	4.38237	7.13851	4.23787	5.3394	Trav7d-6	TR_V_gene	3	4	5	5	4	7	4	5
ENSMUSG00000033577	102.69	-0.413857	0.19197	-2.15584	0.031096	0.198077	71.6651	100.102	90.5667	89.796	123.802	105.038	99.59	140.96	Myo6	protein_coding	74	101	109	93	113	103	94	132
ENSMUSG00000037440	3.43821	-0.413685	1.22213	-0.338496	0.73499	NA	5.81068	0	4.98532	0.965549	0	5.09894	4.23787	6.40728	Vnn1	protein_coding	6	0	6	1	0	5	4	6
ENSMUSG00000032484	5293.86	-0.413658	0.705193	-0.586588	0.55748	0.835022	9752.26	5505.63	1560.41	1342.11	9069.31	4108.72	7070.89	3941.55	Ngp	protein_coding	10070	5555	1878	1390	8278	4029	6674	3691
ENSMUSG00000031503	162.954	-0.413204	0.172305	-2.39809	0.0164807	0.132973	126.867	118.934	175.317	137.108	192.824	164.186	173.753	214.644	Col4a2	protein_coding	131	120	211	142	176	161	164	201
ENSMUSG00000031722	13861.1	-0.413113	0.17244	-2.39569	0.0165892	0.133489	15523.2	13277.9	8795.77	9963.5	19560.7	14226	14868.6	14672.7	Hp	protein_coding	16029	13397	10586	10319	17854	13950	14034	13740
ENSMUSG00000113756	6.52076	-0.413079	0.792687	-0.521112	0.602288	NA	0	9.91113	6.64709	5.79329	8.76474	5.09894	8.47575	7.47516	Gm18025	processed_pseudogene	0	10	8	6	8	5	8	7
ENSMUSG00000020490	447.873	-0.413066	0.424608	-0.972817	0.330644	0.684165	290.534	399.419	440.37	406.496	196.111	818.89	589.064	442.103	Btnl10	protein_coding	300	403	530	421	179	803	556	414
ENSMUSG00000003469	142.217	-0.413038	0.395847	-1.04343	0.29675	0.652224	73.602	198.223	106.354	110.073	74.5003	284.521	134.552	155.911	Phyhip	protein_coding	76	200	128	114	68	279	127	146
ENSMUSG00000114494	6.12204	-0.412294	0.899913	-0.458149	0.646845	NA	7.74757	6.93779	2.49266	3.86219	8.76474	0	6.35681	12.8146	Gm48663	processed_pseudogene	8	7	3	4	8	0	6	12
ENSMUSG00000026177	18.137	-0.412257	0.4245	-0.971158	0.331469	0.684833	12.5898	24.7778	12.4633	12.5521	23.0074	20.3958	25.4272	13.8824	Slc11a1	protein_coding	13	25	15	13	21	20	24	13
ENSMUSG00000058997	2034.69	-0.4122	0.0803543	-5.12978	2.90085e-07	2.44116e-05	1886.53	1747.33	1569.55	1781.44	2535.2	2211.92	2199.46	2346.13	Vwa8	protein_coding	1948	1763	1889	1845	2314	2169	2076	2197
ENSMUSG00000002007	8.84372	-0.412058	0.630238	-0.653813	0.513232	0.814025	9.68447	12.8845	4.98532	2.89665	13.1471	11.2177	10.5947	5.3394	Srpk3	protein_coding	10	13	6	3	12	11	10	5
ENSMUSG00000057176	61.2099	-0.41204	0.229694	-1.79387	0.0728344	0.331595	52.2961	68.3868	48.1914	41.5186	63.5443	78.5237	67.806	69.4122	Ccdc189	protein_coding	54	69	58	43	58	77	64	65
ENSMUSG00000059089	102.071	-0.411985	0.293265	-1.40482	0.160075	0.488927	107.498	122.898	62.3165	57.9329	157.765	107.078	94.2927	106.788	Fcgr4	protein_coding	111	124	75	60	144	105	89	100
ENSMUSG00000109678	3.967	-0.411512	1.24901	-0.32947	0.7418	NA	0	0.991113	5.81621	6.75884	3.28678	0	8.47575	6.40728	Gm45626	processed_pseudogene	0	1	7	7	3	0	8	6
ENSMUSG00000049184	78.055	-0.4114	0.232895	-1.76646	0.0773179	0.342941	70.6966	56.4934	72.2872	68.554	66.8311	115.236	99.59	74.7516	Purg	protein_coding	73	57	87	71	61	113	94	70
ENSMUSG00000006527	1249.53	-0.411171	0.0972907	-4.22621	2.37662e-05	0.000988668	1014.93	1060.49	1105.08	1110.38	1227.06	1635.74	1363.54	1479.01	Sfmbt1	protein_coding	1048	1070	1330	1150	1120	1604	1287	1385
ENSMUSG00000021759	123.228	-0.410943	0.366323	-1.1218	0.261946	0.617789	103.624	105.058	123.802	90.7616	56.9708	231.492	175.872	98.245	Plpp1	protein_coding	107	106	149	94	52	227	166	92
ENSMUSG00000030472	5.05183	-0.410671	0.799932	-0.513382	0.607684	NA	1.93689	5.94668	7.47798	1.9311	2.19118	8.1583	5.29734	7.47516	Ceacam18	protein_coding	2	6	9	2	2	8	5	7
ENSMUSG00000082579	15.9842	-0.410473	0.412166	-0.995892	0.319303	0.673724	12.5898	10.9022	14.956	16.4143	12.0515	17.3364	20.1299	23.4934	Gm11979	processed_pseudogene	13	11	18	17	11	17	19	22
ENSMUSG00000051166	639.379	-0.410091	0.212487	-1.92996	0.0536117	0.277153	712.777	672.966	373.068	438.359	738.429	857.641	568.934	752.856	Eml5	protein_coding	736	679	449	454	674	841	537	705
ENSMUSG00000051212	75.5928	-0.409913	0.298931	-1.37126	0.170294	0.503092	61.9806	97.1291	44.8679	56.0018	99.6989	61.1873	109.125	74.7516	Gpr183	protein_coding	64	98	54	58	91	60	103	70
ENSMUSG00000021892	294.262	-0.409269	0.152717	-2.67992	0.00736392	0.0783817	308.935	255.707	215.2	231.732	380.17	296.758	365.517	300.074	Sh3bp5	protein_coding	319	258	259	240	347	291	345	281
ENSMUSG00000031799	1446.53	-0.409203	0.115383	-3.54647	0.000390429	0.00902745	1416.84	1389.54	1110.9	1054.38	1783.62	1596.99	1713.16	1506.78	Tpm4	protein_coding	1463	1402	1337	1092	1628	1566	1617	1411
ENSMUSG00000052406	2121.97	-0.409001	0.0715627	-5.71528	1.09525e-08	1.48914e-06	1835.21	1758.23	1900.24	1798.82	2157.22	2545.39	2544.84	2435.84	Rexo4	protein_coding	1895	1774	2287	1863	1969	2496	2402	2281
ENSMUSG00000028647	770.846	-0.408872	0.081367	-5.02503	5.03343e-07	3.86748e-05	639.175	627.375	676.342	705.816	965.217	861.721	857.11	834.015	Mycbp	protein_coding	660	633	814	731	881	845	809	781
ENSMUSG00000025855	49.1936	-0.408084	0.273475	-1.49222	0.135642	0.452341	41.6432	55.5023	44.037	28.0009	59.162	66.2862	49.795	49.1225	Prkar1b	protein_coding	43	56	53	29	54	65	47	46
ENSMUSG00000028556	1192.57	-0.408026	0.151207	-2.69845	0.00696629	0.0755252	862.886	1192.31	900.681	1145.14	1139.42	1708.14	1314.8	1277.19	Dock7	protein_coding	891	1203	1084	1186	1040	1675	1241	1196
ENSMUSG00000030287	771.716	-0.4077	0.204001	-1.99852	0.0456605	0.25196	649.828	821.633	664.709	517.534	712.135	897.413	667.465	1243.01	Itpr2	protein_coding	671	829	800	536	650	880	630	1164
ENSMUSG00000056091	1086.77	-0.407584	0.362529	-1.12428	0.260894	0.617007	598.5	990.122	1173.21	975.204	592.715	1677.55	1333.87	1353	St3gal5	protein_coding	618	999	1412	1010	541	1645	1259	1267
ENSMUSG00000096458	316.69	-0.407388	0.125419	-3.24822	0.00116131	0.0206289	226.617	266.609	285.825	309.941	335.251	397.717	359.16	352.401	Moap1	protein_coding	234	269	344	321	306	390	339	330
ENSMUSG00000044072	78.5956	-0.407031	0.240415	-1.69303	0.090449	0.372922	63.9175	60.4579	91.3975	54.0707	97.5077	106.058	69.9249	85.4305	Eml6	protein_coding	66	61	110	56	89	104	66	80
ENSMUSG00000116648	34.9085	-0.406987	0.479628	-0.848547	0.396133	0.738401	21.3058	15.8578	37.3899	45.3808	24.103	20.3958	62.5086	52.3262	Rpl31-ps12	processed_pseudogene	22	16	45	47	22	20	59	49
ENSMUSG00000059873	5.33205	-0.406829	0.711918	-0.571455	0.567691	NA	2.90534	4.95557	7.47798	2.89665	4.38237	4.07915	7.41628	8.54305	Olfr1029	protein_coding	3	5	9	3	4	4	7	8
ENSMUSG00000045180	33.2918	-0.406755	0.314559	-1.2931	0.195978	0.538777	24.2112	35.6801	25.7575	28.9665	36.1545	35.6926	27.5462	52.3262	Shroom2	protein_coding	25	36	31	30	33	35	26	49
ENSMUSG00000046352	7.7906	-0.406184	0.658832	-0.616522	0.53755	NA	4.84223	5.94668	8.30887	7.72439	4.38237	18.3562	6.35681	6.40728	Gjb2	protein_coding	5	6	10	8	4	18	6	6
ENSMUSG00000018740	134.662	-0.405691	0.188899	-2.14766	0.0317406	0.200648	118.151	101.094	127.126	116.831	127.089	158.067	130.315	198.626	Slc25a35	protein_coding	122	102	153	121	116	155	123	186
ENSMUSG00000063558	7.72354	-0.405586	0.621233	-0.652872	0.513839	NA	5.81068	10.9022	4.15443	5.79329	10.9559	6.11873	12.7136	5.3394	Aox1	protein_coding	6	11	5	6	10	6	12	5
ENSMUSG00000051984	122.442	-0.404903	0.201154	-2.0129	0.0441253	0.246598	125.898	129.836	88.9049	77.2439	136.949	136.652	134.552	149.503	Sec31b	protein_coding	130	131	107	80	125	134	127	140
ENSMUSG00000001497	11.3238	-0.404895	0.494265	-0.819186	0.41268	0.749101	7.74757	10.9022	11.6324	8.68994	7.66914	17.3364	10.5947	16.0182	Pax9	protein_coding	8	11	14	9	7	17	10	15
ENSMUSG00000096108	3.99744	-0.404682	1.05074	-0.385139	0.700134	NA	0	5.94668	5.81621	1.9311	8.76474	1.01979	5.29734	3.20364	Ighv11-2	IG_V_gene	0	6	7	2	8	1	5	3
ENSMUSG00000044229	211.013	-0.404443	0.332579	-1.21608	0.223953	0.577118	126.867	222.009	201.075	176.695	107.368	390.579	262.748	200.762	Nxpe4	protein_coding	131	224	242	183	98	383	248	188
ENSMUSG00000075702	540.868	-0.404084	0.173591	-2.32779	0.0199233	0.150992	505.529	495.557	471.944	389.116	846.893	492.557	562.578	562.773	Selenom	protein_coding	522	500	568	403	773	483	531	527
ENSMUSG00000096516	6.28799	-0.403981	0.644873	-0.62645	0.53102	NA	5.81068	5.94668	4.15443	5.79329	9.86033	9.17809	6.35681	3.20364	Olfr628	protein_coding	6	6	5	6	9	9	6	3
ENSMUSG00000027669	1131.11	-0.403944	0.20042	-2.01549	0.0438536	0.24563	697.282	730.45	1331.08	1135.49	1181.05	1222.73	1217.33	1533.48	Gnb4	protein_coding	720	737	1602	1176	1078	1199	1149	1436
ENSMUSG00000028597	33.9086	-0.403268	0.319704	-1.26138	0.207172	0.555534	34.8641	27.7512	29.9119	24.1387	48.2061	23.4551	44.4977	38.4437	Gpx7	protein_coding	36	28	36	25	44	23	42	36
ENSMUSG00000072612	83.2063	-0.403125	0.260545	-1.54724	0.121807	0.432824	42.6117	69.3779	78.9342	95.5893	93.1253	104.018	77.3412	104.652	Gm10382	lncRNA	44	70	95	99	85	102	73	98
ENSMUSG00000029844	6.23881	-0.402931	0.67582	-0.59621	0.551035	NA	3.87379	4.95557	4.98532	7.72439	6.57355	12.2375	6.35681	3.20364	Hoxa1	protein_coding	4	5	6	8	6	12	6	3
ENSMUSG00000030435	13567.1	-0.40175	0.0374494	-10.7278	7.53669e-27	2.25844e-23	11500.3	12048	11433.8	11780.7	15263.8	15628.2	15700.3	15182.1	U2af2	protein_coding	11875	12156	13761	12201	13932	15325	14819	14217
ENSMUSG00000027744	4.42556	-0.401541	0.812177	-0.494401	0.621023	NA	5.81068	5.94668	1.66177	1.9311	2.19118	5.09894	6.35681	6.40728	Stoml3	protein_coding	6	6	2	2	2	5	6	6
ENSMUSG00000024457	626.994	-0.400609	0.0880307	-4.55078	5.34471e-06	0.000285999	580.1	499.521	510.995	571.605	734.047	666.941	753.282	699.462	Trim26	protein_coding	599	504	615	592	670	654	711	655
ENSMUSG00000017390	64.7351	-0.400447	0.252275	-1.58734	0.112436	0.416471	60.0437	47.5734	62.3165	53.1052	58.0664	62.2071	70.9844	103.584	Aldoc	protein_coding	62	48	75	55	53	61	67	97
ENSMUSG00000025317	8.3406	-0.400327	0.543937	-0.735982	0.461742	0.782168	7.74757	4.95557	8.30887	7.72439	6.57355	11.2177	11.6542	8.54305	Car5a	protein_coding	8	5	10	8	6	11	11	8
ENSMUSG00000037577	5.3403	-0.400218	0.668967	-0.598263	0.549665	NA	3.87379	2.97334	6.64709	4.82774	5.47796	5.09894	7.41628	6.40728	Ephx3	protein_coding	4	3	8	5	5	5	7	6
ENSMUSG00000037754	64.8943	-0.399915	0.302629	-1.32147	0.186345	0.525111	70.6966	55.5023	65.6401	31.8631	61.3532	68.3258	102.768	63.005	Ppp1r16b	protein_coding	73	56	79	33	56	67	97	59
ENSMUSG00000031196	34.6565	-0.399534	0.385029	-1.03767	0.299422	0.653686	28.085	27.7512	29.081	34.7598	17.5295	59.1477	32.8435	48.0546	F8	protein_coding	29	28	35	36	16	58	31	45
ENSMUSG00000046440	9.25507	-0.399212	0.75065	-0.531821	0.59485	0.856243	1.93689	7.9289	13.2942	8.68994	14.2427	17.3364	8.47575	2.13576	Gm5564	processed_pseudogene	2	8	16	9	13	17	8	2
ENSMUSG00000028188	64.0847	-0.399186	0.217122	-1.83854	0.0659835	0.313851	57.1384	67.3957	44.8679	52.1396	65.7355	77.5039	67.806	80.0911	Spata1	protein_coding	59	68	54	54	60	76	64	75
ENSMUSG00000027583	354.61	-0.399074	0.272803	-1.46287	0.143504	0.463497	216.932	289.405	377.223	339.873	208.163	556.804	464.047	384.437	Zbtb46	protein_coding	224	292	454	352	190	546	438	360
ENSMUSG00000032377	86.1929	-0.398971	0.310238	-1.28601	0.198438	0.54295	41.6432	111.996	83.9196	59.864	70.1179	105.038	111.244	105.72	Plscr4	protein_coding	43	113	101	62	64	103	105	99
ENSMUSG00000026980	575.354	-0.398951	0.227171	-1.75617	0.07906	0.347275	720.524	527.272	314.075	423.876	807.451	626.15	637.8	545.687	Ly75	protein_coding	744	532	378	439	737	614	602	511
ENSMUSG00000010342	10.7302	-0.398521	0.580522	-0.686486	0.492407	0.803408	17.432	9.91113	4.98532	4.82774	14.2427	15.2968	9.53521	9.61093	Tex14	protein_coding	18	10	6	5	13	15	9	9
ENSMUSG00000002384	4.87254	-0.398461	0.707117	-0.563501	0.573094	NA	2.90534	4.95557	4.15443	4.82774	5.47796	8.1583	5.29734	3.20364	Bmp8b	protein_coding	3	5	5	5	5	8	5	3
ENSMUSG00000032443	3.44567	-0.398395	1.15974	-0.343521	0.731207	NA	1.93689	4.95557	4.98532	0	0	6.11873	5.29734	4.27152	Zcwpw2	protein_coding	2	5	6	0	0	6	5	4
ENSMUSG00000046006	774.412	-0.398164	0.179396	-2.21947	0.0264546	0.178786	916.151	685.85	471.944	599.606	964.121	794.415	923.856	839.354	Gapt	protein_coding	946	692	568	621	880	779	872	786
ENSMUSG00000038244	210.008	-0.397651	0.245661	-1.6187	0.105512	0.402876	202.405	150.649	197.751	173.799	374.693	175.403	188.585	216.78	Mical2	protein_coding	209	152	238	180	342	172	178	203
ENSMUSG00000005800	87.4375	-0.397298	0.384019	-1.03458	0.300866	0.65531	83.2864	91.1824	72.2872	55.0363	186.251	58.1279	56.1518	97.1771	Mmp8	protein_coding	86	92	87	57	170	57	53	91
ENSMUSG00000032009	701.038	-0.397231	0.133164	-2.98301	0.00285427	0.0399906	508.435	547.094	705.423	658.504	837.032	675.099	789.304	887.409	Sesn3	protein_coding	525	552	849	682	764	662	745	831
ENSMUSG00000045294	1293.06	-0.397062	0.0728572	-5.44987	5.0407e-08	5.39463e-06	1135.02	1147.71	1066.03	1117.14	1450.56	1510.31	1582.85	1334.85	Insig1	protein_coding	1172	1158	1283	1157	1324	1481	1494	1250
ENSMUSG00000079108	3186.51	-0.397009	0.0846986	-4.68731	2.76818e-06	0.00016329	2860.79	2531.3	2885.67	2724.78	3940.84	3809.93	3579.94	3158.79	Srp54c	protein_coding	2954	2554	3473	2822	3597	3736	3379	2958
ENSMUSG00000031337	794.094	-0.396579	0.138465	-2.86412	0.0041817	0.052212	817.369	762.166	533.429	630.503	1004.66	898.433	842.277	863.915	Mtm1	protein_coding	844	769	642	653	917	881	795	809
ENSMUSG00000097352	111.19	-0.395792	0.189387	-2.08986	0.0366301	0.219972	109.434	99.1113	76.4416	99.4515	142.427	99.9392	132.434	130.281	C920009B18Rik	transcribed_unprocessed_pseudogene	113	100	92	103	130	98	125	122
ENSMUSG00000079580	6.9821	-0.394852	0.592332	-0.666606	0.505024	NA	4.84223	6.93779	7.47798	4.82774	5.47796	7.13851	8.47575	10.6788	Tmem217	protein_coding	5	7	9	5	5	7	8	10
ENSMUSG00000081394	10.7351	-0.394389	0.570674	-0.691093	0.489507	0.801999	4.84223	5.94668	10.8015	15.4488	8.76474	8.1583	14.8326	17.0861	Gm13215	processed_pseudogene	5	6	13	16	8	8	14	16
ENSMUSG00000091957	15400.8	-0.394233	0.81137	-0.485885	0.627049	0.871407	679.85	18440.6	16996.6	17121.1	17839.5	16917.3	16562.7	18648.4	Rps2-ps10	transcribed_processed_pseudogene	702	18606	20456	17732	16283	16589	15633	17463
ENSMUSG00000045886	462.277	-0.394114	0.150489	-2.61888	0.00882182	0.0881182	302.155	402.392	491.054	401.668	572.995	558.844	470.404	498.7	Gm9803	protein_coding	312	406	591	416	523	548	444	467
ENSMUSG00000117476	4.44616	-0.393938	0.889491	-0.44288	0.657852	NA	3.87379	0.991113	7.47798	2.89665	5.47796	1.01979	6.35681	7.47516	Gm9416	processed_pseudogene	4	1	9	3	5	1	6	7
ENSMUSG00000090304	13.0384	-0.393097	0.440406	-0.892579	0.372082	0.71888	10.6529	12.8845	9.13975	12.5521	10.9559	18.3562	16.9515	12.8146	Vmn2r99	protein_coding	11	13	11	13	10	18	16	12
ENSMUSG00000094488	10.4702	-0.392896	0.608972	-0.645178	0.518812	0.81704	3.87379	15.8578	11.6324	4.82774	14.2427	16.3166	9.53521	7.47516	Olfr393	protein_coding	4	16	14	5	13	16	9	7
ENSMUSG00000068877	85.8005	-0.392751	0.256194	-1.53302	0.125271	0.437717	56.1699	84.2446	83.9196	72.4161	62.4488	111.157	92.1737	123.874	Selenbp2	protein_coding	58	85	101	75	57	109	87	116
ENSMUSG00000019792	724.745	-0.392728	0.0998832	-3.93187	8.42867e-05	0.00275135	528.772	662.063	643.106	672.987	771.297	892.314	810.493	816.929	Trmt11	protein_coding	546	668	774	697	704	875	765	765
ENSMUSG00000014905	1168.78	-0.392683	0.129324	-3.03644	0.00239393	0.0349253	1135.99	1090.22	844.181	973.273	1370.59	1359.38	1504.45	1072.15	Dnajb9	protein_coding	1173	1100	1016	1008	1251	1333	1420	1004
ENSMUSG00000040502	10.0746	-0.392205	0.600647	-0.652972	0.513774	0.814359	4.84223	4.95557	13.2942	11.5866	13.1471	5.09894	11.6542	16.0182	Marchf9	protein_coding	5	5	16	12	12	5	11	15
ENSMUSG00000022408	16.6698	-0.392096	0.54521	-0.719166	0.472039	0.788292	11.6214	27.7512	4.98532	13.5177	24.103	16.3166	22.2488	12.8146	Fam83f	protein_coding	12	28	6	14	22	16	21	12
ENSMUSG00000099041	50.9518	-0.391883	0.526866	-0.743801	0.456997	0.779263	105.561	25.7689	25.7575	19.311	43.8237	43.8509	78.4007	65.1407	Gm28035	protein_coding	109	26	31	20	40	43	74	61
ENSMUSG00000003355	843.557	-0.391065	0.122249	-3.19891	0.00137946	0.0234869	768.947	752.255	707.916	690.367	1152.56	796.454	1014.97	864.983	Fkbp11	protein_coding	794	759	852	715	1052	781	958	810
ENSMUSG00000005483	3948.13	-0.390931	0.139781	-2.79674	0.0051621	0.0607094	3295.62	3840.56	3292.8	3237.48	4244.32	5945.36	3951.82	3777.09	Dnajb1	protein_coding	3403	3875	3963	3353	3874	5830	3730	3537
ENSMUSG00000015829	10.0627	-0.39091	0.590077	-0.662474	0.507668	0.811567	11.6214	12.8845	7.47798	2.89665	8.76474	8.1583	16.9515	11.7467	Tnr	protein_coding	12	13	9	3	8	8	16	11
ENSMUSG00000078861	172.199	-0.39086	0.163598	-2.38915	0.0168875	0.134619	129.772	132.809	186.95	145.798	175.295	209.056	185.407	212.508	Zfp931	protein_coding	134	134	225	151	160	205	175	199
ENSMUSG00000052684	23461.7	-0.390824	0.437719	-0.892865	0.37193	0.718711	20935.9	37229.2	13863.3	9184.3	31876.3	34069.1	22891.9	17643.5	Jun	protein_coding	21618	37563	16685	9512	29095	33408	21607	16522
ENSMUSG00000075410	5.17844	-0.390506	0.710111	-0.549922	0.582373	NA	2.90534	4.95557	3.32355	6.75884	7.66914	3.05936	7.41628	5.3394	Prcd	protein_coding	3	5	4	7	7	3	7	5
ENSMUSG00000001521	118.981	-0.39026	0.162178	-2.40638	0.0161117	0.13077	111.371	84.2446	108.015	108.141	119.42	136.652	140.909	143.096	Tulp3	protein_coding	115	85	130	112	109	134	133	134
ENSMUSG00000102051	1106.18	-0.390022	0.338972	-1.1506	0.249896	0.60706	1195.06	1353.86	575.805	705.816	1726.65	1271.68	1055.23	965.364	Ly6a2	transcribed_unprocessed_pseudogene	1234	1366	693	731	1576	1247	996	904
ENSMUSG00000016194	1499.6	-0.389639	0.204502	-1.9053	0.0567408	0.286625	1857.48	1344.94	1029.47	961.686	2182.42	1651.04	1483.26	1486.49	Hsd11b1	protein_coding	1918	1357	1239	996	1992	1619	1400	1392
ENSMUSG00000021686	4793.04	-0.389631	0.0667133	-5.84038	5.20831e-09	7.6506e-07	4449.04	4197.36	4031.46	3921.09	5893.19	5163.19	5439.31	5249.7	Ap3b1	protein_coding	4594	4235	4852	4061	5379	5063	5134	4916
ENSMUSG00000058297	15.9525	-0.389513	0.42161	-0.923871	0.355553	0.704663	10.6529	19.8223	14.1251	10.621	23.0074	14.277	15.892	19.2219	Spock2	protein_coding	11	20	17	11	21	14	15	18
ENSMUSG00000074108	10.0565	-0.389208	0.489269	-0.795488	0.426329	0.758797	9.68447	9.91113	6.64709	8.68994	8.76474	11.2177	11.6542	13.8824	Rpl10-ps2	processed_pseudogene	10	10	8	9	8	11	11	13
ENSMUSG00000047022	127.356	-0.389174	0.158204	-2.45995	0.0138956	0.120428	102.655	124.88	117.986	95.5893	133.662	161.126	139.85	143.096	Mipol1	protein_coding	106	126	142	99	122	158	132	134
ENSMUSG00000098238	14.5208	-0.388963	0.451456	-0.861574	0.388922	0.732192	17.432	13.8756	6.64709	12.5521	13.1471	15.2968	20.1299	17.0861	Gm8756	processed_pseudogene	18	14	8	13	12	15	19	16
ENSMUSG00000056529	72.145	-0.388707	0.208676	-1.86273	0.0625	0.304137	59.0753	74.3335	54.0076	62.7607	97.5077	79.5434	80.5196	69.4122	Ptafr	protein_coding	61	75	65	65	89	78	76	65
ENSMUSG00000042198	556.819	-0.388522	0.138486	-2.8055	0.0050238	0.0594093	379.631	546.103	550.878	451.877	713.23	580.259	642.038	590.538	Chchd7	protein_coding	392	551	663	468	651	569	606	553
ENSMUSG00000053560	5345.2	-0.38836	0.324177	-1.19799	0.230921	0.584738	5239.3	7211.34	3148.23	2921.75	7419.35	6443.02	5661.8	4716.83	Ier2	protein_coding	5410	7276	3789	3026	6772	6318	5344	4417
ENSMUSG00000042616	482.455	-0.388334	0.194353	-1.99809	0.045707	0.25196	598.5	339.952	348.142	385.254	668.311	527.23	513.842	478.411	Oscp1	protein_coding	618	343	419	399	610	517	485	448
ENSMUSG00000034579	7.50397	-0.388195	0.712414	-0.544901	0.585822	NA	11.6214	6.93779	0.830887	6.75884	7.66914	9.17809	6.35681	10.6788	Pla2g3	protein_coding	12	7	1	7	7	9	6	10
ENSMUSG00000046229	182.154	-0.387876	0.665692	-0.582665	0.560119	0.836479	91.034	239.849	238.465	61.7951	421.803	193.76	115.482	95.0414	Scand1	protein_coding	94	242	287	64	385	190	109	89
ENSMUSG00000082530	62.7377	-0.387768	0.256986	-1.50891	0.131323	0.446879	44.5486	37.6623	67.3018	67.5884	66.8311	74.4445	80.5196	63.005	Gm12168	processed_pseudogene	46	38	81	70	61	73	76	59
ENSMUSG00000027223	12.6819	-0.387652	0.474848	-0.81637	0.414289	0.750286	8.71602	14.8667	11.6324	8.68994	21.9118	12.2375	11.6542	11.7467	Mapk8ip1	protein_coding	9	15	14	9	20	12	11	11
ENSMUSG00000091410	8.93287	-0.387622	0.589308	-0.657758	0.510694	0.812371	6.77913	10.9022	7.47798	5.79329	9.86033	4.07915	15.892	10.6788	Gm17150	processed_pseudogene	7	11	9	6	9	4	15	10
ENSMUSG00000038872	122.299	-0.387596	0.246925	-1.56969	0.116486	0.424444	63.9175	147.676	114.662	97.5204	157.765	120.335	143.028	133.485	Zfhx3	protein_coding	66	149	138	101	144	118	135	125
ENSMUSG00000083833	9.10491	-0.387498	0.591297	-0.655334	0.512252	0.813469	11.6214	4.95557	9.13975	5.79329	9.86033	9.17809	16.9515	5.3394	Gm13841	processed_pseudogene	12	5	11	6	9	9	16	5
ENSMUSG00000094497	9.10491	-0.387498	0.591297	-0.655334	0.512252	0.813469	11.6214	4.95557	9.13975	5.79329	9.86033	9.17809	16.9515	5.3394	Gm8210	processed_pseudogene	12	5	11	6	9	9	16	5
ENSMUSG00000027447	11449.2	-0.387461	0.12435	-3.1159	0.00183382	0.0289317	10686.8	11181.7	9532.76	8282.48	15629.7	12476.1	12806.9	10997	Cst3	protein_coding	11035	11282	11473	8578	14266	12234	12088	10298
ENSMUSG00000066270	20.8288	-0.387323	0.529787	-0.731092	0.464723	0.783509	21.3058	8.92002	14.956	27.0354	13.1471	17.3364	18.011	45.9189	Gm10157	processed_pseudogene	22	9	18	28	12	17	17	43
ENSMUSG00000030217	303.388	-0.387223	0.248419	-1.55875	0.119056	0.428355	199.5	209.125	372.237	270.354	219.118	414.034	332.673	410.066	Art4	protein_coding	206	211	448	280	200	406	314	384
ENSMUSG00000081657	9.06854	-0.387197	0.581397	-0.665977	0.505426	0.811165	6.77913	5.94668	9.97064	8.68994	5.47796	10.1979	18.011	7.47516	Gm15466	processed_pseudogene	7	6	12	9	5	10	17	7
ENSMUSG00000031877	5682.35	-0.386601	0.346505	-1.11572	0.264544	0.620291	3355.67	4788.07	6328.86	5229.41	3225.42	8741.62	6427.79	7361.97	Ces2g	protein_coding	3465	4831	7617	5416	2944	8572	6067	6894
ENSMUSG00000044080	1588.2	-0.386224	0.108557	-3.55779	0.000373992	0.00871466	1506.9	1512.44	1279.57	1208.87	2041.09	1650.02	1640.06	1866.66	S100a1	protein_coding	1556	1526	1540	1252	1863	1618	1548	1748
ENSMUSG00000079652	6.31904	-0.385563	0.681229	-0.565982	0.571406	NA	4.84223	1.98223	9.13975	5.79329	8.76474	4.07915	8.47575	7.47516	Fam71f2	protein_coding	5	2	11	6	8	4	8	7
ENSMUSG00000027865	862.862	-0.385229	0.094005	-4.09796	4.16802e-05	0.00155347	772.821	819.65	673.018	728.989	1012.33	1004.49	1027.68	863.915	Gdap2	protein_coding	798	827	810	755	924	985	970	809
ENSMUSG00000019302	1525.47	-0.385156	0.106704	-3.60958	0.000306698	0.00744775	1152.45	1557.04	1320.28	1262.94	1561.22	1908.02	1746	1695.79	Atp6v0a1	protein_coding	1190	1571	1589	1308	1425	1871	1648	1588
ENSMUSG00000004561	680.394	-0.385083	0.0746479	-5.15866	2.48723e-07	2.14173e-05	587.847	614.49	577.466	581.26	792.113	816.85	741.628	731.498	Mettl17	protein_coding	607	620	695	602	723	801	700	685
ENSMUSG00000072964	1503.17	-0.384421	0.0828582	-4.63951	3.49238e-06	0.000199719	1209.59	1234.93	1354.35	1416.46	1848.26	1570.47	1647.47	1743.85	Bhlhb9	protein_coding	1249	1246	1630	1467	1687	1540	1555	1633
ENSMUSG00000031925	122.907	-0.384244	0.170205	-2.25754	0.0239745	0.168961	98.7816	96.138	129.618	101.383	140.236	141.75	154.682	120.671	Maml2	protein_coding	102	97	156	105	128	139	146	113
ENSMUSG00000028874	187.744	-0.384243	0.388225	-0.989743	0.3223	0.675232	290.534	195.249	83.9196	82.0716	310.053	175.403	197.061	167.657	Fgr	protein_coding	300	197	101	85	283	172	186	157
ENSMUSG00000015027	2779.42	-0.38397	0.156803	-2.44875	0.0143353	0.122385	2935.36	2703.76	1796.38	2212.07	3837.86	2785.04	2996.18	2968.71	Galns	protein_coding	3031	2728	2162	2291	3503	2731	2828	2780
ENSMUSG00000017211	3.73054	-0.383786	0.904686	-0.42422	0.671405	NA	0.968447	2.97334	4.15443	4.82774	3.28678	5.09894	1.05947	7.47516	Gsdma2	protein_coding	1	3	5	5	3	5	1	7
ENSMUSG00000036775	345.627	-0.383651	0.119695	-3.20523	0.00134957	0.0230828	337.988	286.432	307.428	267.457	434.95	346.728	377.171	406.863	Decr2	protein_coding	349	289	370	277	397	340	356	381
ENSMUSG00000035311	5552.47	-0.38339	0.0520854	-7.36079	1.82831e-13	7.6093e-11	4910.99	4665.17	4574.86	5126.1	6393.88	6168.7	6267.81	6312.24	Gnptab	protein_coding	5071	4707	5506	5309	5836	6049	5916	5911
ENSMUSG00000095690	59.2134	-0.383352	1.02411	-0.374325	0.708162	0.903859	71.6651	87.2179	9.13975	37.6564	6.57355	145.83	97.4711	18.154	Rab11b-ps2	processed_pseudogene	74	88	11	39	6	143	92	17
ENSMUSG00000031536	786.617	-0.383345	0.0969098	-3.95569	7.63135e-05	0.00252966	701.156	594.668	754.445	679.746	853.466	946.363	938.689	824.404	Polb	protein_coding	724	600	908	704	779	928	886	772
ENSMUSG00000036103	28.9476	-0.383123	0.342859	-1.11744	0.263808	0.620058	20.3374	26.7601	20.7722	32.8287	32.8678	45.8904	25.4272	26.697	Colec12	protein_coding	21	27	25	34	30	45	24	25
ENSMUSG00000072789	47.7372	-0.382583	0.277338	-1.37948	0.167747	0.50017	28.085	34.689	51.515	51.1741	62.4488	55.0685	49.795	49.1225	Gm10420	processed_pseudogene	29	35	62	53	57	54	47	46
ENSMUSG00000036504	1664.91	-0.382457	0.100639	-3.80029	0.000144525	0.00418842	1326.77	1643.27	1410.01	1401.98	2153.93	1718.34	1747.06	1917.91	Phpt1	protein_coding	1370	1658	1697	1452	1966	1685	1649	1796
ENSMUSG00000041245	5.58006	-0.382222	0.660624	-0.578576	0.562875	NA	2.90534	4.95557	6.64709	4.82774	4.38237	8.1583	6.35681	6.40728	Wnk3	protein_coding	3	5	8	5	4	8	6	6
ENSMUSG00000035385	22.1356	-0.381812	0.506415	-0.753951	0.450878	0.773473	22.2743	28.7423	12.4633	13.5177	43.8237	26.5145	19.0704	10.6788	Ccl2	protein_coding	23	29	15	14	40	26	18	10
ENSMUSG00000043019	2621.46	-0.381453	0.106741	-3.57362	0.000352083	0.00829443	2298.12	1859.33	2453.61	2495.94	2677.63	3002.26	3273.76	2911.04	Edem3	protein_coding	2373	1876	2953	2585	2444	2944	3090	2726
ENSMUSG00000024070	2962.49	-0.38139	0.0667638	-5.71252	1.11315e-08	1.48914e-06	2429.83	2814.76	2446.13	2603.12	3471.93	3407.11	3344.74	3182.28	Prkd3	protein_coding	2509	2840	2944	2696	3169	3341	3157	2980
ENSMUSG00000028028	1010.21	-0.381326	0.190959	-1.9969	0.0458361	0.252208	938.425	806.766	606.547	1158.66	1378.25	990.214	1239.58	963.228	Alpk1	protein_coding	969	814	730	1200	1258	971	1170	902
ENSMUSG00000026888	58.4117	-0.38092	0.290235	-1.31246	0.189366	0.529243	61.9806	36.6712	48.1914	56.0018	94.2209	49.9696	51.9139	68.3444	Grb14	protein_coding	64	37	58	58	86	49	49	64
ENSMUSG00000081272	130.939	-0.380871	0.463216	-0.822232	0.410945	0.748776	213.058	113.978	30.7428	97.5204	192.824	189.681	83.698	126.01	Ap2m1-ps	processed_pseudogene	220	115	37	101	176	186	79	118
ENSMUSG00000060093	16.1717	-0.380502	0.547657	-0.694781	0.487193	0.800308	10.6529	26.7601	14.956	3.86219	15.3383	16.3166	20.1299	21.3576	H4c1	protein_coding	11	27	18	4	14	16	19	20
ENSMUSG00000043336	122.846	-0.3805	0.278208	-1.36768	0.171412	0.504962	116.214	165.516	72.2872	73.3817	143.523	139.711	156.801	115.331	Filip1l	protein_coding	120	167	87	76	131	137	148	108
ENSMUSG00000037992	212.217	-0.380421	0.129384	-2.94025	0.00327952	0.0439902	195.626	202.187	184.457	155.453	224.596	235.571	259.57	240.273	Rara	protein_coding	202	204	222	161	205	231	245	225
ENSMUSG00000112145	40.0008	-0.379746	0.439818	-0.863417	0.387908	0.731642	29.0534	32.7067	35.7281	41.5186	30.6766	16.3166	68.8654	65.1407	Gm6218	processed_pseudogene	30	33	43	43	28	16	65	61
ENSMUSG00000044165	14.3137	-0.379653	0.423336	-0.896812	0.369819	0.716447	8.71602	14.8667	10.8015	15.4488	18.6251	17.3364	14.8326	13.8824	Bcl2l15	protein_coding	9	15	13	16	17	17	14	13
ENSMUSG00000091652	6.94986	-0.379574	0.672191	-0.564682	0.57229	NA	6.77913	5.94668	6.64709	4.82774	4.38237	14.277	9.53521	3.20364	Vmn1r57	protein_coding	7	6	8	5	4	14	9	3
ENSMUSG00000030117	1623.56	-0.379421	0.168705	-2.24902	0.0245115	0.171033	1472.04	908.851	1661.77	1601.85	1947.96	1993.68	1740.71	1661.62	Gdf3	protein_coding	1520	917	2000	1659	1778	1955	1643	1556
ENSMUSG00000002791	11.7076	-0.379371	0.470252	-0.80674	0.419816	0.753961	11.6214	7.9289	13.2942	7.72439	12.0515	10.1979	15.892	14.9503	Pdxk-ps	transcribed_unprocessed_pseudogene	12	8	16	8	11	10	15	14
ENSMUSG00000078300	20.1075	-0.379179	0.915614	-0.414126	0.678782	0.891731	14.5267	25.7689	25.7575	3.86219	17.5295	50.9894	0	22.4255	Gm2606	processed_pseudogene	15	26	31	4	16	50	0	21
ENSMUSG00000047842	173.274	-0.378698	0.167805	-2.25677	0.0240225	0.168985	117.182	179.391	168.67	137.108	187.346	179.483	201.299	215.712	Diras2	protein_coding	121	181	203	142	171	176	190	202
ENSMUSG00000079110	77.2068	-0.37829	0.241742	-1.56485	0.117619	0.426702	61.9806	91.1824	48.1914	67.5884	102.986	74.4445	81.5791	89.702	Capn3	protein_coding	64	92	58	70	94	73	77	84
ENSMUSG00000029602	25.9711	-0.378237	0.32159	-1.17614	0.239537	0.594399	23.2427	23.7867	24.9266	18.3454	31.7722	34.6728	29.6651	21.3576	Rasal1	protein_coding	24	24	30	19	29	34	28	20
ENSMUSG00000113753	23.5311	-0.377662	0.351532	-1.07433	0.282675	0.63778	16.4636	23.7867	16.6177	25.1043	25.1986	19.376	29.6651	32.0364	Gm5791	processed_pseudogene	17	24	20	26	23	19	28	30
ENSMUSG00000032342	1159.93	-0.377264	0.0747192	-5.04909	4.43925e-07	3.46423e-05	990.721	1010.94	987.094	1048.59	1234.73	1452.18	1244.88	1310.29	Mto1	protein_coding	1023	1020	1188	1086	1127	1424	1175	1227
ENSMUSG00000039208	54.0276	-0.377137	0.246526	-1.52981	0.126064	0.438615	37.7694	39.6445	58.1621	52.1396	52.5884	62.2071	72.0438	57.6656	Metrnl	protein_coding	39	40	70	54	48	61	68	54
ENSMUSG00000000278	1098.37	-0.376826	0.0876757	-4.29795	1.72385e-05	0.000768705	1061.42	976.246	889.88	896.029	1324.57	1221.71	1285.14	1131.95	Scpep1	protein_coding	1096	985	1071	928	1209	1198	1213	1060
ENSMUSG00000111515	21.5239	-0.376656	0.354686	-1.06194	0.288262	0.643671	17.432	13.8756	24.0957	19.311	21.9118	24.4749	21.1894	29.9007	Gm5055	processed_pseudogene	18	14	29	20	20	24	20	28
ENSMUSG00000038357	4772.76	-0.376409	0.700368	-0.537444	0.590961	0.854174	9207.02	4870.33	1269.6	1267.77	7549.73	4639.01	5717.95	3660.7	Camp	protein_coding	9507	4914	1528	1313	6891	4549	5397	3428
ENSMUSG00000056025	470.604	-0.376401	0.287667	-1.30846	0.190717	0.531827	317.651	433.116	560.018	327.321	274.994	812.771	548.805	490.157	Clca3a1	protein_coding	328	437	674	339	251	797	518	459
ENSMUSG00000113512	3.93731	-0.376228	1.18512	-0.31746	0.750895	NA	3.87379	0	4.98532	4.82774	5.47796	10.1979	0	2.13576	Gm9063	processed_pseudogene	4	0	6	5	5	10	0	2
ENSMUSG00000024349	2662.99	-0.376129	0.111393	-3.3766	0.000733882	0.0146415	2550.89	2273.61	2099.65	2347.25	3544.24	2596.38	3179.46	2712.42	Sting1	protein_coding	2634	2294	2527	2431	3235	2546	3001	2540
ENSMUSG00000080972	17.6664	-0.375795	0.478846	-0.784794	0.432574	0.762314	12.5898	8.92002	15.7868	24.1387	18.6251	10.1979	23.3083	27.7649	Gm16061	processed_pseudogene	13	9	19	25	17	10	22	26
ENSMUSG00000033287	538.493	-0.375667	0.110846	-3.38909	0.000701251	0.0141602	486.16	466.814	491.885	429.669	697.892	567.002	639.919	528.601	Kctd17	protein_coding	502	471	592	445	637	556	604	495
ENSMUSG00000029638	311.083	-0.375454	0.240563	-1.56073	0.118587	0.428013	341.862	295.352	181.133	265.526	408.656	460.944	245.797	289.396	Glcci1	protein_coding	353	298	218	275	373	452	232	271
ENSMUSG00000070713	1285.58	-0.37539	0.17067	-2.1995	0.0278421	0.185476	1454.61	1168.52	842.519	1011.89	1755.14	1192.13	1473.72	1386.11	Gm10282	protein_coding	1502	1179	1014	1048	1602	1169	1391	1298
ENSMUSG00000020878	23.9824	-0.375047	0.328946	-1.14015	0.254225	0.611919	25.1796	21.8045	18.2795	18.3454	31.7722	26.5145	28.6056	21.3576	Lrrc46	protein_coding	26	22	22	19	29	26	27	20
ENSMUSG00000081575	4.46624	-0.374745	1.01782	-0.368185	0.712735	NA	0.968447	0.991113	5.81621	7.72439	2.19118	1.01979	8.47575	8.54305	Gm12090	processed_pseudogene	1	1	7	8	2	1	8	8
ENSMUSG00000047905	9.40847	-0.374714	0.56913	-0.658397	0.510283	0.812371	12.5898	5.94668	7.47798	6.75884	7.66914	6.11873	15.892	12.8146	Gm8566	processed_pseudogene	13	6	9	7	7	6	15	12
ENSMUSG00000021130	6.54502	-0.374688	0.737606	-0.507978	0.611469	NA	5.81068	9.91113	3.32355	3.86219	7.66914	13.2572	2.11894	6.40728	Galnt16	protein_coding	6	10	4	4	7	13	2	6
ENSMUSG00000098713	33.2688	-0.374345	0.446765	-0.837901	0.402086	0.742363	11.6214	20.8134	53.1768	29.932	31.7722	31.6134	43.4382	43.7831	Rps2-ps5	processed_pseudogene	12	21	64	31	29	31	41	41
ENSMUSG00000063954	172.034	-0.374106	0.424121	-0.882074	0.377737	0.723427	125.898	299.316	85.5813	88.8305	321.008	183.562	164.218	107.856	H2ac19	protein_coding	130	302	103	92	293	180	155	101
ENSMUSG00000027552	138.088	-0.374055	0.164233	-2.27758	0.0227515	0.163564	109.434	128.845	134.604	108.141	129.28	176.423	166.337	151.639	E2f5	protein_coding	113	130	162	112	118	173	157	142
ENSMUSG00000063885	7.54996	-0.374039	0.690016	-0.542073	0.587768	NA	9.68447	1.98223	4.98532	9.65549	8.76474	4.07915	13.7731	7.47516	Gm6498	transcribed_processed_pseudogene	10	2	6	10	8	4	13	7
ENSMUSG00000082956	4.40217	-0.374006	1.02115	-0.366259	0.714172	NA	5.81068	3.96445	0.830887	4.82774	0	10.1979	3.1784	6.40728	Naip3	unprocessed_pseudogene	6	4	1	5	0	10	3	6
ENSMUSG00000060198	83.4687	-0.373885	0.465743	-0.802771	0.422107	0.755697	37.7694	56.4934	104.692	91.7271	40.5369	57.1081	180.11	99.3129	Gm11353	processed_pseudogene	39	57	126	95	37	56	170	93
ENSMUSG00000051313	5.88621	-0.373467	0.80209	-0.465618	0.641489	NA	5.81068	6.93779	5.81621	1.9311	4.38237	2.03958	14.8326	5.3394	Olfr1262	protein_coding	6	7	7	2	4	2	14	5
ENSMUSG00000024968	218.428	-0.373298	0.177405	-2.10422	0.0353596	0.214404	130.74	213.089	226.832	190.213	227.883	242.709	247.916	268.038	Rcor2	protein_coding	135	215	273	197	208	238	234	251
ENSMUSG00000000938	68.489	-0.372912	0.358226	-1.041	0.297877	0.652623	24.2112	46.5823	85.5813	82.0716	73.4047	76.4841	76.2817	83.2947	Hoxa10	protein_coding	25	47	103	85	67	75	72	78
ENSMUSG00000020963	252.775	-0.372753	0.302801	-1.23102	0.218315	0.569765	368.01	192.276	145.405	175.73	371.406	276.362	179.05	313.957	Tshr	protein_coding	380	194	175	182	339	271	169	294
ENSMUSG00000028266	2728.24	-0.372372	0.105696	-3.52305	0.000426617	0.00974391	2461.79	2650.24	2333.96	2066.27	3563.96	2748.33	3110.6	2890.75	Lmo4	protein_coding	2542	2674	2809	2140	3253	2695	2936	2707
ENSMUSG00000083287	104.154	-0.37236	0.293674	-1.26794	0.204821	0.553141	118.151	84.2446	59.8238	101.383	96.4121	172.344	120.779	80.0911	Idi1-ps1	processed_pseudogene	122	85	72	105	88	169	114	75
ENSMUSG00000022014	599.126	-0.372174	0.0927759	-4.01154	6.03247e-05	0.0020778	508.435	583.766	460.311	537.811	671.598	653.684	692.892	684.512	Epsti1	protein_coding	525	589	554	557	613	641	654	641
ENSMUSG00000040380	28.1009	-0.371748	0.33895	-1.09676	0.272745	0.628311	21.3058	32.7067	19.9413	24.1387	42.7281	26.5145	24.3678	33.1043	Cbln3	protein_coding	22	33	24	25	39	26	23	31
ENSMUSG00000031831	8.66195	-0.371289	0.728522	-0.509646	0.610299	0.862815	3.87379	6.93779	4.98532	14.4832	7.66914	14.277	2.11894	14.9503	Dnaaf1	protein_coding	4	7	6	15	7	14	2	14
ENSMUSG00000040328	110.452	-0.371243	0.263886	-1.40683	0.159477	0.48814	78.4442	131.818	67.3018	108.141	145.714	147.869	88.9953	115.331	Olfr56	protein_coding	81	133	81	112	133	145	84	108
ENSMUSG00000089929	20.3545	-0.371128	0.447638	-0.829082	0.407058	0.745469	12.5898	30.7245	13.2942	14.4832	29.581	14.277	21.1894	26.697	Bcl2a1b	protein_coding	13	31	16	15	27	14	20	25
ENSMUSG00000081885	5.42673	-0.371116	0.951095	-0.390199	0.696389	NA	1.93689	6.93779	3.32355	6.75884	1.09559	1.01979	10.5947	11.7467	Gm13231	processed_pseudogene	2	7	4	7	1	1	10	11
ENSMUSG00000004633	309.619	-0.371113	0.128819	-2.88089	0.00396557	0.0500979	283.755	314.183	225.17	257.801	382.362	345.708	334.792	333.179	Chn2	protein_coding	293	317	271	267	349	339	316	312
ENSMUSG00000034112	6.07636	-0.370579	0.727361	-0.509484	0.610413	NA	1.93689	5.94668	7.47798	5.79329	2.19118	6.11873	9.53521	9.61093	Atp2c2	protein_coding	2	6	9	6	2	6	9	9
ENSMUSG00000026504	724.595	-0.370167	0.0943821	-3.92201	8.78146e-05	0.00281138	647.891	630.348	666.371	583.191	935.636	799.514	764.936	768.874	Sdccag8	protein_coding	669	636	802	604	854	784	722	720
ENSMUSG00000058905	7.3369	-0.370021	0.665237	-0.556225	0.578057	NA	7.74757	3.96445	3.32355	10.621	7.66914	4.07915	8.47575	12.8146	Gm10051	processed_pseudogene	8	4	4	11	7	4	8	12
ENSMUSG00000036944	340.584	-0.369908	0.210052	-1.76103	0.0782326	0.345362	249.859	443.028	226.832	269.388	436.046	332.451	362.338	404.727	Tmem71	protein_coding	258	447	273	279	398	326	342	379
ENSMUSG00000049676	10.8156	-0.369409	0.530119	-0.696841	0.485902	0.798888	11.6214	10.9022	6.64709	8.68994	12.0515	15.2968	5.29734	16.0182	Catsperg1	protein_coding	12	11	8	9	11	15	5	15
ENSMUSG00000093661	1106.34	-0.369196	0.0850884	-4.33898	1.43148e-05	0.000659934	1046.89	888.037	981.277	945.272	1384.83	1165.62	1238.52	1200.3	Eif4e3	protein_coding	1081	896	1181	979	1264	1143	1169	1124
ENSMUSG00000042694	255.423	-0.369184	0.132186	-2.79293	0.00522336	0.061112	189.816	224.983	232.648	244.284	249.795	323.273	294.532	284.056	Stn1	protein_coding	196	227	280	253	228	317	278	266
ENSMUSG00000026000	1632.55	-0.369137	0.0796511	-4.63442	3.57932e-06	0.00020314	1373.26	1523.34	1357.67	1445.43	1933.72	1728.54	1697.27	2001.21	Lancl1	protein_coding	1418	1537	1634	1497	1765	1695	1602	1874
ENSMUSG00000022844	1541.48	-0.369134	0.134364	-2.74727	0.00600932	0.067837	1535.96	1342.96	1155.76	1346.94	2181.32	1467.47	1676.08	1625.31	Pdia5	protein_coding	1586	1355	1391	1395	1991	1439	1582	1522
ENSMUSG00000031262	1136.52	-0.368864	0.091554	-4.02893	5.6032e-05	0.00196611	959.731	907.86	960.505	1140.31	1242.4	1344.08	1345.52	1191.75	Cenpi	protein_coding	991	916	1156	1181	1134	1318	1270	1116
ENSMUSG00000026027	1101.76	-0.368735	0.104891	-3.5154	0.00043909	0.0099379	1047.86	838.482	1061.04	898.926	1130.65	1378.75	1195.08	1263.3	Stradb	protein_coding	1082	846	1277	931	1032	1352	1128	1183
ENSMUSG00000107992	9.70521	-0.368506	0.538918	-0.683788	0.494109	0.803854	7.74757	12.8845	7.47798	5.79329	16.4339	8.1583	9.53521	9.61093	Gm44223	unprocessed_pseudogene	8	13	9	6	15	8	9	9
ENSMUSG00000026765	10.1208	-0.368477	0.504157	-0.730879	0.464853	0.783629	11.6214	5.94668	9.97064	7.72439	13.1471	10.1979	8.47575	13.8824	Lypd6b	protein_coding	12	6	12	8	12	10	8	13
ENSMUSG00000027602	156.085	-0.368315	0.151552	-2.43029	0.0150869	0.125582	124.93	165.516	137.927	116.831	174.199	181.522	181.169	166.589	Map1lc3a	protein_coding	129	167	166	121	159	178	171	156
ENSMUSG00000060730	5.84986	-0.368249	0.689055	-0.534426	0.593046	NA	5.81068	3.96445	5.81621	4.82774	2.19118	6.11873	10.5947	7.47516	Gm10086	processed_pseudogene	6	4	7	5	2	6	10	7
ENSMUSG00000010154	116.88	-0.368198	0.30082	-1.22398	0.22096	0.573172	103.624	79.289	104.692	120.694	63.5443	187.641	129.255	146.3	Spire2	protein_coding	107	80	126	125	58	184	122	137
ENSMUSG00000083454	5.90671	-0.368024	0.741672	-0.496208	0.619748	NA	3.87379	6.93779	4.98532	4.82774	10.9559	7.13851	1.05947	7.47516	Gm13226	processed_pseudogene	4	7	6	5	10	7	1	7
ENSMUSG00000042817	2157.57	-0.367849	0.191518	-1.9207	0.0547695	0.280592	1656.04	2865.31	1562.9	1452.19	2589.98	2166.03	2516.24	2451.85	Flt3	protein_coding	1710	2891	1881	1504	2364	2124	2375	2296
ENSMUSG00000032309	2025.74	-0.36771	0.0692035	-5.31346	1.07561e-07	1.03974e-05	1904.93	1644.26	1737.38	1789.16	2448.65	2250.67	2253.49	2177.41	Fbxo22	protein_coding	1967	1659	2091	1853	2235	2207	2127	2039
ENSMUSG00000062284	14.415	-0.367288	0.520482	-0.705668	0.480394	0.79498	9.68447	10.9022	13.2942	16.4143	13.1471	6.11873	20.1299	25.6291	Gm6030	processed_pseudogene	10	11	16	17	12	6	19	24
ENSMUSG00000096768	2540.72	-0.367105	0.464109	-0.790989	0.42895	0.76027	1450.73	4358.92	1233.87	1833.58	1656.54	3624.33	2855.27	3312.57	Gm47283	lncRNA	1498	4398	1485	1899	1512	3554	2695	3102
ENSMUSG00000039629	41.1419	-0.367056	0.300187	-1.22276	0.22142	0.573572	43.5801	35.6801	29.9119	34.7598	38.3457	44.8707	66.7465	35.2401	Strip2	protein_coding	45	36	36	36	35	44	63	33
ENSMUSG00000043939	45.4791	-0.366432	0.349286	-1.04909	0.294137	0.649721	41.6432	65.4135	23.2648	28.9665	55.8752	54.0487	52.9734	41.6473	A530064D06Rik	protein_coding	43	66	28	30	51	53	50	39
ENSMUSG00000025823	11148.1	-0.366411	0.142988	-2.56252	0.0103915	0.0997406	12155.9	7150.88	9544.4	10108.3	13478	11220.7	13634.3	11891.9	Pdia4	protein_coding	12552	7215	11487	10469	12302	11003	12869	11136
ENSMUSG00000018920	14.1852	-0.366145	0.471436	-0.776658	0.437361	0.765355	10.6529	18.8311	13.2942	6.75884	20.8163	11.2177	15.892	16.0182	Cxcl16	protein_coding	11	19	16	7	19	11	15	15
ENSMUSG00000037134	810.494	-0.365977	0.0766511	-4.77458	1.80079e-06	0.000115304	697.282	734.415	650.584	752.162	875.378	960.64	912.202	901.291	Prmt9	protein_coding	720	741	783	779	799	942	861	844
ENSMUSG00000013611	70.9826	-0.365762	0.25836	-1.41571	0.15686	0.484833	46.4854	80.2802	59.8238	61.7951	64.6399	109.117	73.1033	72.6159	Snx31	protein_coding	48	81	72	64	59	107	69	68
ENSMUSG00000030670	35.5927	-0.365557	0.301711	-1.21161	0.225661	0.57932	25.1796	27.7512	43.2061	28.0009	31.7722	45.8904	44.4977	38.4437	Cyp2r1	protein_coding	26	28	52	29	29	45	42	36
ENSMUSG00000026649	70.3302	-0.365436	0.222799	-1.6402	0.100963	0.394044	50.3592	68.3868	67.3018	59.864	66.8311	100.959	70.9844	77.9553	Cfap126	protein_coding	52	69	81	62	61	99	67	73
ENSMUSG00000054405	5458.67	-0.365124	0.0514791	-7.09267	1.3155e-12	4.47959e-10	4638.86	5094.32	4610.59	4743.74	6359.91	6150.34	6014.6	6057.02	Dnajc8	protein_coding	4790	5140	5549	4913	5805	6031	5677	5672
ENSMUSG00000004951	11.2101	-0.364999	0.961075	-0.379782	0.704107	0.902527	2.90534	5.94668	21.6031	8.68994	4.38237	39.7717	3.1784	3.20364	Hspb1	protein_coding	3	6	26	9	4	39	3	3
ENSMUSG00000022802	301.319	-0.364909	0.106964	-3.4115	0.000646062	0.0133149	271.165	238.858	254.251	289.665	323.2	358.965	326.316	348.129	Lmln	protein_coding	280	241	306	300	295	352	308	326
ENSMUSG00000041757	180.337	-0.364908	0.152921	-2.38625	0.017021	0.135099	152.046	167.498	165.346	145.798	164.339	228.432	189.645	229.594	Plekha6	protein_coding	157	169	199	151	150	224	179	215
ENSMUSG00000024696	226.397	-0.364861	0.170704	-2.13739	0.0325663	0.203975	228.553	219.036	142.082	202.765	285.95	245.769	260.629	226.391	Lpxn	protein_coding	236	221	171	210	261	241	246	212
ENSMUSG00000091614	9.43045	-0.364388	0.55762	-0.653469	0.513454	0.814169	7.74757	6.93779	5.81621	12.5521	7.66914	8.1583	16.9515	9.61093	Gm17657	protein_coding	8	7	7	13	7	8	16	9
ENSMUSG00000042216	41.2266	-0.36417	0.371431	-0.980449	0.326865	0.680291	30.9903	49.5557	36.559	27.0354	50.3972	21.4155	50.8545	63.005	Sgsm1	protein_coding	32	50	44	28	46	21	48	59
ENSMUSG00000049806	12.5092	-0.363896	0.478689	-0.760194	0.447139	0.771119	11.6214	12.8845	4.98532	14.4832	13.1471	15.2968	13.7731	13.8824	Olfr466	protein_coding	12	13	6	15	12	15	13	13
ENSMUSG00000000223	16.6041	-0.363777	0.571918	-0.636065	0.524734	0.819736	7.74757	28.7423	9.13975	12.5521	31.7722	16.3166	16.9515	9.61093	Drp2	protein_coding	8	29	11	13	29	16	16	9
ENSMUSG00000074547	38.5003	-0.36371	0.412738	-0.881213	0.378202	0.723427	17.432	42.6179	34.0664	40.553	31.7722	23.4551	54.0329	64.0728	Rps8-ps4	processed_pseudogene	18	43	41	42	29	23	51	60
ENSMUSG00000028245	3312.4	-0.3637	0.0751151	-4.8419	1.28602e-06	8.75838e-05	2679.69	3220.13	2668.81	3021.2	3671.33	3847.66	3681.65	3708.75	Nsmaf	protein_coding	2767	3249	3212	3129	3351	3773	3475	3473
ENSMUSG00000001786	1878.86	-0.363614	0.0784012	-4.63786	3.52036e-06	0.000200554	1597.94	1642.27	1728.24	1604.74	1850.46	2276.17	2189.92	2141.1	Fbxo7	protein_coding	1650	1657	2080	1662	1689	2232	2067	2005
ENSMUSG00000025199	2132.31	-0.363369	0.0806491	-4.50555	6.62005e-06	0.000344403	1908.81	1952.49	1639.34	1961.99	2297.46	2535.19	2502.46	2260.7	Chuk	protein_coding	1971	1970	1973	2032	2097	2486	2362	2117
ENSMUSG00000055322	2093.7	-0.362729	0.190207	-1.90703	0.0565171	0.285925	1372.29	1900.95	2254.2	1799.78	1569.98	2800.34	2297.99	2754.06	Tns1	protein_coding	1417	1918	2713	1864	1433	2746	2169	2579
ENSMUSG00000059970	688.901	-0.362584	0.110263	-3.28836	0.00100772	0.0187096	691.471	567.908	520.966	631.469	812.929	716.911	835.921	733.634	Hspa2	protein_coding	714	573	627	654	742	703	789	687
ENSMUSG00000022195	2018.91	-0.3625	0.0968585	-3.74257	0.000182146	0.00508211	1729.65	1648.22	1888.61	1799.78	1949.06	2616.78	2291.63	2227.6	6030458C11Rik	protein_coding	1786	1663	2273	1864	1779	2566	2163	2086
ENSMUSG00000031770	3742.91	-0.362155	0.0983216	-3.68337	0.000230171	0.00602912	3537.74	3335.1	3139.09	3090.72	3960.57	3809.93	5026.12	4044.06	Herpud1	protein_coding	3653	3365	3778	3201	3615	3736	4744	3787
ENSMUSG00000073412	349.886	-0.362066	0.163067	-2.22035	0.0263949	0.178625	403.842	258.68	302.443	259.733	449.193	377.321	358.1	389.776	Lst1	protein_coding	417	261	364	269	410	370	338	365
ENSMUSG00000005268	5.44977	-0.362018	0.719544	-0.503121	0.614879	NA	8.71602	3.96445	1.66177	4.82774	6.57355	5.09894	7.41628	5.3394	Prlr	protein_coding	9	4	2	5	6	5	7	5
ENSMUSG00000047867	503.963	-0.361918	0.162435	-2.22808	0.0258752	0.176382	355.42	435.099	549.216	423.876	461.244	535.389	586.945	684.512	Gimap6	protein_coding	367	439	661	439	421	525	554	641
ENSMUSG00000036053	419.814	-0.361743	0.121619	-2.97439	0.00293573	0.0407747	342.83	423.205	351.465	352.425	532.458	415.054	503.247	437.831	Fmnl2	protein_coding	354	427	423	365	486	407	475	410
ENSMUSG00000050957	56.3903	-0.361674	0.248188	-1.45726	0.145045	0.465853	39.7063	43.609	46.5297	67.5884	64.6399	55.0685	72.0438	61.9371	Insl6	protein_coding	41	44	56	70	59	54	68	58
ENSMUSG00000068923	154.827	-0.361666	0.211578	-1.70938	0.0873811	0.366321	164.636	87.2179	153.714	136.142	162.148	158.067	168.455	208.237	Syt11	protein_coding	170	88	185	141	148	155	159	195
ENSMUSG00000028277	3328.88	-0.361623	0.0700192	-5.16462	2.40924e-07	2.11175e-05	3046.73	3081.37	2718.66	2809.75	4012.06	3775.25	3714.5	3472.75	Ube2j1	protein_coding	3146	3109	3272	2910	3662	3702	3506	3252
ENSMUSG00000048965	208.633	-0.361492	0.164826	-2.19318	0.0282947	0.187234	163.668	166.507	181.964	218.214	226.788	195.799	226.726	289.396	Mrgpre	protein_coding	169	168	219	226	207	192	214	271
ENSMUSG00000060989	216.278	-0.361415	0.170168	-2.12387	0.0336807	0.207952	187.879	195.249	200.244	173.799	271.707	252.907	277.581	170.861	Gm11847	processed_pseudogene	194	197	241	180	248	248	262	160
ENSMUSG00000038807	207.839	-0.360991	0.126567	-2.85217	0.00434222	0.0534589	182.068	186.329	177.81	181.523	261.847	203.958	221.429	247.748	Rap1gap2	protein_coding	188	188	214	188	239	200	209	232
ENSMUSG00000013928	6.13015	-0.36098	0.794107	-0.454573	0.649417	NA	11.6214	0.991113	4.98532	3.86219	5.47796	6.11873	4.23787	11.7467	1700020L13Rik	protein_coding	12	1	6	4	5	6	4	11
ENSMUSG00000074749	589.647	-0.360513	0.0991506	-3.63601	0.00027689	0.00689878	554.92	527.272	489.392	494.361	670.502	700.594	569.994	710.141	Kiz	protein_coding	573	532	589	512	612	687	538	665
ENSMUSG00000069255	109.499	-0.360468	0.24137	-1.49342	0.135326	0.451887	91.034	142.72	73.9489	76.2783	128.184	119.315	138.79	105.72	Dusp22	protein_coding	94	144	89	79	117	117	131	99
ENSMUSG00000027006	5626.8	-0.359617	0.0752788	-4.77713	1.77811e-06	0.000114341	4927.46	5044.77	4523.35	5221.69	7061.09	6051.42	6168.22	6016.44	Dnajc10	protein_coding	5088	5090	5444	5408	6445	5934	5822	5634
ENSMUSG00000026180	341.171	-0.35937	0.201234	-1.78583	0.0741262	0.334932	341.862	179.391	320.722	353.391	336.347	391.598	428.025	378.03	Cxcr2	protein_coding	353	181	386	366	307	384	404	354
ENSMUSG00000049932	5096.96	-0.358869	0.163963	-2.18871	0.0286176	0.18864	4205.96	4675.08	5189.72	3793.64	7945.23	5240.69	4950.9	4774.49	H2ax	protein_coding	4343	4717	6246	3929	7252	5139	4673	4471
ENSMUSG00000021728	12577.6	-0.358573	0.095236	-3.7651	0.000166485	0.0047154	10195.8	12295.7	10283.9	11315.3	16200.5	12771.8	14343.1	13215	Emb	protein_coding	10528	12406	12377	11719	14787	12524	13538	12375
ENSMUSG00000031202	8.42116	-0.358519	0.575241	-0.62325	0.533121	0.823479	3.87379	6.93779	9.97064	8.68994	7.66914	14.277	8.47575	7.47516	Rab39b	protein_coding	4	7	12	9	7	14	8	7
ENSMUSG00000059714	2830.03	-0.358386	0.083649	-4.2844	1.83234e-05	0.000812245	2661.29	2652.22	2380.49	2227.52	3510.28	3007.35	3103.18	3097.92	Flot1	protein_coding	2748	2676	2865	2307	3204	2949	2929	2901
ENSMUSG00000037594	27.8664	-0.358324	0.306951	-1.16737	0.243062	0.59908	29.0534	21.8045	19.9413	27.0354	30.6766	29.5738	37.0814	27.7649	Clba1	protein_coding	30	22	24	28	28	29	35	26
ENSMUSG00000085603	29.1546	-0.358284	0.330771	-1.08318	0.278729	0.634769	17.432	22.7956	36.559	25.1043	35.0589	36.7124	28.6056	30.9685	Gm11346	transcribed_processed_pseudogene	18	23	44	26	32	36	27	29
ENSMUSG00000027778	1176.88	-0.358238	0.105263	-3.40327	0.000665835	0.013666	1153.42	869.206	1147.45	954.928	1384.83	1343.06	1310.56	1251.56	Ift80	protein_coding	1191	877	1381	989	1264	1317	1237	1172
ENSMUSG00000057132	104.637	-0.357651	0.208184	-1.71796	0.0858041	0.363064	79.4126	112.987	70.6254	104.279	138.045	101.979	112.304	117.467	Rpgrip1	protein_coding	82	114	85	108	126	100	106	110
ENSMUSG00000027932	73.7216	-0.357621	0.188974	-1.89243	0.0584337	0.29213	65.8544	61.449	73.9489	56.9674	76.6914	83.6226	86.8764	84.3626	Slc27a3	protein_coding	68	62	89	59	70	82	82	79
ENSMUSG00000032094	18.6287	-0.357433	0.36862	-0.969654	0.332219	0.685247	14.5267	19.8223	17.4486	13.5177	24.103	23.4551	19.0704	17.0861	Cd3d	protein_coding	15	20	21	14	22	23	18	16
ENSMUSG00000000901	23.8122	-0.357296	0.34471	-1.03651	0.299963	0.654579	16.4636	29.7334	19.1104	18.3454	21.9118	28.5541	27.5462	28.8328	Mmp11	protein_coding	17	30	23	19	20	28	26	27
ENSMUSG00000034127	375.172	-0.356367	0.308969	-1.15341	0.248742	0.60564	206.279	367.703	382.208	360.15	187.346	619.011	426.966	451.714	Tspan8	protein_coding	213	371	460	373	171	607	403	423
ENSMUSG00000046562	1636.34	-0.356155	0.0652356	-5.45952	4.77422e-08	5.14619e-06	1445.89	1460.9	1442.42	1392.32	1832.93	1825.42	1988.62	1702.2	Unc119b	protein_coding	1493	1474	1736	1442	1673	1790	1877	1594
ENSMUSG00000097148	26.6003	-0.356086	0.330219	-1.07833	0.280885	0.635628	22.2743	25.7689	24.0957	21.2421	18.6251	30.5936	34.9625	35.2401	Gm3839	protein_coding	23	26	29	22	17	30	33	33
ENSMUSG00000071713	4692.85	-0.355816	0.159233	-2.23456	0.0254459	0.175028	4745.39	4959.53	3047.69	3716.4	6052.05	4524.8	5821.78	4675.18	Csf2rb	protein_coding	4900	5004	3668	3849	5524	4437	5495	4378
ENSMUSG00000071074	1902.13	-0.355532	0.0836128	-4.25212	2.11753e-05	0.000906483	1688	1785.99	1607.77	1594.12	2440.98	2052.83	2007.69	2039.65	Yipf3	protein_coding	1743	1802	1935	1651	2228	2013	1895	1910
ENSMUSG00000098192	15.4663	-0.355322	0.65448	-0.542908	0.587193	0.851422	7.74757	14.8667	13.2942	18.3454	15.3383	2.03958	28.6056	23.4934	Gm3534	processed_pseudogene	8	15	16	19	14	2	27	22
ENSMUSG00000024777	239.106	-0.355154	0.179793	-1.97535	0.0482287	0.261059	216.932	192.276	249.266	180.558	201.589	315.114	309.365	247.748	Ppp2r5b	protein_coding	224	194	300	187	184	309	292	232
ENSMUSG00000112697	9.23836	-0.355035	0.785491	-0.451992	0.651275	0.880439	0	7.9289	9.97064	14.4832	9.86033	6.11873	10.5947	14.9503	Gm8137	processed_pseudogene	0	8	12	15	9	6	10	14
ENSMUSG00000015243	267.244	-0.354997	0.22667	-1.56614	0.117316	0.426587	186.91	162.543	254.251	334.08	371.406	268.204	278.64	281.921	Abca1	protein_coding	193	164	306	346	339	263	263	264
ENSMUSG00000030306	5.93815	-0.354844	0.685859	-0.517372	0.604897	NA	6.77913	6.93779	3.32355	3.86219	8.76474	5.09894	9.53521	3.20364	Tmtc1	protein_coding	7	7	4	4	8	5	9	3
ENSMUSG00000018339	685.448	-0.354792	0.207378	-1.71085	0.0871092	0.365515	753.452	688.824	484.407	479.878	1084.64	659.803	688.654	643.932	Gpx3	protein_coding	778	695	583	497	990	647	650	603
ENSMUSG00000024670	85.7958	-0.354505	0.264623	-1.33966	0.180357	0.51768	94.9078	94.1557	49.8532	62.7607	98.6033	95.86	116.542	73.6838	Cd6	protein_coding	98	95	60	65	90	94	110	69
ENSMUSG00000081121	18.6724	-0.354456	0.377386	-0.93924	0.347607	0.698712	22.2743	13.8756	14.956	14.4832	25.1986	22.4353	19.0704	17.0861	Gm12791	processed_pseudogene	23	14	18	15	23	22	18	16
ENSMUSG00000075245	6.21564	-0.354131	0.749593	-0.472431	0.636619	NA	7.74757	5.94668	3.32355	4.82774	8.76474	1.01979	7.41628	10.6788	Gm6043	processed_pseudogene	8	6	4	5	8	1	7	10
ENSMUSG00000082861	12.0455	-0.353826	0.576644	-0.613595	0.539483	0.826649	8.71602	5.94668	14.956	12.5521	7.66914	7.13851	15.892	23.4934	Gm11362	processed_pseudogene	9	6	18	13	7	7	15	22
ENSMUSG00000073599	9.316	-0.353768	0.675751	-0.523518	0.600613	0.858188	4.84223	12.8845	9.13975	5.79329	16.4339	3.05936	6.35681	16.0182	Ecscr	protein_coding	5	13	11	6	15	3	6	15
ENSMUSG00000095524	6.40439	-0.353507	0.636393	-0.555485	0.578563	NA	5.81068	3.96445	4.98532	7.72439	7.66914	4.07915	10.5947	6.40728	Gm15682	processed_pseudogene	6	4	6	8	7	4	10	6
ENSMUSG00000058388	1446.96	-0.353477	0.0504271	-7.00967	2.38881e-12	7.46018e-10	1289.97	1272.59	1277.9	1241.7	1608.33	1613.3	1624.16	1647.74	Phtf1	protein_coding	1332	1284	1538	1286	1468	1582	1533	1543
ENSMUSG00000029534	1233.81	-0.353352	0.147095	-2.4022	0.0162968	0.131702	1125.34	1355.84	1041.1	812.026	1364.01	1578.63	1257.59	1335.92	St7	protein_coding	1162	1368	1253	841	1245	1548	1187	1251
ENSMUSG00000072889	1097.18	-0.352085	0.112552	-3.12821	0.00175877	0.0280636	992.658	1098.15	820.916	945.272	1170.09	1211.51	1416.51	1122.34	Nfxl1	protein_coding	1025	1108	988	979	1068	1188	1337	1051
ENSMUSG00000021556	2252.2	-0.352002	0.185568	-1.89689	0.0578421	0.290451	1440.08	1888.07	2470.23	2116.48	1761.71	3033.87	2711.18	2596.02	Golm1	protein_coding	1487	1905	2973	2192	1608	2975	2559	2431
ENSMUSG00000073600	39.4017	-0.351792	0.290147	-1.21246	0.225337	0.579144	39.7063	37.6623	40.7135	20.2765	41.6325	45.8904	46.6166	42.7152	Prob1	protein_coding	41	38	49	21	38	45	44	40
ENSMUSG00000090628	13.7018	-0.351728	0.527432	-0.666868	0.504856	0.810893	21.3058	11.8934	8.30887	6.75884	15.3383	17.3364	20.1299	8.54305	Gm17083	processed_pseudogene	22	12	10	7	14	17	19	8
ENSMUSG00000045678	23.5986	-0.351304	0.375058	-0.936667	0.34893	0.699419	27.1165	15.8578	14.1251	26.0698	20.8163	30.5936	31.784	22.4255	Olfr1489	protein_coding	28	16	17	27	19	30	30	21
ENSMUSG00000094790	4.24008	-0.351225	0.800642	-0.438679	0.660894	NA	1.93689	4.95557	4.15443	3.86219	2.19118	5.09894	3.1784	8.54305	Gm6625	processed_pseudogene	2	5	5	4	2	5	3	8
ENSMUSG00000049625	6841.86	-0.350912	0.0983904	-3.56653	0.000361741	0.00849524	6846.92	5652.32	5048.47	6508.76	7964.95	7240.49	7609.1	7863.87	Tifab	protein_coding	7070	5703	6076	6741	7270	7100	7182	7364
ENSMUSG00000028337	4159.5	-0.3509	0.0866504	-4.0496	5.13047e-05	0.00183899	3470.91	3277.61	3728.19	4147.03	4944.41	4281.07	4636.23	4790.51	Coro2a	protein_coding	3584	3307	4487	4295	4513	4198	4376	4486
ENSMUSG00000042851	202.007	-0.350816	0.268817	-1.30504	0.19188	0.532593	114.277	299.316	145.405	151.591	236.648	229.452	209.775	229.594	Zc3h6	protein_coding	118	302	175	157	216	225	198	215
ENSMUSG00000047040	8.3195	-0.350693	0.698893	-0.501784	0.61582	0.865788	16.4636	3.96445	4.98532	3.86219	15.3383	9.17809	6.35681	6.40728	Prr15l	protein_coding	17	4	6	4	14	9	6	6
ENSMUSG00000028664	114.016	-0.350508	0.246676	-1.42092	0.155339	0.482571	88.1287	130.827	98.8755	83.0372	154.478	84.6424	155.742	116.399	Ephb2	protein_coding	91	132	119	86	141	83	147	109
ENSMUSG00000111692	13.0628	-0.350139	0.62719	-0.558266	0.576663	0.845568	11.6214	7.9289	9.97064	16.4143	7.66914	4.07915	21.1894	25.6291	Gm49373	protein_coding	12	8	12	17	7	4	20	24
ENSMUSG00000096617	69.9688	-0.350063	0.362163	-0.96659	0.333749	0.687027	74.5704	49.5557	25.7575	96.5549	64.6399	79.5434	83.698	85.4305	Gm5559	processed_pseudogene	77	50	31	100	59	78	79	80
ENSMUSG00000073555	9.89674	-0.349775	0.643117	-0.543875	0.586527	0.851132	13.5583	1.98223	5.81621	13.5177	6.57355	13.2572	11.6542	12.8146	Gm4951	protein_coding	14	2	7	14	6	13	11	12
ENSMUSG00000063953	1002.83	-0.349687	0.249362	-1.40233	0.160818	0.490039	733.114	623.41	806.791	1364.32	1090.11	1362.44	723.617	1318.83	Amd2	protein_coding	757	629	971	1413	995	1336	683	1235
ENSMUSG00000021357	3277.79	-0.349496	0.111802	-3.12603	0.00177186	0.0282123	2863.7	3459.98	2387.97	2820.37	4024.11	3720.19	3428.44	3517.6	Exoc2	protein_coding	2957	3491	2874	2921	3673	3648	3236	3294
ENSMUSG00000097656	30.7225	-0.349066	0.331103	-1.05425	0.291767	0.647924	23.2427	21.8045	35.7281	27.0354	41.6325	36.7124	22.2488	37.3758	Gm26712	transcribed_unprocessed_pseudogene	24	22	43	28	38	36	21	35
ENSMUSG00000026005	2792.66	-0.348917	0.102744	-3.396	0.000683795	0.0139066	2942.14	2277.58	2328.98	2277.73	3452.21	2895.18	3166.75	3000.74	Rpe	protein_coding	3038	2298	2803	2359	3151	2839	2989	2810
ENSMUSG00000078864	28.4022	-0.348868	0.408076	-0.85491	0.392601	0.735292	30.9903	10.9022	23.2648	34.7598	25.1986	24.4749	41.3193	36.3079	Gm14322	protein_coding	32	11	28	36	23	24	39	34
ENSMUSG00000035498	70.5819	-0.348636	0.262094	-1.33019	0.183455	0.52115	59.0753	49.5557	88.9049	50.2085	93.1253	66.2862	68.8654	88.6341	Cdcp1	protein_coding	61	50	107	52	85	65	65	83
ENSMUSG00000042410	11918.7	-0.348478	0.1399	-2.49091	0.0127416	0.114583	13378.1	10508.8	8585.55	9473	15905.8	12954.4	12239	12305.2	Agps	protein_coding	13814	10603	10333	9811	14518	12703	11552	11523
ENSMUSG00000081210	15.3724	-0.34829	0.461189	-0.755199	0.450129	0.772984	7.74757	13.8756	21.6031	10.621	18.6251	13.2572	15.892	21.3576	Gm12933	processed_pseudogene	8	14	26	11	17	13	15	20
ENSMUSG00000024168	9.68194	-0.348261	0.598427	-0.581961	0.560593	0.836923	11.6214	7.9289	4.98532	9.65549	13.1471	17.3364	4.23787	8.54305	Tmem204	protein_coding	12	8	6	10	12	17	4	8
ENSMUSG00000062012	23.1272	-0.348161	0.415356	-0.838223	0.401905	0.742363	21.3058	20.8134	13.2942	26.0698	37.2501	18.3562	15.892	32.0364	Zfp13	protein_coding	22	21	16	27	34	18	15	30
ENSMUSG00000058715	1995.44	-0.347765	0.161834	-2.1489	0.0316423	0.200464	2056.98	2151.71	1292.86	1523.64	2627.23	2188.46	2077.62	2044.99	Fcer1g	protein_coding	2124	2171	1556	1578	2398	2146	1961	1915
ENSMUSG00000040721	243.211	-0.347507	0.194224	-1.78921	0.0735811	0.333474	262.449	180.383	257.575	155.453	232.266	294.719	259.57	303.278	Zfhx2	protein_coding	271	182	310	161	212	289	245	284
ENSMUSG00000037593	32.8854	-0.346788	0.305592	-1.13481	0.256456	0.613521	28.085	38.6534	23.2648	26.0698	36.1545	42.8311	40.2598	27.7649	Rskr	protein_coding	29	39	28	27	33	42	38	26
ENSMUSG00000094626	7.34861	-0.346756	0.802884	-0.431887	0.665823	NA	1.93689	3.96445	14.956	4.82774	13.1471	5.09894	11.6542	3.20364	Tmem121b	protein_coding	2	4	18	5	12	5	11	3
ENSMUSG00000050545	41.0131	-0.346521	0.27617	-1.25474	0.209573	0.558726	33.8956	32.7067	39.0517	38.6219	53.684	42.8311	31.784	55.5298	Fam228b	protein_coding	35	33	47	40	49	42	30	52
ENSMUSG00000074063	57.4993	-0.346182	0.254229	-1.36169	0.173295	0.506674	61.9806	42.6179	52.3459	45.3808	86.5518	53.029	56.1518	61.9371	Osgin1	protein_coding	64	43	63	47	79	52	53	58
ENSMUSG00000016494	14107.8	-0.346168	0.0914464	-3.78547	0.000153416	0.00440351	11719.2	11000.4	13758.7	13213.5	16809.7	14317.8	15148.3	16894.9	Cd34	protein_coding	12101	11099	16559	13685	15343	14040	14298	15821
ENSMUSG00000113072	20.8387	-0.346083	0.363081	-0.953182	0.340498	0.693132	20.3374	10.9022	20.7722	21.2421	25.1986	20.3958	24.3678	23.4934	Gm47820	processed_pseudogene	21	11	25	22	23	20	23	22
ENSMUSG00000001558	6.40158	-0.346037	0.708296	-0.488548	0.625162	NA	1.93689	7.9289	4.98532	7.72439	6.57355	7.13851	3.1784	11.7467	Klhl10	protein_coding	2	8	6	8	6	7	3	11
ENSMUSG00000026068	685.531	-0.345923	0.250242	-1.38235	0.166863	0.498756	653.702	892.002	328.2	541.673	954.261	772.999	652.632	688.783	Il18rap	protein_coding	675	900	395	561	871	758	616	645
ENSMUSG00000037470	11248.5	-0.345591	0.10868	-3.1799	0.00147326	0.0246912	12022.3	8813.97	9149.73	9644.87	14209.8	11862.2	12410.6	11874.8	Uggt1	protein_coding	12414	8893	11012	9989	12970	11632	11714	11120
ENSMUSG00000091383	10.0276	-0.345514	0.935499	-0.369337	0.711877	0.904746	7.74757	21.8045	5.81621	0	20.8163	9.17809	11.6542	3.20364	H2af-ps2	processed_pseudogene	8	22	7	0	19	9	11	3
ENSMUSG00000030124	135.604	-0.345119	0.241091	-1.43149	0.152291	0.477859	86.1918	170.471	137.096	84.0027	142.427	151.948	158.92	153.775	Lag3	protein_coding	89	172	165	87	130	149	150	144
ENSMUSG00000019080	404.134	-0.344903	0.115193	-2.99413	0.00275229	0.0389768	382.537	388.516	308.259	345.666	464.531	424.232	417.431	501.904	Mfsd3	protein_coding	395	392	371	358	424	416	394	470
ENSMUSG00000033439	317.385	-0.344872	0.144159	-2.3923	0.0167431	0.134294	321.524	277.512	251.759	268.423	301.288	432.39	327.376	358.808	Trmt13	protein_coding	332	280	303	278	275	424	309	336
ENSMUSG00000082828	4.95198	-0.344869	0.775537	-0.444684	0.656548	NA	4.84223	3.96445	6.64709	1.9311	4.38237	6.11873	2.11894	9.61093	Gm16106	processed_pseudogene	5	4	8	2	4	6	2	9
ENSMUSG00000091803	983.002	-0.344356	0.079596	-4.3263	1.51632e-05	0.00069477	861.918	919.753	843.35	840.027	1213.92	1044.26	1115.62	1025.17	Cox16	protein_coding	890	928	1015	870	1108	1024	1053	960
ENSMUSG00000027131	1596.9	-0.344003	0.0602125	-5.71315	1.10905e-08	1.48914e-06	1383.91	1458.92	1378.44	1408.74	1893.18	1795.85	1680.32	1775.89	Emc4	protein_coding	1429	1472	1659	1459	1728	1761	1586	1663
ENSMUSG00000029263	697.311	-0.343863	0.0921233	-3.73264	0.000189484	0.00521881	627.554	541.148	614.856	674.918	746.098	845.404	759.639	768.874	Pigg	protein_coding	648	546	740	699	681	829	717	720
ENSMUSG00000020680	7339.77	-0.343812	0.094043	-3.6559	0.00025628	0.00658634	7424.11	5394.63	6613.86	6444.07	8645.32	8100.17	8087.98	8008.04	Taf15	protein_coding	7666	5443	7960	6674	7891	7943	7634	7499
ENSMUSG00000006494	3319.78	-0.343712	0.107663	-3.19248	0.00141058	0.0239081	2776.54	3552.15	2471.89	2905.34	3881.68	3559.06	3568.29	3843.3	Pdk1	protein_coding	2867	3584	2975	3009	3543	3490	3368	3599
ENSMUSG00000029477	6.42041	-0.343529	0.676217	-0.508016	0.611442	NA	8.71602	5.94668	4.15443	3.86219	4.38237	4.07915	8.47575	11.7467	Morn3	protein_coding	9	6	5	4	4	4	8	11
ENSMUSG00000078349	39.9187	-0.343387	0.289746	-1.18513	0.235966	0.590624	32.9272	26.7601	43.2061	37.6564	33.9634	43.8509	58.2708	42.7152	AW011738	lncRNA	34	27	52	39	31	43	55	40
ENSMUSG00000108772	12.3163	-0.343291	0.494641	-0.694019	0.48767	0.800566	11.6214	11.8934	14.956	4.82774	13.1471	11.2177	12.7136	18.154	Gm6063	processed_pseudogene	12	12	18	5	12	11	12	17
ENSMUSG00000042215	1423.73	-0.343245	0.139901	-2.45348	0.0141479	0.121547	1052.7	1125.9	1532.99	1308.32	1296.09	1792.79	1686.67	1594.35	Bag2	protein_coding	1087	1136	1845	1355	1183	1758	1592	1493
ENSMUSG00000024206	689.136	-0.342852	0.13788	-2.48659	0.0128973	0.115161	540.393	578.81	711.239	599.606	592.715	834.186	825.326	830.811	Rfx2	protein_coding	558	584	856	621	541	818	779	778
ENSMUSG00000036086	887.861	-0.34271	0.0834657	-4.106	4.02563e-05	0.00151548	852.233	758.201	742.813	779.198	982.746	1083.01	993.781	910.902	Zranb3	protein_coding	880	765	894	807	897	1062	938	853
ENSMUSG00000021288	1591.71	-0.342147	0.0590666	-5.79257	6.93182e-09	9.89138e-07	1420.71	1354.85	1405.86	1433.84	1741.99	1746.9	1903.86	1725.7	Klc1	protein_coding	1467	1367	1692	1485	1590	1713	1797	1616
ENSMUSG00000021144	5239.76	-0.342035	0.0457094	-7.48281	7.27484e-14	3.40622e-11	4445.17	4712.74	4736.05	4591.18	5759.53	5685.32	6043.21	5944.89	Mta1	protein_coding	4590	4755	5700	4755	5257	5575	5704	5567
ENSMUSG00000023031	637.892	-0.34183	0.254152	-1.34498	0.178631	0.514499	392.221	743.335	546.724	568.708	384.553	922.908	739.509	805.182	Cela1	protein_coding	405	750	658	589	351	905	698	754
ENSMUSG00000082128	22.3214	-0.341605	0.435057	-0.785196	0.432339	0.762176	14.5267	13.8756	30.7428	19.311	24.103	14.277	25.4272	36.3079	Gm11824	processed_pseudogene	15	14	37	20	22	14	24	34
ENSMUSG00000036390	865.488	-0.340988	0.138343	-2.4648	0.0137088	0.119349	774.757	922.726	739.489	617.951	1128.46	996.333	898.429	845.762	Gadd45a	protein_coding	800	931	890	640	1030	977	848	792
ENSMUSG00000004207	24974.9	-0.340893	0.0993351	-3.43175	0.000599702	0.0125669	24340	23681.7	20211.3	19919.3	31490.6	26462.5	28919.2	24774.8	Psap	protein_coding	25133	23894	24325	20630	28743	25949	27296	23200
ENSMUSG00000024053	3441.15	-0.340644	0.118326	-2.87885	0.00399124	0.0503227	2375.6	2880.17	3512.99	3377.49	3681.19	4017.96	3983.6	3700.21	Emilin2	protein_coding	2453	2906	4228	3498	3360	3940	3760	3465
ENSMUSG00000039652	21.3908	-0.340577	0.41012	-0.830434	0.406294	0.745406	15.4951	13.8756	25.7575	20.2765	15.3383	35.6926	20.1299	24.5613	Cpeb3	protein_coding	16	14	31	21	14	35	19	23
ENSMUSG00000079941	13.8156	-0.340575	0.580244	-0.586951	0.557236	0.834813	22.2743	3.96445	9.97064	12.5521	15.3383	8.1583	22.2488	16.0182	Cox5b-ps	protein_coding	23	4	12	13	14	8	21	15
ENSMUSG00000034653	1118.68	-0.340338	0.0881194	-3.86224	0.000112352	0.00344249	1082.72	916.78	914.806	1036.03	1165.71	1353.26	1280.9	1199.23	Ythdc2	protein_coding	1118	925	1101	1073	1064	1327	1209	1123
ENSMUSG00000070732	115.115	-0.340233	0.741889	-0.458603	0.646519	0.879029	34.8641	49.5557	116.324	205.662	39.4413	142.77	244.737	87.5662	Rbm44	protein_coding	36	50	140	213	36	140	231	82
ENSMUSG00000021993	1681.4	-0.34007	0.0724518	-4.69374	2.68256e-06	0.00016013	1536.93	1314.22	1547.11	1537.15	1947.96	1819.3	1845.59	1902.96	Mipep	protein_coding	1587	1326	1862	1592	1778	1784	1742	1782
ENSMUSG00000007888	4.72006	-0.339983	0.722741	-0.470408	0.638063	NA	3.87379	1.98223	4.98532	5.79329	5.47796	7.13851	4.23787	4.27152	Crlf1	protein_coding	4	2	6	6	5	7	4	4
ENSMUSG00000070730	1745.74	-0.339239	0.0940947	-3.60529	0.000311799	0.00755935	1577.6	1448.02	1619.4	1520.74	1690.5	2239.45	1990.74	1879.47	Rmdn3	protein_coding	1629	1461	1949	1575	1543	2196	1879	1760
ENSMUSG00000022323	729.707	-0.338639	0.083648	-4.04838	5.15724e-05	0.00184418	673.071	582.774	683.82	637.262	861.135	838.265	795.661	765.67	Rida	protein_coding	695	588	823	660	786	822	751	717
ENSMUSG00000081378	42.5847	-0.338317	0.372403	-0.908471	0.363629	0.710611	32.9272	23.7867	41.5443	52.1396	32.8678	45.8904	76.2817	35.2401	Rps13-ps4	processed_pseudogene	34	24	50	54	30	45	72	33
ENSMUSG00000110252	4.51938	-0.337891	0.714476	-0.472922	0.636269	NA	4.84223	3.96445	3.32355	3.86219	5.47796	5.09894	3.1784	6.40728	Gm2961	processed_pseudogene	5	4	4	4	5	5	3	6
ENSMUSG00000071226	103.595	-0.337598	0.352305	-0.958254	0.337935	0.690949	72.6335	119.925	77.2725	96.5549	51.4928	159.087	163.158	88.6341	Cecr2	protein_coding	75	121	93	100	47	156	154	83
ENSMUSG00000096549	44.5862	-0.337473	0.269668	-1.25144	0.210774	0.560133	42.6117	47.5734	35.7281	31.8631	36.1545	48.9498	57.2113	56.5977	Prickle4	protein_coding	44	48	43	33	33	48	54	53
ENSMUSG00000028673	2213.47	-0.337314	0.133289	-2.53069	0.0113839	0.105979	1733.52	2546.17	1661.77	1882.82	2731.31	2365.91	2419.83	2366.42	Fuca1	protein_coding	1790	2569	2000	1950	2493	2320	2284	2216
ENSMUSG00000083619	16.8136	-0.337193	0.460075	-0.73291	0.463613	0.783037	18.4005	13.8756	17.4486	9.65549	9.86033	15.2968	27.5462	22.4255	Gm14414	processed_pseudogene	19	14	21	10	9	15	26	21
ENSMUSG00000046805	6077.86	-0.336823	0.154039	-2.18661	0.0287709	0.189085	7210.09	5156.76	4544.12	4575.73	7624.23	6569.47	7294.44	5648.02	Mpeg1	protein_coding	7445	5203	5469	4739	6959	6442	6885	5289
ENSMUSG00000105866	27.3748	-0.336821	0.365559	-0.921386	0.356849	0.705831	21.3058	26.7601	20.7722	28.0009	25.1986	19.376	46.6166	30.9685	Gm6745	processed_pseudogene	22	27	25	29	23	19	44	29
ENSMUSG00000081614	5.93297	-0.336791	0.726545	-0.463551	0.64297	NA	2.90534	3.96445	9.13975	4.82774	6.57355	3.05936	11.6542	5.3394	Gm9436	processed_pseudogene	3	4	11	5	6	3	11	5
ENSMUSG00000022867	5178.22	-0.336646	0.0582542	-5.77892	7.51814e-09	1.06268e-06	4756.04	4636.43	4449.4	4466.63	5626.96	6240.08	5770.92	5479.3	Usp25	protein_coding	4911	4678	5355	4626	5136	6119	5447	5131
ENSMUSG00000025316	956.891	-0.336457	0.24385	-1.37977	0.167656	0.500098	891.94	609.535	1140.81	740.576	600.384	1118.71	1360.36	1192.82	Banp	protein_coding	921	615	1373	767	548	1097	1284	1117
ENSMUSG00000042535	5403.66	-0.336372	0.0489451	-6.87244	6.31151e-12	1.75121e-09	4896.47	4862.4	4587.33	4762.09	5736.52	6269.65	6087.71	6027.12	Gtpbp1	protein_coding	5056	4906	5521	4932	5236	6148	5746	5644
ENSMUSG00000030615	565.119	-0.336091	0.0886461	-3.79138	0.00014981	0.00430827	525.867	479.699	540.076	451.877	633.252	636.348	654.751	599.081	Tmem126a	protein_coding	543	484	650	468	578	624	618	561
ENSMUSG00000091541	5.02846	-0.336007	0.768523	-0.437211	0.661958	NA	7.74757	1.98223	4.15443	3.86219	7.66914	2.03958	5.29734	7.47516	Vmn1r9	protein_coding	8	2	5	4	7	2	5	7
ENSMUSG00000062121	40.9302	-0.335599	0.302749	-1.10851	0.267644	0.623267	50.3592	37.6623	23.2648	33.7942	52.5884	48.9498	42.3787	38.4437	Olfr149	protein_coding	52	38	28	35	48	48	40	36
ENSMUSG00000078870	183.163	-0.335348	0.166559	-2.01338	0.0440742	0.246404	174.32	148.667	150.391	174.764	216.927	243.729	155.742	200.762	Gm14410	protein_coding	180	150	181	181	198	239	147	188
ENSMUSG00000032501	622.931	-0.335265	0.853256	-0.392924	0.694376	0.898331	945.204	996.069	127.126	135.177	1333.34	532.329	660.049	254.156	Trib1	protein_coding	976	1005	153	140	1217	522	623	238
ENSMUSG00000037972	213.273	-0.335148	0.190261	-1.76151	0.0781515	0.345177	139.456	199.214	219.354	196.006	212.545	188.661	278.64	272.31	Snn	protein_coding	144	201	264	203	194	185	263	255
ENSMUSG00000014873	1126.53	-0.335104	0.11111	-3.01595	0.00256171	0.036905	1051.73	921.735	1026.98	984.86	1014.52	1417.5	1349.76	1245.15	Surf2	protein_coding	1086	930	1236	1020	926	1390	1274	1166
ENSMUSG00000030103	345.55	-0.334946	0.317439	-1.05515	0.291356	0.647396	439.675	291.387	214.369	277.112	678.172	287.58	337.97	238.137	Bhlhe40	protein_coding	454	294	258	287	619	282	319	223
ENSMUSG00000040850	3849.36	-0.334945	0.0529095	-6.33052	2.44331e-10	5.15607e-08	3417.65	3562.06	3342.66	3296.38	4421.81	4319.82	4388.32	4046.2	Psme4	protein_coding	3529	3594	4023	3414	4036	4236	4142	3789
ENSMUSG00000024621	4114.62	-0.334848	0.135876	-2.46437	0.0137254	0.119384	4477.13	3856.42	2953.8	3270.31	5299.38	4211.72	4744.3	4103.87	Csf1r	protein_coding	4623	3891	3555	3387	4837	4130	4478	3843
ENSMUSG00000028689	502.381	-0.334789	0.0969678	-3.45258	0.00055526	0.0118849	467.76	444.019	424.583	441.256	628.87	571.081	501.129	540.348	Ccdc163	protein_coding	483	448	511	457	574	560	473	506
ENSMUSG00000079262	80.0702	-0.334646	0.276803	-1.20897	0.226674	0.580559	96.8447	57.4846	54.8385	74.3472	99.6989	104.018	56.1518	97.1771	Slco1a6	protein_coding	100	58	66	77	91	102	53	91
ENSMUSG00000027776	562.752	-0.334606	0.0869028	-3.85035	0.00011795	0.00357741	505.529	545.112	491.885	448.98	600.384	623.09	642.038	645	Il12a	protein_coding	522	550	592	465	548	611	606	604
ENSMUSG00000056749	384.158	-0.334559	0.222987	-1.50035	0.133523	0.449872	416.432	397.436	224.339	321.528	571.899	403.836	417.431	320.364	Nfil3	protein_coding	430	401	270	333	522	396	394	300
ENSMUSG00000074034	63.9362	-0.334082	0.285767	-1.16907	0.242375	0.597975	53.2646	45.5912	67.3018	59.864	52.5884	49.9696	96.4116	86.4983	Gm5921	processed_pseudogene	55	46	81	62	48	49	91	81
ENSMUSG00000098113	38.7171	-0.333928	0.342677	-0.974466	0.329825	0.682848	30.0219	32.7067	43.2061	30.8976	29.581	29.5738	64.6276	49.1225	Gm2445	processed_pseudogene	31	33	52	32	27	29	61	46
ENSMUSG00000028536	5.69596	-0.333631	0.681008	-0.489908	0.624199	NA	2.90534	4.95557	8.30887	3.86219	6.57355	4.07915	8.47575	6.40728	2610528J11Rik	protein_coding	3	5	10	4	6	4	8	6
ENSMUSG00000114931	33.1459	-0.333588	0.439865	-0.758387	0.448219	0.771739	24.2112	24.7778	38.2208	29.932	26.2942	15.2968	44.4977	61.9371	Gm32256	processed_pseudogene	25	25	46	31	24	15	42	58
ENSMUSG00000056054	20521.7	-0.333564	0.440707	-0.756884	0.449119	0.772223	34270.4	20690.5	8623.77	9054.92	29360.8	22176.3	21824	18173.2	S100a8	protein_coding	35387	20876	10379	9378	26799	21746	20599	17018
ENSMUSG00000005447	574.754	-0.333502	0.136747	-2.43883	0.0147349	0.123588	385.442	557.997	487.731	603.468	637.635	605.754	658.989	661.018	Pafah1b3	protein_coding	398	563	587	625	582	594	622	619
ENSMUSG00000071491	11.8436	-0.333057	0.513775	-0.648254	0.516821	0.815756	5.81068	13.8756	11.6324	10.621	6.57355	13.2572	15.892	17.0861	Vmn1r209	protein_coding	6	14	14	11	6	13	15	16
ENSMUSG00000015961	5118.52	-0.332999	0.0825269	-4.03504	5.45933e-05	0.00192012	4606.9	4752.39	4208.44	4554.49	6456.32	5688.38	5076.97	5604.24	Adss	protein_coding	4757	4795	5065	4717	5893	5578	4792	5248
ENSMUSG00000003484	179.004	-0.332906	0.295769	-1.12556	0.260352	0.616503	208.216	220.027	81.4269	124.556	244.317	184.582	207.656	161.25	Cyp4f18	protein_coding	215	222	98	129	223	181	196	151
ENSMUSG00000028121	156.929	-0.332887	0.154931	-2.14862	0.0316645	0.200479	121.056	166.507	125.464	142.901	196.111	166.225	170.574	166.589	Bcar3	protein_coding	125	168	151	148	179	163	161	156
ENSMUSG00000059554	284.58	-0.332674	0.113171	-2.93956	0.00328674	0.044038	242.112	257.689	271.7	235.594	336.347	318.174	278.64	336.382	Ccdc28a	protein_coding	250	260	327	244	307	312	263	315
ENSMUSG00000011148	8270.62	-0.332349	0.167695	-1.98186	0.0474947	0.258625	8371.25	8763.42	5360.05	6794.57	11845.5	7917.63	8240.54	8871.95	Adssl1	protein_coding	8644	8842	6451	7037	10812	7764	7778	8308
ENSMUSG00000051354	4.45823	-0.332119	0.890867	-0.372804	0.709294	NA	6.77913	1.98223	4.15443	2.89665	2.19118	9.17809	7.41628	1.06788	Samd3	protein_coding	7	2	5	3	2	9	7	1
ENSMUSG00000048856	76.4636	-0.33203	0.192348	-1.72619	0.0843124	0.359287	72.6335	67.3957	62.3165	68.554	85.4562	74.4445	79.4601	101.449	Slc25a47	protein_coding	75	68	75	71	78	73	75	95
ENSMUSG00000079457	5.21569	-0.331983	0.737759	-0.449989	0.652719	NA	3.87379	6.93779	6.64709	0.965549	5.47796	6.11873	5.29734	6.40728	Gm7609	protein_coding	4	7	8	1	5	6	5	6
ENSMUSG00000080775	9.97292	-0.331977	0.529777	-0.626635	0.530899	0.822761	7.74757	6.93779	9.97064	10.621	6.57355	8.1583	15.892	13.8824	Gm6368	processed_pseudogene	8	7	12	11	6	8	15	13
ENSMUSG00000033377	6.85436	-0.331842	0.825468	-0.402005	0.68768	NA	0	3.96445	12.4633	7.72439	6.57355	8.1583	8.47575	7.47516	Palmd	protein_coding	0	4	15	8	6	8	8	7
ENSMUSG00000013698	249.262	-0.33146	0.129054	-2.56839	0.0102173	0.0985746	203.374	244.805	205.229	229.801	288.141	234.551	294.532	293.667	Pea15a	protein_coding	210	247	247	238	263	230	278	275
ENSMUSG00000029093	11.2016	-0.33096	0.536624	-0.616744	0.537404	0.824992	7.74757	5.94668	13.2942	12.5521	12.0515	6.11873	16.9515	14.9503	Sorcs2	protein_coding	8	6	16	13	11	6	16	14
ENSMUSG00000048163	9484.81	-0.330612	0.0991871	-3.33322	0.000858471	0.0164903	9649.6	8182.63	7870.99	7907.84	12170.9	9375.93	10430.5	10290.1	Selplg	protein_coding	9964	8256	9473	8190	11109	9194	9845	9636
ENSMUSG00000034940	2442.26	-0.330132	0.0603944	-5.46627	4.59611e-08	5.06349e-06	2239.05	2029.8	2304.88	2080.76	2712.69	2687.14	2803.35	2680.38	Synrg	protein_coding	2312	2048	2774	2155	2476	2635	2646	2510
ENSMUSG00000093798	114.783	-0.330115	0.296277	-1.11421	0.26519	0.620834	97.8131	58.4757	117.155	133.246	77.787	127.473	155.742	150.571	Gm8355	processed_pseudogene	101	59	141	138	71	125	147	141
ENSMUSG00000082420	5.25708	-0.329875	0.74794	-0.441045	0.659181	NA	4.84223	2.97334	4.98532	5.79329	5.47796	3.05936	3.1784	11.7467	Gm6517	processed_pseudogene	5	3	6	6	5	3	3	11
ENSMUSG00000054855	236.801	-0.32954	0.247772	-1.33001	0.183514	0.52115	302.155	223.992	143.743	169.937	345.112	251.888	202.358	255.223	Rnd1	protein_coding	312	226	173	176	315	247	191	239
ENSMUSG00000017607	92.6513	-0.329528	0.236631	-1.39258	0.163746	0.494041	102.655	77.3068	58.993	89.796	122.706	85.6622	118.66	85.4305	Tns4	protein_coding	106	78	71	93	112	84	112	80
ENSMUSG00000021127	844.547	-0.329214	0.162293	-2.02851	0.0425079	0.240325	640.143	815.686	935.579	602.502	780.062	1046.3	1071.12	864.983	Zfp36l1	protein_coding	661	823	1126	624	712	1026	1011	810
ENSMUSG00000029452	18.2933	-0.329175	0.412656	-0.797699	0.425045	0.757972	19.3689	12.8845	12.4633	20.2765	12.0515	21.4155	21.1894	26.697	Tmem116	protein_coding	20	13	15	21	11	21	20	25
ENSMUSG00000097295	15.4983	-0.329081	0.451846	-0.728304	0.466428	0.784601	13.5583	16.8489	8.30887	16.4143	10.9559	14.277	20.1299	23.4934	Hmgb1-ps8	processed_pseudogene	14	17	10	17	10	14	19	22
ENSMUSG00000048652	46.2358	-0.328753	0.301339	-1.09097	0.275284	0.630634	45.517	41.6267	39.0517	37.6564	78.8826	35.6926	47.6761	43.7831	Samd13	protein_coding	47	42	47	39	72	35	45	41
ENSMUSG00000029832	9.83516	-0.32845	0.649702	-0.50554	0.61318	0.86444	11.6214	7.9289	6.64709	8.68994	23.0074	11.2177	5.29734	4.27152	Nfe2l3	protein_coding	12	8	8	9	21	11	5	4
ENSMUSG00000020623	546.414	-0.32843	0.102942	-3.19043	0.00142063	0.0240512	466.791	555.023	457.819	458.636	679.267	573.121	591.183	589.47	Map2k6	protein_coding	482	560	551	475	620	562	558	552
ENSMUSG00000029776	2977.16	-0.328133	0.0525885	-6.23964	4.38589e-10	8.61245e-08	2687.44	2555.09	2641.39	2675.54	3523.42	3227.63	3202.77	3304.02	Hibadh	protein_coding	2775	2578	3179	2771	3216	3165	3023	3094
ENSMUSG00000037995	25.039	-0.327856	0.323843	-1.01239	0.311352	0.666426	26.1481	18.8311	21.6031	22.2076	26.2942	21.4155	32.8435	30.9685	Igsf9	protein_coding	27	19	26	23	24	21	31	29
ENSMUSG00000033949	48.1622	-0.327688	0.323604	-1.01262	0.311241	0.666285	40.6748	51.5379	24.9266	54.0707	42.7281	44.8707	74.1628	52.3262	Trim36	protein_coding	42	52	30	56	39	44	70	49
ENSMUSG00000066543	10.037	-0.327441	0.570574	-0.57388	0.566049	0.840268	5.81068	14.8667	9.13975	5.79329	9.86033	6.11873	15.892	12.8146	Rpl17-ps9	processed_pseudogene	6	15	11	6	9	6	15	12
ENSMUSG00000042709	1519.85	-0.326993	0.0677956	-4.82322	1.4126e-06	9.53379e-05	1355.83	1308.27	1446.57	1281.28	1778.15	1733.64	1597.68	1657.35	Atpaf2	protein_coding	1400	1320	1741	1327	1623	1700	1508	1552
ENSMUSG00000100736	10.4728	-0.326558	0.584194	-0.558989	0.576169	0.845323	5.81068	3.96445	9.97064	17.3799	10.9559	10.1979	15.892	9.61093	Gm5147	processed_pseudogene	6	4	12	18	10	10	15	9
ENSMUSG00000103034	118.113	-0.326472	0.309027	-1.05645	0.290763	0.646427	80.3811	103.076	119.648	115.866	139.14	58.1279	165.277	163.386	Gm8797	protein_coding	83	104	144	120	127	57	156	153
ENSMUSG00000007867	13.8095	-0.326405	0.476658	-0.684779	0.493483	0.803854	11.6214	8.92002	15.7868	12.5521	21.9118	16.3166	15.892	7.47516	Ift43	protein_coding	12	9	19	13	20	16	15	7
ENSMUSG00000030769	106.943	-0.32598	0.26513	-1.22951	0.218879	0.570656	103.624	131.818	60.6547	84.0027	146.809	126.454	90.0548	112.127	Slc5a11	protein_coding	107	133	73	87	134	124	85	105
ENSMUSG00000031304	1405.61	-0.325875	0.0791227	-4.1186	3.8118e-05	0.00144588	1213.46	1147.71	1346.04	1281.28	1659.82	1426.68	1565.89	1603.96	Il2rg	protein_coding	1253	1158	1620	1327	1515	1399	1478	1502
ENSMUSG00000082867	4.5832	-0.325558	0.973605	-0.334384	0.738089	NA	2.90534	5.94668	1.66177	5.79329	4.38237	0	5.29734	10.6788	Gm15730	processed_pseudogene	3	6	2	6	4	0	5	10
ENSMUSG00000114398	4.99584	-0.32546	0.725647	-0.44851	0.653785	NA	5.81068	1.98223	4.15443	5.79329	3.28678	5.09894	5.29734	8.54305	Gm20763	processed_pseudogene	6	2	5	6	3	5	5	8
ENSMUSG00000032067	1652.27	-0.325134	0.0721904	-4.50385	6.67343e-06	0.000345979	1405.22	1601.64	1445.74	1415.49	1867.98	1941.68	1700.45	1839.96	Pts	protein_coding	1451	1616	1740	1466	1705	1904	1605	1723
ENSMUSG00000035164	204.215	-0.324758	0.157136	-2.06673	0.0387596	0.227532	177.226	220.027	159.53	168.971	262.942	234.551	218.25	192.219	Zc3h12c	protein_coding	183	222	192	175	240	230	206	180
ENSMUSG00000073491	11.893	-0.324687	0.469265	-0.691905	0.488997	0.801339	12.5898	12.8845	9.13975	7.72439	12.0515	17.3364	9.53521	13.8824	Ifi213	protein_coding	13	13	11	8	11	17	9	13
ENSMUSG00000030844	1338.15	-0.324633	0.128832	-2.51982	0.0117416	0.108461	1080.79	1383.59	1272.92	1015.76	1273.08	1754.03	1467.36	1457.66	Rgs10	protein_coding	1116	1396	1532	1052	1162	1720	1385	1365
ENSMUSG00000035735	8.62845	-0.324504	0.62824	-0.516529	0.605485	0.860363	8.71602	5.94668	9.13975	6.75884	17.5295	7.13851	10.5947	3.20364	Dagla	protein_coding	9	6	11	7	16	7	10	3
ENSMUSG00000025723	28.9709	-0.324108	0.314128	-1.03177	0.30218	0.655862	29.0534	28.7423	18.2795	27.0354	40.5369	28.5541	29.6651	29.9007	Nmb	protein_coding	30	29	22	28	37	28	28	28
ENSMUSG00000025978	73.9197	-0.324009	0.235478	-1.37596	0.168834	0.502022	84.2549	66.4046	59.8238	52.1396	93.1253	63.2268	77.3412	95.0414	Rftn2	protein_coding	87	67	72	54	85	62	73	89
ENSMUSG00000038612	6594.48	-0.324003	0.121849	-2.65906	0.00783597	0.0816456	6386.91	6722.72	4981.17	5338.52	8070.13	8044.09	7062.42	6149.92	Mcl1	protein_coding	6595	6783	5995	5529	7366	7888	6666	5759
ENSMUSG00000050312	982.358	-0.32387	0.0959101	-3.37681	0.000733312	0.0146415	868.697	976.246	795.159	850.648	1206.25	976.957	1072.18	1112.73	Nsun3	protein_coding	897	985	957	881	1101	958	1012	1042
ENSMUSG00000107539	4.47394	-0.323775	1.14821	-0.281982	0.777957	NA	0	6.93779	4.15443	4.82774	4.38237	11.2177	0	4.27152	Gm44790	protein_coding	0	7	5	5	4	11	0	4
ENSMUSG00000039236	724.935	-0.323716	0.194374	-1.66542	0.0958282	0.383341	664.355	619.446	653.077	639.193	505.068	1079.96	909.024	729.363	Isg20	protein_coding	686	625	786	662	461	1059	858	683
ENSMUSG00000000594	6827.75	-0.323603	0.0942305	-3.43416	0.000594383	0.0125079	6454.7	6015.06	6009.8	5780.74	8961.94	6663.29	7566.72	7169.75	Gm2a	protein_coding	6665	6069	7233	5987	8180	6534	7142	6714
ENSMUSG00000063320	558.124	-0.323395	0.168614	-1.91796	0.0551158	0.281416	351.546	514.388	633.967	482.774	604.767	714.871	568.934	593.742	1190007I07Rik	protein_coding	363	519	763	500	552	701	537	556
ENSMUSG00000024558	33.0175	-0.323372	0.409457	-0.789758	0.429669	0.760542	44.5486	37.6623	20.7722	14.4832	35.0589	25.4947	47.6761	38.4437	Mapk4	protein_coding	46	38	25	15	32	25	45	36
ENSMUSG00000008398	2081.28	-0.32332	0.0860745	-3.75629	0.000172454	0.00485994	1781.94	1930.69	1819.64	1863.51	2513.29	1974.31	2309.64	2457.19	Elk3	protein_coding	1840	1948	2190	1930	2294	1936	2180	2301
ENSMUSG00000067341	6.41331	-0.323092	0.679657	-0.475375	0.63452	NA	8.71602	4.95557	2.49266	6.75884	5.47796	11.2177	7.41628	4.27152	H2-Eb2	protein_coding	9	5	3	7	5	11	7	4
ENSMUSG00000038352	216.278	-0.322937	0.179556	-1.79853	0.0720926	0.329226	218.869	197.231	170.332	182.489	295.81	248.828	244.737	171.929	Arl5c	protein_coding	226	199	205	189	270	244	231	161
ENSMUSG00000021756	1576.43	-0.322737	0.124466	-2.59298	0.00951489	0.0936421	1363.57	1480.72	1343.54	1415.49	1909.62	1467.47	2126.35	1504.64	Il6st	protein_coding	1408	1494	1617	1466	1743	1439	2007	1409
ENSMUSG00000114635	43.9144	-0.322513	0.352813	-0.914119	0.360654	0.708772	25.1796	48.5645	26.5884	56.0018	53.684	50.9894	58.2708	32.0364	Gm49392	protein_coding	26	49	32	58	49	50	55	30
ENSMUSG00000010057	574.521	-0.322419	0.0858381	-3.75613	0.000172561	0.00485994	535.551	484.654	529.275	492.43	612.436	636.348	606.016	699.462	Nprl2	protein_coding	553	489	637	510	559	624	572	655
ENSMUSG00000057069	1726.5	-0.322365	0.117278	-2.74873	0.00598265	0.0676513	1911.71	1484.69	1421.65	1319.9	2002.74	1836.64	2028.88	1805.79	Ero1b	protein_coding	1974	1498	1711	1367	1828	1801	1915	1691
ENSMUSG00000041329	3129.17	-0.322001	0.405888	-0.793325	0.427589	0.759146	1989.19	2104.13	3973.3	3058.86	1526.16	4729.78	3561.93	4089.98	Atp1b2	protein_coding	2054	2123	4782	3168	1393	4638	3362	3830
ENSMUSG00000096156	11.2608	-0.321774	0.779478	-0.412807	0.679748	0.892123	15.4951	12.8845	11.6324	0	12.0515	7.13851	10.5947	20.2897	Gm9242	processed_pseudogene	16	13	14	0	11	7	10	19
ENSMUSG00000022180	944.994	-0.321143	0.086159	-3.72732	0.000193525	0.00526551	785.41	859.295	897.358	817.82	1095.59	928.007	1059.47	1117	Slc7a8	protein_coding	811	867	1080	847	1000	910	1000	1046
ENSMUSG00000066878	4845.75	-0.3211	0.994096	-0.323007	0.74669	0.919875	64.8859	4681.03	5799.59	6689.32	4234.46	5463	6259.34	5574.34	Gm10184	protein_coding	67	4723	6980	6928	3865	5357	5908	5220
ENSMUSG00000063406	4136.42	-0.321007	0.0785611	-4.08609	4.38711e-05	0.00159932	3971.6	3529.35	3636.79	3574.46	5135.04	4445.25	4629.88	4169.01	Tmed5	protein_coding	4101	3561	4377	3702	4687	4359	4370	3904
ENSMUSG00000023927	1828.51	-0.320923	0.156713	-2.04784	0.0405758	0.233198	1881.69	1977.27	1190.66	1455.08	2250.35	1772.39	2157.08	1943.54	Satb1	protein_coding	1943	1995	1433	1507	2054	1738	2036	1820
ENSMUSG00000063234	117.113	-0.320875	0.280725	-1.14303	0.253028	0.610486	150.109	105.058	75.6107	85.9338	187.346	102.999	102.768	127.078	Gpr84	protein_coding	155	106	91	89	171	101	97	119
ENSMUSG00000036478	2173.16	-0.320839	0.141847	-2.26187	0.0237055	0.167871	2171.26	2299.38	1594.47	1665.57	2861.69	2260.87	2423	2109.06	Btg1	protein_coding	2242	2320	1919	1725	2612	2217	2287	1975
ENSMUSG00000019806	413.121	-0.320821	0.0951856	-3.37048	0.000750379	0.0149016	343.799	338.961	392.179	393.944	439.332	468.083	452.393	476.275	Aig1	protein_coding	355	342	472	408	401	459	427	446
ENSMUSG00000026864	61272.6	-0.32064	0.115641	-2.77273	0.00555885	0.0639204	68452.7	48438.7	48884.4	52190.8	69309.3	67493.6	73629.9	61781.2	Hspa5	protein_coding	70683	48873	58834	54053	63262	66184	69497	57854
ENSMUSG00000014402	1903.09	-0.320005	0.0655913	-4.87877	1.06752e-06	7.43936e-05	1706.4	1575.87	1834.6	1653.02	2096.96	2128.3	2190.98	2038.58	Tsg101	protein_coding	1762	1590	2208	1712	1914	2087	2068	1909
ENSMUSG00000031753	2083.49	-0.319973	0.0637155	-5.02191	5.11614e-07	3.91098e-05	1957.23	1747.33	1827.95	1880.89	2459.6	2306.76	2305.4	2182.75	Cog4	protein_coding	2021	1763	2200	1948	2245	2262	2176	2044
ENSMUSG00000000869	24.0387	-0.318826	0.396126	-0.804862	0.420899	0.754366	22.2743	26.7601	24.9266	11.5866	28.4854	33.653	28.6056	16.0182	Il4	protein_coding	23	27	30	12	26	33	27	15
ENSMUSG00000052712	2759.15	-0.318771	0.0753443	-4.23086	2.328e-05	0.000977045	2392.06	2690.87	2427.02	2312.49	3344.84	3096.08	2883.87	2925.99	BC004004	protein_coding	2470	2715	2921	2395	3053	3036	2722	2740
ENSMUSG00000067951	19.3618	-0.3187	0.382957	-0.832208	0.405292	0.744725	23.2427	15.8578	19.1104	10.621	25.1986	19.376	20.1299	21.3576	Vmn1r227	protein_coding	24	16	23	11	23	19	19	20
ENSMUSG00000062797	1174.22	-0.31833	0.118801	-2.67954	0.00737245	0.0783817	1074.98	850.375	1272.09	981.963	1342.1	1314.51	1319.04	1238.74	Hikeshi	protein_coding	1110	858	1531	1017	1225	1289	1245	1160
ENSMUSG00000069893	165.426	-0.318256	0.199823	-1.59269	0.111229	0.414359	153.015	194.258	100.537	141.936	181.868	176.423	200.24	175.132	9930111J21Rik1	protein_coding	158	196	121	147	166	173	189	164
ENSMUSG00000058755	590.213	-0.318113	0.264155	-1.20427	0.228486	0.582808	641.112	685.85	378.053	396.84	950.974	518.052	717.26	433.56	Osm	protein_coding	662	692	455	411	868	508	677	406
ENSMUSG00000027679	1089.94	-0.317867	0.122594	-2.59284	0.00951858	0.0936421	795.095	1121.94	1072.67	891.201	1342.1	1230.88	1126.21	1139.43	Dnajc19	protein_coding	821	1132	1291	923	1225	1207	1063	1067
ENSMUSG00000021177	2044.92	-0.31772	0.066379	-4.78645	1.69754e-06	0.000110584	1973.69	1739.4	1809.67	1760.2	2152.84	2380.18	2214.29	2329.05	Tdp1	protein_coding	2038	1755	2178	1823	1965	2334	2090	2181
ENSMUSG00000111897	9.13907	-0.317549	0.674452	-0.470826	0.637765	0.876054	4.84223	5.94668	9.13975	12.5521	9.86033	2.03958	12.7136	16.0182	Gm19810	processed_pseudogene	5	6	11	13	9	2	12	15
ENSMUSG00000027710	2935.31	-0.317467	0.0638523	-4.9719	6.62994e-07	4.86943e-05	2755.23	2441.11	2519.25	2739.26	3400.72	3238.85	3091.53	3296.55	Acad9	protein_coding	2845	2463	3032	2837	3104	3176	2918	3087
ENSMUSG00000040265	4.7747	-0.31744	0.764791	-0.415067	0.678093	NA	4.84223	2.97334	2.49266	6.75884	2.19118	5.09894	5.29734	8.54305	Dnm3	protein_coding	5	3	3	7	2	5	5	8
ENSMUSG00000038539	497.86	-0.317285	0.159447	-1.9899	0.0466014	0.254828	452.265	537.183	386.362	397.806	698.988	489.498	553.042	467.732	Atf5	protein_coding	467	542	465	412	638	480	522	438
ENSMUSG00000001467	1056.41	-0.316704	0.093236	-3.39679	0.000681801	0.0138985	876.444	918.762	916.468	1052.45	1116.41	1240.06	1273.48	1057.2	Cyp51	protein_coding	905	927	1103	1090	1019	1216	1202	990
ENSMUSG00000096472	952.84	-0.316451	0.127301	-2.48585	0.0129243	0.115265	838.675	965.344	904.005	686.505	1222.68	920.868	1058.41	1026.23	Cdkn2d	protein_coding	866	974	1088	711	1116	903	999	961
ENSMUSG00000026638	24.8984	-0.316205	0.375862	-0.841279	0.400192	0.741765	13.5583	20.8134	22.4339	31.8631	37.2501	27.5343	23.3083	22.4255	Irf6	protein_coding	14	21	27	33	34	27	22	21
ENSMUSG00000032393	5985.16	-0.316031	0.0452118	-6.99	2.74886e-12	8.40534e-10	5605.37	5310.38	5154.82	5259.34	6811.3	6594.97	6521.03	6624.06	Dpp8	protein_coding	5788	5358	6204	5447	6217	6467	6155	6203
ENSMUSG00000106883	10.2047	-0.316029	0.569827	-0.554605	0.579165	0.847171	3.87379	13.8756	9.97064	8.68994	7.66914	17.3364	8.47575	11.7467	Gm34091	processed_pseudogene	4	14	12	9	7	17	8	11
ENSMUSG00000078291	5.02475	-0.315871	0.89589	-0.352578	0.724405	NA	3.87379	1.98223	9.97064	1.9311	5.47796	1.01979	9.53521	6.40728	Gm3940	processed_pseudogene	4	2	12	2	5	1	9	6
ENSMUSG00000066626	34.0033	-0.315607	0.392436	-0.804225	0.421267	0.754644	23.2427	24.7778	38.2208	34.7598	28.4854	19.376	52.9734	50.1904	Gm5121	processed_pseudogene	24	25	46	36	26	19	50	47
ENSMUSG00000055723	119.163	-0.315267	0.204841	-1.53908	0.123785	0.435358	87.1602	91.1824	133.773	112.004	135.853	107.078	127.136	159.114	Rras2	protein_coding	90	92	161	116	124	105	120	149
ENSMUSG00000105461	15.4624	-0.315	0.949704	-0.331682	0.74013	0.917037	2.90534	1.98223	24.0957	26.0698	1.09559	13.2572	21.1894	33.1043	Gm4742	processed_pseudogene	3	2	29	27	1	13	20	31
ENSMUSG00000000339	1519.11	-0.314812	0.0801378	-3.92838	8.55186e-05	0.00277343	1228.96	1488.65	1397.55	1300.59	1802.25	1687.75	1649.59	1597.55	Rtca	protein_coding	1269	1502	1682	1347	1645	1655	1557	1496
ENSMUSG00000047854	5.0469	-0.314756	0.736996	-0.42708	0.669321	NA	2.90534	8.92002	3.32355	2.89665	5.47796	4.07915	5.29734	7.47516	Stx19	protein_coding	3	9	4	3	5	4	5	7
ENSMUSG00000032679	269.033	-0.314739	0.262442	-1.19927	0.230422	0.58467	147.204	296.343	285.825	229.801	176.39	349.787	333.733	333.179	Cd59a	protein_coding	152	299	344	238	161	343	315	312
ENSMUSG00000027506	1795.69	-0.314349	0.1021	-3.07882	0.0020782	0.031484	1688	1706.7	1444.91	1564.19	2290.88	1814.2	2082.91	1773.75	Tpd52	protein_coding	1743	1722	1739	1620	2091	1779	1966	1661
ENSMUSG00000002396	499.219	-0.314293	0.103342	-3.04129	0.00235568	0.0344008	431.927	461.859	468.62	417.117	643.113	517.032	527.615	526.465	Ocel1	protein_coding	446	466	564	432	587	507	498	493
ENSMUSG00000035840	739.674	-0.3142	0.107729	-2.91659	0.00353881	0.0462042	656.607	761.175	585.775	635.331	834.841	895.374	824.266	724.023	Lysmd3	protein_coding	678	768	705	658	762	878	778	678
ENSMUSG00000023571	3484.6	-0.314072	0.334115	-0.94001	0.347213	0.69833	2067.63	4634.44	3232.15	2493.05	2644.76	4286.17	3212.31	5306.3	C1qtnf12	protein_coding	2135	4676	3890	2582	2414	4203	3032	4969
ENSMUSG00000062590	456.997	-0.313318	0.197315	-1.58791	0.112306	0.416471	390.284	342.925	520.135	376.564	338.538	627.169	543.507	516.854	Armc9	protein_coding	403	346	626	390	309	615	513	484
ENSMUSG00000024575	4.3236	-0.31279	0.933383	-0.335114	0.737539	NA	6.77913	6.93779	0.830887	0.965549	4.38237	5.09894	2.11894	7.47516	Pde6a	protein_coding	7	7	1	1	4	5	2	7
ENSMUSG00000078625	10.0588	-0.312758	0.52992	-0.590197	0.555058	0.834097	7.74757	6.93779	13.2942	7.72439	12.0515	6.11873	12.7136	13.8824	Gm12789	protein_coding	8	7	16	8	11	6	12	13
ENSMUSG00000002032	15.291	-0.312744	0.418431	-0.74742	0.45481	0.777192	15.4951	15.8578	10.8015	12.5521	10.9559	18.3562	16.9515	21.3576	Tmem25	protein_coding	16	16	13	13	10	18	16	20
ENSMUSG00000096764	51.139	-0.312601	0.420528	-0.743353	0.457268	0.779263	59.0753	43.609	24.9266	55.0363	58.0664	47.93	25.4272	95.0414	Gm21985	protein_coding	61	44	30	57	53	47	24	89
ENSMUSG00000070883	59.3906	-0.312585	0.212559	-1.47058	0.141405	0.460961	54.233	59.4668	48.1914	50.2085	64.6399	63.2268	58.2708	76.8874	Ccdc173	protein_coding	56	60	58	52	59	62	55	72
ENSMUSG00000062480	17.1764	-0.312558	0.451236	-0.692671	0.488516	0.801073	15.4951	20.8134	11.6324	13.5177	9.86033	22.4353	15.892	27.7649	Acat3	protein_coding	16	21	14	14	9	22	15	26
ENSMUSG00000025262	569.691	-0.312551	0.138055	-2.26395	0.0235771	0.16742	537.488	382.57	604.055	507.879	582.855	636.348	632.503	673.833	Fam120c	protein_coding	555	386	727	526	532	624	597	631
ENSMUSG00000094627	1971.94	-0.312279	0.080695	-3.86987	0.000108894	0.00334336	1860.39	1794.91	1618.57	1764.06	2380.72	1984.51	2088.21	2284.2	Gm10182	processed_pseudogene	1921	1811	1948	1827	2173	1946	1971	2139
ENSMUSG00000057447	5.50619	-0.312265	0.679322	-0.459672	0.645752	NA	2.90534	6.93779	4.98532	4.82774	7.66914	7.13851	3.1784	6.40728	Olfr1205	protein_coding	3	7	6	5	7	7	3	6
ENSMUSG00000078670	543.213	-0.312061	0.182784	-1.70727	0.0877724	0.366935	363.168	500.512	595.746	478.912	440.428	594.536	650.514	721.887	Fam174b	protein_coding	375	505	717	496	402	583	614	676
ENSMUSG00000020399	50.1141	-0.311916	0.336369	-0.927303	0.353769	0.703213	26.1481	69.3779	45.6988	37.6564	60.2576	44.8707	70.9844	45.9189	Havcr2	protein_coding	27	70	55	39	55	44	67	43
ENSMUSG00000043311	168.518	-0.311902	0.134657	-2.31627	0.0205434	0.15367	131.709	159.569	160.361	149.66	186.251	198.859	169.515	192.219	D17H6S53E	protein_coding	136	161	193	155	170	195	160	180
ENSMUSG00000026885	8.17469	-0.311819	0.596184	-0.523024	0.600958	0.858273	5.81068	12.8845	6.64709	3.86219	9.86033	6.11873	9.53521	10.6788	Ttll11	protein_coding	6	13	8	4	9	6	9	10
ENSMUSG00000058254	18.8767	-0.311528	0.379155	-0.821636	0.411284	0.749101	14.5267	22.7956	16.6177	13.5177	15.3383	21.4155	23.3083	23.4934	Tspan7	protein_coding	15	23	20	14	14	21	22	22
ENSMUSG00000074513	855.381	-0.311347	0.0817325	-3.80934	0.000139336	0.00409348	695.345	839.473	761.923	756.99	961.93	884.156	981.068	962.161	Arfip1	protein_coding	718	847	917	784	878	867	926	901
ENSMUSG00000017652	14.4887	-0.311105	0.621223	-0.500795	0.616515	0.865803	18.4005	15.8578	10.8015	6.75884	14.2427	26.5145	20.1299	3.20364	Cd40	protein_coding	19	16	13	7	13	26	19	3
ENSMUSG00000031378	4023.59	-0.310378	0.09944	-3.12126	0.00180081	0.0285821	4085.88	3525.39	3119.98	3639.15	4941.12	3958.82	4369.25	4549.17	Abcd1	protein_coding	4219	3557	3755	3769	4510	3882	4124	4260
ENSMUSG00000106568	8.69011	-0.309822	0.639342	-0.484595	0.627964	0.871521	5.81068	8.92002	6.64709	9.65549	9.86033	2.03958	13.7731	12.8146	Gm42814	processed_pseudogene	6	9	8	10	9	2	13	12
ENSMUSG00000029470	983.33	-0.309768	0.0757418	-4.08979	4.31765e-05	0.00158808	839.643	835.508	948.873	887.339	1070.39	1067.72	1044.64	1172.53	P2rx4	protein_coding	867	843	1142	919	977	1047	986	1098
ENSMUSG00000048031	5.00992	-0.309405	0.721092	-0.429079	0.667866	NA	4.84223	5.94668	3.32355	3.86219	3.28678	7.13851	8.47575	3.20364	Fcrl5	protein_coding	5	6	4	4	3	7	8	3
ENSMUSG00000113993	13.9159	-0.309282	0.426345	-0.725425	0.468191	0.785808	11.6214	16.8489	11.6324	9.65549	18.6251	15.2968	14.8326	12.8146	Gm47659	processed_pseudogene	12	17	14	10	17	15	14	12
ENSMUSG00000021339	2705.1	-0.309161	0.0513635	-6.01906	1.75428e-09	2.95329e-07	2479.22	2423.27	2313.19	2451.53	2937.28	3114.43	3030.08	2891.82	Mrs2	protein_coding	2560	2445	2784	2539	2681	3054	2860	2708
ENSMUSG00000034872	7.43862	-0.308737	0.653289	-0.472589	0.636507	NA	4.84223	11.8934	4.15443	5.79329	4.38237	6.11873	12.7136	9.61093	Gipc3	protein_coding	5	12	5	6	4	6	12	9
ENSMUSG00000029924	87.3699	-0.308608	0.31831	-0.969522	0.332285	0.685289	51.3277	54.5112	122.971	83.0372	66.8311	120.335	102.768	97.1771	Slc37a3	protein_coding	53	55	148	86	61	118	97	91
ENSMUSG00000052426	5.46987	-0.308487	0.748081	-0.412371	0.680068	NA	6.77913	2.97334	4.98532	4.82774	1.09559	7.13851	7.41628	8.54305	Gm9877	pseudogene	7	3	6	5	1	7	7	8
ENSMUSG00000034771	72.6693	-0.308153	0.224054	-1.37535	0.169022	0.502313	81.3495	67.3957	58.993	52.1396	75.5959	72.4049	74.1628	99.3129	Tle2	protein_coding	84	68	71	54	69	71	70	93
ENSMUSG00000008822	749.636	-0.307852	0.112616	-2.73365	0.00626372	0.0698542	650.796	642.241	783.526	602.502	759.245	949.422	799.899	809.454	Acyp1	protein_coding	672	648	943	624	693	931	755	758
ENSMUSG00000096854	8.88468	-0.307601	0.520043	-0.591491	0.554192	0.83368	6.77913	8.92002	8.30887	7.72439	10.9559	8.1583	7.41628	12.8146	Ifnz	protein_coding	7	9	10	8	10	8	7	12
ENSMUSG00000056130	924.901	-0.307586	0.0978317	-3.14403	0.00166637	0.0270794	864.823	847.402	707.085	888.305	1096.69	921.888	1042.52	1030.5	Ticam2	protein_coding	893	855	851	920	1001	904	984	965
ENSMUSG00000029338	624.235	-0.307247	0.133373	-2.30367	0.0212412	0.157397	579.131	564.934	531.768	556.156	886.334	662.862	590.124	622.574	Antxr2	protein_coding	598	570	640	576	809	650	557	583
ENSMUSG00000040128	1471.79	-0.307112	0.177972	-1.72561	0.0844168	0.359552	1486.57	1673	1012.85	1091.07	2023.56	1589.85	1579.67	1317.76	Pnrc1	protein_coding	1535	1688	1219	1130	1847	1559	1491	1234
ENSMUSG00000021012	4759.07	-0.307028	0.0429153	-7.15428	8.4112e-13	3.07378e-10	4364.79	4140.87	4190.16	4322.76	5388.12	5298.82	5105.58	5261.45	Zc3h14	protein_coding	4507	4178	5043	4477	4918	5196	4819	4927
ENSMUSG00000011158	2135.06	-0.306714	0.0706053	-4.34407	1.39866e-05	0.000646794	1857.48	2016.91	1910.21	1851.92	2284.31	2619.83	2251.37	2288.47	Brf1	protein_coding	1918	2035	2299	1918	2085	2569	2125	2143
ENSMUSG00000036853	6.4969	-0.306693	0.75135	-0.408189	0.683135	NA	2.90534	9.91113	7.47798	2.89665	12.0515	7.13851	2.11894	7.47516	Mcoln3	protein_coding	3	10	9	3	11	7	2	7
ENSMUSG00000025491	2116.22	-0.306351	0.183692	-1.66774	0.095367	0.382333	1506.9	2299.38	2198.53	1564.19	2541.77	1678.57	2874.34	2266.04	Ifitm1	protein_coding	1556	2320	2646	1620	2320	1646	2713	2122
ENSMUSG00000025880	421.62	-0.306327	0.232408	-1.31806	0.187485	0.526441	498.75	427.17	309.09	273.25	647.495	400.777	466.166	350.265	Smad7	protein_coding	515	431	372	283	591	393	440	328
ENSMUSG00000025175	16.2452	-0.306311	0.553536	-0.553371	0.580009	0.847233	11.6214	26.7601	14.956	4.82774	12.0515	19.376	26.4867	13.8824	Fn3k	protein_coding	12	27	18	5	11	19	25	13
ENSMUSG00000040270	176.579	-0.306132	0.193578	-1.58144	0.113778	0.418956	113.308	173.445	171.994	172.833	187.346	211.096	229.905	152.707	Bach2	protein_coding	117	175	207	179	171	207	217	143
ENSMUSG00000026648	461.38	-0.306069	0.0915921	-3.34165	0.000832806	0.0161841	454.202	391.49	385.531	420.014	490.825	538.448	497.95	512.583	Dclre1c	protein_coding	469	395	464	435	448	528	470	480
ENSMUSG00000114184	182.49	-0.306027	0.244205	-1.25316	0.210149	0.559562	89.0971	207.143	201.905	154.488	182.964	222.314	207.656	194.354	Gm7143	processed_pseudogene	92	209	243	160	167	218	196	182
ENSMUSG00000034445	1407.26	-0.305652	0.101201	-3.02025	0.0025257	0.0365628	1509.81	1203.21	1135.82	1186.66	1588.61	1443	1597.68	1593.28	Cyb561a3	protein_coding	1559	1214	1367	1229	1450	1415	1508	1492
ENSMUSG00000055313	55.573	-0.305547	0.280325	-1.08997	0.275726	0.630941	32.9272	46.5823	63.1474	56.0018	54.7796	81.583	54.0329	55.5298	Pgbd1	protein_coding	34	47	76	58	50	80	51	52
ENSMUSG00000043998	5279.36	-0.305061	0.0516385	-5.90762	3.47095e-09	5.36136e-07	4936.17	4598.76	4709.47	4648.15	6163.8	5676.14	5882.17	5620.26	Mgat2	protein_coding	5097	4640	5668	4814	5626	5566	5552	5263
ENSMUSG00000114932	8.17863	-0.304988	0.675802	-0.451298	0.651775	0.880439	9.68447	2.97334	11.6324	4.82774	12.0515	4.07915	13.7731	6.40728	Gm4936	processed_pseudogene	10	3	14	5	11	4	13	6
ENSMUSG00000042647	242.976	-0.304542	0.155932	-1.95304	0.0508143	0.268934	201.437	233.903	242.619	191.179	329.773	243.729	226.726	274.445	Acad12	protein_coding	208	236	292	198	301	239	214	257
ENSMUSG00000022946	914.387	-0.304359	0.138083	-2.20418	0.0275116	0.183775	828.991	775.05	908.159	760.852	749.385	1175.82	1037.22	1079.63	Dop1b	protein_coding	856	782	1093	788	684	1153	979	1011
ENSMUSG00000026740	1583.27	-0.304326	0.0835483	-3.64252	0.000269981	0.00681145	1611.5	1375.66	1355.18	1325.7	1848.26	1810.12	1687.73	1652.01	Dnajc1	protein_coding	1664	1388	1631	1373	1687	1775	1593	1547
ENSMUSG00000026072	326.626	-0.304234	0.170268	-1.78679	0.0739714	0.334434	213.058	362.747	255.913	337.942	380.17	354.886	367.636	340.654	Il1r1	protein_coding	220	366	308	350	347	348	347	319
ENSMUSG00000038143	104.715	-0.304194	0.193411	-1.57278	0.115769	0.423263	99.75	114.969	81.4269	79.175	117.228	134.612	111.244	99.3129	Stox2	protein_coding	103	116	98	82	107	132	105	93
ENSMUSG00000043639	40.0304	-0.304094	0.30755	-0.988763	0.322779	0.67573	33.8956	36.6712	33.2355	39.5875	46.0149	52.0092	24.3678	54.4619	Rbm20	protein_coding	35	37	40	41	42	51	23	51
ENSMUSG00000090935	1730.72	-0.304076	0.0532892	-5.70614	1.15567e-08	1.53234e-06	1605.68	1576.86	1493.1	1521.7	1904.14	1959.01	1927.17	1858.11	Synj2bp	protein_coding	1658	1591	1797	1576	1738	1921	1819	1740
ENSMUSG00000044734	14446.4	-0.3038	0.165321	-1.83764	0.0661162	0.314034	15805.1	14614	9772.89	11532.5	20594.9	14346.4	14491.4	14414.3	Serpinb1a	protein_coding	16320	14745	11762	11944	18798	14068	13678	13498
ENSMUSG00000022724	2160.58	-0.303621	0.0866465	-3.50414	0.000458088	0.0102441	1977.57	1662.1	2128.73	1966.82	2218.57	2493.38	2421.94	2415.55	Riox2	protein_coding	2042	1677	2562	2037	2025	2445	2286	2262
ENSMUSG00000061436	1635.43	-0.303595	0.0882501	-3.44017	0.000581355	0.0123377	1615.37	1365.75	1435.77	1438.67	2035.61	1646.96	1751.3	1794.04	Hipk2	protein_coding	1668	1378	1728	1490	1858	1615	1653	1680
ENSMUSG00000034739	16.7977	-0.303485	0.455936	-0.66563	0.505648	0.811165	26.1481	8.92002	11.6324	13.5177	17.5295	19.376	14.8326	22.4255	Mfrp	protein_coding	27	9	14	14	16	19	14	21
ENSMUSG00000018340	4843.09	-0.303455	0.105154	-2.8858	0.00390416	0.0494472	4858.7	4349	3846.17	4288.97	6165.99	4666.55	5584.46	4984.87	Anxa6	protein_coding	5017	4388	4629	4442	5628	4576	5271	4668
ENSMUSG00000032515	1064.01	-0.303335	0.343215	-0.883805	0.376802	0.722871	1187.32	1224.02	685.482	713.54	1842.79	849.483	1113.5	895.952	Csrnp1	protein_coding	1226	1235	825	739	1682	833	1051	839
ENSMUSG00000022518	8.16285	-0.303189	0.598097	-0.506923	0.612209	0.863754	8.71602	5.94668	4.98532	9.65549	6.57355	9.17809	5.29734	14.9503	4930562C15Rik	protein_coding	9	6	6	10	6	9	5	14
ENSMUSG00000024507	3779.51	-0.303075	0.0488927	-6.19877	5.69074e-10	1.03981e-07	3450.58	3217.15	3412.45	3454.73	4326.49	4065.89	4216.68	4092.12	Hsd17b4	protein_coding	3563	3246	4107	3578	3949	3987	3980	3832
ENSMUSG00000032666	811.838	-0.303032	0.0782627	-3.87198	0.000107953	0.00332127	738.925	719.548	711.239	737.679	1001.37	859.681	869.824	856.44	1700025G04Rik	protein_coding	763	726	856	764	914	843	821	802
ENSMUSG00000035268	1743.64	-0.302795	0.055838	-5.42274	5.86931e-08	6.14965e-06	1618.27	1519.38	1598.63	1508.19	2001.65	1930.46	1916.58	1855.98	Pkig	protein_coding	1671	1533	1924	1562	1827	1893	1809	1738
ENSMUSG00000012483	1327.74	-0.302406	0.063109	-4.7918	1.65293e-06	0.000109583	1225.09	1099.14	1226.39	1205	1476.86	1517.44	1426.04	1445.91	Rpa3	protein_coding	1265	1109	1476	1248	1348	1488	1346	1354
ENSMUSG00000081221	320.062	-0.302261	0.206855	-1.46122	0.143954	0.464141	328.303	357.792	217.692	243.318	294.714	279.422	416.371	422.881	Gm14760	processed_pseudogene	339	361	262	252	269	274	393	396
ENSMUSG00000036295	30.2383	-0.302235	0.342256	-0.883069	0.377199	0.72317	28.085	36.6712	29.081	14.4832	30.6766	31.6134	31.784	39.5116	Lrrn3	protein_coding	29	37	35	15	28	31	30	37
ENSMUSG00000032648	23.7912	-0.302146	0.353359	-0.855067	0.392514	0.735269	24.2112	27.7512	13.2942	20.2765	21.9118	26.5145	28.6056	27.7649	Pygm	protein_coding	25	28	16	21	20	26	27	26
ENSMUSG00000021115	4921.06	-0.301868	0.0769896	-3.9209	8.822e-05	0.00281834	4429.68	4887.18	3902.68	4414.49	5732.14	5460.96	5341.84	5199.51	Vrk1	protein_coding	4574	4931	4697	4572	5232	5355	5042	4869
ENSMUSG00000071343	64.1973	-0.301797	0.209129	-1.44311	0.148989	0.47213	55.2015	54.5112	56.5003	63.7262	84.3606	64.2466	74.1628	60.8692	Gm10327	processed_pseudogene	57	55	68	66	77	63	70	57
ENSMUSG00000006464	134.204	-0.301711	0.185884	-1.62312	0.104564	0.400892	110.403	112.987	115.493	141.936	159.956	130.533	119.72	182.608	Bbs1	protein_coding	114	114	139	147	146	128	113	171
ENSMUSG00000031155	377.077	-0.301668	0.131833	-2.28826	0.0221223	0.161111	310.871	306.254	423.752	308.976	430.568	389.559	428.025	418.609	Pim2	protein_coding	321	309	510	320	393	382	404	392
ENSMUSG00000025192	568.194	-0.301583	0.102212	-2.95056	0.00317203	0.0430494	591.721	484.654	455.326	504.982	634.348	586.378	637.8	650.339	Entpd7	protein_coding	611	489	548	523	579	575	602	609
ENSMUSG00000032238	65.5206	-0.301397	0.273344	-1.10263	0.270187	0.626383	75.5389	73.3424	46.5297	39.5875	87.6474	62.2071	73.1033	66.2086	Rora	protein_coding	78	74	56	41	80	61	69	62
ENSMUSG00000070717	8.35064	-0.301211	0.592861	-0.508064	0.611408	0.863426	4.84223	4.95557	14.1251	5.79329	8.76474	9.17809	9.53521	9.61093	Gm10300	lncRNA	5	5	17	6	8	9	9	9
ENSMUSG00000022587	35956.3	-0.301116	0.0942418	-3.19514	0.00139763	0.0237321	35492.6	28603.5	29391.8	35382.5	43663.7	36978.5	40201.5	37936.5	Ly6e	protein_coding	36649	28860	35374	36645	39854	36261	37945	35525
ENSMUSG00000022468	104.039	-0.301016	0.256675	-1.17275	0.240895	0.59588	109.434	118.934	72.2872	72.4161	152.287	83.6226	116.542	106.788	Endou	protein_coding	113	120	87	75	139	82	110	100
ENSMUSG00000039328	127.003	-0.300978	0.181809	-1.65546	0.0978316	0.388809	103.624	93.1646	136.265	121.659	121.611	141.75	133.493	164.454	Rnf122	protein_coding	107	94	164	126	111	139	126	154
ENSMUSG00000043068	8.8979	-0.300894	0.544133	-0.552979	0.580278	0.847233	11.6214	4.95557	6.64709	8.68994	9.86033	9.17809	7.41628	12.8146	Fam89a	protein_coding	12	5	8	9	9	9	7	12
ENSMUSG00000049565	12.3345	-0.300778	0.528662	-0.568943	0.569395	0.84201	11.6214	8.92002	14.956	8.68994	6.57355	23.4551	12.7136	11.7467	Aknad1	protein_coding	12	9	18	9	6	23	12	11
ENSMUSG00000069873	363.205	-0.300708	0.463862	-0.648272	0.516809	0.815756	550.078	414.285	137.927	199.869	534.649	372.223	359.16	337.45	4930438A08Rik	protein_coding	568	418	166	207	488	365	339	316
ENSMUSG00000008226	958.466	-0.300262	0.182632	-1.64409	0.100159	0.39295	800.906	772.077	953.858	909.547	701.179	1416.49	1032.98	1080.7	Scrn3	protein_coding	827	779	1148	942	640	1389	975	1012
ENSMUSG00000042677	502.63	-0.299897	0.243397	-1.23213	0.217902	0.569128	546.204	550.068	348.972	357.253	820.598	472.162	546.686	379.098	Zc3h12a	protein_coding	564	555	420	370	749	463	516	355
ENSMUSG00000108107	8.92435	-0.299731	1.05161	-0.285021	0.775628	0.930576	4.84223	0.991113	11.6324	14.4832	4.38237	0	22.2488	12.8146	Gm5312	processed_pseudogene	5	1	14	15	4	0	21	12
ENSMUSG00000004360	7.97797	-0.299654	0.664262	-0.451109	0.651911	0.880439	9.68447	3.96445	2.49266	12.5521	10.9559	7.13851	6.35681	10.6788	9330159F19Rik	protein_coding	10	4	3	13	10	7	6	10
ENSMUSG00000113059	19.529	-0.299652	0.418994	-0.715169	0.474505	0.790342	15.4951	17.84	18.2795	18.3454	19.7207	10.1979	30.7246	25.6291	Gm46344	processed_pseudogene	16	18	22	19	18	10	29	24
ENSMUSG00000052013	131.918	-0.299623	0.179807	-1.66636	0.0956426	0.382851	138.488	131.818	92.2284	111.038	162.148	133.592	154.682	131.349	Btla	protein_coding	143	133	111	115	148	131	146	123
ENSMUSG00000001763	1550.1	-0.299532	0.389605	-0.768808	0.442008	0.768194	1013.96	1420.26	1785.58	1339.22	720.9	2490.32	1911.28	1719.29	Tspan33	protein_coding	1047	1433	2149	1387	658	2442	1804	1610
ENSMUSG00000004655	14408.4	-0.299315	0.346082	-0.864868	0.387111	0.731411	8488.44	12248.2	17725.3	13214.5	7374.43	21360.5	16461	18395.3	Aqp1	protein_coding	8765	12358	21333	13686	6731	20946	15537	17226
ENSMUSG00000027556	18740.2	-0.299291	0.347551	-0.861143	0.389159	0.732297	10343	18583.4	21757.6	16529.2	9820.89	29035.4	21009.3	22843	Car1	protein_coding	10680	18750	26186	17119	8964	28472	19830	21391
ENSMUSG00000029552	2154.43	-0.299193	0.0991894	-3.01638	0.00255813	0.0368897	1911.71	1691.83	2044.81	2077.86	2627.23	2044.67	2445.25	2392.05	Tes	protein_coding	1974	1707	2461	2152	2398	2005	2308	2240
ENSMUSG00000022370	2152.85	-0.299128	0.0653777	-4.57538	4.75354e-06	0.000260888	1784.85	1976.28	2037.33	1922.41	2381.82	2397.52	2233.36	2489.23	Mrpl13	protein_coding	1843	1994	2452	1991	2174	2351	2108	2331
ENSMUSG00000039234	3502.81	-0.298998	0.110325	-2.71015	0.00672519	0.0738735	3493.19	3179.49	2653.02	3239.42	4460.16	3348.98	3891.43	3756.8	Sec24d	protein_coding	3607	3208	3193	3355	4071	3284	3673	3518
ENSMUSG00000008348	39346.2	-0.298521	0.108518	-2.7509	0.00594322	0.0674782	38819.2	38709.9	31640.2	31991.5	44565.4	50166.4	41131.7	37745.3	Ubc	protein_coding	40084	39057	38080	33133	40677	49193	38823	35346
ENSMUSG00000002763	3056.15	-0.298343	0.0634223	-4.70407	2.55029e-06	0.000154077	2920.84	2569.96	2833.32	2639.81	3568.34	3310.23	3261.04	3345.67	Pex6	protein_coding	3016	2593	3410	2734	3257	3246	3078	3133
ENSMUSG00000039270	2252.37	-0.298282	0.168356	-1.77173	0.076439	0.340251	2748.45	1881.13	1533.82	1918.55	3000.83	2442.39	2264.08	2229.73	Megf9	protein_coding	2838	1898	1846	1987	2739	2395	2137	2088
ENSMUSG00000038010	253.178	-0.298237	0.16674	-1.78864	0.0736727	0.333741	260.512	269.583	175.317	203.731	302.383	295.738	239.44	278.717	Ccdc138	protein_coding	269	272	211	211	276	290	226	261
ENSMUSG00000116594	36.471	-0.298102	0.412929	-0.721922	0.470342	0.78695	39.7063	52.529	15.7868	23.1732	35.0589	50.9894	28.6056	45.9189	Gm49601	protein_coding	41	53	19	24	32	50	27	43
ENSMUSG00000041268	548.627	-0.298012	0.174397	-1.70881	0.0874856	0.366657	547.172	631.339	393.84	396.84	727.473	591.477	551.983	548.891	Dmxl2	protein_coding	565	637	474	411	664	580	521	514
ENSMUSG00000058625	33.3625	-0.297949	0.332692	-0.895569	0.370483	0.717289	33.8956	18.8311	41.5443	25.1043	37.2501	31.6134	45.5571	33.1043	Gm17383	processed_pseudogene	35	19	50	26	34	31	43	31
ENSMUSG00000095079	78.4879	-0.29778	0.530708	-0.561099	0.57473	0.844564	53.2646	75.3246	111.339	41.5186	121.611	52.0092	20.1299	152.707	Igha	IG_C_gene	55	76	134	43	111	51	19	143
ENSMUSG00000068606	13.9247	-0.297738	0.473539	-0.628751	0.529512	0.821887	13.5583	8.92002	8.30887	19.311	14.2427	19.376	10.5947	17.0861	Gm4841	protein_coding	14	9	10	20	13	19	10	16
ENSMUSG00000047496	8.08667	-0.29769	0.648645	-0.458941	0.646277	0.879029	4.84223	4.95557	13.2942	5.79329	5.47796	11.2177	13.7731	5.3394	Rnf152	protein_coding	5	5	16	6	5	11	13	5
ENSMUSG00000114155	9.37123	-0.297591	0.517985	-0.574517	0.565618	0.840072	12.5898	6.93779	8.30887	5.79329	9.86033	10.1979	9.53521	11.7467	Gm7986	processed_pseudogene	13	7	10	6	9	10	9	11
ENSMUSG00000027257	9.19943	-0.297353	0.552818	-0.537887	0.590655	0.853814	6.77913	11.8934	6.64709	7.72439	16.4339	8.1583	7.41628	8.54305	Pacsin3	protein_coding	7	12	8	8	15	8	7	8
ENSMUSG00000042962	4.08383	-0.297173	0.835083	-0.35586	0.721945	NA	4.84223	1.98223	5.81621	1.9311	3.28678	2.03958	5.29734	7.47516	Gm5436	processed_pseudogene	5	2	7	2	3	2	5	7
ENSMUSG00000027398	22.1575	-0.297153	0.339624	-0.874948	0.381602	0.726603	21.3058	23.7867	19.9413	14.4832	27.3898	21.4155	23.3083	25.6291	Il1b	protein_coding	22	24	24	15	25	21	22	24
ENSMUSG00000029416	1175.26	-0.297089	0.0951151	-3.12347	0.00178733	0.0284284	1140.83	1082.3	916.468	1080.45	1355.25	1411.39	1223.69	1191.75	Slc15a4	protein_coding	1178	1092	1103	1119	1237	1384	1155	1116
ENSMUSG00000021391	647.315	-0.297087	0.131474	-2.25965	0.0238428	0.168428	551.046	712.61	477.76	583.191	765.819	758.722	689.714	639.661	Cenpp	protein_coding	569	719	575	604	699	744	651	599
ENSMUSG00000090728	8.13374	-0.296803	0.636616	-0.46622	0.641058	0.877137	12.5898	4.95557	4.98532	6.75884	4.38237	11.2177	13.7731	6.40728	Gm17420	pseudogene	13	5	6	7	4	11	13	6
ENSMUSG00000066245	19.6209	-0.296794	0.731441	-0.405767	0.684914	0.895506	2.90534	18.8311	21.6031	27.0354	19.7207	3.05936	32.8435	30.9685	Gm10156	processed_pseudogene	3	19	26	28	18	3	31	29
ENSMUSG00000055945	4.7418	-0.296759	0.960326	-0.309018	0.757307	NA	0	2.97334	9.13975	4.82774	4.38237	9.17809	5.29734	2.13576	Prr18	protein_coding	0	3	11	5	4	9	5	2
ENSMUSG00000081118	11.829	-0.296596	0.581662	-0.50991	0.610115	0.862815	10.6529	14.8667	8.30887	8.68994	8.76474	5.09894	24.3678	13.8824	Gm6758	processed_pseudogene	11	15	10	9	8	5	23	13
ENSMUSG00000024114	68.3069	-0.296551	0.930033	-0.31886	0.749832	0.92156	0.968447	66.4046	82.2578	95.5893	72.3091	92.8007	70.9844	65.1407	Prss41	protein_coding	1	67	99	99	66	91	67	61
ENSMUSG00000079222	5.51016	-0.296367	0.763371	-0.388235	0.697842	NA	8.71602	2.97334	3.32355	4.82774	7.66914	10.1979	4.23787	2.13576		protein_coding	9	3	4	5	7	10	4	2
ENSMUSG00000078695	264.018	-0.296112	0.141155	-2.09777	0.0359251	0.21678	260.512	268.592	192.766	226.904	295.81	254.947	312.543	300.074	Cisd3	protein_coding	269	271	232	235	270	250	295	281
ENSMUSG00000105327	6.76807	-0.296081	0.645601	-0.458613	0.646512	NA	3.87379	8.92002	6.64709	4.82774	9.86033	5.09894	4.23787	10.6788	Gm9409	processed_pseudogene	4	9	8	5	9	5	4	10
ENSMUSG00000032575	7438.78	-0.295863	0.0993437	-2.97818	0.00289968	0.0404525	7648.79	5914.96	6656.23	6494.28	9353.07	7582.12	8257.5	7603.31	Manf	protein_coding	7898	5968	8011	6726	8537	7435	7794	7120
ENSMUSG00000109850	4.58435	-0.295809	1.51401	-0.195381	0.845095	NA	9.68447	1.98223	0	4.82774	0	0	13.7731	6.40728	Gm45692	protein_coding	10	2	0	5	0	0	13	6
ENSMUSG00000033697	1371.17	-0.295737	0.0928413	-3.18541	0.0014455	0.0243895	1350.98	1188.34	1223.9	1161.56	1330.05	1527.64	1703.63	1483.29	Arhgap39	protein_coding	1395	1199	1473	1203	1214	1498	1608	1389
ENSMUSG00000021886	694.111	-0.295736	0.115527	-2.5599	0.0104703	0.100049	727.304	541.148	613.194	611.192	801.973	805.632	656.87	795.571	Gpr65	protein_coding	751	546	738	633	732	790	620	745
ENSMUSG00000048655	5.06066	-0.295694	0.794382	-0.372232	0.70972	NA	5.81068	1.98223	8.30887	1.9311	8.76474	3.05936	6.35681	4.27152	Ccdc169	protein_coding	6	2	10	2	8	3	6	4
ENSMUSG00000018566	6.66911	-0.295693	0.864676	-0.34197	0.732373	NA	0	6.93779	8.30887	8.68994	2.19118	10.1979	7.41628	9.61093	Slc2a4	protein_coding	0	7	10	9	2	10	7	9
ENSMUSG00000020401	45.6241	-0.295649	0.348082	-0.849367	0.395677	0.73818	65.8544	31.7156	37.3899	28.9665	48.2061	59.1477	32.8435	60.8692	Fam71b	protein_coding	68	32	45	30	44	58	31	57
ENSMUSG00000028229	268.792	-0.295528	0.113962	-2.59321	0.00950858	0.0936421	242.112	258.68	250.928	213.386	326.486	287.58	288.175	282.988	Rmdn1	protein_coding	250	261	302	221	298	282	272	265
ENSMUSG00000113389	31.8994	-0.295392	0.415898	-0.71025	0.477549	0.792813	20.3374	18.8311	36.559	38.6219	40.5369	16.3166	46.6166	37.3758	Gm9512	processed_pseudogene	21	19	44	40	37	16	44	35
ENSMUSG00000066842	6.93667	-0.295248	0.662856	-0.445417	0.656018	NA	5.81068	4.95557	8.30887	5.79329	4.38237	7.13851	14.8326	4.27152	Hmcn1	protein_coding	6	5	10	6	4	7	14	4
ENSMUSG00000081067	44.8982	-0.295239	0.434512	-0.679473	0.496838	0.80531	25.1796	24.7778	53.1768	57.9329	42.7281	22.4353	66.7465	66.2086	Gm12912	processed_pseudogene	26	25	64	60	39	22	63	62
ENSMUSG00000034401	375.279	-0.295167	0.127406	-2.31674	0.020518	0.153557	305.061	395.454	323.215	324.424	476.583	374.262	380.349	422.881	Spata6	protein_coding	315	399	389	336	435	367	359	396
ENSMUSG00000096220	22.6478	-0.294816	0.448914	-0.656731	0.511354	0.812817	15.4951	16.8489	12.4633	36.6908	30.6766	28.5541	15.892	24.5613	Olfr775	protein_coding	16	17	15	38	28	28	15	23
ENSMUSG00000026427	2471.6	-0.294765	0.0610788	-4.82598	1.39318e-06	9.44529e-05	2272.94	2151.71	2277.46	2177.31	2795.95	2867.64	2508.82	2720.96	Eif2d	protein_coding	2347	2171	2741	2255	2552	2812	2368	2548
ENSMUSG00000029190	885.238	-0.294717	0.118683	-2.48322	0.01302	0.115774	723.43	677.921	881.571	896.995	853.466	994.293	988.484	1065.74	D5Ertd579e	protein_coding	747	684	1061	929	779	975	933	998
ENSMUSG00000035392	1948.86	-0.294225	0.0765621	-3.84295	0.000121562	0.00365737	1998.87	1690.84	1653.46	1660.74	2187.9	2144.61	2151.78	2102.66	Dennd1a	protein_coding	2064	1706	1990	1720	1997	2103	2031	1969
ENSMUSG00000024887	556.343	-0.294103	0.138286	-2.12677	0.033439	0.207209	580.1	540.157	466.958	412.289	709.944	600.655	520.199	620.439	Asah2	protein_coding	599	545	562	427	648	589	491	581
ENSMUSG00000105854	13.2601	-0.293971	0.509826	-0.576611	0.564202	0.839463	5.81068	9.91113	11.6324	20.2765	13.1471	10.1979	16.9515	18.154	Gm8925	processed_pseudogene	6	10	14	21	12	10	16	17
ENSMUSG00000026940	10.59	-0.293928	0.499576	-0.588354	0.556295	0.834262	11.6214	8.92002	11.6324	5.79329	15.3383	11.2177	11.6542	8.54305	Ccdc183	protein_coding	12	9	14	6	14	11	11	8
ENSMUSG00000075012	4.03777	-0.293305	0.882741	-0.332266	0.739688	NA	0.968447	2.97334	6.64709	3.86219	1.09559	6.11873	5.29734	5.3394	Fjx1	protein_coding	1	3	8	4	1	6	5	5
ENSMUSG00000082260	13.942	-0.293242	0.48683	-0.60235	0.546941	0.831117	9.68447	11.8934	14.956	13.5177	8.76474	10.1979	24.3678	18.154	Gm7429	processed_pseudogene	10	12	18	14	8	10	23	17
ENSMUSG00000061353	11.6985	-0.293157	0.730383	-0.401375	0.688144	0.895847	4.84223	24.7778	5.81621	6.75884	12.0515	24.4749	10.5947	4.27152	Cxcl12	protein_coding	5	25	7	7	11	24	10	4
ENSMUSG00000091086	24.3219	-0.292976	0.337867	-0.867134	0.385868	0.730291	22.2743	21.8045	17.4486	26.0698	20.8163	25.4947	25.4272	35.2401	Rpl6l	processed_pseudogene	23	22	21	27	19	25	24	33
ENSMUSG00000003934	21.3225	-0.292839	0.393618	-0.743967	0.456896	0.779263	14.5267	24.7778	19.1104	18.3454	17.5295	32.6332	15.892	27.7649	Efnb3	protein_coding	15	25	23	19	16	32	15	26
ENSMUSG00000014313	5048.46	-0.292725	0.0699246	-4.1863	2.8354e-05	0.00113309	4248.58	4947.64	4342.21	4614.36	5960.02	5473.2	5235.89	5565.79	Cox6c	protein_coding	4387	4992	5226	4779	5440	5367	4942	5212
ENSMUSG00000089687	10.2775	-0.29252	0.59722	-0.489803	0.624273	0.869768	4.84223	11.8934	12.4633	7.72439	10.9559	18.3562	4.23787	11.7467	Rab42	protein_coding	5	12	15	8	10	18	4	11
ENSMUSG00000024030	914.794	-0.292312	0.199161	-1.46772	0.14218	0.461888	787.347	504.477	931.424	1065.97	1162.42	900.473	906.905	1059.34	Abcg1	protein_coding	813	509	1121	1104	1061	883	856	992
ENSMUSG00000025318	15.0493	-0.292256	0.50665	-0.576839	0.564048	0.839405	12.5898	23.7867	9.13975	8.68994	24.103	11.2177	12.7136	18.154	Jph3	protein_coding	13	24	11	9	22	11	12	17
ENSMUSG00000037822	2600.81	-0.292243	0.123913	-2.35845	0.0183515	0.142372	2435.64	2754.3	1987.48	2176.35	3430.3	2617.8	2679.4	2725.23	Smim14	protein_coding	2515	2779	2392	2254	3131	2567	2529	2552
ENSMUSG00000019737	12.7467	-0.292187	0.453938	-0.643671	0.519789	0.81763	10.6529	10.9022	10.8015	13.5177	8.76474	12.2375	18.011	17.0861	Syne4	protein_coding	11	11	13	14	8	12	17	16
ENSMUSG00000038291	633.527	-0.291897	0.135255	-2.15813	0.0309179	0.197882	457.107	514.388	692.129	614.089	651.877	718.95	749.044	670.629	Snx25	protein_coding	472	519	833	636	595	705	707	628
ENSMUSG00000031938	935.875	-0.29152	0.124262	-2.34602	0.0189751	0.145797	860.949	882.091	690.467	933.686	1186.53	909.651	941.867	1081.76	4931406C07Rik	protein_coding	889	890	831	967	1083	892	889	1013
ENSMUSG00000030878	523.064	-0.291322	0.288562	-1.00956	0.312704	0.667399	345.736	456.903	610.702	468.291	253.082	784.217	654.751	610.828	Cdr2	protein_coding	357	461	735	485	231	769	618	572
ENSMUSG00000029596	1184.33	-0.291252	0.180556	-1.61309	0.106726	0.405444	768.947	1114.01	1345.21	1032.17	991.511	1483.79	1219.45	1519.59	Sdsl	protein_coding	794	1124	1619	1069	905	1455	1151	1423
ENSMUSG00000060377	6.72791	-0.291002	0.670559	-0.43397	0.664311	NA	5.81068	5.94668	6.64709	5.79329	3.28678	5.09894	14.8326	6.40728	Rpl36a-ps1	protein_coding	6	6	8	6	3	5	14	6
ENSMUSG00000022479	349.408	-0.290848	0.117459	-2.47616	0.0132803	0.117115	313.777	338.961	283.332	321.528	443.715	363.044	343.268	387.641	Vdr	protein_coding	324	342	341	333	405	356	324	363
ENSMUSG00000044701	21.551	-0.290776	0.482458	-0.602698	0.54671	0.831093	28.085	25.7689	7.47798	16.4143	35.0589	23.4551	20.1299	16.0182	Il27	protein_coding	29	26	9	17	32	23	19	15
ENSMUSG00000113168	8.14878	-0.290135	0.573876	-0.505571	0.613158	0.86444	6.77913	5.94668	11.6324	4.82774	8.76474	9.17809	11.6542	6.40728	Gm7614	processed_pseudogene	7	6	14	5	8	9	11	6
ENSMUSG00000004110	64.3771	-0.28986	0.353572	-0.819804	0.412328	0.749101	53.2646	73.3424	53.1768	52.1396	27.3898	87.7017	91.1143	76.8874	Cacna1e	protein_coding	55	74	64	54	25	86	86	72
ENSMUSG00000020601	789.023	-0.289415	0.419349	-0.690152	0.490098	0.802529	429.99	462.85	1149.95	797.543	467.818	970.838	947.165	1086.03	Trib2	protein_coding	444	467	1384	826	427	952	894	1017
ENSMUSG00000062083	11.8024	-0.288925	0.595935	-0.484827	0.627799	0.871521	8.71602	4.95557	13.2942	15.4488	6.57355	7.13851	19.0704	19.2219	Rpl13a-ps1	processed_pseudogene	9	5	16	16	6	7	18	18
ENSMUSG00000056116	2165.78	-0.288673	0.111386	-2.59165	0.00955171	0.0938447	2257.45	1664.08	1741.54	2136.76	2431.12	2423.02	2518.36	2153.92	H2-T22	protein_coding	2331	1679	2096	2213	2219	2376	2377	2017
ENSMUSG00000057329	2320.8	-0.288643	0.116218	-2.48365	0.0130045	0.115705	2288.44	1651.19	2083.86	2333.73	2855.11	2461.77	2381.68	2510.59	Bcl2	protein_coding	2363	1666	2508	2417	2606	2414	2248	2351
ENSMUSG00000060671	1257.07	-0.288636	0.109909	-2.62614	0.00863599	0.0870678	1219.27	1063.46	1255.47	987.756	1416.6	1199.27	1551.06	1363.68	Atp8b2	protein_coding	1259	1073	1511	1023	1293	1176	1464	1277
ENSMUSG00000044362	13.2718	-0.288211	0.546365	-0.527507	0.597842	0.857092	20.3374	4.95557	9.97064	12.5521	9.86033	10.1979	18.011	20.2897	Ccdc89	protein_coding	21	5	12	13	9	10	17	19
ENSMUSG00000037999	1139.8	-0.287879	0.162673	-1.76969	0.0767796	0.341216	1083.69	1188.34	756.938	1077.55	1587.51	1218.65	1138.93	1066.81	Arap2	protein_coding	1119	1199	911	1116	1449	1195	1075	999
ENSMUSG00000020926	187.644	-0.287867	0.19112	-1.50621	0.132013	0.447914	174.32	216.063	153.714	132.28	165.434	229.452	193.883	236.002	Adam11	protein_coding	180	218	185	137	151	225	183	221
ENSMUSG00000024897	626.956	-0.28748	0.161164	-1.78377	0.0744605	0.335632	700.187	579.801	432.892	546.501	822.79	661.842	699.249	572.384	Apba1	protein_coding	723	585	521	566	751	649	660	536
ENSMUSG00000040323	234.764	-0.287257	0.251104	-1.14397	0.252634	0.610129	274.07	205.16	137.096	229.801	362.641	187.641	257.451	224.255	Gm15429	processed_pseudogene	283	207	165	238	331	184	243	210
ENSMUSG00000027287	2837.94	-0.287174	0.0706737	-4.06337	4.83685e-05	0.0017505	2634.18	2339.03	2618.12	2634.02	2852.92	3123.61	3311.9	3189.76	Snap23	protein_coding	2720	2360	3151	2728	2604	3063	3126	2987
ENSMUSG00000091013	14.4845	-0.287106	0.47288	-0.607144	0.543755	0.829974	12.5898	17.84	14.956	6.75884	16.4339	14.277	10.5947	22.4255	Vmn1r1	protein_coding	13	18	18	7	15	14	10	21
ENSMUSG00000102135	63.3651	-0.287058	0.306905	-0.935329	0.349619	0.699751	43.5801	51.5379	67.3018	65.6573	62.4488	40.7915	75.2223	100.381	Gm37108	processed_pseudogene	45	52	81	68	57	40	71	94
ENSMUSG00000104577	25.7838	-0.286254	0.335526	-0.853149	0.393577	0.735828	16.4636	19.8223	26.5884	29.932	28.4854	26.5145	33.903	24.5613	Gm6641	processed_pseudogene	17	20	32	31	26	26	32	23
ENSMUSG00000038005	2595.84	-0.286184	0.057628	-4.96606	6.83272e-07	4.96964e-05	2415.31	2390.56	2240.07	2312.49	2840.87	3044.07	2785.34	2738.05	Hpf1	protein_coding	2494	2412	2696	2395	2593	2985	2629	2564
ENSMUSG00000098692	13.86	-0.286152	0.501319	-0.570798	0.568136	0.841396	12.5898	12.8845	15.7868	8.68994	8.76474	24.4749	9.53521	18.154	Gm28041	protein_coding	13	13	19	9	8	24	9	17
ENSMUSG00000044258	1315.9	-0.286005	0.193562	-1.47759	0.139516	0.458315	789.284	1588.75	1371.79	993.55	1253.36	1386.91	1517.16	1626.38	Ctla2a	protein_coding	815	1603	1651	1029	1144	1360	1432	1523
ENSMUSG00000022456	42.5332	-0.285822	0.332287	-0.860168	0.389696	0.732476	38.7379	50.5468	39.0517	25.1043	30.6766	52.0092	64.6276	39.5116	Septin3	protein_coding	40	51	47	26	28	51	61	37
ENSMUSG00000006586	6.98089	-0.28572	0.598653	-0.477272	0.633168	NA	5.81068	5.94668	6.64709	6.75884	4.38237	7.13851	7.41628	11.7467	Runx1t1	protein_coding	6	6	8	7	4	7	7	11
ENSMUSG00000066979	6014.21	-0.285698	0.0462363	-6.1791	6.44694e-10	1.14994e-07	5328.39	5252.9	5399.1	5702.53	6413.6	6756.09	6574	6687.07	Bub3	protein_coding	5502	5300	6498	5906	5854	6625	6205	6262
ENSMUSG00000033918	2751.87	-0.285219	0.085432	-3.33855	0.000842183	0.0162538	2425.96	2719.61	2229.27	2549.05	3373.33	2971.66	2849.97	2896.09	Parl	protein_coding	2505	2744	2683	2640	3079	2914	2690	2712
ENSMUSG00000003309	34.3474	-0.285186	0.375979	-0.758516	0.448142	0.771739	41.6432	30.7245	14.1251	37.6564	31.7722	30.5936	46.6166	41.6473	Ap1m2	protein_coding	43	31	17	39	29	30	44	39
ENSMUSG00000006782	2786.15	-0.28509	0.097179	-2.93366	0.00334991	0.0445356	2302	2302.36	2878.19	2563.53	2738.98	3376.52	3080.93	3046.66	Cnp	protein_coding	2377	2323	3464	2655	2500	3311	2908	2853
ENSMUSG00000076934	6.77528	-0.285019	0.842208	-0.338418	0.735048	NA	14.5267	3.96445	4.98532	0.965549	4.38237	4.07915	7.41628	13.8824	Iglv1	IG_V_gene	15	4	6	1	4	4	7	13
ENSMUSG00000107257	6.04456	-0.284905	0.84108	-0.338738	0.734807	NA	1.93689	11.8934	4.15443	3.86219	2.19118	4.07915	6.35681	13.8824	Gm43028	processed_pseudogene	2	12	5	4	2	4	6	13
ENSMUSG00000040747	3980.05	-0.284851	0.105264	-2.70605	0.00680881	0.0745734	3996.78	3833.63	2967.1	3557.08	4884.15	3978.19	4264.36	4359.09	Cd53	protein_coding	4127	3868	3571	3684	4458	3901	4025	4082
ENSMUSG00000021974	6.73223	-0.284616	0.676519	-0.420706	0.673969	NA	2.90534	4.95557	5.81621	10.621	8.76474	11.2177	4.23787	5.3394	Fgf9	protein_coding	3	5	7	11	8	11	4	5
ENSMUSG00000046372	15.8167	-0.284551	0.459374	-0.619432	0.535632	0.824383	12.5898	9.91113	19.9413	14.4832	18.6251	26.5145	11.6542	12.8146	Gm5590	transcribed_processed_pseudogene	13	10	24	15	17	26	11	12
ENSMUSG00000095930	78.4217	-0.284175	0.262871	-1.08104	0.279678	0.635245	79.4126	71.3601	60.6547	71.4506	120.515	63.2268	62.5086	98.245	Nim1k	protein_coding	82	72	73	74	110	62	59	92
ENSMUSG00000020182	9.60581	-0.284162	0.536443	-0.529715	0.596309	0.856973	11.6214	6.93779	7.47798	8.68994	9.86033	16.3166	9.53521	6.40728	Ddc	protein_coding	12	7	9	9	9	16	9	6
ENSMUSG00000024155	31.4392	-0.283896	0.55798	-0.508792	0.610898	0.86337	3.87379	32.7067	44.8679	31.8631	23.0074	42.8311	31.784	40.5795	Meiob	protein_coding	4	33	54	33	21	42	30	38
ENSMUSG00000022817	237.118	-0.282943	0.168708	-1.67712	0.0935189	0.378771	226.617	231.92	187.78	209.524	313.339	190.7	279.7	257.359	Itgb5	protein_coding	234	234	226	217	286	187	264	241
ENSMUSG00000029171	2530.46	-0.282914	0.0816433	-3.46524	0.000529758	0.0115369	2309.75	2056.56	2568.27	2196.62	2666.67	2966.56	2693.17	2786.1	Pgm2	protein_coding	2385	2075	3091	2275	2434	2909	2542	2609
ENSMUSG00000024737	25.7836	-0.282912	0.356651	-0.793245	0.427635	0.759146	28.085	30.7245	19.9413	14.4832	26.2942	35.6926	26.4867	24.5613	Slc15a3	protein_coding	29	31	24	15	24	35	25	23
ENSMUSG00000003038	41261.4	-0.282866	0.133986	-2.11116	0.0347582	0.211958	43016.5	42469.2	30433.7	32998.6	54563.8	42748.5	42435.9	41425.2	Hmgn2	protein_coding	44418	42850	36628	34176	49803	41919	40054	38792
ENSMUSG00000059743	4473.32	-0.282774	0.109297	-2.5872	0.00967604	0.0946937	4697.94	4021.94	3497.2	3928.82	5559.03	4486.05	5157.49	4438.11	Fdps	protein_coding	4851	4058	4209	4069	5074	4399	4868	4156
ENSMUSG00000000738	2700.96	-0.282686	0.0665539	-4.24747	2.16202e-05	0.00092027	2512.15	2604.65	2274.14	2358.84	3118.06	2840.11	2856.33	3043.46	Spg7	protein_coding	2594	2628	2737	2443	2846	2785	2696	2850
ENSMUSG00000053838	3534.56	-0.282642	0.080333	-3.51838	0.000434196	0.00984199	2919.87	3509.53	3010.3	3318.59	3973.71	3606.99	3773.83	4163.67	Nudcd3	protein_coding	3015	3541	3623	3437	3627	3537	3562	3899
ENSMUSG00000025144	1998.51	-0.282569	0.0705641	-4.00442	6.21691e-05	0.00213153	1777.1	1948.53	1699.16	1790.13	2187.9	2271.07	2018.29	2295.94	Cenpx	protein_coding	1835	1966	2045	1854	1997	2227	1905	2150
ENSMUSG00000015980	50.5316	-0.282247	0.227734	-1.23937	0.215208	0.566545	48.4223	51.5379	37.3899	45.3808	59.162	58.1279	52.9734	51.2583	Lrrc27	protein_coding	50	52	45	47	54	57	50	48
ENSMUSG00000031828	501.883	-0.282239	0.125688	-2.24555	0.0247329	0.17169	493.908	452.939	462.804	401.668	660.642	472.162	556.221	514.718	Klhl36	protein_coding	510	457	557	416	603	463	525	482
ENSMUSG00000073434	2595.48	-0.28221	0.104256	-2.7069	0.00679137	0.0744368	2722.3	2520.4	1999.94	2128.07	3017.26	2698.36	2875.4	2802.12	Wdr90	protein_coding	2811	2543	2407	2204	2754	2646	2714	2624
ENSMUSG00000084276	4.3737	-0.281864	0.971287	-0.290196	0.771666	NA	4.84223	0	4.15443	6.75884	4.38237	1.01979	6.35681	7.47516	Gm8317	processed_pseudogene	5	0	5	7	4	1	6	7
ENSMUSG00000059834	788.943	-0.281849	0.106743	-2.64044	0.00827993	0.0844508	759.262	783.97	625.658	680.712	903.864	963.699	803.077	791.3	Sclt1	protein_coding	784	791	753	705	825	945	758	741
ENSMUSG00000028943	98.484	-0.281665	0.196378	-1.4343	0.151485	0.476846	75.5389	75.3246	109.677	94.6238	101.89	124.414	96.4116	109.992	Espn	protein_coding	78	76	132	98	93	122	91	103
ENSMUSG00000016624	22.2155	-0.281634	0.364027	-0.773662	0.439131	0.766875	21.3058	28.7423	14.956	15.4488	20.8163	27.5343	25.4272	23.4934	Phf21b	protein_coding	22	29	18	16	19	27	24	22
ENSMUSG00000102752	499.899	-0.281536	0.0935044	-3.01094	0.0026044	0.0373771	460.981	485.645	426.245	432.566	603.671	525.191	510.664	554.23	Gm7694	protein_coding	476	490	513	448	551	515	482	519
ENSMUSG00000004018	612.307	-0.281528	0.104136	-2.70346	0.00686207	0.0749923	489.066	587.73	560.849	573.536	586.142	690.396	664.287	746.449	Fancl	protein_coding	505	593	675	594	535	677	627	699
ENSMUSG00000020774	28.0538	-0.281371	0.346046	-0.813103	0.416159	0.751151	35.8325	23.7867	22.4339	19.311	39.4413	33.653	27.5462	22.4255	Aspa	protein_coding	37	24	27	20	36	33	26	21
ENSMUSG00000081201	5.60845	-0.280654	1.76172	-0.159307	0.873427	NA	7.74757	0	12.4633	0	8.76474	0	15.892	0	Smt3h2-ps4	processed_pseudogene	8	0	15	0	8	0	15	0
ENSMUSG00000009376	998.363	-0.28058	0.232675	-1.20588	0.227862	0.582045	987.816	680.895	697.114	1240.73	1090.11	889.255	1565.89	835.083	Met	protein_coding	1020	687	839	1285	995	872	1478	782
ENSMUSG00000024420	308.753	-0.280573	0.179281	-1.56499	0.117586	0.426702	201.437	307.245	335.678	270.354	346.207	287.58	314.662	406.863	Zfp521	protein_coding	208	310	404	280	316	282	297	381
ENSMUSG00000078377	76.3772	-0.280418	1.16989	-0.239695	0.810566	0.945134	0	102.085	47.3605	126.487	115.037	100.959	64.6276	54.4619	Gm4294	processed_pseudogene	0	103	57	131	105	99	61	51
ENSMUSG00000034893	2163.17	-0.280359	0.0797768	-3.51429	0.00044093	0.00994947	1945.61	2075.39	1870.33	1924.34	2135.31	2484.2	2610.53	2259.64	Cog3	protein_coding	2009	2094	2251	1993	1949	2436	2464	2116
ENSMUSG00000047547	502.073	-0.280299	0.152227	-1.84132	0.0655754	0.31299	372.852	483.663	580.79	375.598	519.311	531.309	569.994	583.063	Cltb	protein_coding	385	488	699	389	474	521	538	546
ENSMUSG00000037465	933.41	-0.28024	0.161379	-1.73653	0.0824704	0.354494	985.879	902.904	747.798	735.748	1328.95	958.6	1007.55	799.843	Klf10	protein_coding	1018	911	900	762	1213	940	951	749
ENSMUSG00000036299	1962.75	-0.279856	0.0750462	-3.72912	0.000192148	0.00525357	1850.7	1602.63	1896.91	1740.88	2035.61	2302.68	2149.66	2122.95	BC031181	protein_coding	1911	1617	2283	1803	1858	2258	2029	1988
ENSMUSG00000030945	6.30482	-0.279852	0.716726	-0.390458	0.696198	NA	8.71602	1.98223	2.49266	9.65549	6.57355	6.11873	6.35681	8.54305	Acsm2	protein_coding	9	2	3	10	6	6	6	8
ENSMUSG00000106918	2785.31	-0.279288	0.0891337	-3.13336	0.00172815	0.0276929	2530.55	2839.54	2222.62	2474.7	3327.31	3102.19	2855.27	2930.26	Mrpl33	protein_coding	2613	2865	2675	2563	3037	3042	2695	2744
ENSMUSG00000018659	2193.53	-0.278718	0.0890078	-3.13139	0.00173983	0.0277909	2117.02	2174.5	1803.86	1834.54	2660.1	2277.19	2358.38	2322.64	Pnpo	protein_coding	2186	2194	2171	1900	2428	2233	2226	2175
ENSMUSG00000071041	61.1863	-0.278649	0.459378	-0.606579	0.54413	0.829974	34.8641	49.5557	62.3165	74.3472	48.2061	21.4155	114.423	84.3626	Impdh2-ps	processed_pseudogene	36	50	75	77	44	21	108	79
ENSMUSG00000003809	1421.32	-0.278592	0.0717263	-3.8841	0.000102712	0.00321353	1311.28	1207.18	1397.55	1220.45	1633.53	1579.65	1497.03	1523.87	Gcdh	protein_coding	1354	1218	1682	1264	1491	1549	1413	1427
ENSMUSG00000074629	6.54138	-0.278296	0.692141	-0.40208	0.687625	NA	3.87379	3.96445	10.8015	4.82774	12.0515	5.09894	4.23787	7.47516	4930518I15Rik	TEC	4	4	13	5	11	5	4	7
ENSMUSG00000063188	9.1441	-0.278294	0.610336	-0.455968	0.648413	0.879416	10.6529	1.98223	11.6324	8.68994	10.9559	12.2375	10.5947	6.40728	Olfr107	protein_coding	11	2	14	9	10	12	10	6
ENSMUSG00000026458	417.385	-0.278097	0.2407	-1.15537	0.24794	0.604537	461.949	501.503	258.406	287.733	543.414	448.707	519.139	318.228	Ppfia4	protein_coding	477	506	311	298	496	440	490	298
ENSMUSG00000028023	5.33045	-0.277428	0.819233	-0.338644	0.734878	NA	0.968447	4.95557	7.47798	5.79329	10.9559	6.11873	4.23787	2.13576	Pitx2	protein_coding	1	5	9	6	10	6	4	2
ENSMUSG00000062200	8.25164	-0.277158	0.845052	-0.327978	0.742929	0.918528	3.87379	0	13.2942	12.5521	13.1471	6.11873	7.41628	9.61093	Vmn2r7	protein_coding	4	0	16	13	12	6	7	9
ENSMUSG00000049858	422.262	-0.277145	0.157843	-1.75582	0.0791186	0.347341	344.767	301.298	452.002	428.704	374.693	489.498	486.296	500.836	Suox	protein_coding	356	304	544	444	342	480	459	469
ENSMUSG00000044017	101.852	-0.276958	0.199099	-1.39105	0.164209	0.494689	70.6966	106.049	98.0446	93.6582	94.2209	124.414	99.59	128.146	Adgrd1	protein_coding	73	107	118	97	86	122	94	120
ENSMUSG00000082292	199.446	-0.276851	0.299404	-0.924675	0.355135	0.704142	224.68	83.2535	176.979	236.559	153.383	228.432	270.164	222.119	Gm12250	processed_pseudogene	232	84	213	245	140	224	255	208
ENSMUSG00000089872	756.667	-0.276615	0.0868969	-3.18325	0.00145632	0.0245169	642.08	634.312	729.519	730.92	787.731	871.918	869.824	787.028	Rps6kc1	protein_coding	663	640	878	757	719	855	821	737
ENSMUSG00000109610	179.741	-0.276436	0.260034	-1.06307	0.287749	0.643196	103.624	186.329	191.104	168.971	179.677	125.434	255.332	227.459	Gm7432	processed_pseudogene	107	188	230	175	164	123	241	213
ENSMUSG00000025217	1036.24	-0.276295	0.0881677	-3.13375	0.0017259	0.0276865	940.362	914.797	897.358	997.412	1094.5	1247.2	1002.26	1196.03	Btrc	protein_coding	971	923	1080	1033	999	1223	946	1120
ENSMUSG00000027082	1368.36	-0.27627	0.0816923	-3.38183	0.000720045	0.014423	1173.76	1388.55	1256.3	1132.59	1436.32	1530.7	1455.71	1572.99	Tfpi	protein_coding	1212	1401	1512	1173	1311	1501	1374	1473
ENSMUSG00000042675	593.802	-0.276261	0.117463	-2.3519	0.0186779	0.143956	488.097	596.65	602.393	460.567	716.517	614.932	611.313	659.95	Ypel3	protein_coding	504	602	725	477	654	603	577	618
ENSMUSG00000043991	1000.96	-0.276181	0.0938592	-2.9425	0.00325569	0.0438669	898.719	827.579	1011.19	883.477	1063.82	1228.84	1080.66	1013.42	Pura	protein_coding	928	835	1217	915	971	1205	1020	949
ENSMUSG00000024939	1096.87	-0.27612	0.118275	-2.33455	0.019567	0.148667	957.794	1202.22	912.314	896.995	1381.54	1153.38	1164.36	1106.32	Fam89b	protein_coding	989	1213	1098	929	1261	1131	1099	1036
ENSMUSG00000021103	1114.57	-0.276057	0.0756296	-3.65011	0.000262123	0.00670204	982.974	1121.94	948.042	980.997	1284.03	1206.41	1192.96	1199.23	Mnat1	protein_coding	1015	1132	1141	1016	1172	1183	1126	1123
ENSMUSG00000083826	17.7054	-0.276	0.464796	-0.593809	0.55264	0.833321	12.5898	9.91113	18.2795	23.1732	19.7207	11.2177	29.6651	17.0861	Gm13039	processed_pseudogene	13	10	22	24	18	11	28	16
ENSMUSG00000023272	3452.95	-0.275446	0.16329	-1.68685	0.0916313	0.374696	3951.26	2091.25	3218.86	3235.55	3944.13	3381.62	4165.83	3635.07	Creld2	protein_coding	4080	2110	3874	3351	3600	3316	3932	3404
ENSMUSG00000015053	5507.41	-0.275377	0.175223	-1.57157	0.116049	0.423676	3594.87	4738.51	6880.57	4718.64	5014.53	5822.99	6261.46	7027.72	Gata2	protein_coding	3712	4781	8281	4887	4577	5710	5910	6581
ENSMUSG00000071324	20.4251	-0.275139	0.414858	-0.663214	0.507194	0.811567	19.3689	12.8845	23.2648	18.3454	21.9118	34.6728	19.0704	13.8824	Armc2	protein_coding	20	13	28	19	20	34	18	13
ENSMUSG00000114829	11.3774	-0.274846	0.702406	-0.391292	0.695582	0.898672	4.84223	6.93779	15.7868	13.5177	5.47796	4.07915	25.4272	14.9503	Gm9130	processed_pseudogene	5	7	19	14	5	4	24	14
ENSMUSG00000037922	31.0669	-0.274815	0.461237	-0.595822	0.551294	0.832939	36.801	44.6001	9.13975	22.2076	35.0589	33.653	25.4272	41.6473	Bank1	protein_coding	38	45	11	23	32	33	24	39
ENSMUSG00000051515	23.734	-0.274487	0.379107	-0.724036	0.469043	0.785953	18.4005	21.8045	29.081	16.4143	24.103	19.376	22.2488	38.4437	Fam181b	protein_coding	19	22	35	17	22	19	21	36
ENSMUSG00000022758	7.52369	-0.274113	0.616918	-0.444327	0.656806	NA	9.68447	6.93779	5.81621	4.82774	10.9559	9.17809	3.1784	9.61093	P2rx6	protein_coding	10	7	7	5	10	9	3	9
ENSMUSG00000103986	9.26933	-0.274051	0.801217	-0.342044	0.732318	0.913295	18.4005	1.98223	1.66177	11.5866	10.9559	5.09894	11.6542	12.8146	Gm5539	processed_pseudogene	19	2	2	12	10	5	11	12
ENSMUSG00000114133	321.715	-0.27405	0.188355	-1.45496	0.14568	0.466994	195.626	285.441	383.87	299.32	367.023	350.807	313.603	378.03	Gm20075	protein_coding	202	288	462	310	335	344	296	354
ENSMUSG00000079550	21.6514	-0.273991	0.493131	-0.555615	0.578474	0.846607	12.5898	27.7512	14.956	23.1732	19.7207	14.277	15.892	44.851	Mpp4	protein_coding	13	28	18	24	18	14	15	42
ENSMUSG00000000562	30.7996	-0.273906	0.319731	-0.856676	0.391624	0.734381	25.1796	40.6356	19.9413	26.0698	32.8678	33.653	37.0814	30.9685	Adora3	protein_coding	26	41	24	27	30	33	35	29
ENSMUSG00000056770	3665.09	-0.273888	0.0475241	-5.76314	8.25632e-09	1.15612e-06	3257.86	3230.04	3437.38	3346.59	3998.91	4169.91	3886.13	3993.87	Setd3	protein_coding	3364	3259	4137	3466	3650	4089	3668	3740
ENSMUSG00000097530	666.859	-0.273813	0.144029	-1.90109	0.0572902	0.288251	674.039	549.077	481.083	711.609	635.443	689.376	820.028	774.214	Kansl2-ps	processed_pseudogene	696	554	579	737	580	676	774	725
ENSMUSG00000032192	121.059	-0.273675	0.195238	-1.40175	0.16099	0.490166	73.602	127.854	117.155	119.728	132.567	130.533	126.077	140.96	Gnb5	protein_coding	76	129	141	124	121	128	119	132
ENSMUSG00000114470	33.4749	-0.27359	0.482563	-0.566953	0.570746	0.842822	21.3058	38.6534	20.7722	40.553	60.2576	19.376	49.795	17.0861	Gm49395	protein_coding	22	39	25	42	55	19	47	16
ENSMUSG00000031075	4.59249	-0.273283	0.719454	-0.379847	0.704059	NA	2.90534	4.95557	5.81621	2.89665	4.38237	4.07915	5.29734	6.40728	Ano1	protein_coding	3	5	7	3	4	4	5	6
ENSMUSG00000050876	9.06192	-0.27322	0.624069	-0.437804	0.661528	0.884577	10.6529	5.94668	7.47798	8.68994	19.7207	5.09894	5.29734	9.61093	Spata31d1a	protein_coding	11	6	9	9	18	5	5	9
ENSMUSG00000082935	6.29467	-0.272954	0.680727	-0.400974	0.688439	NA	5.81068	4.95557	2.49266	9.65549	5.47796	8.1583	9.53521	4.27152	Gm7658	processed_pseudogene	6	5	3	10	5	8	9	4
ENSMUSG00000017167	269.626	-0.272916	0.232301	-1.17484	0.240059	0.59475	371.884	220.027	167.008	218.214	347.303	255.967	275.462	301.142	Cntnap1	protein_coding	384	222	201	226	317	251	260	282
ENSMUSG00000032228	3537.92	-0.272806	0.0753428	-3.62087	0.000293619	0.00718472	3002.19	3468.9	3182.3	3165.07	3470.84	4113.82	4027.04	3873.2	Tcf12	protein_coding	3100	3500	3830	3278	3168	4034	3801	3627
ENSMUSG00000060962	958.487	-0.272522	0.205246	-1.32778	0.18425	0.522273	1060.45	1048.6	619.842	744.438	1439.61	936.165	916.44	902.359	Dmkn	protein_coding	1095	1058	746	771	1314	918	865	845
ENSMUSG00000026457	5272.46	-0.272168	0.0907257	-2.9999	0.0027007	0.0384937	5255.76	5035.85	4542.46	4272.55	6516.58	5495.64	5408.59	5652.29	Adipor1	protein_coding	5427	5081	5467	4425	5948	5389	5105	5293
ENSMUSG00000078937	103.185	-0.272148	0.237598	-1.14542	0.252037	0.609666	99.75	123.889	64.8092	85.9338	138.045	114.216	108.066	90.7699	Cpt1b	protein_coding	103	125	78	89	126	112	102	85
ENSMUSG00000070305	27.9244	-0.272051	0.476252	-0.571234	0.567841	0.841342	11.6214	40.6356	19.1104	29.932	46.0149	36.7124	18.011	21.3576	Mpzl3	protein_coding	12	41	23	31	42	36	17	20
ENSMUSG00000026820	950.257	-0.271994	0.0780894	-3.48311	0.00049562	0.0108726	799.937	838.482	949.704	854.511	1004.66	1083.01	1067.94	1003.81	Ptges2	protein_coding	826	846	1143	885	917	1062	1008	940
ENSMUSG00000044468	323.907	-0.27195	0.170708	-1.59307	0.111145	0.414219	229.522	264.627	353.958	325.39	290.332	421.172	354.922	351.333	Tent5c	protein_coding	237	267	426	337	265	413	335	329
ENSMUSG00000082417	7.25151	-0.271938	0.740563	-0.367204	0.713467	NA	5.81068	7.9289	5.81621	6.75884	1.09559	5.09894	15.892	9.61093	Gm13740	processed_pseudogene	6	8	7	7	1	5	15	9
ENSMUSG00000040978	19.8748	-0.271874	0.396085	-0.686404	0.492458	0.803408	13.5583	18.8311	24.9266	14.4832	21.9118	16.3166	19.0704	29.9007	Gm11992	protein_coding	14	19	30	15	20	16	18	28
ENSMUSG00000036278	938.424	-0.271873	0.13123	-2.07174	0.0382899	0.225954	765.073	882.091	1058.55	694.229	1074.78	1044.26	939.748	1048.66	Macrod1	protein_coding	790	890	1274	719	981	1024	887	982
ENSMUSG00000053158	8893.48	-0.271665	0.140735	-1.93032	0.0535668	0.277059	9692.22	9169.78	6193.43	7179.82	11190.4	8889.49	9467.41	9365.31	Fes	protein_coding	10008	9252	7454	7436	10214	8717	8936	8770
ENSMUSG00000024515	1840.65	-0.271447	0.0630417	-4.30583	1.66358e-05	0.000746268	1661.85	1594.7	1802.19	1611.5	2031.23	2007.96	2086.09	1929.66	Smad4	protein_coding	1716	1609	2169	1669	1854	1969	1969	1807
ENSMUSG00000032889	30.2779	-0.271192	0.328127	-0.826487	0.408528	0.746916	37.7694	21.8045	23.2648	27.0354	24.103	30.5936	38.1409	39.5116	Gm6685	processed_pseudogene	39	22	28	28	22	30	36	37
ENSMUSG00000020798	3320.04	-0.271068	0.0819592	-3.30735	0.000941827	0.0177279	3291.75	3199.31	2766.02	2779.81	3843.34	3351.02	3611.73	3717.29	Spns3	protein_coding	3399	3228	3329	2879	3508	3286	3409	3481
ENSMUSG00000094856	5.89341	-0.271026	0.893415	-0.30336	0.761616	NA	7.74757	6.93779	0	6.75884	10.9559	3.05936	7.41628	4.27152	Gm21962	protein_coding	8	7	0	7	10	3	7	4
ENSMUSG00000061080	4.37578	-0.270946	0.724248	-0.374107	0.708324	NA	4.84223	2.97334	4.15443	3.86219	5.47796	3.05936	5.29734	5.3394	Lsamp	protein_coding	5	3	5	4	5	3	5	5
ENSMUSG00000022471	3692.15	-0.270856	0.0761603	-3.55639	0.00037598	0.00874737	3334.36	3024.88	3463.97	3562.87	3679	4329	4106.5	4036.59	Xrcc6	protein_coding	3443	3052	4169	3690	3358	4245	3876	3780
ENSMUSG00000038240	492.989	-0.270847	0.0806801	-3.35705	0.000787779	0.0155306	443.549	442.036	440.37	461.532	519.311	519.072	541.388	576.656	Pdss2	protein_coding	458	446	530	478	474	509	511	540
ENSMUSG00000021109	3251.86	-0.270784	0.0779165	-3.47531	0.000510265	0.011161	3331.46	2816.74	2844.96	2797.19	3787.46	3359.18	3632.92	3444.98	Hif1a	protein_coding	3440	2842	3424	2897	3457	3294	3429	3226
ENSMUSG00000027784	601.549	-0.270752	0.221199	-1.22402	0.220945	0.573172	421.274	526.281	640.614	592.847	384.553	840.305	657.93	748.584	Ppm1l	protein_coding	435	531	771	614	351	824	621	701
ENSMUSG00000044726	82.3701	-0.270703	0.268049	-1.0099	0.312543	0.667399	96.8447	69.3779	51.515	81.1061	118.324	68.3258	75.2223	98.245	Erich5	protein_coding	100	70	62	84	108	67	71	92
ENSMUSG00000030291	2346.7	-0.270657	0.0909396	-2.97623	0.00291812	0.0406341	2363.01	1879.15	1989.14	2277.73	2708.3	2381.2	2673.04	2502.04	Med21	protein_coding	2440	1896	2394	2359	2472	2335	2523	2343
ENSMUSG00000063445	2244.96	-0.270657	0.139141	-1.94521	0.0517499	0.27169	1758.7	1650.2	2323.99	2406.15	2597.65	2150.73	2312.82	2759.4	Nmral1	protein_coding	1816	1665	2797	2492	2371	2109	2183	2584
ENSMUSG00000025170	38.6319	-0.270324	0.340393	-0.79415	0.427108	0.758989	17.432	45.5912	43.2061	33.7942	35.0589	50.9894	39.2003	43.7831	Rab40b	protein_coding	18	46	52	35	32	50	37	41
ENSMUSG00000006587	7.56774	-0.27032	0.634784	-0.425846	0.67022	NA	8.71602	4.95557	4.15443	9.65549	9.86033	4.07915	12.7136	6.40728	Snai3	protein_coding	9	5	5	10	9	4	12	6
ENSMUSG00000021219	4.30525	-0.269846	0.884228	-0.305177	0.760231	NA	0.968447	4.95557	5.81621	3.86219	1.09559	8.1583	3.1784	6.40728	Rgs6	protein_coding	1	5	7	4	1	8	3	6
ENSMUSG00000035495	1500.02	-0.269581	0.0732499	-3.68029	0.000232966	0.00609167	1447.83	1290.43	1290.37	1413.56	1551.36	1743.84	1693.03	1569.78	Tstd2	protein_coding	1495	1302	1553	1464	1416	1710	1598	1470
ENSMUSG00000044906	829.836	-0.269435	0.125643	-2.14444	0.0319976	0.202014	749.578	807.757	698.776	755.059	762.532	1112.59	940.808	811.589	4930503L19Rik	protein_coding	774	815	841	782	696	1091	888	760
ENSMUSG00000032289	71.3121	-0.269354	0.233595	-1.15308	0.248877	0.60564	62.949	67.3957	67.3018	60.8296	104.081	64.2466	59.3302	84.3626	Thsd4	protein_coding	65	68	81	63	95	63	56	79
ENSMUSG00000013076	8.25434	-0.269269	0.635068	-0.424	0.671566	0.888357	10.6529	8.92002	7.47798	2.89665	7.66914	6.11873	15.892	6.40728	Amotl1	protein_coding	11	9	9	3	7	6	15	6
ENSMUSG00000029622	25384.2	-0.269258	0.11606	-2.31999	0.0203414	0.152688	26756.3	23433.9	20158.1	21741.3	33221.6	24326	27296.1	26140.7	Arpc1b	protein_coding	27628	23644	24261	22517	30323	23854	25764	24479
ENSMUSG00000078783	117.574	-0.269236	0.323668	-0.831829	0.405506	0.744923	141.393	142.72	60.6547	82.0716	185.155	127.473	88.9953	112.127	Gm9733	protein_coding	146	144	73	85	169	125	84	105
ENSMUSG00000078875	47.6771	-0.269107	0.252942	-1.06391	0.287372	0.642826	35.8325	48.5645	44.037	44.4152	67.9267	43.8509	48.7355	48.0546	Gm14419	protein_coding	37	49	53	46	62	43	46	45
ENSMUSG00000029196	1109.5	-0.269102	0.0892966	-3.01357	0.00258193	0.0370902	1102.09	1045.62	982.108	896.029	1219.39	1315.53	1200.38	1114.87	Tada2b	protein_coding	1138	1055	1182	928	1113	1290	1133	1044
ENSMUSG00000028164	2598.9	-0.268916	0.082375	-3.26454	0.00109644	0.0198405	2600.28	2410.39	2271.64	2147.38	2921.94	2643.29	2716.48	3079.77	Manba	protein_coding	2685	2432	2734	2224	2667	2592	2564	2884
ENSMUSG00000040591	447.549	-0.268916	0.110245	-2.43926	0.0147173	0.123588	365.104	435.099	399.657	423.876	558.752	469.102	435.441	493.361	1110051M20Rik	protein_coding	377	439	481	439	510	460	411	462
ENSMUSG00000045751	2340.72	-0.268909	0.0562178	-4.78334	1.72409e-06	0.000111827	2193.53	2170.54	2098.82	2030.55	2599.84	2666.74	2544.84	2420.89	Mms22l	protein_coding	2265	2190	2526	2103	2373	2615	2402	2267
ENSMUSG00000107877	8.73277	-0.268851	0.54939	-0.489362	0.624585	0.86995	4.84223	5.94668	8.30887	12.5521	10.9559	9.17809	9.53521	8.54305	Gm43951	protein_coding	5	6	10	13	10	9	9	8
ENSMUSG00000048911	360.856	-0.268683	0.114239	-2.35194	0.0186759	0.143956	291.503	336.978	307.428	373.667	414.134	361.005	383.528	418.609	Rnf24	protein_coding	301	340	370	387	378	354	362	392
ENSMUSG00000023243	406.655	-0.268678	0.223162	-1.20396	0.228607	0.582917	268.26	325.085	449.51	432.566	284.854	552.725	474.642	465.596	Kcnk5	protein_coding	277	328	541	448	260	542	448	436
ENSMUSG00000027165	985.634	-0.268652	0.10878	-2.46968	0.0135235	0.118367	895.813	965.344	798.482	917.271	1286.23	987.155	1017.09	1017.69	Iftap	protein_coding	925	974	961	950	1174	968	960	953
ENSMUSG00000040760	2190.15	-0.268582	0.0801785	-3.34981	0.000808683	0.0158205	2200.31	1983.22	1835.43	1929.17	2629.42	2352.65	2261.96	2329.05	Appl1	protein_coding	2272	2001	2209	1998	2400	2307	2135	2181
ENSMUSG00000074342	777.876	-0.268439	0.140379	-1.91225	0.0558447	0.283827	780.568	847.402	589.099	606.365	972.886	757.702	821.088	847.897	I830077J02Rik	protein_coding	806	855	709	628	888	743	775	794
ENSMUSG00000033216	1741.62	-0.268381	0.0608739	-4.4088	1.03944e-05	0.000515523	1478.82	1577.85	1612.75	1650.12	1978.64	1850.91	1839.24	1944.61	Eefsec	protein_coding	1527	1592	1941	1709	1806	1815	1736	1821
ENSMUSG00000022184	223.516	-0.268354	0.128037	-2.09591	0.0360901	0.217338	177.226	221.018	210.214	202.765	237.743	275.343	223.548	240.273	Fbxo4	protein_coding	183	223	253	210	217	270	211	225
ENSMUSG00000026761	1195.18	-0.268348	0.0978633	-2.74207	0.00610526	0.0686198	1042.05	1058.51	1108.4	1128.73	1116.41	1482.77	1384.73	1239.81	Orc4	protein_coding	1076	1068	1334	1169	1019	1454	1307	1161
ENSMUSG00000031824	76.4835	-0.268336	0.331028	-0.810614	0.417588	0.752642	95.8762	84.2446	47.3605	50.2085	124.898	55.0685	79.4601	74.7516	6430548M08Rik	protein_coding	99	85	57	52	114	54	75	70
ENSMUSG00000038665	13.8826	-0.268299	0.489951	-0.547605	0.583963	0.849468	6.77913	11.8934	13.2942	18.3454	16.4339	8.1583	19.0704	17.0861	Dgki	protein_coding	7	12	16	19	15	8	18	16
ENSMUSG00000080731	7.33898	-0.268249	0.669194	-0.400854	0.688528	NA	5.81068	6.93779	3.32355	10.621	7.66914	3.05936	8.47575	12.8146	Rps2-ps9	transcribed_processed_pseudogene	6	7	4	11	7	3	8	12
[truncated: 13,985 more rows]

## Sheet: KL_S34F_expr
Row.names	baseMean	log2FoldChange	lfcSE	stat	pvalue	padj	S34F_1.x	S34F_2.x	S34F_3.x	CRE_1.x	CRE_2.x	CRE_3.x	gene_name	gene_biotype	S34F_1.y	S34F_2.y	S34F_3.y	CRE_1.y	CRE_2.y	CRE_3.y
ENSMUSG00000050533	32.8513	-4.3689	3.43106	-1.27334	0.202898	0.438149	0	8.9644	0	143.206	44.9375	0	Gm9845	processed_pseudogene	0	16	0	61	43	0
ENSMUSG00000076555	7.00066	-4.33187	1.36168	-3.18128	0.00146626	NA	1.0779	0	1.16065	25.824	9.40552	4.53591	Igkv4-57-1	IG_V_gene	1	0	1	11	9	8
ENSMUSG00000095351	18.9417	-4.1596	0.980339	-4.24303	2.20523e-05	NA	4.31159	0	2.3213	42.2574	58.5233	6.23687	Igkv3-2	IG_V_gene	4	0	2	18	56	11
ENSMUSG00000078881	52.0491	-3.17055	0.520635	-6.08979	1.13061e-09	1.92851e-07	5.38949	15.1274	9.28519	107.991	134.812	39.6892	Gm14434	protein_coding	5	27	8	46	129	70
ENSMUSG00000079852	10.7935	-2.90645	0.798709	-3.63893	0.000273772	NA	4.31159	2.2411	1.16065	18.7811	16.7209	21.5456	Klra4	protein_coding	4	4	1	8	16	38
ENSMUSG00000078816	4.25908	-2.77878	1.32207	-2.10184	0.0355669	NA	0	1.68082	1.16065	14.0858	5.22529	3.40193	Prkcg	protein_coding	0	3	1	6	5	6
ENSMUSG00000062524	40.3039	-2.73117	0.497223	-5.49284	3.95516e-08	4.11255e-06	11.8569	11.2055	9.28519	28.1716	81.5145	99.7899	Ncr1	protein_coding	11	20	8	12	78	176
ENSMUSG00000079575	10.9114	-2.53395	2.96652	-0.854183	0.393003	NA	0	9.52467	0	0	35.532	20.4116	Rbpj-ps3	processed_pseudogene	0	17	0	0	34	36
ENSMUSG00000067599	8.57915	-2.48865	1.02204	-2.43499	0.0148924	NA	1.0779	0.560275	6.96389	4.69527	17.766	20.4116	Klra7	protein_coding	1	1	6	2	17	36
ENSMUSG00000022039	26.4633	-2.48267	0.569337	-4.36063	1.29687e-05	0.000547412	5.38949	12.326	5.80324	35.2145	30.3067	69.7395	Adam2	protein_coding	5	22	5	15	29	123
ENSMUSG00000076577	10.5955	-2.40923	0.944187	-2.55164	0.0107216	NA	8.62318	0.560275	1.16065	25.824	17.766	9.6388	Igkv8-30	IG_V_gene	8	1	1	11	17	17
ENSMUSG00000051354	9.00898	-2.31959	0.96214	-2.41086	0.0159149	NA	6.46739	2.80137	0	4.69527	21.9462	18.1436	Samd3	protein_coding	6	5	0	2	21	32
ENSMUSG00000030735	11.6403	-2.27674	0.998212	-2.28082	0.0225589	NA	0	5.60275	5.80324	30.5192	25.0814	2.83494	Gm9755	processed_pseudogene	0	10	5	13	24	5
ENSMUSG00000001444	10.6269	-2.27254	0.799264	-2.84329	0.0044651	NA	5.38949	1.68082	4.64259	9.39053	25.0814	17.5766	Tbx21	protein_coding	5	3	4	4	24	31
ENSMUSG00000030165	32.7255	-2.24831	0.433816	-5.18263	2.1878e-07	1.85548e-05	14.0127	10.0849	10.4458	49.3003	63.7485	48.761	Klrd1	protein_coding	13	18	9	21	61	86
ENSMUSG00000094087	4.93709	-2.21345	1.45846	-1.51767	0.129099	NA	0	4.4822	0	18.7811	5.22529	1.13398	Ighv1-61	IG_V_gene	0	8	0	8	5	2
ENSMUSG00000043932	23.2305	-2.09808	0.541881	-3.87185	0.000108012	NA	12.9348	6.7233	6.96389	37.5621	49.1177	26.0815	Klri2	protein_coding	12	12	6	16	47	46
ENSMUSG00000057163	13.0093	-2.0408	0.678949	-3.00582	0.00264866	NA	4.31159	3.92192	6.96389	28.1716	18.811	15.8757	Prss2	protein_coding	4	7	6	12	18	28
ENSMUSG00000031870	39.4457	-2.0193	1.2744	-1.5845	NA	NA	11.8569	28.0137	6.96389	11.7382	12.5407	165.561	Pgr	protein_coding	11	50	6	5	12	292
ENSMUSG00000042474	18.8801	-1.9775	0.592026	-3.34022	0.000837106	NA	11.8569	8.40412	2.3213	30.5192	32.3968	27.7824	Fcmr	protein_coding	11	15	2	13	31	49
ENSMUSG00000076580	12.4017	-1.92475	0.801546	-2.4013	0.0163368	NA	6.46739	5.04247	4.64259	2.34763	29.2616	26.6484	Igkv8-27	IG_V_gene	6	9	4	1	28	47
ENSMUSG00000076674	42.0208	-1.91537	2.60724	-0.734637	0.46256	0.680307	0	30.8151	22.0523	0	10.4506	188.807	Ighv3-8	IG_V_gene	0	55	19	0	10	333
ENSMUSG00000076652	7.72033	-1.89197	1.05163	-1.79909	0.0720037	NA	0	4.4822	4.64259	25.824	6.27035	5.10289	Ighv7-3	IG_V_gene	0	8	4	11	6	9
ENSMUSG00000000817	6.63195	-1.87588	0.924845	-2.02831	0.0425282	NA	4.31159	2.80137	1.16065	14.0858	8.36046	9.07181	Fasl	protein_coding	4	5	1	6	8	16
ENSMUSG00000036805	5.97775	-1.87183	0.99026	-1.89024	0.0587261	NA	2.1558	1.12055	4.64259	11.7382	9.40552	6.80386	Noxa1	protein_coding	2	2	4	5	9	12
ENSMUSG00000079298	21.9308	-1.87154	0.531587	-3.52067	0.00043046	NA	15.0906	6.7233	6.96389	32.8669	37.6221	32.3183	Klrb1b	protein_coding	14	12	6	14	36	57
ENSMUSG00000095571	21.3452	-1.85183	0.834092	-2.22018	0.0264066	NA	15.0906	12.326	0	23.4763	65.8387	11.3398	Ighv5-17	IG_V_gene	14	22	0	10	63	20
ENSMUSG00000081169	5.50218	-1.79272	1.04996	-1.70741	0.0877455	NA	5.38949	1.12055	1.16065	7.0429	11.4956	6.80386	Gm12551	unprocessed_pseudogene	5	2	1	3	11	12
ENSMUSG00000030167	19.1335	-1.76841	0.533811	-3.31281	0.000923647	NA	9.70108	8.40412	8.12454	25.824	35.532	27.2154	Klrc1	protein_coding	9	15	7	11	34	48
ENSMUSG00000089727	7.32435	-1.76194	0.94589	-1.86274	0.0624995	NA	4.31159	0.560275	5.80324	9.39053	12.5407	11.3398	Klra8	protein_coding	4	1	5	4	12	20
ENSMUSG00000030325	70.1214	-1.75711	0.432269	-4.06486	4.80616e-05	0.00159306	43.1159	25.2124	30.1769	49.3003	90.9201	182.003	Klrb1c	protein_coding	40	45	26	21	87	321
ENSMUSG00000034438	19.9801	-1.7455	0.584944	-2.98404	0.00284468	NA	10.779	9.52467	8.12454	14.0858	30.3067	47.06	Gbp8	protein_coding	10	17	7	6	29	83
ENSMUSG00000044550	36.62	-1.74151	0.503182	-3.46099	0.000538188	0.0101228	25.8695	17.9288	5.80324	68.0814	66.8837	35.1533	Tceal3	protein_coding	24	32	5	29	64	62
ENSMUSG00000076483	8.63781	-1.72542	1.0874	-1.58673	0.112573	NA	11.8569	0.560275	0	11.7382	14.6308	13.0407	Trbj1-1	TR_J_gene	11	1	0	5	14	23
ENSMUSG00000110570	5.29742	-1.70562	1.22822	-1.38869	0.164926	NA	6.46739	0	1.16065	11.7382	7.31541	5.10289	Gm45778	processed_pseudogene	6	0	1	5	7	9
ENSMUSG00000030785	28.8629	-1.68008	0.46729	-3.59538	0.000323921	0.006985	20.4801	11.2055	10.4458	32.8669	52.2529	45.926	Cox6a2	protein_coding	19	20	9	14	50	81
ENSMUSG00000051969	56.3709	-1.67553	0.423612	-3.95533	7.64288e-05	0.00231129	39.8822	26.3329	13.9278	84.5148	119.137	54.4309	Tlr11	protein_coding	37	47	12	36	114	96
ENSMUSG00000115074	39.0762	-1.66858	1.34493	-1.24064	0.214739	0.452456	0	25.7726	30.1769	77.4719	38.6671	62.3687	Ndor1	protein_coding	0	46	26	33	37	110
ENSMUSG00000069792	115.114	-1.65414	0.352212	-4.69642	2.64756e-06	0.00015167	75.4528	54.9069	38.3014	84.5148	209.012	228.496	Wfdc17	protein_coding	70	98	33	36	200	403
ENSMUSG00000025014	1911.48	-1.6503	0.161335	-10.2291	1.46952e-24	2.47876e-21	1035.86	1055.56	678.979	2366.41	3332.69	2999.37	Dntt	protein_coding	961	1884	585	1008	3189	5290
ENSMUSG00000096452	4.20594	-1.63776	1.1448	-1.4306	0.152545	NA	1.0779	2.80137	2.3213	2.34763	10.4506	6.23687	Ighv1-77	IG_V_gene	1	5	2	1	10	11
ENSMUSG00000076731	14.1386	-1.62976	0.9461	-1.72261	0.0849591	NA	4.31159	6.16302	10.4458	9.39053	52.2529	2.26795	Ighv8-12	IG_V_gene	4	11	9	4	50	4
ENSMUSG00000031428	17.9699	-1.62964	0.575301	-2.83267	0.0046161	NA	9.70108	8.40412	8.12454	25.824	37.6221	18.1436	Zcchc18	protein_coding	9	15	7	11	36	32
ENSMUSG00000031125	56.467	-1.61657	0.950599	-1.70058	0.0890211	0.276762	49.5833	14.5671	19.731	21.1287	177.66	56.1318	3830403N18Rik	protein_coding	46	26	17	9	170	99
ENSMUSG00000031494	25.6628	-1.60726	0.508744	-3.15927	0.00158164	0.0220486	19.4022	9.52467	9.28519	39.9098	48.0727	27.7824	Cd209a	protein_coding	18	17	8	17	46	49
ENSMUSG00000081999	3.54198	-1.60633	1.62854	-0.986362	0.323956	NA	0	5.04247	0	0	9.40552	6.80386	Gm13461	processed_pseudogene	0	9	0	0	9	12
ENSMUSG00000002847	6.81767	-1.60394	1.06273	-1.50927	0.13123	NA	8.62318	0.560275	1.16065	14.0858	6.27035	10.2058	Pla1a	protein_coding	8	1	1	6	6	18
ENSMUSG00000063314	4.10477	-1.60365	1.42898	-1.12223	0.261763	NA	0	5.60275	0	4.69527	11.4956	2.83494	Gm12657	processed_pseudogene	0	10	0	2	11	5
ENSMUSG00000052955	9.03857	-1.58926	0.756058	-2.10204	0.0355501	NA	3.23369	4.4822	5.80324	14.0858	13.5858	13.0407	Cpvl	protein_coding	3	8	5	6	13	23
ENSMUSG00000005474	103.268	-1.58541	0.70871	-2.23703	0.0252842	0.13204	37.7264	78.9988	38.3014	75.1243	94.0552	295.401	Myl10	protein_coding	35	141	33	32	90	521
ENSMUSG00000054435	77.8601	-1.58303	0.306277	-5.16863	2.35815e-07	1.98818e-05	45.2717	36.4179	37.1407	79.8195	149.443	119.068	Gimap4	protein_coding	42	65	32	34	143	210
ENSMUSG00000090231	12.4452	-1.57604	0.787288	-2.00186	0.0452995	NA	1.0779	10.6452	6.96389	9.39053	18.811	27.7824	Cfb	protein_coding	1	19	6	4	18	49
ENSMUSG00000028545	34.8756	-1.56962	0.460792	-3.40635	0.000658368	0.0117308	12.9348	28.0137	10.4458	44.605	61.6584	51.5959	Bend5	protein_coding	12	50	9	19	59	91
ENSMUSG00000048521	6.47798	-1.56672	1.01813	-1.53882	0.123847	NA	5.38949	0.560275	4.64259	4.69527	9.40552	14.1747	Cxcr6	protein_coding	5	1	4	2	9	25
ENSMUSG00000111409	4.22324	-1.55245	1.34618	-1.15323	0.248817	NA	3.23369	3.36165	0	0	6.27035	12.4737	Gm49380	protein_coding	3	6	0	0	6	22
ENSMUSG00000032446	22.0189	-1.55104	0.510507	-3.03824	0.00237963	NA	15.0906	10.0849	9.28519	23.4763	34.4869	39.6892	Eomes	protein_coding	14	18	8	10	33	70
ENSMUSG00000021056	4.87795	-1.53759	1.32401	-1.16131	0.245515	NA	0	6.7233	0	11.7382	6.27035	4.53591	Tex21	protein_coding	0	12	0	5	6	8
ENSMUSG00000021508	4.68949	-1.53535	1.15829	-1.32553	0.184995	NA	2.1558	2.80137	2.3213	2.34763	15.6759	2.83494	Cxcl14	protein_coding	2	5	2	1	15	5
ENSMUSG00000024749	4.96534	-1.53442	1.03759	-1.47883	0.139186	NA	2.1558	3.92192	1.16065	9.39053	5.22529	7.93783	Tmc1	protein_coding	2	7	1	4	5	14
ENSMUSG00000042379	10.9725	-1.5322	0.776597	-1.97297	0.048499	NA	10.779	2.2411	4.64259	14.0858	12.5407	21.5456	Esm1	protein_coding	10	4	4	6	12	38
ENSMUSG00000068227	143.022	-1.53191	0.292614	-5.23527	1.64746e-07	1.45407e-05	104.556	63.3111	55.7111	138.51	234.093	261.949	Il2rb	protein_coding	97	113	48	59	224	462
ENSMUSG00000015437	247.761	-1.53003	0.22465	-6.81075	9.70893e-12	3.00642e-09	171.386	109.254	105.619	279.368	413.843	407.098	Gzmb	protein_coding	159	195	91	119	396	718
ENSMUSG00000076490	56.0098	-1.52895	0.533143	-2.8678	0.00413331	0.0425236	63.596	13.4466	10.4458	77.4719	81.5145	89.5841	Trbc1	TR_C_gene	59	24	9	33	78	158
ENSMUSG00000095612	11.8602	-1.5229	1.18039	-1.29017	0.196991	NA	6.46739	7.28357	4.64259	4.69527	48.0727	0	Ighv5-4	IG_V_gene	6	13	4	2	46	0
ENSMUSG00000048949	36.4972	-1.50829	2.54651	-0.592298	0.553651	0.745916	36.6485	20.1699	0	133.815	0	28.3494	Gm6206	processed_pseudogene	34	36	0	57	0	50
ENSMUSG00000047720	10.0848	-1.50134	0.863916	-1.73783	0.0822414	NA	6.46739	4.4822	4.64259	16.4334	25.0814	3.40193	Clec2m	protein_coding	6	8	4	7	24	6
ENSMUSG00000023132	14.091	-1.49771	0.622469	-2.40608	0.0161248	NA	8.62318	6.16302	8.12454	14.0858	20.9012	26.6484	Gzma	protein_coding	8	11	7	6	20	47
ENSMUSG00000073407	6.20366	-1.49739	0.995404	-1.5043	0.132504	NA	4.31159	5.04247	0	9.39053	9.40552	9.07181	Gm6034	protein_coding	4	9	0	4	9	16
ENSMUSG00000095519	6.01416	-1.48158	1.24676	-1.18834	0.234698	NA	8.62318	1.12055	0	4.69527	18.811	2.83494	Ighv1-66	IG_V_gene	8	2	0	2	18	5
ENSMUSG00000061353	57.3036	-1.47944	0.50388	-2.93609	0.00332381	0.0368043	35.5706	20.7302	35.9801	35.2145	163.029	53.2969	Cxcl12	protein_coding	33	37	31	15	156	94
ENSMUSG00000093838	6.31854	-1.46717	1.01433	-1.44643	0.148055	NA	3.23369	6.16302	0	11.7382	9.40552	7.37085	Ighv3-1	IG_V_gene	3	11	0	5	9	13
ENSMUSG00000025163	55.2458	-1.46658	0.396398	-3.69975	0.000215808	0.00514669	31.259	35.8576	22.0523	42.2574	87.7849	112.264	Cd7	protein_coding	29	64	19	18	84	198
ENSMUSG00000048498	7.4405	-1.46455	0.858082	-1.70677	0.0878654	NA	6.46739	3.36165	2.3213	9.39053	8.36046	14.7417	Cd300e	protein_coding	6	6	2	4	8	26
ENSMUSG00000024227	51.233	-1.46331	0.37729	-3.87846	0.00010512	0.00293351	38.8043	20.7302	22.0523	89.2101	80.4695	56.1318	Pdzph1	protein_coding	36	37	19	38	77	99
ENSMUSG00000053318	42.4428	-1.45166	0.420375	-3.45325	0.00055387	0.0102917	24.7916	22.411	22.0523	35.2145	94.0552	56.1318	Slamf8	protein_coding	23	40	19	15	90	99
ENSMUSG00000034634	42.7699	-1.45005	0.454986	-3.18703	0.00143743	0.0206644	26.9474	27.4535	15.0884	28.1716	90.9201	68.0386	Ly6d	protein_coding	25	49	13	12	87	120
ENSMUSG00000039264	55.8503	-1.44425	0.398965	-3.61999	0.00029461	0.00649453	34.4927	17.3685	40.6227	56.3432	109.731	76.5434	Gimap3	protein_coding	32	31	35	24	105	135
ENSMUSG00000061390	6.72814	-1.44178	0.941592	-1.53121	0.125717	NA	1.0779	5.60275	3.48194	14.0858	10.4506	5.66988	Uba52-ps	processed_pseudogene	1	10	3	6	10	10
ENSMUSG00000024798	11.7602	-1.43834	0.668876	-2.15038	0.0315254	NA	7.54528	6.16302	5.80324	11.7382	17.766	21.5456	Htr7	protein_coding	7	11	5	5	17	38
ENSMUSG00000030470	180.889	-1.43428	0.214275	-6.69363	2.17695e-11	5.69799e-09	122.88	92.4454	78.9241	237.111	306.202	247.774	Csrp3	protein_coding	114	165	68	101	293	437
ENSMUSG00000026211	68.9997	-1.43211	0.302369	-4.73631	2.1765e-06	0.000129068	32.3369	40.3398	40.6227	75.1243	107.641	117.934	Obsl1	protein_coding	30	72	35	32	103	208
ENSMUSG00000073494	14.9913	-1.42888	0.593798	-2.40634	0.0161134	NA	9.70108	6.7233	8.12454	21.1287	26.1265	18.1436	Sh2d1b2	protein_coding	9	12	7	9	25	32
ENSMUSG00000076547	5.35489	-1.42723	1.28141	-1.1138	0.265367	NA	0	2.2411	6.96389	0	10.4506	12.4737	Igkv4-70	IG_V_gene	0	4	6	0	10	22
ENSMUSG00000060586	1289.79	-1.4257	0.302601	-4.7115	2.45901e-06	0.000143028	896.811	654.961	547.826	1678.56	2437.08	1523.5	H2-Eb1	protein_coding	832	1169	472	715	2332	2687
ENSMUSG00000021565	4.47144	-1.4039	1.1379	-1.23376	0.217291	NA	1.0779	4.4822	1.16065	9.39053	7.31541	3.40193	Slc6a19	protein_coding	1	8	1	4	7	6
ENSMUSG00000076939	6.39609	-1.40228	1.07638	-1.30277	0.192652	NA	6.46739	1.12055	3.48194	2.34763	19.8561	5.10289	Iglv3	IG_V_gene	6	2	3	1	19	9
ENSMUSG00000050232	40.3845	-1.39559	0.434452	-3.2123	0.00131677	0.01937	25.8695	22.9713	18.5704	35.2145	90.9201	48.761	Cxcr3	protein_coding	24	41	16	15	87	86
ENSMUSG00000076569	22.0358	-1.38836	1.65418	-0.839304	0.401299	NA	0	12.326	24.3736	4.69527	72.109	18.7106	Igkv5-39	IG_V_gene	0	22	21	2	69	33
ENSMUSG00000038677	37.5605	-1.38755	0.406173	-3.41616	0.000635118	0.0114243	15.0906	23.5315	24.3736	37.5621	65.8387	58.9668	Scube3	protein_coding	14	42	21	16	63	104
ENSMUSG00000043931	26.2788	-1.38293	0.619962	-2.23067	0.0257031	0.13331	26.9474	11.7658	5.80324	16.4334	62.7035	34.0193	Gimap7	protein_coding	25	21	5	7	60	60
ENSMUSG00000051639	5.20589	-1.3757	1.40068	-0.982167	0.326018	NA	0	1.68082	6.96389	14.0858	0	8.50482	Fbl-ps2	processed_pseudogene	0	3	6	6	0	15
ENSMUSG00000056399	2054.52	-1.37459	0.316341	-4.34527	1.39102e-05	0.000578548	1427.14	866.745	1136.27	3960.46	2521.73	2414.8	Prss34	protein_coding	1324	1547	979	1687	2413	4259
ENSMUSG00000110331	4.33871	-1.36817	1.43544	-0.95314	0.340519	NA	0	3.36165	3.48194	14.0858	0	5.10289	Nudc-ps1	processed_pseudogene	0	6	3	6	0	9
ENSMUSG00000093969	3.12629	-1.368	1.33411	-1.0254	0.305172	NA	2.1558	2.80137	0	4.69527	6.27035	2.83494	Trav4n-4	TR_V_gene	2	5	0	2	6	5
ENSMUSG00000096505	3.12629	-1.368	1.33411	-1.0254	0.305172	NA	2.1558	2.80137	0	4.69527	6.27035	2.83494	Trav4d-4	TR_V_gene	2	5	0	2	6	5
ENSMUSG00000024907	15.5923	-1.35671	0.627477	-2.16216	0.0306056	NA	11.8569	10.0849	3.48194	30.5192	17.766	19.8446	Gal	protein_coding	11	18	3	13	17	35
ENSMUSG00000095683	3.2111	-1.35631	1.74888	-0.775531	0.438026	NA	0	0	5.80324	0	8.36046	5.10289	Gm10662	protein_coding	0	0	5	0	8	9
ENSMUSG00000095976	3.2111	-1.35631	1.74888	-0.775531	0.438026	NA	0	0	5.80324	0	8.36046	5.10289	Gm5891	protein_coding	0	0	5	0	8	9
ENSMUSG00000054690	52.3687	-1.35175	0.351115	-3.84989	0.000118173	0.00319188	38.8043	29.6946	20.8917	61.0385	74.1991	89.5841	Emcn	protein_coding	36	53	18	26	71	158
ENSMUSG00000030996	4.24919	-1.35069	1.13305	-1.19209	0.233226	NA	2.1558	3.92192	1.16065	2.34763	6.27035	9.6388	Art1	protein_coding	2	7	1	1	6	17
ENSMUSG00000003882	219.877	-1.34117	0.259939	-5.15954	2.47551e-07	2.05359e-05	146.594	141.75	87.0486	201.896	349.049	392.923	Il7r	protein_coding	136	253	75	86	334	693
ENSMUSG00000038903	49.5948	-1.33483	0.428757	-3.11326	0.00185033	0.0247705	32.3369	33.6165	16.2491	96.253	79.4244	39.6892	Ccdc68	protein_coding	30	60	14	41	76	70
ENSMUSG00000076695	13.57	-1.33217	0.905726	-1.47083	0.141336	NA	15.0906	0.560275	8.12454	14.0858	34.4869	9.07181	Ighv1-18	IG_V_gene	14	1	7	6	33	16
ENSMUSG00000075370	234.399	-1.32917	0.239951	-5.53933	3.03628e-08	3.22334e-06	88.3876	182.089	127.671	291.107	387.717	329.42	Igll1	protein_coding	82	325	110	124	371	581
ENSMUSG00000094018	5.42334	-1.32878	1.01807	-1.30519	0.191829	NA	2.1558	2.2411	4.64259	11.7382	8.36046	3.40193	S100a2	protein_coding	2	4	4	5	8	6
ENSMUSG00000068794	24.002	-1.32819	0.561529	-2.36531	0.0180152	NA	22.6359	10.6452	6.96389	51.6479	27.1715	24.9475	Col28a1	protein_coding	21	19	6	22	26	44
ENSMUSG00000107425	24.4746	-1.32142	0.779352	-1.69553	0.0899741	NA	21.558	13.4466	8.12454	4.69527	15.6759	83.3473	Gm44216	processed_pseudogene	20	24	7	2	15	147
ENSMUSG00000051590	25.2917	-1.32043	0.455708	-2.89753	0.00376112	0.0400123	17.2464	13.4466	12.7671	35.2145	40.7573	32.3183	Map3k19	protein_coding	16	24	11	15	39	57
ENSMUSG00000076485	6.24341	-1.31923	1.04392	-1.26373	0.206327	NA	8.62318	1.12055	1.16065	9.39053	11.4956	5.66988	Trbj1-3	TR_J_gene	8	2	1	4	11	10
ENSMUSG00000083007	8.65835	-1.31621	0.846517	-1.55485	0.119982	NA	8.62318	2.80137	3.48194	14.0858	16.7209	6.23687	Gm13623	processed_pseudogene	8	5	3	6	16	11
ENSMUSG00000092618	4.78705	-1.31235	1.07534	-1.22041	0.222311	NA	2.1558	2.2411	3.48194	11.7382	6.27035	2.83494	Btnl6	protein_coding	2	4	3	5	6	5
ENSMUSG00000081094	18.1085	-1.30711	0.62923	-2.07733	0.0377715	NA	12.9348	6.16302	11.6065	44.605	14.6308	18.7106	Rpl19-ps11	processed_pseudogene	12	11	10	19	14	33
ENSMUSG00000050666	6.56056	-1.30615	0.906976	-1.44011	0.149835	NA	2.1558	5.04247	3.48194	14.0858	8.36046	6.23687	Vstm4	protein_coding	2	9	3	6	8	11
ENSMUSG00000028364	13.4978	-1.30508	0.746506	-1.74825	0.0804215	NA	12.9348	3.92192	6.96389	14.0858	33.4419	9.6388	Tnc	protein_coding	12	7	6	6	32	17
ENSMUSG00000047363	6.25205	-1.29524	1.00662	-1.28672	0.198191	NA	5.38949	5.04247	0	11.7382	6.27035	9.07181	Cstad	protein_coding	5	9	0	5	6	16
ENSMUSG00000116864	12.9906	-1.28671	0.819994	-1.56917	0.116609	NA	11.8569	10.6452	0	11.7382	26.1265	17.5766	Gm3320	processed_pseudogene	11	19	0	5	25	31
ENSMUSG00000070737	261.67	-1.28668	0.162738	-7.90643	2.64866e-15	2.01046e-12	127.192	161.919	165.973	373.274	379.356	362.305	Tmem35b	protein_coding	118	289	143	159	363	639
ENSMUSG00000003418	647.131	-1.28488	0.385766	-3.33073	0.000866183	0.0144659	576.675	322.158	230.969	990.701	865.308	896.975	St8sia6	protein_coding	535	575	199	422	828	1582
ENSMUSG00000026062	28.7664	-1.28416	0.488846	-2.62693	0.00861588	0.0684805	9.70108	25.7726	13.9278	32.8669	51.2078	39.1222	Slc9a2	protein_coding	9	46	12	14	49	69
ENSMUSG00000095753	9.83042	-1.27118	1.15516	-1.10044	0.271142	NA	16.1685	0	1.16065	23.4763	6.27035	11.9068	Igkv4-53	IG_V_gene	15	0	1	10	6	21
ENSMUSG00000087150	462.687	-1.27065	0.448737	-2.8316	0.00463151	0.0457854	289.954	337.286	186.864	446.05	501.628	1014.34	BC064078	transcribed_unprocessed_pseudogene	269	602	161	190	480	1789
ENSMUSG00000111684	6.01002	-1.26087	0.950922	-1.32595	0.184858	NA	1.0779	4.4822	4.64259	11.7382	7.31541	6.80386	Gm8543	processed_pseudogene	1	8	4	5	7	12
ENSMUSG00000076532	13.4233	-1.25985	0.857626	-1.469	0.141833	NA	7.54528	13.4466	1.16065	39.9098	9.40552	9.07181	Igkv4-91	IG_V_gene	7	24	1	17	9	16
ENSMUSG00000026630	30.7395	-1.25892	0.441224	-2.85325	0.00432752	0.0438266	19.4022	20.1699	15.0884	30.5192	59.5683	39.6892	Batf3	protein_coding	18	36	13	13	57	70
ENSMUSG00000024610	4740.59	-1.25735	0.271539	-4.63044	3.64887e-06	0.000191012	3535.5	2708.37	2144.88	6463.03	8183.85	5407.93	Cd74	protein_coding	3280	4834	1848	2753	7831	9538
ENSMUSG00000083017	5.02179	-1.2542	1.07422	-1.16755	0.242988	NA	1.0779	6.16302	1.16065	7.0429	7.31541	7.37085	Gm12163	processed_pseudogene	1	11	1	3	7	13
ENSMUSG00000002006	171.255	-1.24925	0.241743	-5.16766	2.37047e-07	1.98818e-05	106.712	123.26	69.6389	284.064	247.679	196.178	Pdzd4	protein_coding	99	220	60	121	237	346
ENSMUSG00000036594	2572.56	-1.24865	0.1554	-8.03508	9.35183e-16	8.35119e-13	1802.24	1530.67	1237.25	3507.36	4444.63	2913.19	H2-Aa	protein_coding	1672	2732	1066	1494	4253	5138
ENSMUSG00000096223	5.87329	-1.24583	3.25311	-0.382967	0.701744	NA	0	0	10.4458	16.4334	8.36046	0	Gm21874	protein_coding	0	0	9	7	8	0
ENSMUSG00000117116	15.2989	-1.23673	0.626123	-1.97521	0.0482441	NA	9.70108	11.7658	4.64259	30.5192	19.8561	15.3087	Gm49868	processed_pseudogene	9	21	4	13	19	27
ENSMUSG00000106599	8.17266	-1.2367	1.02071	-1.2116	0.225665	NA	7.54528	6.16302	0	23.4763	7.31541	4.53591	Ighv1-73	IG_V_pseudogene	7	11	0	10	7	8
ENSMUSG00000096020	7.12669	-1.23608	0.909544	-1.35901	0.174144	NA	6.46739	5.04247	1.16065	7.0429	15.6759	7.37085	Ighv1-75	IG_V_gene	6	9	1	3	15	13
ENSMUSG00000054072	98.9824	-1.23356	0.339234	-3.6363	0.000276585	0.00627628	66.8297	68.3535	44.1046	72.7766	147.353	194.477	Iigp1	protein_coding	62	122	38	31	141	343
ENSMUSG00000038298	12.3754	-1.22626	0.666783	-1.83907	0.0659048	NA	6.46739	8.9644	5.80324	25.824	13.5858	13.6077	Pdzk1	protein_coding	6	16	5	11	13	24
ENSMUSG00000058542	4.78276	-1.22108	1.05991	-1.15206	0.249296	NA	2.1558	5.04247	1.16065	4.69527	9.40552	6.23687	Gm15590	processed_pseudogene	2	9	1	2	9	11
ENSMUSG00000082971	5.23785	-1.22075	1.02027	-1.1965	0.231502	NA	5.38949	2.80137	1.16065	9.39053	4.18023	8.50482	Gm13517	processed_pseudogene	5	5	1	4	4	15
ENSMUSG00000060913	5.68669	-1.21809	0.959267	-1.26981	0.204152	NA	4.31159	4.4822	1.16065	9.39053	6.27035	8.50482	Trim55	protein_coding	4	8	1	4	6	15
ENSMUSG00000000753	1740.78	-1.21729	0.119739	-10.1662	2.8068e-24	4.261e-21	907.59	1221.96	1008.6	2232.6	2646.09	2427.84	Serpinf1	protein_coding	842	2181	869	951	2532	4282
ENSMUSG00000038057	7.68851	-1.21707	0.813177	-1.49668	0.134477	NA	4.31159	3.92192	5.80324	11.7382	7.31541	13.0407	Dbil5	protein_coding	4	7	5	5	7	23
ENSMUSG00000079138	3.55928	-1.2074	1.33014	-0.907726	0.364023	NA	5.38949	1.12055	0	4.69527	7.31541	2.83494	Gm8818	processed_pseudogene	5	2	0	2	7	5
ENSMUSG00000055312	131.633	-1.20449	0.203232	-5.92667	3.09132e-09	4.74033e-07	81.9202	76.7577	80.0847	192.506	177.66	180.869	Them7	protein_coding	76	137	69	82	170	319
ENSMUSG00000076498	16.0335	-1.19616	0.711018	-1.68232	0.0925061	NA	18.3243	6.16302	5.80324	7.0429	34.4869	24.3805	Trbc2	TR_C_gene	17	11	5	3	33	43
ENSMUSG00000070044	30.8813	-1.19539	0.446872	-2.67502	0.00747256	0.0624986	23.7137	20.7302	11.6065	37.5621	55.3881	36.2872	Fam149a	protein_coding	22	37	10	16	53	64
ENSMUSG00000100767	6.14264	-1.19362	0.973166	-1.22653	0.219999	NA	2.1558	7.28357	1.16065	9.39053	8.36046	8.50482	Gm3508	processed_pseudogene	2	13	1	4	8	15
ENSMUSG00000026308	12.5666	-1.19325	0.656206	-1.8184	0.0690024	NA	6.46739	10.6452	5.80324	11.7382	20.9012	19.8446	Klhl30	protein_coding	6	19	5	5	20	35
ENSMUSG00000046480	48.2696	-1.1929	0.380048	-3.1388	0.00169641	0.0231503	21.558	42.5809	22.0523	68.0814	75.2442	60.1007	Scn4b	protein_coding	20	76	19	29	72	106
ENSMUSG00000033409	4.63626	-1.19246	1.01836	-1.17096	0.241614	NA	3.23369	2.80137	2.3213	7.0429	7.31541	5.10289	Syce1l	protein_coding	3	5	2	3	7	9
ENSMUSG00000098006	4.07965	-1.19188	1.10548	-1.07815	0.280967	NA	3.23369	2.80137	1.16065	7.0429	6.27035	3.96892	Gm8565	processed_pseudogene	3	5	1	3	6	7
ENSMUSG00000005339	409.369	-1.1845	0.174062	-6.80507	1.00999e-11	3.00642e-09	245.761	277.896	227.487	537.608	466.096	701.364	Fcer1a	protein_coding	228	496	196	229	446	1237
ENSMUSG00000040600	5.22192	-1.1814	1.01099	-1.16856	0.242582	NA	2.1558	3.92192	3.48194	4.69527	12.5407	4.53591	Eps8l3	protein_coding	2	7	3	2	12	8
ENSMUSG00000050157	7.75474	-1.18116	0.832748	-1.41838	0.156079	NA	3.23369	5.60275	5.80324	4.69527	13.5858	13.6077	Gm867	protein_coding	3	10	5	2	13	24
ENSMUSG00000049134	217.884	-1.18013	0.232138	-5.08377	3.70013e-07	2.9256e-05	98.0887	132.785	172.937	237.111	297.842	368.542	Nrap	protein_coding	91	237	149	101	285	650
ENSMUSG00000014158	47.5148	-1.17616	0.360745	-3.26036	0.00111271	0.0173074	35.5706	32.4959	19.731	56.3432	62.7035	78.2444	Trpv4	protein_coding	33	58	17	24	60	138
ENSMUSG00000045065	5.39507	-1.17404	1.04195	-1.12677	0.259839	NA	5.38949	2.2411	2.3213	7.0429	12.5407	2.83494	9930022D16Rik	protein_coding	5	4	2	3	12	5
ENSMUSG00000034028	48.2669	-1.17135	0.364418	-3.21429	0.00130766	0.0192734	36.6485	26.8932	26.6949	49.3003	88.8299	61.2347	Cd226	protein_coding	34	48	23	21	85	108
ENSMUSG00000083240	4.75363	-1.17062	1.12772	-1.03804	0.299252	NA	5.38949	3.36165	0	4.69527	9.40552	5.66988	Gm13453	processed_pseudogene	5	6	0	2	9	10
ENSMUSG00000027546	79.8847	-1.16915	0.289277	-4.04163	5.30815e-05	0.00173137	38.8043	57.7083	51.0685	103.296	94.0552	134.376	Atp9a	protein_coding	36	103	44	44	90	237
ENSMUSG00000025887	167.387	-1.16434	0.239915	-4.85314	1.21521e-06	7.81696e-05	125.036	118.218	66.157	211.287	226.778	256.846	Casp12	protein_coding	116	211	57	90	217	453
ENSMUSG00000096515	7.65527	-1.15907	1.32823	-0.872647	0.382855	NA	5.38949	7.84385	0	30.5192	1.04506	1.13398	Igkv14-100	IG_V_gene	5	14	0	13	1	2
ENSMUSG00000110469	3.97477	-1.15812	1.62267	-0.713711	0.475406	NA	0	7.28357	0	0	5.22529	11.3398	Gm10358	protein_coding	0	13	0	0	5	20
ENSMUSG00000061311	401.382	-1.15751	0.155656	-7.43635	1.03508e-13	5.06889e-11	245.761	274.535	226.326	464.831	640.621	556.215	Rag1	protein_coding	228	490	195	198	613	981
ENSMUSG00000028023	8.89658	-1.15658	0.741081	-1.56066	0.118603	NA	5.38949	5.60275	5.80324	9.39053	13.5858	13.6077	Pitx2	protein_coding	5	10	5	4	13	24
ENSMUSG00000076615	19.968	-1.15464	0.802502	-1.4388	0.150206	NA	3.23369	28.574	4.64259	11.7382	51.2078	20.4116	Ighg3	IG_C_gene	3	51	4	5	49	36
ENSMUSG00000048520	29.2569	-1.15372	0.44324	-2.60292	0.00924331	0.0716298	19.4022	21.2904	12.7671	42.2574	48.0727	31.7513	Fbxl13	protein_coding	18	38	11	18	46	56
ENSMUSG00000047880	18.1526	-1.15351	0.626257	-1.8419	0.0654893	NA	19.4022	9.52467	5.80324	11.7382	32.3968	30.0504	Cxcr5	protein_coding	18	17	5	5	31	53
ENSMUSG00000024910	66.3393	-1.15252	0.308905	-3.73099	0.000190731	0.00469285	44.1938	40.9001	39.462	70.429	119.137	83.9143	Ctsw	protein_coding	41	73	34	30	114	148
[truncated: 18,337 more rows]

## Sheet: KL_Q157R_expr
Row.names	baseMean	log2FoldChange	lfcSE	stat	pvalue	padj	Q157R_1.x	Q157R_2.x	Q157R_3.x	CRE_1.x	CRE_2.x	CRE_3.x	gene_name	gene_biotype	Q157R_1.y	Q157R_2.y	Q157R_3.y	CRE_1.y	CRE_2.y	CRE_3.y
[truncated: 18,294 more rows]
