# Supplementary material for: U2af1S34F and U2af1Q157R myeloid neoplasm-associated hotspot mutations induce distinct hematopoietic phenotypes in mice
Source: Leukemia. 2026 May 6;40(7):1467–81. doi: 10.1038/s41375-026-02974-7 (PMC13276503; doi:10.1038/s41375-026-02974-7)
Supplement: Supplementary file 10 — Table S10 MDS_Madan S34F alternative splicing [file 41375_2026_2974_MOESM10_ESM.xlsx]

## Sheet: A3SS
GeneID	geneSymbol	chr	strand	longExonStart_0base	longExonEnd	shortES	shortEE	flankingES	flankingEE	ID.1	IJC_SAMPLE_1	SJC_SAMPLE_1	IJC_SAMPLE_2	SJC_SAMPLE_2	IncFormLen	SkipFormLen	PValue	FDR	IncLevel1	IncLevel2	IncLevelDifference	chr.start.stop.long	chr.start.stop.short
ENSG00000160298	C21orf58	chr21	-	46314715	46315049	46314715	46314880	46315473	46315547	2	21610516896	82228225	2.33142e+18	1093025286346137	198	99	0.298948	0.994771	0.568,0.705,0.506,0.658	0.517,0.701,0.576,0.665,0.308,0.24,0.957,0.196	0.089	chr21:46315049-46315474(-)	chr21:46314880-46315474(-)
ENSG00000160298	C21orf58	chr21	-	46317207	46317348	46317207	46317268	46318011	46318220	3	1703720543	1243811449	1.92484e+16	1.60624e+16	179	99	0.52688	1	0.431,0.35,0.499,0.327	0.399,0.3,0.35,0.518,0.319,0.336,0.475,0.485	0.004	chr21:46317348-46318012(-)	chr21:46317268-46318012(-)
ENSG00000142173	COL6A2	chr21	+	46125416	46125617	46125464	46125617	46125265	46125311	6	3303	41411884	15300000	221122718653114	147	99	0.509978	1	0.047,0.047,0.0,0.023	0.03,0.234,0.503,0.0,0.0,0.0,0.0,0.0	-0.067	chr21:46125311-46125417(+)	chr21:46125311-46125465(+)
ENSG00000142173	COL6A2	chr21	+	46128902	46129808	46129195	46129808	46126502	46126541	7	1215	95413	12100200	813271646	198	99	0.68092	1	0.053,0.167,0.111,0.161	0.0,0.333,0.25,0.714,0.0,0.059,0.0,0.0	-0.046	chr21:46126541-46128903(+)	chr21:46126541-46129196(+)
ENSG00000182871	COL18A1	chr21	+	45505834	45505966	45505837	45505966	45505357	45505431	9	725010646	360242327237	4976444629753171	2.06299e+23	102	99	0.578677	1	0.163,0.167,0.239,0.159	0.188,0.198,0.142,0.118,0.141,0.157,0.199,0.286	0.003	chr21:45505431-45505835(+)	chr21:45505431-45505838(+)
ENSG00000160255	ITGB2	chr21	-	44910283	44910415	44910283	44910372	44910599	44910785	14	778918129	18121090	1.36882e+21	4417445478904113	142	99	0.518693	1	0.749,0.838,0.557,0.5	0.683,0.783,0.736,0.612,0.611,0.486,0.8,0.395	0.023	chr21:44910415-44910600(-)	chr21:44910372-44910600(-)
ENSG00000160255	ITGB2	chr21	-	44910283	44910415	44910283	44910372	44910724	44910785	15	11814221140	3449315010486574	1.53112e+22	7.16239e+31	142	99	0.00974637	0.087545	0.023,0.03,0.014,0.015	0.015,0.02,0.031,0.013,0.028,0.009,0.009,0.01	0.004	chr21:44910415-44910725(-)	chr21:44910372-44910725(-)
ENSG00000141959	PFKL	chr21	+	44325731	44326060	44325960	44326060	44325152	44325264	18	333290268322	7693461091617	2.76277e+23	8.22269e+23	198	99	0.738269	1	0.178,0.295,0.109,0.207	0.144,0.34,0.287,0.17,0.082,0.125,0.338,0.101	-0.001	chr21:44325264-44325732(+)	chr21:44325264-44325961(+)
ENSG00000160224	AIRE	chr21	+	44291094	44291210	44291097	44291210	44289987	44290068	19	2002	300	250	1000020	102	99	1	1	1.0,0.0,NA,1.0	NA,0.0,NA,NA,NA,1.0,0.708,NA	0.097	chr21:44290068-44291095(+)	chr21:44290068-44291098(+)
ENSG00000160224	AIRE	chr21	+	44294371	44294503	44294400	44294503	44293788	44293910	20	1	100	11000000	6000000	128	99	1	1	NA,0.0,NA,1.0	1.0,0.114,NA,NA,NA,NA,NA,NA	-0.057	chr21:44293910-44294372(+)	chr21:44293910-44294401(+)
ENSG00000160209	PDXK	chr21	+	43743668	43743807	43743723	43743807	43741666	43741771	23	9217	347295195391	20401367391518	5.89447e+23	154	99	3.12675e-07	1.468e-05	0.016,0.004,0.003,0.011	0.021,0.055,0.01,0.05,0.006,0.021,0.026,0.025	-0.018	chr21:43741771-43743669(+)	chr21:43741771-43743724(+)
ENSG00000160209	PDXK	chr21	+	43755476	43755764	43755697	43755764	43753582	43753719	24	612010	607486284624	9292182412	9.44767e+26	198	99	1	1	0.005,0.012,0.0,0.008	0.005,0.019,0.008,0.003,0.002,0.003,0.001,0.001	0.001	chr21:43753719-43755477(+)	chr21:43753719-43755698(+)
ENSG00000160185	UBASH3A	chr21	+	42443153	42443418	42443311	42443418	42442451	42442596	28	16726	13103441	24126462	3053131819614	198	99	0.111631	0.523443	0.037,0.231,0.093,0.241	0.032,0.286,0.143,0.071,0.143,0.095,0.333,0.067	0.004	chr21:42442596-42443154(+)	chr21:42442596-42443312(+)
ENSG00000173276	ZBTB21	chr21	-	42002349	42002563	42002349	42002503	42002896	42002961	29	76453284	21	3.31033e+16	0	159	99	1	1	1.0,1.0,0.909,0.981	1.0,1.0,1.0,1.0,1.0,1.0,1.0,1.0	-0.028	chr21:42002563-42002897(-)	chr21:42002503-42002897(-)
ENSG00000157601	MX1	chr21	+	41432030	41432175	41432049	41432175	41430532	41430608	32	447960	2482218244	56135713622109	2197221324557245	118	99	0.0972582	0.475191	0.13,0.211,0.296,0.171	0.177,0.609,0.178,0.254,0.101,0.245,0.808,0.144	-0.112	chr21:41430608-41432031(+)	chr21:41430608-41432050(+)
ENSG00000205581	HMGN1	chr21	-	39345829	39347292	39345829	39345958	39347378	39347483	37	349303406230	24113131	4.96364e+23	3546467818153633	198	99	0.00543366	0.0551962	0.879,0.932,0.868,0.788	0.876,0.798,0.806,0.667,0.812,0.919,0.759,0.799	0.062	chr21:39347292-39347379(-)	chr21:39345958-39347379(-)
ENSG00000205581	HMGN1	chr21	-	39347378	39347483	39347378	39347478	39348291	39348339	38	925010053	42413428	1.0282e+18	3626638213402137	104	99	0.237075	0.859532	0.676,0.537,0.737,0.643	0.73,0.748,0.594,0.631,0.817,0.76,0.639,0.716	-0.056	chr21:39347483-39348292(-)	chr21:39347478-39348292(-)
ENSG00000185658	BRWD1	chr21	-	39264459	39264685	39264459	39264564	39264890	39265019	41	82644866	2	6.11439e+16	10000000	198	99	1	1	1.0,1.0,1.0,0.943	0.968,1.0,1.0,1.0,1.0,1.0,1.0,1.0	-0.01	chr21:39264685-39264891(-)	chr21:39264564-39264891(-)
ENSG00000157540	DYRK1A	chr21	+	37478180	37478300	37478207	37478300	37472683	37472880	43	61933840	402450269270	3.51463e+17	2.908e+23	126	99	0.720568	1	0.107,0.14,0.1,0.104	0.087,0.125,0.059,0.144,0.113,0.147,0.105,0.152	-0.004	chr21:37472880-37478181(+)	chr21:37472880-37478208(+)
ENSG00000157540	DYRK1A	chr21	+	37496090	37496258	37496117	37496258	37493016	37493163	44	131142	518557422339	591083349	3.96953e+23	126	99	0.816515	1	0.019,0.015,0.007,0.005	0.01,0.007,0.017,0.007,0.012,0.008,0.012,0.02	0	chr21:37493163-37496091(+)	chr21:37493163-37496118(+)
ENSG00000157538	VPS26C	chr21	-	37232376	37232645	37232376	37232451	37233361	37233442	45	3444	122106147126	7851313060	1.78135e+22	198	99	0.296813	0.990323	0.012,0.019,0.013,0.016	0.019,0.029,0.016,0.021,0.031,0.0,0.043,0.0	-0.005	chr21:37232645-37233362(-)	chr21:37232451-37233362(-)
ENSG00000185917	SETD4	chr21	-	36058815	36058973	36058815	36058924	36060281	36060313	47	4029	3240	102152431	100102	148	99	7.05147e-06	0.000223844	0.471,0.0,0.251,1.0	1.0,1.0,0.401,1.0,1.0,0.728,1.0,0.251	-0.367	chr21:36058973-36060282(-)	chr21:36058924-36060282(-)
ENSG00000185917	SETD4	chr21	-	36058815	36058973	36058815	36058924	36060346	36060526	48	60414	42276747	222052734	4523223826212941	148	99	0.42093	1	0.087,0.0,0.038,0.166	0.246,0.055,0.0,0.081,0.049,0.182,0.065,0.061	-0.02	chr21:36058973-36060347(-)	chr21:36058924-36060347(-)
ENSG00000241837	ATP5PO	chr21	-	33903455	33903656	33903455	33903639	33903934	33904021	50	853710034	2183112831001311	9.46254e+16	1.96316e+31	116	99	0.841247	1	0.032,0.027,0.027,0.022	0.039,0.032,0.032,0.038,0.013,0.019,0.02,0.021	0	chr21:33903656-33903935(-)	chr21:33903639-33903935(-)
ENSG00000205726	ITSN1	chr21	+	33750142	33750322	33750253	33750322	33735043	33735204	51	37111614	2400	30410343346622	20540007	198	99	0.692203	1	0.902,0.579,1.0,1.0	0.882,1.0,0.5,0.81,1.0,1.0,1.0,0.611	0.02	chr21:33735204-33750143(+)	chr21:33735204-33750254(+)
ENSG00000205726	ITSN1	chr21	+	33772038	33772323	33772060	33772323	33767712	33767828	53	2223	111679461	22336081	885917835222644	121	99	0.0284381	0.195202	0.015,0.024,0.017,0.039	0.018,0.027,0.126,0.029,0.086,0.0,0.522,0.018	-0.08	chr21:33767828-33772039(+)	chr21:33767828-33772061(+)
ENSG00000159147	DONSON	chr21	-	33584589	33584768	33584589	33584726	33585977	33586181	56	301163329149	1254	2.77164e+23	3211001	141	99	0.784146	1	0.995,0.983,0.979,0.963	1.0,0.975,0.982,0.996,0.991,1.0,1.0,0.988	-0.012	chr21:33584768-33585978(-)	chr21:33584726-33585978(-)
ENSG00000159147	DONSON	chr21	-	33585977	33586181	33585977	33586060	33587521	33587602	57	259124315105	11143	2.69184e+23	10241121116	198	99	0.380795	1	0.922,0.984,0.975,0.946	0.931,0.979,0.946,0.933,0.978,0.992,0.842,0.926	0.016	chr21:33586181-33587522(-)	chr21:33586060-33587522(-)
ENSG00000159140	SON	chr21	+	33576364	33577481	33576417	33577481	33575777	33575893	58	486112774	215171452254	8.51087e+20	1.52164e+23	152	99	3.38285e-13	5.90624e-11	0.127,0.189,0.155,0.159	0.267,0.3,0.26,0.234,0.29,0.369,0.247,0.283	-0.124	chr21:33575893-33576365(+)	chr21:33575893-33576418(+)
ENSG00000243646	IL10RB	chr21	+	33308184	33310187	33308975	33310187	33288132	33288261	59	2207	1000	117945400	10000050	198	99	1	1	0.5,1.0,NA,1.0	0.846,1.0,1.0,1.0,1.0,1.0,0.0,NA	-0.002	chr21:33288261-33308185(+)	chr21:33288261-33308976(+)
ENSG00000159082	SYNJ1	chr21	-	32634860	32634884	32634860	32634881	32638907	32639125	60	19923	1000	718210421	100010	102	99	1	1	0.949,1.0,1.0,1.0	1.0,1.0,0.66,1.0,NA,1.0,0.66,1.0	0.084	chr21:32634884-32638908(-)	chr21:32634881-32638908(-)
ENSG00000159082	SYNJ1	chr21	-	32678644	32678810	32678644	32678801	32681495	32681648	61	1451935582	2210	1.5045e+20	11601010	108	99	0.846341	1	0.985,0.989,0.981,1.0	1.0,0.974,0.975,1.0,0.98,1.0,0.971,1.0	0.001	chr21:32678810-32681496(-)	chr21:32678801-32681496(-)
ENSG00000156304	SCAF4	chr21	-	31685048	31685240	31685048	31685174	31685397	31685484	63	374330218245	19316711681	3.41558e+23	1.21176e+20	165	99	0.064525	0.352052	0.538,0.542,0.53,0.645	0.628,0.655,0.558,0.739,0.685,0.591,0.53,0.522	-0.05	chr21:31685240-31685398(-)	chr21:31685174-31685398(-)
ENSG00000156304	SCAF4	chr21	-	31696568	31696750	31696568	31696736	31700994	31701171	64	321271140143	3410	2.60303e+21	23130200	113	99	1	1	0.989,0.983,0.992,1.0	0.991,0.989,0.994,0.992,1.0,0.988,1.0,1.0	-0.003	chr21:31696750-31700995(-)	chr21:31696736-31700995(-)
ENSG00000156299	TIAM1	chr21	-	31118417	31120837	31118417	31118670	31124521	31124694	65	19142094	100	16135201321298	0	198	99	1	1	1.0,0.875,1.0,1.0	1.0,1.0,1.0,1.0,1.0,1.0,1.0,1.0	-0.031	chr21:31120837-31124522(-)	chr21:31118670-31124522(-)
ENSG00000277117	FP565260.3	chr21	+	5026279	5026630	5026431	5026630	5025008	5025049	72	1000	2001	0	10140011	198	99	1	1	0.2,NA,NA,0.0	0.0,NA,0.0,0.0,NA,NA,0.0,0.0	0.1	chr21:5025049-5026280(+)	chr21:5025049-5026432(+)
ENSG00000177989	ODF3B	chr22	-	50530711	50530852	50530711	50530828	50530936	50531058	73	888259164340	3123	9.71132e+23	41303002	123	99	1	1	0.996,0.995,0.985,0.989	0.995,0.991,0.992,1.0,0.992,1.0,1.0,0.992	-0.004	chr22:50530852-50530937(-)	chr22:50530828-50530937(-)
ENSG00000177989	ODF3B	chr22	-	50531190	50531341	50531190	50531295	50531569	50531773	74	37816666184	105414029	4.3018e+23	1.90331e+19	145	99	0.00377647	0.0411691	0.711,0.734,0.53,0.812	0.607,0.788,0.544,0.57,0.452,0.489,0.499,0.563	0.133	chr22:50531341-50531570(-)	chr22:50531295-50531570(-)
ENSG00000025708	TYMP	chr22	-	50526000	50526156	50526000	50526141	50526245	50526476	75	45151336	10642982251051	79520231524031	1.37716e+24	114	99	0.0660541	0.358818	0.035,0.042,0.048,0.029	0.047,0.026,0.019,0.026,0.014,0.024,0.0,0.033	0.015	chr22:50526156-50526246(-)	chr22:50526141-50526246(-)
ENSG00000100429	HDAC10	chr22	-	50248224	50248472	50248224	50248292	50248661	50248751	79	292201403519	3342	4.27137e+23	70224105	198	99	0.866582	1	0.98,0.971,0.981,0.992	0.968,1.0,0.983,0.989,0.973,0.992,1.0,0.969	-0.003	chr22:50248472-50248662(-)	chr22:50248292-50248662(-)
ENSG00000100429	HDAC10	chr22	-	50248830	50248890	50248830	50248859	50249102	50249168	80	254214317259	23122331	3.1813e+23	142726199424	130	99	0.00112509	0.0157738	0.894,0.931,0.913,0.864	0.945,0.98,0.953,0.901,0.915,0.957,0.969,0.926	-0.043	chr22:50248890-50249103(-)	chr22:50248859-50249103(-)
ENSG00000100429	HDAC10	chr22	-	50249102	50249198	50249102	50249168	50249327	50249454	82	31204549	128108209212	3418303824201519	2.09999e+20	129	99	0.00473499	0.0493092	0.157,0.124,0.142,0.151	0.111,0.122,0.202,0.118,0.088,0.075,0.117,0.053	0.033	chr22:50249198-50249328(-)	chr22:50249168-50249328(-)
ENSG00000100429	HDAC10	chr22	-	50249327	50249516	50249327	50249454	50249634	50249703	85	682964110	324197463424	8328416454542659	3.37168e+22	161	99	0.153202	0.649179	0.114,0.083,0.078,0.138	0.132,0.093,0.104,0.092,0.129,0.143,0.162,0.137	-0.021	chr22:50249516-50249635(-)	chr22:50249454-50249635(-)
ENSG00000100429	HDAC10	chr22	-	50249634	50249719	50249634	50249703	50249859	50249964	87	1041523	282213427407	1699225986	3.79124e+22	115	99	0.368463	1	0.03,0.016,0.029,0.046	0.035,0.059,0.036,0.047,0.024,0.043,0.08,0.021	-0.013	chr22:50249719-50249860(-)	chr22:50249703-50249860(-)
ENSG00000100416	TRMU	chr22	+	46350290	46350463	46350345	46350463	46346421	46346544	92	1014210862	42316070	7376439367545951	429333341281938	154	99	0.109165	0.515124	0.607,0.466,0.536,0.363	0.528,0.844,0.456,0.644,0.512,0.554,0.666,0.463	-0.09	chr22:46346544-46350291(+)	chr22:46346544-46350346(+)
ENSG00000100416	TRMU	chr22	+	46350290	46350463	46350349	46350463	46346421	46346544	93	1034311565	451710	7376459467565951	6069101264	158	99	0.659658	1	0.942,0.843,0.809,0.803	0.884,1.0,0.825,0.867,0.808,0.745,0.86,0.889	-0.011	chr22:46346544-46350291(+)	chr22:46346544-46350350(+)
ENSG00000100416	TRMU	chr22	+	46350345	46350463	46350349	46350463	46346421	46346544	94	44326773	451710	429353441301938	6069101264	103	99	0.445478	1	0.914,0.86,0.791,0.875	0.871,1.0,0.849,0.784,0.798,0.706,0.753,0.901	0.027	chr22:46346544-46350346(+)	chr22:46346544-46350350(+)
ENSG00000186654	PRR5	chr22	+	44731678	44731821	44731729	44731821	44726576	44726634	99	2613307	306255331142	121627111411114	1.60197e+19	150	99	0.010374	0.0919266	0.053,0.033,0.056,0.032	0.047,0.051,0.177,0.036,0.107,0.067,0.15,0.035	-0.04	chr22:44726634-44731679(+)	chr22:44726634-44731730(+)
ENSG00000186654	PRR5	chr22	+	44731678	44731821	44731734	44731821	44726576	44726634	100	45204318	53432322	1822332324221910	1544132232921	155	99	0.0317278	0.211532	0.352,0.229,0.544,0.343	0.434,0.242,0.619,0.4,0.836,0.326,0.859,0.865	-0.206	chr22:44726634-44731679(+)	chr22:44726634-44731735(+)
ENSG00000186654	PRR5	chr22	+	44731729	44731821	44731734	44731821	44726576	44726634	101	325262344153	53432322	1.66203e+19	1544132232921	104	99	0.472782	1	0.854,0.853,0.934,0.869	0.913,0.814,0.867,0.9,0.965,0.786,0.959,0.987	-0.021	chr22:44726634-44731730(+)	chr22:44726634-44731735(+)
ENSG00000189306	RRP7A	chr22	-	42516010	42516296	42516010	42516136	42518004	42518147	103	32262531	396268870324	272317231123220	3.63278e+23	198	99	0.00617473	0.060748	0.039,0.046,0.014,0.046	0.036,0.04,0.05,0.022,0.014,0.016,0.003,0.015	0.012	chr22:42516296-42518005(-)	chr22:42516136-42518005(-)
ENSG00000100207	TCF20	chr22	-	42168608	42168736	42168608	42168703	42169846	42169896	104	27293331	33114954	1826373614291733	302036385251132	132	99	0.508207	1	0.38,0.664,0.336,0.301	0.31,0.494,0.435,0.415,0.677,0.465,0.537,0.436	-0.051	chr22:42168736-42169847(-)	chr22:42168703-42169847(-)
ENSG00000100162	CENPM	chr22	-	41945224	41945389	41945224	41945304	41945912	41946005	106	12564	31413953098	1869123738	2.89189e+22	184	99	0.331324	1	0.02,0.019,0.006,0.021	0.032,0.017,0.049,0.017,0.006,0.008,0.007,0.02	-0.003	chr22:41945389-41945913(-)	chr22:41945304-41945913(-)
ENSG00000100395	L3MBTL2	chr22	+	41213850	41214026	41213892	41214026	41209695	41209933	112	21366	1074315973	1198901476	1.03465e+17	141	99	0.228841	0.840587	0.013,0.175,0.026,0.055	0.07,0.121,0.111,0.081,0.0,0.068,0.083,0.042	-0.005	chr22:41209933-41213851(+)	chr22:41209933-41213893(+)
ENSG00000239900	ADSL	chr22	+	40361087	40361342	40361272	40361342	40360401	40360492	114	28496337	521278946304	3741485515374514	5.47285e+23	198	99	0.138064	0.603807	0.026,0.081,0.032,0.057	0.033,0.067,0.055,0.043,0.019,0.025,0.046,0.016	0.011	chr22:40360492-40361088(+)	chr22:40360492-40361273(+)
ENSG00000100335	MIEF1	chr22	+	39509337	39509571	39509421	39509571	39504202	39504534	115	117313	651211	137191201109	913860101	183	99	1	1	0.498,0.431,0.119,0.39	0.439,0.226,0.562,0.52,NA,0.856,NA,0.83	-0.213	chr22:39504534-39509338(+)	chr22:39504534-39509422(+)
ENSG00000100335	MIEF1	chr22	+	39512231	39512494	39512317	39512494	39511848	39512026	116	227312199151	26344816	3.06411e+21	221326552829019	185	99	0.0842214	0.427186	0.824,0.831,0.689,0.835	0.882,0.944,0.853,0.821,0.632,0.789,1.0,0.783	-0.043	chr22:39512026-39512232(+)	chr22:39512026-39512318(+)
ENSG00000100316	RPL3	chr22	-	39316705	39317021	39316705	39316841	39317460	39317629	118	6965871486608	1.64431e+19	8.06121e+27	1.94231e+39	198	99	0.00429847	0.0457004	0.021,0.025,0.02,0.018	0.02,0.044,0.012,0.024,0.013,0.021,0.017,0.089	-0.009	chr22:39317021-39317461(-)	chr22:39316841-39317461(-)
ENSG00000100307	CBX7	chr22	-	39134400	39134752	39134400	39134473	39138635	39138702	120	13764177247	20104	9050538352611862	40324401	198	99	0.742492	1	0.972,1.0,0.898,0.969	0.918,1.0,0.898,0.954,0.867,0.884,1.0,0.969	0.023	chr22:39134752-39138636(-)	chr22:39134473-39138636(-)
ENSG00000100124	ANKRD54	chr22	-	37832957	37833206	37832957	37833109	37833683	37833755	126	239212295150	0	2.2232e+23	200	196	99	1	1	1.0,1.0,1.0,1.0	1.0,1.0,1.0,1.0,1.0,0.981,1.0,1.0	0.002	chr22:37833206-37833684(-)	chr22:37833109-37833684(-)
ENSG00000100124	ANKRD54	chr22	-	37833683	37833755	37833683	37833750	37838499	37838593	129	511012941	113135	461696032542530	61072050	104	99	0.00665249	0.0644709	0.815,0.76,0.904,0.886	0.879,0.938,1.0,0.891,0.938,1.0,0.826,1.0	-0.093	chr22:37833755-37838500(-)	chr22:37833750-37838500(-)
ENSG00000100124	ANKRD54	chr22	-	37838499	37838598	37838499	37838593	37840186	37840234	130	473813139	23442222	5455176929637938	52522153123867	104	99	0.801703	1	0.66,0.451,0.85,0.628	0.497,0.502,0.435,0.553,0.697,0.612,0.926,0.838	0.015	chr22:37838598-37840187(-)	chr22:37838593-37840187(-)
ENSG00000100116	GCAT	chr22	+	37813276	37813609	37813462	37813609	37812886	37812988	131	76332	1508527030	845101801	1.08104e+19	198	99	0.00180039	0.0229915	0.023,0.034,0.058,0.032	0.036,0.019,0.032,0.032,0.008,0.02,0.0,0.011	0.017	chr22:37812988-37813277(+)	chr22:37812988-37813463(+)
ENSG00000100320	RBFOX2	chr22	-	35759887	35760032	35759887	35760020	35761201	35761294	138	1030	5355	30406	30160304	111	99	1	1	0.151,0.0,0.349,0.0	0.0,NA,0.0,0.308,NA,0.543,NA,0.572	-0.16	chr22:35760032-35761202(-)	chr22:35760020-35761202(-)
ENSG00000100320	RBFOX2	chr22	-	35781599	35781746	35781599	35781743	35809779	35810004	139	110	1243	20003300	10721138	102	99	1	1	0.0,0.327,0.195,0.0	1.0,0.0,NA,0.0,0.593,0.209,0.0,0.0	-0.127	chr22:35781746-35809780(-)	chr22:35781743-35809780(-)
ENSG00000184708	EIF4ENIF1	chr22	-	31447425	31447568	31447425	31447565	31448152	31448232	144	44186722	48375957	2736354516241950	704549664760829	102	99	0.931505	1	0.471,0.321,0.524,0.273	0.272,0.437,0.409,0.398,0.248,0.28,0.697,0.626	-0.024	chr22:31447568-31448153(-)	chr22:31447565-31448153(-)
ENSG00000184708	EIF4ENIF1	chr22	-	31449347	31449531	31449347	31449408	31450288	31450360	146	16889203170	3213	1.35181e+22	12201043	198	99	0.31267	1	0.966,0.957,0.99,0.966	0.985,0.978,0.976,1.0,0.989,1.0,0.889,0.965	-0.003	chr22:31449531-31450289(-)	chr22:31449408-31450289(-)
ENSG00000100105	PATZ1	chr22	-	31328786	31328924	31328786	31328859	31335691	31335863	147	314718	46434668	119151112455	414715342511258	164	99	0.0333493	0.21998	0.038,0.164,0.084,0.138	0.139,0.104,0.376,0.163,0.225,0.18,0.108,0.274	-0.09	chr22:31328924-31335692(-)	chr22:31328859-31335692(-)
ENSG00000182858	ALG12	chr22	-	49904336	49904506	49904336	49904384	49907720	49907944	148	13790209237	22103323	1.46998e+21	20146451891915	198	99	0.366647	1	0.757,0.818,0.76,0.837	0.785,0.78,0.862,0.709,0.857,0.927,0.78,0.833	-0.024	chr22:49904506-49907721(-)	chr22:49904384-49907721(-)
ENSG00000183963	SMTN	chr22	+	31082909	31083002	31082915	31083002	31081317	31081456	150	41	0	10000024	12202	105	99	1	1	NA,NA,1.0,1.0	1.0,NA,NA,0.0,0.0,0.0,1.0,0.653	0.558	chr22:31081456-31082910(+)	chr22:31081456-31082916(+)
ENSG00000183963	SMTN	chr22	+	31087932	31088113	31087964	31088113	31083178	31083309	151	321	56174121	3264002	512419524251843	131	99	0.349009	1	0.0,0.118,0.036,0.035	0.0,0.086,0.074,0.08,0.067,0.0,0.0,0.034	0.005	chr22:31083309-31087933(+)	chr22:31083309-31087965(+)
ENSG00000183963	SMTN	chr22	+	31088453	31088606	31088512	31088606	31087964	31088113	152	8765	33265019	3254207329	353620452432444	158	99	0.226642	0.835533	0.132,0.144,0.07,0.142	0.051,0.303,0.111,0.218,0.155,0.055,0.239,0.114	-0.034	chr22:31088113-31088454(+)	chr22:31088113-31088513(+)
ENSG00000183963	SMTN	chr22	+	31095851	31096897	31096732	31096897	31095533	31095609	153	916179	5185920	183251010444	462019492951344	198	99	0.367043	1	0.081,0.5,0.126,0.184	0.164,0.444,0.116,0.093,0.147,0.038,0.4,0.043	0.042	chr22:31095609-31095852(+)	chr22:31095609-31096733(+)
ENSG00000183963	SMTN	chr22	+	31099061	31099179	31099064	31099179	31098666	31098840	155	57199719	15	4639125930351939	20002010	102	99	0.537095	1	1.0,1.0,0.989,0.787	0.957,1.0,1.0,1.0,0.936,1.0,0.949,1.0	-0.036	chr22:31098840-31099062(+)	chr22:31098840-31099065(+)
ENSG00000184792	OSBP2	chr22	+	30889176	30889234	30889179	30889234	30888222	30888340	158	178823932534840	12519116367	9.02147e+25	4812629823287157	102	99	0.566988	1	0.933,0.924,0.938,0.924	0.948,0.919,0.947,0.916,0.939,0.927,0.948,0.96	-0.008	chr22:30888340-30889177(+)	chr22:30888340-30889180(+)
ENSG00000184792	OSBP2	chr22	+	30906193	30907824	30906196	30907824	30905836	30906069	159	11616817876	117518012005697	5290365932522912	7.01131e+24	102	99	0.00131969	0.0178526	0.087,0.083,0.079,0.096	0.067,0.063,0.063,0.06,0.077,0.056,0.086,0.064	0.019	chr22:30906069-30906194(+)	chr22:30906069-30906197(+)
ENSG00000100029	PES1	chr22	-	30578836	30578998	30578836	30578995	30579136	30579303	160	386186710183	89273	3.15268e+22	15299271015114	102	99	2.35382e-05	0.00063225	0.979,0.953,0.962,0.983	0.953,0.9,0.956,0.914,0.921,0.944,0.946,0.944	0.035	chr22:30578998-30579137(-)	chr22:30578995-30579137(-)
ENSG00000100029	PES1	chr22	-	30580570	30580701	30580570	30580686	30581011	30581101	161	324135548110	197390	2.56153e+23	23101131162013	114	99	0.0960129	0.471996	0.937,0.944,0.924,1.0	0.906,0.93,0.927,0.896,0.893,0.897,0.991,0.971	0.025	chr22:30580701-30581012(-)	chr22:30580686-30581012(-)
ENSG00000242114	MTFP1	chr22	+	30427121	30427403	30427170	30427403	30426716	30426844	163	47420	1032817499	922774212	7.02632e+16	148	99	0.714837	1	0.025,0.143,0.015,0.119	0.079,0.049,0.041,0.053,0.061,0.023,0.16,0.024	0.014	chr22:30426844-30427122(+)	chr22:30426844-30427171(+)
ENSG00000242114	MTFP1	chr22	+	30427121	30427403	30427239	30427403	30426716	30426844	164	541691101	1353112	5236166541466024	114312128212	198	99	0.382619	1	0.675,0.615,0.595,0.808	0.703,0.818,0.727,0.73,0.631,0.742,0.938,0.5	-0.05	chr22:30426844-30427122(+)	chr22:30426844-30427240(+)
ENSG00000242114	MTFP1	chr22	+	30427170	30427403	30427239	30427403	30426716	30426844	165	15341263184	1353112	1.13615e+20	114312128212	168	99	0.268045	0.927574	0.874,0.829,0.833,0.9	0.858,0.9,0.898,0.874,0.839,0.92,0.971,0.789	-0.022	chr22:30426844-30427171(+)	chr22:30426844-30427240(+)
ENSG00000100003	SEC14L2	chr22	+	30400258	30400467	30400336	30400467	30399683	30399718	166	2012	1	300100	0	177	99	1	1	1.0,NA,1.0,0.528	NA,NA,1.0,NA,NA,1.0,NA,NA	-0.157	chr22:30399718-30400259(+)	chr22:30399718-30400337(+)
ENSG00000100003	SEC14L2	chr22	+	30407414	30407603	30407523	30407603	30407094	30407154	167	23791204103	110	1.36551e+19	20100002	198	99	1	1	1.0,0.978,0.99,1.0	0.971,1.0,0.984,1.0,1.0,1.0,1.0,0.889	0.011	chr22:30407154-30407415(+)	chr22:30407154-30407524(+)
ENSG00000100003	SEC14L2	chr22	+	30409106	30409282	30409186	30409282	30407414	30407603	168	4121	129419153	110413120	8331467217844518	179	99	0.0790622	0.406515	0.017,0.013,0.012,0.01	0.007,0.018,0.0,0.03,0.032,0.019,0.129,0.0	-0.016	chr22:30407603-30409107(+)	chr22:30407603-30409187(+)
ENSG00000187860	CCDC157	chr22	+	30365943	30366248	30365989	30366248	30361960	30362114	170	2505	27271925	19031301	191283791889	145	99	0.721077	1	0.048,0.112,0.0,0.12	0.035,0.339,0.0,0.052,0.071,0.102,0.0,0.071	-0.014	chr22:30362114-30365944(+)	chr22:30362114-30365990(+)
ENSG00000187860	CCDC157	chr22	+	30375478	30375663	30375485	30375663	30373922	30374091	172	15573	1300	14864605	2010000	106	99	1	1	0.933,0.609,1.0,1.0	1.0,0.651,1.0,0.849,1.0,1.0,NA,1.0	-0.043	chr22:30374091-30375479(+)	chr22:30374091-30375486(+)
ENSG00000248751	AC004997.1	chr22	-	30286015	30286142	30286015	30286098	30286824	30286948	174	1017	50	2081326	11050524	143	99	1	1	1.0,NA,0.122,1.0	0.0,0.581,NA,0.526,1.0,0.293,0.409,0.509	0.233	chr22:30286142-30286825(-)	chr22:30286098-30286825(-)
ENSG00000248751	AC004997.1	chr22	-	30286824	30286951	30286824	30286948	30287154	30287287	175	2025	2392340	31321837	1222416203658	102	99	0.0238484	0.171261	0.078,0.0,0.078,0.108	0.195,0.042,0.421,0.108,0.046,0.177,0.368,0.459	-0.161	chr22:30286951-30287155(-)	chr22:30286948-30287155(-)
ENSG00000100325	ASCC2	chr22	-	29822334	29822464	29822334	29822395	29825086	29825257	176	149816471208890	2311	1.01516e+28	2101000	168	99	1	1	0.998,0.997,0.999,0.998	1.0,0.998,0.997,1.0,0.998,1.0,1.0,1.0	-0.001	chr22:29822464-29825087(-)	chr22:29822395-29825087(-)
ENSG00000186575	NF2	chr22	+	29671825	29671948	29671912	29671948	29668332	29668446	177	19410517494	3120	1.4713e+19	11300	186	99	0.689444	1	0.972,0.982,0.979,1.0	1.0,1.0,1.0,0.984,0.967,0.938,1.0,1.0	-0.003	chr22:29668446-29671826(+)	chr22:29668446-29671913(+)
ENSG00000182944	EWSR1	chr22	+	29272379	29272431	29272385	29272431	29272215	29272252	178	1692133617471111	1281	1.30617e+27	622120203	105	99	1	1	0.999,0.998,0.995,0.999	0.995,0.999,0.998,0.995,1.0,0.996,1.0,0.989	0.001	chr22:29272252-29272380(+)	chr22:29272252-29272386(+)
ENSG00000182944	EWSR1	chr22	+	29273737	29273864	29273740	29273864	29272379	29272431	179	855210644	1841135318151241	6.38747e+16	1.62519e+28	102	99	0.629427	1	0.043,0.036,0.054,0.033	0.036,0.043,0.034,0.035,0.049,0.035,0.09,0.066	-0.007	chr22:29272431-29273738(+)	chr22:29272431-29273741(+)
ENSG00000182944	EWSR1	chr22	+	29291561	29291599	29291564	29291599	29288605	29288786	188	20464307147	19780344145	1.48868e+18	1.61728e+18	102	99	0.247852	0.881937	0.501,0.437,0.464,0.496	0.472,0.537,0.506,0.528,0.517,0.505,0.609,0.427	-0.038	chr22:29288786-29291562(+)	chr22:29288786-29291565(+)
ENSG00000186998	EMID1	chr22	+	29226421	29226551	29226489	29226551	29225132	29225216	191	263	946033185	3300420	1.04861e+19	167	99	1	1	0.0,0.019,0.011,0.02	0.0,0.02,0.014,0.0,0.0,0.011,0.018,0.0	0.005	chr22:29225216-29226422(+)	chr22:29225216-29226490(+)
ENSG00000235954	TTC28-AS1	chr22	+	27997985	27998838	27998603	27998838	27997410	27997739	192	832218	0	27101012124214	100000	198	99	1	1	1.0,1.0,1.0,1.0	1.0,1.0,0.833,1.0,1.0,1.0,1.0,1.0	0.021	chr22:27997739-27997986(+)	chr22:27997739-27998604(+)
ENSG00000225783	MIAT	chr22	+	26665456	26666937	26665530	26666937	26663315	26663398	193	2258354	501561799	1815365242205	2328138167529015	173	99	1	1	0.201,0.175,0.092,0.238	0.309,0.235,0.13,0.152,0.155,0.303,NA,0.16	-0.03	chr22:26663398-26665457(+)	chr22:26663398-26665531(+)
ENSG00000100109	TFIP11	chr22	-	26501899	26502094	26501899	26502052	26503665	26503793	194	2016168	412468467312	8457149223823	3.06863e+23	141	99	0.0134149	0.111781	0.033,0.023,0.023,0.018	0.018,0.035,0.014,0.017,0.029,0.062,0.07,0.071	-0.015	chr22:26502094-26503666(-)	chr22:26502052-26503666(-)
ENSG00000100109	TFIP11	chr22	-	26510616	26510702	26510616	26510667	26511118	26511195	195	67887947	5942	5.91567e+18	9640560	134	99	0.120345	0.54887	0.908,0.878,0.936,0.946	1.0,0.928,0.895,0.95,1.0,0.942,0.902,1.0	-0.035	chr22:26510702-26511119(-)	chr22:26510667-26511119(-)
ENSG00000100109	TFIP11	chr22	-	26510616	26510702	26510616	26510692	26512098	26512175	199	985811677	20	7.21691e+21	500	109	99	1	1	1.0,1.0,0.981,1.0	1.0,1.0,1.0,1.0,1.0,0.959,1.0,1.0	0	chr22:26510702-26512099(-)	chr22:26510692-26512099(-)
ENSG00000100109	TFIP11	chr22	-	26511118	26511195	26511118	26511153	26512098	26512175	200	67725937	2020162	6.71745e+17	8323190496	141	99	0.0169836	0.13271	0.702,0.717,0.721,0.929	0.855,0.792,0.915,0.808,1.0,0.903,0.826,0.882	-0.105	chr22:26511195-26512099(-)	chr22:26511153-26512099(-)
ENSG00000100109	TFIP11	chr22	-	26511118	26511317	26511118	26511153	26512098	26512175	201	811637574	2020162	8.01636e+16	8323190496	198	99	0.691061	1	0.669,0.803,0.701,0.949	0.833,0.718,0.902,0.686,1.0,0.84,0.667,0.85	-0.031	chr22:26511317-26512099(-)	chr22:26511153-26512099(-)
ENSG00000100109	TFIP11	chr22	-	26511118	26511317	26511118	26511195	26512098	26512175	202	631665783	27222520	7.21445e+16	3110525802343428	198	99	0.00234395	0.0282953	0.538,0.79,0.533,0.675	0.537,0.407,0.479,0.313,0.857,0.34,0.227,0.411	0.188	chr22:26511317-26512099(-)	chr22:26511195-26512099(-)
ENSG00000100099	HPS4	chr22	-	26470718	26470922	26470718	26470813	26472301	26472418	207	29282715	231148364100	31312526123532	1.60221e+22	198	99	0.43519	1	0.059,0.086,0.036,0.07	0.088,0.066,0.084,0.065,0.044,0.095,0.019,0.009	0.004	chr22:26470922-26472302(-)	chr22:26470813-26472302(-)
ENSG00000100095	SEZ6L	chr22	+	26375574	26375689	26375577	26375689	26373450	26373483	213	1000	0	101100	100	102	99	1	1	1.0,NA,NA,NA	NA,NA,NA,1.0,NA,0.914,NA,NA	0.043	chr22:26373483-26375575(+)	chr22:26373483-26375578(+)
ENSG00000133454	MYO18B	chr22	+	25835292	25835443	25835295	25835443	25832916	25832997	216	20	2540	0	2000	102	99	1	1	0.0,0.0,0.327,NA	NA,NA,NA,NA,0.0,NA,NA,NA	0.109	chr22:25832997-25835293(+)	chr22:25832997-25835296(+)
ENSG00000100031	GGT1	chr22	+	24609961	24610033	24609964	24610033	24607953	24608023	218	4482925	1063479126	1513202632341229	6225789297812097	102	99	0.64338	1	0.287,0.186,0.263,0.161	0.19,0.335,0.199,0.215,0.243,0.289,0.368,0.225	-0.034	chr22:24608023-24609962(+)	chr22:24608023-24609965(+)
ENSG00000100031	GGT1	chr22	+	24610249	24610531	24610357	24610531	24609961	24610033	223	933484152	71244663	5.91087e+17	6017617268872865	198	99	0.245502	0.877557	0.396,0.415,0.477,0.547	0.33,0.761,0.371,0.465,0.34,0.312,0.385,0.305	0.05	chr22:24610033-24610250(+)	chr22:24610033-24610358(+)
ENSG00000100031	GGT1	chr22	+	24610413	24610531	24610454	24610531	24610249	24610336	226	49214783	16111415	6442616848652049	13511184955	140	99	0.0147318	0.119893	0.684,0.574,0.704,0.796	0.777,0.856,0.797,0.728,0.895,0.836,0.739,0.874	-0.123	chr22:24610336-24610414(+)	chr22:24610336-24610455(+)
ENSG00000100031	GGT1	chr22	+	24611074	24611245	24611077	24611245	24610249	24610531	227	893860107	21151428	7063899356833075	322016411332422	102	99	0.390645	1	0.804,0.711,0.806,0.788	0.68,0.754,0.844,0.688,0.807,0.716,0.879,0.768	0.01	chr22:24610531-24611075(+)	chr22:24610531-24611078(+)
ENSG00000100031	GGT1	chr22	+	24627409	24627619	24627431	24627619	24623779	24623916	228	54434573	10839112117	6.01013e+16	7.73182e+18	121	99	0.603172	1	0.29,0.474,0.247,0.338	0.389,0.727,0.212,0.31,0.187,0.089,0.425,0.22	0.017	chr22:24623916-24627410(+)	chr22:24623916-24627432(+)
ENSG00000099977	DDT	chr22	-	23973103	23973347	23973103	23973343	23973767	23973943	229	201	4412	3001800	20220606	103	99	1	1	0.0,0.325,0.0,0.325	0.0,1.0,0.0,0.0,1.0,0.562,NA,0.0	-0.204	chr22:23973347-23973768(-)	chr22:23973343-23973768(-)
ENSG00000133460	SLC2A11	chr22	+	23875084	23875241	23875116	23875241	23868480	23868641	231	1012	31184232	1	3421143427373112	131	99	1	1	0.024,0.0,0.018,0.045	0.0,0.0,0.0,0.0,0.0,0.0,0.0,0.059	0.014	chr22:23868641-23875085(+)	chr22:23868641-23875117(+)
ENSG00000133460	SLC2A11	chr22	+	23875084	23875241	23875120	23875241	23868480	23868641	232	2012	51128	52030011	84463305	135	99	0.595725	1	0.227,0.0,0.058,0.155	0.314,0.268,0.0,0.268,0.0,0.0,1.0,0.128	-0.137	chr22:23868641-23875085(+)	chr22:23868641-23875121(+)
ENSG00000133460	SLC2A11	chr22	+	23875116	23875241	23875120	23875241	23868480	23868641	233	32184232	51128	3923143727373212	84463305	103	99	0.212939	0.800061	0.86,0.945,0.771,0.794	0.824,0.847,0.771,0.856,0.896,0.922,1.0,0.698	-0.009	chr22:23868641-23875117(+)	chr22:23868641-23875121(+)
ENSG00000133460	SLC2A11	chr22	+	23877384	23877869	23877720	23877869	23877041	23877171	234	214	6631	93171000	51371638	198	99	0.709688	1	0.0,0.143,0.143,0.667	0.474,0.6,0.143,0.333,0.333,0.0,0.0,0.0	0.003	chr22:23877171-23877385(+)	chr22:23877171-23877721(+)
ENSG00000133460	SLC2A11	chr22	+	23883873	23884024	23883948	23884024	23882758	23882869	236	1	10	20003441	20000200	174	99	1	1	NA,NA,0.0,1.0	0.363,NA,NA,NA,1.0,0.532,1.0,1.0	-0.279	chr22:23882869-23883874(+)	chr22:23882869-23883949(+)
ENSG00000099956	SMARCB1	chr22	+	23800943	23803422	23803294	23803422	23793558	23793688	237	473339542372	3201	5.42336e+23	310140	198	99	1	1	0.987,0.988,1.0,0.995	1.0,1.0,0.984,0.998,1.0,0.996,0.977,1.0	-0.002	chr22:23793688-23800944(+)	chr22:23793688-23803295(+)
ENSG00000159496	RGL4	chr22	+	23698554	23699176	23698843	23699176	23698211	23698333	241	51736588216	1069311339919	3.70549e+24	1.17362e+28	198	99	0.835473	1	0.195,0.37,0.115,0.105	0.136,0.306,0.196,0.166,0.133,0.12,0.176,0.187	0.019	chr22:23698333-23698555(+)	chr22:23698333-23698844(+)
ENSG00000228315	GUSBP11	chr22	-	23714186	23714342	23714186	23714286	23715008	23715194	242	345338403574	2110	6.1865e+23	4031002	155	99	1	1	0.991,0.995,0.996,1.0	1.0,0.99,1.0,0.993,0.994,1.0,1.0,0.994	-0.001	chr22:23714342-23715009(-)	chr22:23714286-23715009(-)
ENSG00000100038	TOP3B	chr22	-	21962746	21963020	21962746	21962893	21963922	21964028	252	61963130	715014084	4.91271e+17	8.6421e+16	198	99	0.356632	1	0.3,0.49,0.1,0.152	0.222,0.602,0.389,0.319,0.093,0.233,0.234,0.31	-0.04	chr22:21963020-21963923(-)	chr22:21962893-21963923(-)
ENSG00000241973	PI4KA	chr22	-	20709907	20711461	20709907	20711438	20712485	20712611	257	824082107	1	1.06871e+19	0	122	99	1	1	1.0,1.0,1.0,0.989	1.0,1.0,1.0,1.0,1.0,1.0,1.0,1.0	-0.003	chr22:20711461-20712486(-)	chr22:20711438-20712486(-)
ENSG00000244486	SCARF2	chr22	-	20429224	20429355	20429224	20429340	20429535	20429653	259	1146	1152	472192122	215132032	114	99	0.667982	1	0.465,0.465,0.41,0.723	0.635,0.859,0.785,0.375,0.465,1.0,0.367,0.465	-0.103	chr22:20429355-20429536(-)	chr22:20429340-20429536(-)
ENSG00000183597	TANGO2	chr22	+	20053359	20053551	20053436	20053551	20052464	20052584	261	66537837	740549692330	633518441518310	3.704e+23	176	99	0.233255	0.851485	0.048,0.052,0.06,0.059	0.087,0.047,0.046,0.059,0.04,0.028,0.016,0.026	0.011	chr22:20052584-20053360(+)	chr22:20052584-20053437(+)
ENSG00000093010	COMT	chr22	+	19962232	19962815	19962526	19962815	19961198	19961289	262	39201420	655284823557	3731328267713655	7.88208e+23	198	99	7.00486e-09	5.23471e-07	0.029,0.034,0.008,0.018	0.023,0.069,0.042,0.045,0.038,0.036,0.057,0.043	-0.022	chr22:19961289-19962233(+)	chr22:19961289-19962527(+)
ENSG00000093010	COMT	chr22	+	19964109	19964299	19964167	19964299	19963565	19963759	264	2295216	762301923585	3910204057521836	7.26224e+24	157	99	0.00578215	0.057946	0.018,0.019,0.034,0.017	0.033,0.027,0.041,0.032,0.039,0.031,0.026,0.036	-0.011	chr22:19963759-19964110(+)	chr22:19963759-19964168(+)
ENSG00000184470	TXNRD2	chr22	-	19877039	19877234	19877039	19877212	19878089	19878187	266	292177336152	4097	2.23178e+23	20277880	121	99	0.960551	1	0.984,1.0,0.968,0.947	0.989,1.0,0.982,0.97,0.964,0.969,0.943,1.0	-0.002	chr22:19877234-19878090(-)	chr22:19877212-19878090(-)
ENSG00000215012	RTL10	chr22	-	19846145	19852486	19846145	19847389	19854442	19854539	270	652810393	0	9551613956582772	100000	198	99	1	1	1.0,1.0,1.0,1.0	1.0,1.0,0.968,1.0,1.0,1.0,1.0,1.0	0.004	chr22:19852486-19854443(-)	chr22:19847389-19854443(-)
ENSG00000184702	SEPT5	chr22	+	19720548	19720666	19720641	19720666	19720319	19720454	272	1300719666987	1961013	1.21879e+28	7420943018	192	99	0.00225508	0.027509	0.972,0.984,0.972,0.975	0.989,0.99,0.975,0.986,0.994,0.991,1.0,0.984	-0.013	chr22:19720454-19720549(+)	chr22:19720454-19720642(+)
ENSG00000184702	SEPT5	chr22	+	19721821	19721957	19721832	19721957	19721639	19721736	273	468276272387	3420187	4.13274e+23	2522422627191889	110	99	0.0777869	0.401659	0.925,0.925,0.932,0.98	0.937,0.918,0.918,0.949,0.956,0.935,0.872,0.898	0.018	chr22:19721736-19721822(+)	chr22:19721736-19721833(+)
ENSG00000274602	PI4KAP1	chr22	-	18547245	18547421	18547245	18547373	18548010	18548118	278	5001	852616	3401815506	224536431530106	147	99	1	1	0.038,0.0,0.0,0.04	0.093,0.0,0.252,0.144,0.098,0.06,NA,0.037	-0.078	chr22:18547421-18548011(-)	chr22:18547373-18548011(-)
ENSG00000015475	BID	chr22	-	17739348	17740176	17739348	17739488	17743802	17744013	279	26231853	332216345588	278426552382625	3.44436e+23	198	99	0.5448	1	0.038,0.051,0.025,0.043	0.038,0.088,0.026,0.046,0.023,0.009,0.043,0.02	0.003	chr22:17740176-17743803(-)	chr22:17739488-17743803(-)
ENSG00000093072	ADA2	chr22	-	17209355	17209723	17209355	17209598	17219355	17219434	280	443114101441	10	5.97553e+21	40037300	198	99	1	1	1.0,1.0,0.981,1.0	0.987,1.0,1.0,0.984,0.98,0.994,1.0,1.0	0.002	chr22:17209723-17219356(-)	chr22:17209598-17219356(-)
ENSG00000012817	KDM5D	chrY	-	19709450	19710260	19709450	19709809	19710375	19710472	287	69165510521149	156203177104	2.87241e+19	1.05182e+16	198	99	1	1	0.689,0.617,0.748,0.847	0.577,0.398,0.422,NA,0.61,0.668,NA,0.669	0.168	chrY:19710260-19710376(-)	chrY:19709809-19710376(-)
ENSG00000012817	KDM5D	chrY	-	19715822	19716111	19715822	19716004	19716278	19716473	288	12914992121	299232414495	7116351025805	1.79819e+16	198	99	1	1	0.177,0.243,0.1,0.109	0.166,0.502,0.225,NA,0.084,0.022,0.0,0.045	0.008	chrY:19716111-19716279(-)	chrY:19716004-19716279(-)
ENSG00000131002	TXLNGY	chrY	+	19588369	19589612	19589520	19589612	19587209	19587507	291	33116464	8932313128	921319019169035	1374080010586048	198	99	1	1	0.156,0.147,0.093,0.2	0.251,0.14,0.106,NA,0.476,0.286,NA,0.267	-0.105	chrY:19587507-19588370(+)	chrY:19587507-19589521(+)
ENSG00000131002	TXLNGY	chrY	+	19591779	19591959	19591919	19591959	19589520	19589612	295	1426883124	1200	1.73358e+16	20002000	198	99	1	1	0.986,0.944,1.0,1.0	0.977,1.0,1.0,NA,0.965,1.0,NA,1.0	-0.008	chrY:19589612-19591780(+)	chrY:19589612-19591920(+)
ENSG00000179750	APOBEC3B	chr22	+	38991331	38991626	38991406	38991626	38989456	38989610	297	35020842053	1000	6.80484e+22	3000002	174	99	1	1	0.995,1.0,1.0,1.0	1.0,0.989,1.0,1.0,1.0,1.0,1.0,0.986	0.002	chr22:38989610-38991332(+)	chr22:38989610-38991407(+)
ENSG00000183878	UTY	chrY	-	13358463	13358619	13358463	13358553	13359087	13359222	298	11511	3148	733001102	50003100	165	99	1	1	0.167,0.375,0.429,0.452	0.457,1.0,1.0,NA,0.0,0.868,NA,1.0	-0.365	chrY:13358619-13359088(-)	chrY:13358553-13359088(-)
ENSG00000114374	USP9Y	chrY	+	12842224	12842465	12842239	12842465	12841009	12841133	302	1316	24412059	103000	141920091905	114	99	1	1	0.035,0.06,0.042,0.081	0.0,0.0,0.042,NA,0.224,0.0,NA,0.0	0.01	chrY:12841133-12842225(+)	chrY:12841133-12842240(+)
ENSG00000083838	ZNF446	chr19	+	58479642	58480019	58479929	58480019	58478086	58478181	308	53426879	5723	5328335430574024	510541892	198	99	0.0447701	0.273251	0.841,0.75,0.944,0.929	0.841,0.583,0.767,0.871,0.938,0.781,0.69,0.857	0.075	chr19:58478181-58479643(+)	chr19:58478181-58479930(+)
ENSG00000083838	ZNF446	chr19	+	58479928	58480019	58479929	58480019	58478086	58478181	309	0	5723	10000	510541892	100	99	1	1	0.0,0.0,0.0,0.0	0.0,0.0,0.0,0.198,0.0,0.0,0.0,0.0	-0.025	chr19:58478181-58479929(+)	chr19:58478181-58479930(+)
ENSG00000171574	ZNF584	chr19	+	58415792	58415940	58415818	58415940	58415523	58415646	310	4073	10144	18196505	30001200	125	99	1	1	0.76,NA,0.284,0.373	0.209,1.0,1.0,1.0,0.826,0.664,NA,1.0	-0.342	chr19:58415646-58415793(+)	chr19:58415646-58415819(+)
ENSG00000142396	ERVK3-1	chr19	+	58312027	58312462	58312165	58312462	58306087	58306216	311	211176128156	246130380217	2.03195e+22	2.30185e+22	198	99	0.651182	1	0.3,0.404,0.144,0.264	0.306,0.345,0.302,0.208,0.205,0.274,0.273,0.355	-0.006	chr19:58306216-58312028(+)	chr19:58306216-58312166(+)
ENSG00000142396	ERVK3-1	chr19	+	58312027	58312462	58312196	58312462	58306087	58306216	312	379284322267	133255	3.07322e+22	146521517912	198	99	0.362417	1	0.936,0.979,0.866,0.964	0.916,0.964,0.949,0.918,0.9,0.86,0.929,0.896	0.02	chr19:58306216-58312028(+)	chr19:58306216-58312197(+)
ENSG00000142396	ERVK3-1	chr19	+	58312165	58312462	58312196	58312462	58306087	58306216	313	474287591375	133255	4.01352e+23	146521517912	130	99	0.283266	0.959739	0.965,0.986,0.947,0.983	0.956,0.978,0.975,0.965,0.957,0.925,0.963,0.936	0.013	chr19:58306216-58312166(+)	chr19:58306216-58312197(+)
ENSG00000171606	ZNF274	chr19	+	58185696	58185838	58185711	58185838	58183920	58183998	317	97191	92789970	11813401311	8.98036e+16	114	99	0.573459	1	0.078,0.072,0.143,0.012	0.01,0.163,0.024,0.015,0.069,0.0,0.261,0.158	-0.011	chr19:58183998-58185697(+)	chr19:58183998-58185712(+)
ENSG00000173480	ZNF417	chr19	-	57912059	57912189	57912059	57912186	57915337	57915531	318	6410	11	20020000	10310030	102	99	1	1	1.0,1.0,0.493,0.0	0.66,NA,0.0,0.66,NA,NA,0.0,NA	0.293	chr19:57912189-57915338(-)	chr19:57912186-57915338(-)
ENSG00000173480	ZNF417	chr19	-	57912059	57912189	57912059	57912186	57915564	57915665	319	7966	131604	265120141	53470000	102	99	1	1	0.343,0.353,1.0,0.593	0.28,0.66,0.548,0.625,NA,1.0,1.0,1.0	-0.158	chr19:57912189-57915565(-)	chr19:57912186-57915565(-)
ENSG00000188785	ZNF548	chr19	+	57394042	57394223	57394187	57394223	57389874	57390114	323	64129	9115218991	1416657808	1.10166e+19	198	99	0.209	0.792456	0.032,0.013,0.031,0.047	0.06,0.046,0.027,0.014,0.086,0.045,0.0,0.047	-0.01	chr19:57390114-57394043(+)	chr19:57390114-57394188(+)
ENSG00000100330	MTMR3	chr22	+	29978424	29978531	29978441	29978531	29970975	29971062	324	821513	307466170266	11281923911132	3.62636e+23	116	99	0.727692	1	0.022,0.037,0.024,0.04	0.025,0.036,0.031,0.026,0.028,0.005,0.053,0.054	-0.002	chr22:29971062-29978425(+)	chr22:29971062-29978442(+)
ENSG00000198300	PEG3	chr19	-	56824261	56824514	56824261	56824427	56826387	56826463	326	20	20	1003	3003001	186	99	1	1	NA,NA,0.347,NA	NA,0.0,NA,NA,0.151,NA,NA,0.615	0.092	chr19:56824514-56826388(-)	chr19:56824427-56826388(-)
ENSG00000198300	PEG3	chr19	-	56824261	56824741	56824261	56824427	56826387	56826463	327	0	20	10001003	3003001	198	99	1	1	NA,NA,0.0,NA	1.0,0.0,NA,NA,0.143,NA,NA,0.6	-0.436	chr19:56824741-56826388(-)	chr19:56824427-56826388(-)
ENSG00000198300	PEG3	chr19	-	56824261	56824741	56824261	56824514	56826387	56826463	328	0	20	10000002	0	198	99	1	1	NA,NA,0.0,NA	1.0,NA,NA,NA,NA,NA,NA,1.0	-1	chr19:56824741-56826388(-)	chr19:56824514-56826388(-)
ENSG00000198300	PEG3	chr19	-	56824261	56824514	56824261	56824427	56836017	56836104	329	0	1000	1003	10000100	186	99	1	1	0.0,NA,NA,NA	0.0,NA,NA,NA,1.0,0.0,NA,1.0	-0.5	chr19:56824514-56836018(-)	chr19:56824427-56836018(-)
ENSG00000173581	CCDC106	chr19	+	55648757	55649077	55648945	55649077	55648232	55648277	338	29181924	0	252282025611119	10052422	198	99	9.86645e-06	0.000297967	1.0,1.0,1.0,1.0	0.926,1.0,1.0,0.667,0.862,0.884,0.733,0.826	0.138	chr19:55648277-55648758(+)	chr19:55648277-55648946(+)
ENSG00000063241	ISOC2	chr19	-	55455259	55455378	55455259	55455330	55455635	55455845	339	4612286	2297234069	366185118703128	3.05671e+22	147	99	0.113475	0.528761	0.119,0.101,0.053,0.055	0.074,0.057,0.081,0.119,0.064,0.122,0.151,0.1	-0.014	chr19:55455378-55455636(-)	chr19:55455330-55455636(-)
ENSG00000108106	UBE2S	chr19	-	55404287	55404478	55404287	55404401	55406814	55406962	341	5185284445081623	7040	2.90052e+31	10638	176	99	1	1	0.998,1.0,0.998,1.0	1.0,1.0,1.0,1.0,1.0,0.997,0.998,0.996	0	chr19:55404478-55406815(-)	chr19:55404401-55406815(-)
ENSG00000180061	TMEM150B	chr19	-	55320968	55321093	55320968	55321044	55322647	55322743	343	251714	12043	150322567079	903082303	148	99	1	1	0.582,1.0,0.539,0.757	0.527,NA,0.401,1.0,0.824,0.671,1.0,0.667	-0.008	chr19:55321093-55322648(-)	chr19:55321044-55322648(-)
ENSG00000167646	DNAAF3	chr19	-	55159532	55159720	55159532	55159607	55159898	55160013	345	1550	2190	12242	111270124	198	99	1	1	0.0,0.882,0.217,NA	0.0,0.0,0.0,0.018,1.0,0.5,0.5,0.2	0.089	chr19:55159720-55159899(-)	chr19:55159607-55159899(-)
ENSG00000167646	DNAAF3	chr19	-	55159898	55160013	55159898	55160010	55160639	55160775	346	3170	4010	51112300	2	102	99	1	1	0.421,1.0,0.872,NA	NA,1.0,1.0,1.0,1.0,1.0,NA,0.0	-0.069	chr19:55160013-55160640(-)	chr19:55160010-55160640(-)
ENSG00000167646	DNAAF3	chr19	-	55165857	55166063	55165857	55166000	55166328	55166417	347	2000	10200	0	76104	162	99	1	1	0.55,NA,0.0,NA	NA,NA,NA,0.0,0.0,0.0,NA,0.0	0.275	chr19:55166063-55166329(-)	chr19:55166000-55166329(-)
ENSG00000167646	DNAAF3	chr19	-	55165857	55166077	55165857	55166000	55166328	55166417	348	3000	10200	0	76104	176	99	1	1	0.628,NA,0.0,NA	NA,NA,NA,0.0,0.0,0.0,NA,0.0	0.314	chr19:55166077-55166329(-)	chr19:55166000-55166329(-)
ENSG00000105048	TNNT1	chr19	-	55134065	55134204	55134065	55134156	55137102	55137212	351	200	1089288	3802500	1.61668e+16	147	99	0.0166773	0.131512	0.0,0.015,0.0,0.0	0.0,0.0,0.029,0.024,0.0,0.033,0.0,0.0	-0.007	chr19:55134204-55137103(-)	chr19:55134156-55137103(-)
ENSG00000105048	TNNT1	chr19	-	55141856	55142057	55141856	55141920	55145543	55145565	352	1112	18842113	364013810	1.72571e+16	198	99	1	1	0.027,0.006,0.023,0.071	0.0,0.0,0.021,0.131,0.0,0.216,0.021,0.0	-0.017	chr19:55142057-55145544(-)	chr19:55141920-55145544(-)
ENSG00000125503	PPP1R12C	chr19	-	55092782	55092868	55092782	55092865	55093015	55093076	354	242207240258	361272343479	2.58256e+23	3.8631e+23	102	99	0.416553	1	0.394,0.425,0.404,0.343	0.393,0.445,0.436,0.401,0.419,0.394,0.398,0.363	-0.015	chr19:55092868-55093016(-)	chr19:55092865-55093016(-)
ENSG00000125503	PPP1R12C	chr19	-	55095444	55095603	55095444	55095600	55095866	55095940	355	222157168238	125111116170	1.93164e+23	2.04156e+23	102	99	0.0510636	0.300789	0.633,0.579,0.584,0.576	0.479,0.505,0.563,0.576,0.611,0.512,0.497,0.606	0.049	chr19:55095603-55095867(-)	chr19:55095600-55095867(-)
ENSG00000186818	LILRB4	chr19	+	54665129	54665180	54665132	54665180	54664798	54664849	363	56282287	43211264	6.43123e+17	529145370901211	102	99	0.0473757	0.285224	0.558,0.564,0.64,0.569	0.544,0.77,0.604,0.555,0.628,0.648,0.727,0.85	-0.083	chr19:54664849-54665130(+)	chr19:54664849-54665133(+)
ENSG00000186818	LILRB4	chr19	+	54666693	54666749	54666696	54666749	54666398	54666436	365	3017618	1063622116	422438645572429	5.95922e+18	102	99	0.118843	0.543796	0.215,0.314,0.209,0.131	0.409,0.283,0.117,0.243,0.195,0.201,0.336,0.281	-0.041	chr19:54666436-54666694(+)	chr19:54666436-54666697(+)
ENSG00000186818	LILRB4	chr19	+	54667634	54667793	54667637	54667793	54666696	54666749	366	4415469	3371743	2.23414e+16	4033147874831034	102	99	0.848391	1	0.564,0.675,0.186,0.609	0.348,0.5,0.493,0.593,0.419,0.474,0.807,0.646	-0.027	chr19:54666749-54667635(+)	chr19:54666749-54667638(+)
ENSG00000131042	LILRB2	chr19	-	54277549	54277600	54277549	54277597	54277888	54277939	368	1486339352	1687842395	2.23872e+22	3.06125e+22	102	99	0.606781	1	0.461,0.439,0.474,0.464	0.414,0.403,0.393,0.513,0.399,0.497,0.624,0.576	-0.018	chr19:54277600-54277889(-)	chr19:54277597-54277889(-)
ENSG00000170889	RPS9	chr19	+	54206552	54207647	54207397	54207647	54206275	54206462	375	1695220120291577	81486097118460	1.48322e+28	4.65718e+34	198	99	0.000576703	0.00919269	0.094,0.153,0.989,0.085	0.016,0.082,0.075,0.014,0.074,0.068,0.142,0.312	0.232	chr19:54206462-54206553(+)	chr19:54206462-54207398(+)
ENSG00000105618	PRPF31	chr19	+	54126499	54126617	54126527	54126617	54124498	54124656	376	14102110	328279438237	40121320913202	4.24367e+23	127	99	0.75388	1	0.032,0.027,0.036,0.032	0.069,0.025,0.036,0.027,0.024,0.022,0.061,0.006	-0.002	chr19:54124656-54126500(+)	chr19:54124656-54126528(+)
ENSG00000105618	PRPF31	chr19	+	54128072	54128200	54128090	54128200	54126527	54126617	377	318260441262	1001	4.16387e+23	21000410	117	99	1	1	0.996,1.0,1.0,0.996	0.994,0.997,1.0,1.0,1.0,0.989,0.996,1.0	0.001	chr19:54126617-54128073(+)	chr19:54126617-54128091(+)
ENSG00000170906	NDUFA3	chr19	+	54106763	54106961	54106810	54106961	54106352	54106446	379	1241	2310128	32270511	311912326382724	146	99	0.569152	1	0.029,0.119,0.184,0.078	0.062,0.067,0.576,0.171,0.0,0.082,0.024,0.027	-0.024	chr19:54106446-54106764(+)	chr19:54106446-54106811(+)
ENSG00000170909	OSCAR	chr19	-	54096861	54097164	54096861	54096991	54099747	54099780	381	421325149888	1022	7.79271e+23	312854024	198	99	0.0225926	0.164677	0.995,1.0,0.974,0.996	0.992,0.993,0.996,0.977,0.986,0.983,1.0,0.938	0.008	chr19:54097164-54099748(-)	chr19:54096991-54099748(-)
ENSG00000142405	NLRP12	chr19	-	53807494	53807668	53807494	53807665	53809586	53811288	382	45213	168671	200834310422	1.05113e+17	102	99	0.959628	1	0.195,0.378,0.244,0.151	0.156,0.0,0.223,0.065,0.237,0.409,1.0,0.132	-0.036	chr19:53807668-53809587(-)	chr19:53807665-53809587(-)
ENSG00000170949	ZNF160	chr19	-	53091412	53091529	53091412	53091497	53091636	53091720	384	35332729	0	4223363825173944	10140200	131	99	1	1	1.0,1.0,1.0,1.0	0.969,1.0,0.965,0.878,1.0,0.865,1.0,1.0	0.04	chr19:53091529-53091637(-)	chr19:53091497-53091637(-)
ENSG00000170949	ZNF160	chr19	-	53091412	53091553	53091412	53091497	53091636	53091720	385	31333831	0	322627271194237	10140200	155	99	1	1	1.0,1.0,1.0,1.0	0.953,1.0,0.945,0.812,1.0,0.742,1.0,1.0	0.069	chr19:53091553-53091637(-)	chr19:53091497-53091637(-)
ENSG00000170949	ZNF160	chr19	-	53091412	53091553	53091412	53091529	53091636	53091720	386	13172014	1717912	11778431618	214161918111325	123	99	0.0171132	0.133536	0.381,0.446,0.641,0.484	0.297,0.585,0.26,0.253,0.152,0.18,0.498,0.367	0.164	chr19:53091553-53091637(-)	chr19:53091529-53091637(-)
ENSG00000197619	ZNF615	chr19	-	52004416	52004849	52004416	52004723	52007292	52007330	388	51207	2720	281202201	1130101204	198	99	0.231633	0.848057	0.556,0.462,0.0,1.0	0.5,0.235,1.0,0.091,0.0,0.333,1.0,0.111	0.096	chr19:52004849-52007293(-)	chr19:52004723-52007293(-)
ENSG00000256683	ZNF350	chr19	-	51969004	51969145	51969004	51969131	51974345	51974531	390	6806	83757197	474193631	7.31019e+18	113	99	0.763958	1	0.06,0.085,0.0,0.051	0.046,0.057,0.039,0.078,0.045,0.163,0.02,0.026	-0.01	chr19:51969145-51974346(-)	chr19:51969131-51974346(-)
ENSG00000105492	SIGLEC6	chr19	-	51530436	51530517	51530436	51530484	51530680	51530959	393	1	1030	10001000	821510300	132	99	1	1	0.0,NA,0.0,1.0	0.086,0.0,0.0,0.0,0.07,0.0,NA,NA	0.307	chr19:51530517-51530681(-)	chr19:51530484-51530681(-)
ENSG00000105492	SIGLEC6	chr19	-	51530680	51530959	51530680	51530926	51531159	51531519	394	18	1	180043910010	0	132	99	1	1	NA,NA,1.0,0.857	1.0,NA,NA,1.0,1.0,1.0,NA,1.0	-0.072	chr19:51530959-51531160(-)	chr19:51530926-51531160(-)
ENSG00000105492	SIGLEC6	chr19	-	51531159	51531519	51531159	51531411	51531581	51531803	395	1034	0	522552502	40000000	198	99	1	1	1.0,NA,1.0,1.0	0.385,1.0,1.0,1.0,1.0,1.0,NA,1.0	0.088	chr19:51531519-51531582(-)	chr19:51531411-51531582(-)
ENSG00000180279	LINC01869	chr19	+	50817907	50818037	50817944	50818037	50817383	50817530	405	34	1020	45000400	10000000	136	99	1	1	0.0,NA,0.522,1.0	0.744,1.0,NA,NA,NA,1.0,NA,NA	-0.407	chr19:50817530-50817908(+)	chr19:50817530-50817945(+)
ENSG00000269404	SPIB	chr19	+	50423604	50423755	50423639	50423755	50422822	50423037	408	4632181	127	17133131725860	2001	134	99	0.0153417	0.123685	1.0,0.816,0.922,0.95	1.0,1.0,1.0,1.0,0.863,1.0,1.0,0.978	-0.058	chr19:50423037-50423605(+)	chr19:50423037-50423640(+)
ENSG00000062822	POLD1	chr19	+	50408706	50408901	50408784	50408901	50407326	50407415	411	50194746	459148679226	26911452327323	3.53184e+22	177	99	0.0507729	0.299941	0.057,0.067,0.037,0.102	0.04,0.027,0.033,0.053,0.067,0.046,0.021,0.073	0.021	chr19:50407415-50408707(+)	chr19:50407415-50408785(+)
ENSG00000131408	NR1H2	chr19	+	50377552	50377648	50377586	50377648	50376718	50376826	412	67907168	106112741160892	776347582441844	1.07014e+27	133	99	0.000157665	0.00325046	0.045,0.05,0.044,0.054	0.051,0.032,0.029,0.025,0.039,0.049,0.009,0.04	0.014	chr19:50376826-50377553(+)	chr19:50376826-50377587(+)
ENSG00000131408	NR1H2	chr19	+	50379001	50379181	50379091	50379181	50378521	50378796	416	2570284429512085	28114	2.24629e+31	312501416	189	99	1	1	0.999,0.995,0.993,0.996	0.997,0.999,0.998,0.997,1.0,0.999,0.997,0.986	-0.001	chr19:50378796-50379002(+)	chr19:50378796-50379092(+)
ENSG00000131408	NR1H2	chr19	+	50379001	50379181	50379133	50379181	50378521	50378796	417	2964319633352365	225384283126	2.46732e+31	2.11401e+21	198	99	0.53254	1	0.868,0.806,0.855,0.904	0.854,0.799,0.852,0.848,0.935,0.904,0.822,0.802	0.006	chr19:50378796-50379002(+)	chr19:50378796-50379134(+)
ENSG00000131408	NR1H2	chr19	+	50379091	50379181	50379133	50379181	50378521	50378796	418	700734724547	225384283126	5.95736e+23	2.11401e+21	141	99	0.936759	1	0.686,0.573,0.642,0.753	0.664,0.563,0.662,0.65,0.83,0.75,0.625,0.585	-0.003	chr19:50378796-50379092(+)	chr19:50378796-50379134(+)
ENSG00000105053	VRK3	chr19	-	50009235	50009385	50009235	50009289	50016023	50016163	419	407109544453	2121	3.85208e+23	100041201	195	99	1	1	0.99,0.982,0.993,0.996	0.995,1.0,1.0,1.0,0.984,0.955,1.0,0.996	-0.001	chr19:50009385-50016024(-)	chr19:50009289-50016024(-)
ENSG00000213024	NUP62	chr19	-	49911104	49911366	49911104	49911231	49927693	49927848	421	111137	20	680431380	2010101	198	99	1	1	1.0,1.0,0.765,1.0	1.0,0.667,NA,0.667,1.0,0.867,1.0,0.0	0.198	chr19:49911366-49927694(-)	chr19:49911231-49927694(-)
ENSG00000213024	NUP62	chr19	-	49927693	49927848	49927693	49927815	49929325	49929465	422	732715251	732912549	9.03882e+16	5526414054881958	132	99	0.0150872	0.122074	0.429,0.411,0.477,0.438	0.551,0.523,0.597,0.557,0.671,0.45,0.453,0.445	-0.092	chr19:49927848-49929326(-)	chr19:49927815-49929326(-)
ENSG00000104960	PTOV1	chr19	+	49857903	49857977	49857908	49857977	49857692	49857782	425	9165341201648	151243	7.30666e+23	1819230162	104	99	0.810316	1	0.983,0.977,0.997,0.995	0.975,0.971,0.994,0.996,1.0,0.998,0.984,0.994	-0.001	chr19:49857782-49857904(+)	chr19:49857782-49857909(+)
ENSG00000104960	PTOV1	chr19	+	49859985	49860183	49860055	49860183	49858548	49858653	429	130072818951112	22171715	1.07095e+26	14142333242137	169	99	0.0587561	0.332426	0.972,0.962,0.985,0.977	0.978,0.975,0.93,0.955,0.953,0.969,0.993,0.983	0.007	chr19:49858653-49859986(+)	chr19:49858653-49860056(+)
ENSG00000104960	PTOV1	chr19	+	49859985	49860183	49860093	49860183	49858548	49858653	430	159293723161368	3252913	1.33412e+27	1054891116	198	99	4.77563e-05	0.00116513	0.961,0.989,0.976,0.981	0.985,0.992,0.988,0.989,0.982,0.998,0.998,0.962	-0.01	chr19:49858653-49859986(+)	chr19:49858653-49860094(+)
ENSG00000104960	PTOV1	chr19	+	49860055	49860183	49860093	49860183	49858548	49858653	431	398275549350	3252913	3.50336e+23	1054891116	137	99	6.27213e-05	0.00147547	0.9,0.975,0.932,0.951	0.962,0.98,0.975,0.971,0.952,0.995,0.993,0.876	-0.024	chr19:49858653-49860056(+)	chr19:49858653-49860094(+)
ENSG00000104960	PTOV1	chr19	+	49860565	49860740	49860613	49860740	49860267	49860336	433	272282204277	358177579240	1.74262e+22	1.37161e+22	147	99	0.229007	0.840922	0.338,0.518,0.192,0.437	0.461,0.523,0.533,0.443,0.392,0.274,0.454,0.328	-0.055	chr19:49860336-49860566(+)	chr19:49860336-49860614(+)
ENSG00000126453	BCL2L12	chr19	+	49667018	49667161	49667021	49667161	49666684	49666799	440	261106358142	981812	2.57111e+23	873151424129	102	99	0.870282	1	0.966,0.928,0.951,0.92	0.969,0.939,0.978,0.944,0.94,0.926,0.942,0.953	-0.008	chr19:49666799-49667019(+)	chr19:49666799-49667022(+)
ENSG00000126460	PRRG2	chr19	+	49583374	49583717	49583541	49583717	49583206	49583304	441	1	1	0	1801	198	99	1	1	NA,NA,NA,0.333	NA,NA,NA,NA,0.0,0.0,NA,0.0	0.333	chr19:49583304-49583375(+)	chr19:49583304-49583542(+)
ENSG00000142546	NOSIP	chr19	-	49556548	49556736	49556548	49556657	49556874	49556993	442	79935411821646	12912	7.65349e+23	50051100	178	99	0.906538	1	0.998,0.99,0.986,0.987	0.988,1.0,1.0,0.99,0.997,0.997,1.0,1.0	-0.006	chr19:49556736-49556875(-)	chr19:49556657-49556875(-)
ENSG00000142546	NOSIP	chr19	-	49557089	49557945	49557089	49557249	49558896	49558973	443	1451840	414166550728	1414619182678	3.84166e+23	198	99	0.418895	1	0.017,0.015,0.016,0.027	0.018,0.04,0.016,0.025,0.029,0.033,0.014,0.014	-0.005	chr19:49557945-49558897(-)	chr19:49557249-49558897(-)
ENSG00000142546	NOSIP	chr19	-	49557089	49558199	49557089	49557249	49558896	49558978	444	22112287	414166550728	2322132019261511	3.84166e+23	198	99	0.276507	0.946243	0.026,0.032,0.02,0.056	0.029,0.062,0.034,0.026,0.031,0.033,0.029,0.02	0.001	chr19:49558199-49558897(-)	chr19:49557249-49558897(-)
ENSG00000142546	NOSIP	chr19	-	49558896	49558978	49558896	49558973	49559933	49560039	446	585250798975	1271731	5.11208e+23	1313391110010	104	99	0.110873	0.5209	0.979,0.971,0.978,0.968	0.974,0.938,0.989,0.983,0.976,0.984,1.0,0.978	-0.004	chr19:49558978-49559934(-)	chr19:49558973-49559934(-)
ENSG00000142541	RPL13A	chr19	+	49490126	49490297	49490231	49490297	49489849	49489922	448	253192389235	4.97674e+19	1.99139e+23	4.83764e+39	198	99	1	1	0.003,0.003,0.002,0.002	0.002,0.002,0.002,0.001,0.003,0.002,0.002,0.003	0	chr19:49489922-49490127(+)	chr19:49489922-49490232(+)
ENSG00000090554	FLT3LG	chr19	+	49475673	49475801	49475690	49475801	49474602	49474672	450	363331116	132123108504	4825222612172517	9.91056e+16	116	99	0.363157	1	0.189,0.186,0.197,0.164	0.293,0.169,0.227,0.209,0.189,0.134,0.179,0.192	-0.015	chr19:49474672-49475674(+)	chr19:49474672-49475691(+)
ENSG00000090554	FLT3LG	chr19	+	49476116	49476198	49476144	49476198	49475690	49475801	451	104832	232172136755	4113141422	2.14184e+20	127	99	0.199178	0.769577	0.033,0.018,0.044,0.032	0.014,0.045,0.025,0.006,0.037,0.063,0.007,0.016	0.005	chr19:49475801-49476117(+)	chr19:49475801-49476145(+)
ENSG00000090554	FLT3LG	chr19	+	49478908	49479047	49478962	49479047	49476422	49476566	452	159122104599	443819134	1.88136e+20	532515181258269	153	99	0.191419	0.750495	0.7,0.675,0.78,0.743	0.697,0.777,0.749,0.828,0.817,0.637,0.808,0.834	-0.044	chr19:49476566-49478909(+)	chr19:49476566-49478963(+)
ENSG00000090554	FLT3LG	chr19	+	49485963	49486151	49486014	49486151	49480551	49480620	456	838356289	724761320	7.61244e+17	4745375735842343	150	99	0.409556	1	0.432,0.538,0.377,0.373	0.516,0.645,0.434,0.448,0.32,0.355,0.751,0.269	-0.037	chr19:49480620-49485964(+)	chr19:49480620-49486015(+)
ENSG00000161618	ALDH16A1	chr19	+	49465737	49465905	49465780	49465905	49464631	49464762	458	431265440337	1391410	4.89306e+23	2115111712369	142	99	0.89878	1	0.959,0.954,0.956,0.959	0.942,0.934,0.937,0.969,0.963,0.99,0.96,0.953	0.001	chr19:49464762-49465738(+)	chr19:49464762-49465781(+)
ENSG00000104872	PIH1D1	chr19	-	49446550	49446694	49446550	49446595	49447023	49447099	459	7293341164683	12161313	6.42333e+23	141092293918	198	99	0.665357	1	0.968,0.913,0.978,0.963	0.958,0.943,0.944,0.946,0.969,0.992,0.969,0.938	-0.002	chr19:49446694-49447024(-)	chr19:49446595-49447024(-)
ENSG00000104872	PIH1D1	chr19	-	49446550	49446794	49446550	49446595	49447023	49447099	460	364178547380	12161313	3.13222e+23	141092293918	198	99	0.547716	1	0.938,0.848,0.955,0.936	0.918,0.917,0.902,0.902,0.927,0.982,0.945,0.854	0.001	chr19:49446794-49447024(-)	chr19:49446595-49447024(-)
ENSG00000104872	PIH1D1	chr19	-	49446550	49446794	49446550	49446694	49447023	49447099	461	67555358	383178624313	5.01014e+17	3.46156e+23	198	99	0.0759442	0.39516	0.08,0.134,0.041,0.085	0.067,0.245,0.117,0.131,0.039,0.046,0.145,0.049	-0.02	chr19:49446794-49447024(-)	chr19:49446694-49447024(-)
ENSG00000104872	PIH1D1	chr19	-	49447337	49447420	49447337	49447417	49447826	49447908	462	2322314	6083	275113528391941	55493005	102	99	0.195647	0.761108	0.788,1.0,0.736,0.819	0.84,0.493,0.727,0.791,0.901,1.0,1.0,0.888	0.006	chr19:49447420-49447827(-)	chr19:49447417-49447827(-)
ENSG00000104872	PIH1D1	chr19	-	49447337	49447467	49447337	49447417	49447826	49447908	463	6293921097497	6083	5.51328e+23	55493005	149	99	0.877773	1	0.986,1.0,0.989,0.991	0.987,0.978,0.982,0.983,0.991,1.0,1.0,0.984	0.003	chr19:49447467-49447827(-)	chr19:49447417-49447827(-)
ENSG00000104872	PIH1D1	chr19	-	49447337	49447467	49447337	49447420	49447826	49447908	464	6143901085490	80117	5.34325e+23	102072238	146	99	0.464137	1	0.981,1.0,0.985,0.979	0.973,0.991,1.0,0.986,0.994,0.995,0.991,0.974	-0.002	chr19:49447467-49447827(-)	chr19:49447420-49447827(-)
ENSG00000087076	HSD17B14	chr19	-	48832665	48832752	48832665	48832732	48834275	48834358	468	2	316206	20330	6129314312	119	99	0.546658	1	0.0,0.0,0.0,0.217	0.0,0.0,0.0,0.156,0.0,0.151,0.454,0.0	-0.041	chr19:48832752-48834276(-)	chr19:48832732-48834276(-)
ENSG00000182264	IZUMO1	chr19	-	48741788	48741972	48741788	48741942	48742208	48742309	469	6071	0	47020060	1000000	129	99	1	1	1.0,NA,1.0,1.0	1.0,0.843,NA,1.0,NA,NA,1.0,NA	0.039	chr19:48741972-48742209(-)	chr19:48741942-48742209(-)
ENSG00000063176	SPHK2	chr19	+	48625890	48626362	48626067	48626362	48620401	48620553	472	41196580	1011	8.6615e+16	14001	198	99	1	1	0.953,1.0,0.97,0.976	1.0,1.0,1.0,0.98,0.94,1.0,1.0,0.979	-0.013	chr19:48620553-48625891(+)	chr19:48620553-48626068(+)
ENSG00000063176	SPHK2	chr19	+	48625949	48626362	48626067	48626362	48620401	48620553	473	19103339	1011	4032325277521449	14001	198	99	1	1	0.905,1.0,0.943,0.951	1.0,1.0,1.0,0.963,0.906,1.0,1.0,0.961	-0.029	chr19:48620553-48625950(+)	chr19:48620553-48626068(+)
ENSG00000063177	RPL18	chr19	-	48616078	48616220	48616078	48616202	48616725	48616824	476	148150195159	1.54941e+19	3.34265e+21	1.45581e+36	117	99	1.20349e-06	4.71853e-05	0.008,0.011,0.008,0.009	0.019,0.017,0.019,0.015,0.011,0.013,0.011,0.011	-0.005	chr19:48616220-48616726(-)	chr19:48616202-48616726(-)
ENSG00000063177	RPL18	chr19	-	48617315	48617423	48617315	48617415	48617790	48617877	477		28142811	1.40981e+39	19149189111315	107	99	1	1	0.998,0.999,0.999,0.999	0.999,0.999,0.999,0.999,0.999,0.999,0.999,0.999	0	chr19:48617423-48617791(-)	chr19:48617415-48617791(-)
ENSG00000161558	TMEM143	chr19	-	48360318	48360568	48360318	48360410	48363290	48363531	478	10	0	3210600	10011000	198	99	1	1	NA,NA,1.0,NA	0.0,1.0,1.0,0.333,0.0,1.0,NA,NA	0.445	chr19:48360568-48363291(-)	chr19:48360410-48363291(-)
ENSG00000105483	CARD8	chr19	-	48230437	48230700	48230437	48230697	48230776	48231006	480	864084274	134744	1.19162e+19	2213104733649	102	99	0.136395	0.599087	0.865,0.907,0.921,0.858	0.84,0.94,0.866,0.873,0.842,0.843,0.773,0.838	0.036	chr19:48230700-48230777(-)	chr19:48230697-48230777(-)
ENSG00000105483	CARD8	chr19	-	48232452	48232789	48232452	48232493	48234402	48234543	482	2262957	29194589	40101184130329	539112875581199	198	99	0.351191	1	0.275,0.136,0.244,0.243	0.274,0.357,0.333,0.125,0.215,0.205,0.12,0.128	0.005	chr19:48232789-48234403(-)	chr19:48232493-48234403(-)
ENSG00000105483	CARD8	chr19	-	48238382	48238532	48238382	48238526	48240961	48241063	483	12461126313	8249	2.11558e+19	521590312	105	99	0.875145	1	0.936,0.966,0.967,0.97	0.975,0.963,0.987,0.964,0.897,1.0,0.962,0.914	0.002	chr19:48238532-48240962(-)	chr19:48238526-48240962(-)
ENSG00000042753	AP2S1	chr19	-	46839464	46839620	46839464	46839578	46845992	46846142	484	70706937	2336161528211174	8.81373e+17	1.66917e+29	141	99	1.99556e-06	7.40812e-05	0.021,0.03,0.017,0.022	0.036,0.053,0.025,0.048,0.033,0.023,0.019,0.033	-0.011	chr19:46839620-46845993(-)	chr19:46839578-46845993(-)
ENSG00000160013	PTGIR	chr19	-	46623457	46623599	46623457	46623574	46624996	46625072	486	3049	0	65095213	20000000	124	99	1	1	1.0,NA,1.0,1.0	0.705,1.0,NA,1.0,1.0,1.0,1.0,1.0	0.042	chr19:46623599-46624997(-)	chr19:46623574-46624997(-)
ENSG00000011478	QPCTL	chr19	+	45695436	45695718	45695632	45695718	45693412	45693556	488	64767455	2115	1.58759e+21	321000	198	99	0.0600791	0.336691	0.941,0.974,0.974,0.846	1.0,1.0,1.0,0.975,0.97,0.93,1.0,1.0	-0.051	chr19:45693556-45695437(+)	chr19:45693556-45695633(+)
ENSG00000125746	EML2	chr19	-	45641640	45641748	45641640	45641745	45641917	45642041	489	1321417	1178	20822014408	822231106	102	99	1	1	0.927,0.66,0.66,0.673	0.708,0.795,0.493,0.907,0.819,0.261,NA,0.564	0.08	chr19:45641748-45641918(-)	chr19:45641745-45641918(-)
ENSG00000213889	PPM1N	chr19	+	45500649	45500710	45500680	45500710	45500455	45500561	490	3191024	1	1212293222817	30000000	130	99	1	1	1.0,1.0,1.0,0.948	0.753,1.0,1.0,1.0,1.0,1.0,1.0,1.0	0.018	chr19:45500561-45500650(+)	chr19:45500561-45500681(+)
ENSG00000125740	FOSB	chr19	+	45470628	45470949	45470745	45470949	45467994	45468712	493	4829100547743474	1111388273	6.41448e+30	6.59199e+18	198	99	0.827393	1	0.956,0.975,0.73,0.96	0.98,0.964,0.923,0.942,0.862,0.942,0.9,0.915	-0.023	chr19:45468712-45470629(+)	chr19:45468712-45470746(+)
ENSG00000104892	KLC3	chr19	+	45347446	45347516	45347449	45347516	45346543	45346774	494	432442938	1111	169357263529136	2102120	102	99	0.0309758	0.207882	1.0,0.956,0.966,0.974	1.0,0.978,0.982,1.0,0.944,0.966,0.863,1.0	0.007	chr19:45346774-45347447(+)	chr19:45346774-45347450(+)
ENSG00000104859	CLASRP	chr19	+	45069943	45070104	45070021	45070104	45069201	45069248	495	1137710264	747836949848	1.08134e+18	8.75117e+25	177	99	0.429747	1	0.078,0.049,0.057,0.041	0.065,0.06,0.07,0.033,0.095,0.06,0.058,0.063	-0.007	chr19:45069248-45069944(+)	chr19:45069248-45070022(+)
ENSG00000234906	APOC2	chr19	+	44948700	44948860	44948762	44948860	44948465	44948533	496	100410	10	623716	10	161	99	1	1	1.0,NA,0.962,NA	NA,NA,1.0,1.0,1.0,1.0,0.381,1.0	0.084	chr19:44948533-44948701(+)	chr19:44948533-44948763(+)
ENSG00000130204	TOMM40	chr19	+	44891406	44891689	44891409	44891689	44891219	44891314	497	12170197106	20263518	6479801135986719	126221432106	102	99	0.166172	0.684966	0.854,0.723,0.845,0.851	0.838,0.927,0.779,0.887,0.95,0.799,1.0,0.755	-0.049	chr19:44891314-44891407(+)	chr19:44891314-44891410(+)
ENSG00000186567	CEACAM19	chr19	+	44671745	44671986	44671889	44671986	44671303	44671436	500	57171	20	94846502	400200	198	99	1	1	1.0,1.0,0.81,1.0	1.0,1.0,0.5,1.0,1.0,0.556,NA,1.0	0.087	chr19:44671436-44671746(+)	chr19:44671436-44671890(+)
ENSG00000186567	CEACAM19	chr19	+	44683433	44684359	44683436	44684359	44682566	44682620	501	33211	1783811	32200202	10232492027122	102	99	3.4946e-05	0.000889492	0.146,0.267,0.349,0.081	0.226,0.078,0.075,0.0,0.0,0.067,0.0,0.493	0.093	chr19:44682620-44683434(+)	chr19:44682620-44683437(+)
ENSG00000167384	ZNF180	chr19	-	44497283	44497377	44497283	44497372	44500197	44500522	502	2099	1030	11033023	30000000	104	99	1	1	0.656,NA,0.741,1.0	0.241,1.0,NA,1.0,1.0,NA,1.0,1.0	-0.074	chr19:44497377-44500198(-)	chr19:44497372-44500198(-)
ENSG00000167384	ZNF180	chr19	-	44497283	44497377	44497283	44497372	44500274	44500522	503	21232220	3062	17241233731418	40240000	104	99	0.00346355	0.0383946	0.87,1.0,0.777,0.905	0.802,1.0,0.851,0.887,1.0,1.0,1.0,1.0	-0.054	chr19:44497377-44500275(-)	chr19:44497372-44500275(-)
ENSG00000131115	ZNF227	chr19	+	44228445	44228572	44228486	44228572	44217790	44217852	505	54588879	31204	6.07545e+16	73114713	140	99	0.0502536	0.298104	0.927,0.976,0.757,0.933	0.858,0.946,0.97,0.989,0.886,0.775,0.983,0.889	-0.014	chr19:44217852-44228446(+)	chr19:44217852-44228487(+)
ENSG00000073050	XRCC1	chr19	-	43552796	43553091	43552796	43552843	43553400	43553512	510	525228570441	10	4.99333e+23	3120001	198	99	1	1	1.0,1.0,0.997,1.0	1.0,0.982,0.992,0.991,1.0,1.0,1.0,0.993	0.004	chr19:43553091-43553401(-)	chr19:43552843-43553401(-)
ENSG00000176531	PHLDB3	chr19	-	43479376	43479593	43479376	43479491	43486265	43486322	512	2791929	1031	323225613040529	11000001	198	99	0.386541	1	0.931,1.0,0.76,0.935	0.941,0.941,1.0,1.0,1.0,1.0,1.0,0.818	-0.056	chr19:43479593-43486266(-)	chr19:43479491-43486266(-)
ENSG00000176531	PHLDB3	chr19	-	43495494	43495620	43495494	43495605	43497117	43497279	513	1401	15112448	3270220	2910154835303224	114	99	0.522779	1	0.055,0.24,0.0,0.018	0.0,0.207,0.104,0.112,0.0,0.055,0.051,0.0	0.012	chr19:43495620-43497118(-)	chr19:43495605-43497118(-)
ENSG00000079385	CEACAM1	chr19	-	42518515	42519235	42518515	42519101	42521266	42521521	516	388711591641	15101038	5.74708e+24	394632421149136	198	99	0.109576	0.515755	0.928,0.78,0.888,0.956	0.88,0.897,0.866,0.914,0.965,0.861,0.904,0.897	-0.01	chr19:42519235-42521267(-)	chr19:42519101-42521267(-)
ENSG00000028277	POU2F2	chr19	-	42092068	42092270	42092068	42092134	42093828	42093895	520	1921688	12	322029294678130	108801	198	99	1	1	1.0,1.0,0.889,0.957	1.0,1.0,0.935,1.0,0.742,0.83,1.0,0.938	0.031	chr19:42092270-42093829(-)	chr19:42092134-42093829(-)
ENSG00000028277	POU2F2	chr19	-	42096081	42096243	42096081	42096195	42099526	42099618	521	1261675	18191176	422611325136244	3115153143501247	147	99	0.519141	1	0.31,0.175,0.495,0.399	0.477,0.539,0.331,0.41,0.444,0.327,0.101,0.387	-0.032	chr19:42096243-42099527(-)	chr19:42096195-42099527(-)
ENSG00000028277	POU2F2	chr19	-	42117249	42117432	42117249	42117366	42122125	42122182	522	11315	121210116	831252043	6129193119781137	165	99	0.574427	1	0.048,0.048,0.153,0.072	0.073,0.058,0.031,0.037,0.136,0.133,0.179,0.046	-0.006	chr19:42117432-42122126(-)	chr19:42117366-42122126(-)
ENSG00000076928	ARHGEF1	chr19	+	41892024	41892373	41892330	41892373	41888751	41888865	523	10268357202639	145213	1.54911e+30	1720610323520	198	99	0.0168044	0.131955	0.973,0.988,0.994,0.99	0.979,0.965,0.991,0.988,0.995,0.961,0.972,0.975	0.008	chr19:41888865-41892025(+)	chr19:41888865-41892331(+)
ENSG00000076928	ARHGEF1	chr19	+	41903655	41903784	41903706	41903784	41903306	41903407	524	362037146	1392100510783436	8.33151e+16	2.07712e+30	150	99	0.192361	0.753062	0.017,0.013,0.022,0.027	0.026,0.016,0.019,0.02,0.043,0.022,0.017,0.028	-0.004	chr19:41903407-41903656(+)	chr19:41903407-41903707(+)
ENSG00000076928	ARHGEF1	chr19	+	41905589	41905827	41905759	41905827	41905174	41905261	525	908836230	1547118313564352	1.91122e+20	2.60015e+30	198	99	0.205214	0.782567	0.028,0.036,0.013,0.026	0.035,0.04,0.046,0.026,0.029,0.013,0.026,0.016	-0.003	chr19:41905261-41905590(+)	chr19:41905261-41905760(+)
ENSG00000142025	DMRTC2	chr19	+	41848754	41848975	41848794	41848975	41848451	41848528	526	0	1000	200000	30751200	139	99	1	1	0.0,NA,NA,NA	0.0,NA,0.169,0.0,0.0,0.0,NA,NA	-0.034	chr19:41848528-41848755(+)	chr19:41848528-41848795(+)
ENSG00000142046	TMEM91	chr19	+	41383560	41384083	41383714	41384083	41382771	41382921	541	8815277121	2310732	2.03922e+19	3042354815592033	198	99	0.00648259	0.0631025	0.657,0.884,0.846,0.654	0.772,0.523,0.697,0.697,0.412,0.362,0.403,0.778	0.18	chr19:41382921-41383561(+)	chr19:41382921-41383715(+)
ENSG00000142046	TMEM91	chr19	+	41383560	41384083	41383862	41384083	41382771	41382921	542	220274154307	455642103	4.7724e+22	1.05698e+18	198	99	0.0391541	0.249434	0.71,0.71,0.647,0.598	0.694,0.635,0.684,0.682,0.504,0.629,0.333,0.405	0.096	chr19:41382921-41383561(+)	chr19:41382921-41383863(+)
ENSG00000142046	TMEM91	chr19	+	41383560	41384083	41383873	41384083	41382771	41382921	543	249290172340	91312	5.21257e+22	22176191512928	198	99	0.000277572	0.00518051	0.933,0.993,0.966,0.934	0.922,0.883,0.971,0.937,0.84,0.91,0.816,0.879	0.062	chr19:41382921-41383561(+)	chr19:41382921-41383874(+)
ENSG00000142046	TMEM91	chr19	+	41383560	41384083	41383885	41384083	41382771	41382921	544	250309186336	42161570	5.19257e+22	6720291938241326	198	99	0.12053	0.549044	0.749,0.906,0.861,0.706	0.795,0.865,0.873,0.939,0.682,0.845,0.79,0.896	-0.03	chr19:41382921-41383561(+)	chr19:41382921-41383886(+)
ENSG00000142046	TMEM91	chr19	+	41383714	41384083	41383862	41384083	41382771	41382921	545	181178100283	455642103	3.75225e+22	1.05698e+18	198	99	0.128019	0.575648	0.668,0.614,0.543,0.579	0.641,0.62,0.632,0.627,0.519,0.632,0.32,0.243	0.072	chr19:41382921-41383715(+)	chr19:41382921-41383863(+)
ENSG00000142046	TMEM91	chr19	+	41383714	41384083	41383873	41384083	41382771	41382921	546	210194118316	91312	4.19242e+22	22176191512928	198	99	0.000542212	0.00878931	0.921,0.99,0.952,0.929	0.905,0.877,0.964,0.923,0.848,0.911,0.809,0.799	0.068	chr19:41382921-41383715(+)	chr19:41382921-41383874(+)
ENSG00000142046	TMEM91	chr19	+	41383714	41384083	41383885	41384083	41382771	41382921	547	211213132312	42161570	4.17242e+22	6720291938241326	198	99	0.0432711	0.266544	0.715,0.869,0.815,0.69	0.757,0.858,0.848,0.925,0.694,0.846,0.783,0.837	-0.046	chr19:41382921-41383715(+)	chr19:41382921-41383886(+)
ENSG00000142046	TMEM91	chr19	+	41383862	41384083	41383873	41384083	41382771	41382921	548	889069156	91312	1.77101e+21	22176191512928	110	99	0.00941681	0.0850634	0.898,0.988,0.954,0.921	0.879,0.842,0.956,0.907,0.851,0.886,0.894,0.913	0.049	chr19:41382921-41383863(+)	chr19:41382921-41383874(+)
ENSG00000142046	TMEM91	chr19	+	41383862	41384083	41383885	41384083	41382771	41382921	549	10311588185	42161570	2.1412e+23	6720291938241326	122	99	0.0122984	0.104187	0.666,0.854,0.826,0.682	0.722,0.83,0.833,0.914,0.705,0.815,0.867,0.922	-0.069	chr19:41382921-41383863(+)	chr19:41382921-41383886(+)
ENSG00000142046	TMEM91	chr19	+	41383873	41384083	41383885	41384083	41382771	41382921	550	24262241	42161570	5936386132382979	6720291938241326	111	99	0.0258942	0.182435	0.338,0.592,0.567,0.343	0.44,0.616,0.539,0.741,0.429,0.585,0.666,0.73	-0.133	chr19:41382921-41383874(+)	chr19:41382921-41383886(+)
ENSG00000123815	COQ8B	chr19	-	40705095	40705447	40705095	40705181	40710058	40710136	553	11264139204	10852	1.7281e+20	6511501516	198	99	0.80333	1	0.848,0.8,0.933,0.981	0.935,0.889,0.812,0.954,1.0,0.985,0.846,0.826	-0.015	chr19:40705447-40710059(-)	chr19:40705181-40710059(-)
ENSG00000123815	COQ8B	chr19	-	40714066	40714153	40714066	40714133	40714277	40714397	554	233	8762153150	6434104116	1.43737e+19	119	99	3.11026e-05	0.000802634	0.0,0.026,0.016,0.016	0.034,0.044,0.036,0.024,0.068,0.039,0.042,0.106	-0.035	chr19:40714153-40714278(-)	chr19:40714133-40714278(-)
ENSG00000160410	SHKBP1	chr19	+	40578096	40578212	40578122	40578212	40577556	40577630	556	5637539	2011	5687346613301920	33355671711912	125	99	9.56654e-08	5.13926e-06	1.0,0.936,1.0,0.737	0.573,0.663,0.843,0.438,0.377,0.684,0.626,0.569	0.322	chr19:40577630-40578097(+)	chr19:40577630-40578123(+)
ENSG00000160410	SHKBP1	chr19	+	40578096	40578212	40578153	40578212	40577556	40577630	557	12411522123	7136324761428	1.48249e+18	7.57522e+26	156	99	0.00864694	0.0795889	0.099,0.104,0.028,0.052	0.11,0.232,0.107,0.093,0.037,0.059,0.127,0.048	-0.031	chr19:40577630-40578097(+)	chr19:40577630-40578154(+)
ENSG00000160410	SHKBP1	chr19	+	40578122	40578212	40578153	40578212	40577556	40577630	558	68801795	7136324761428	1.25197e+18	7.57522e+26	130	99	1.32096e-06	5.12305e-05	0.068,0.088,0.026,0.048	0.112,0.223,0.092,0.111,0.046,0.056,0.134,0.052	-0.046	chr19:40577630-40578123(+)	chr19:40577630-40578154(+)
ENSG00000160410	SHKBP1	chr19	+	40578447	40578542	40578461	40578542	40578153	40578212	562	511302668	6105014481333	8.61599e+18	7.42382e+26	113	99	0.0214787	0.158627	0.068,0.185,0.048,0.043	0.092,0.267,0.168,0.146,0.036,0.042,0.203,0.052	-0.04	chr19:40578212-40578448(+)	chr19:40578212-40578462(+)
ENSG00000160410	SHKBP1	chr19	+	40590729	40590853	40590732	40590853	40588623	40588779	567	98414	5906	1438527716422	47262118	102	99	0.0913664	0.455294	0.636,0.463,1.0,0.694	0.773,0.84,0.708,0.814,0.773,0.94,0.795,0.727	-0.098	chr19:40588779-40590730(+)	chr19:40588779-40590733(+)
ENSG00000160410	SHKBP1	chr19	+	40590729	40590853	40590732	40590853	40589081	40589178	568	108336	100024	71612391291113	75114661506	102	99	0.254897	0.897259	0.493,1.0,1.0,0.593	0.493,0.756,0.514,0.451,0.66,0.368,1.0,0.678	0.156	chr19:40589178-40590730(+)	chr19:40589178-40590733(+)
ENSG00000160410	SHKBP1	chr19	+	40590729	40590853	40590732	40590853	40590243	40590422	569	508358329812	473222110	6.17645e+24	7355369453432166	102	99	0.0190159	0.144743	0.913,0.916,0.936,0.878	0.891,0.919,0.917,0.918,0.944,0.944,0.927,0.935	-0.014	chr19:40590422-40590730(+)	chr19:40590422-40590733(+)
ENSG00000105223	PLD3	chr19	+	40365552	40365930	40365717	40365930	40348689	40348768	570	13890126223	501613165	3.17972e+21	23143035211928	198	99	1.94526e-07	9.57549e-06	0.58,0.738,0.325,0.632	0.873,0.776,0.757,0.807,0.787,0.901,0.957,0.904	-0.276	chr19:40348768-40365553(+)	chr19:40348768-40365718(+)
ENSG00000105223	PLD3	chr19	+	40366383	40366510	40366418	40366510	40365552	40365585	571	30162511	26372028	2.51018e+16	6724634525682821	134	99	0.707415	1	0.46,0.242,0.48,0.225	0.216,0.235,0.174,0.358,0.647,0.562,0.367,0.478	-0.028	chr19:40365585-40366384(+)	chr19:40365585-40366419(+)
ENSG00000105223	PLD3	chr19	+	40366383	40366510	40366418	40366510	40365717	40365930	572	65184518	731204275237	3.71322e+16	4.13186e+23	134	99	0.00834407	0.0772041	0.062,0.061,0.108,0.053	0.062,0.049,0.073,0.058,0.157,0.131,0.118,0.11	-0.024	chr19:40365930-40366384(+)	chr19:40365930-40366419(+)
ENSG00000197782	ZNF780A	chr19	-	40081818	40081917	40081818	40081914	40083110	40083237	574	7171527	30113164	194142318222440	5814454644261449	102	99	0.824864	1	0.185,0.6,0.32,0.291	0.241,0.217,0.232,0.327,0.284,0.451,0.625,0.442	-0.003	chr19:40081917-40083111(-)	chr19:40081914-40083111(-)
ENSG00000128000	ZNF780B	chr19	-	40047405	40047473	40047405	40047470	40048669	40048796	576	37156	1084235	50704724	2831582516720	102	99	0.184669	0.73389	0.226,0.459,0.257,0.143	0.148,0.0,0.312,0.0,0.134,0.298,0.217,0.163	0.112	chr19:40047473-40048670(-)	chr19:40047470-40048670(-)
ENSG00000105204	DYRK1B	chr19	-	39826671	39826987	39826671	39826867	39827284	39827425	577	150147174136	30325723	1.85282e+18	3146255316383511	198	99	0.320266	1	0.714,0.697,0.604,0.747	0.749,0.753,0.565,0.665,0.67,0.539,0.474,0.69	0.052	chr19:39826987-39827285(-)	chr19:39826867-39827285(-)
ENSG00000006712	PAF1	chr19	-	39389479	39389761	39389479	39389546	39390068	39390161	581	362221429332	3	3.8036e+23	20000000	198	99	1	1	1.0,1.0,1.0,0.982	0.99,1.0,1.0,1.0,1.0,1.0,1.0,1.0	-0.003	chr19:39389761-39390069(-)	chr19:39389546-39390069(-)
ENSG00000006712	PAF1	chr19	-	39390068	39390289	39390068	39390161	39390817	39391154	582	259130286233	12101413	2.82299e+23	119221015111	198	99	0.0408926	0.25656	0.915,0.867,0.911,0.9	0.993,0.887,0.967,0.895,1.0,0.909,0.982,0.92	-0.046	chr19:39390289-39390818(-)	chr19:39390161-39390818(-)
ENSG00000104835	SARS2	chr19	-	38921526	38921667	38921526	38921596	38922237	38922267	586	15665248113	1030	1.4255e+18	100172	170	99	0.772534	1	0.989,1.0,0.98,1.0	1.0,1.0,0.983,1.0,1.0,0.991,0.76,0.931	0.034	chr19:38921667-38922238(-)	chr19:38921596-38922238(-)
ENSG00000068903	SIRT2	chr19	-	38893818	38893971	38893818	38893867	38898378	38898425	588	53452375	4394839	2671363837492043	4123164742501036	198	99	0.603839	1	0.381,0.714,0.193,0.49	0.241,0.607,0.529,0.288,0.306,0.329,0.5,0.374	0.048	chr19:38893971-38898379(-)	chr19:38893867-38898379(-)
ENSG00000187994	RINL	chr19	-	38876330	38876490	38876330	38876474	38876692	38876781	591	751730	2084	26215168341433	60122219	115	99	0.0716453	0.379696	0.751,1.0,0.647,0.866	0.789,1.0,0.928,0.873,0.973,0.946,0.775,0.759	-0.064	chr19:38876490-38876693(-)	chr19:38876474-38876693(-)
ENSG00000104823	ECH1	chr19	-	38815856	38816355	38815856	38816007	38816452	38816523	594	8084731428615	6130	1.12765e+25	11255422	198	99	1	1	0.985,0.996,0.996,1.0	0.998,0.997,0.993,0.99,0.986,0.991,0.993,0.993	0.002	chr19:38816355-38816453(-)	chr19:38816007-38816453(-)
ENSG00000099338	CATSPERG	chr19	+	38343579	38343724	38343648	38343724	38337592	38337646	597	21201020	6021	23221315173822	30000	168	99	0.000162604	0.00333383	0.673,1.0,0.747,0.922	1.0,1.0,1.0,0.747,1.0,1.0,1.0,1.0	-0.133	chr19:38337646-38343580(+)	chr19:38337646-38343649(+)
ENSG00000167644	C19orf33	chr19	+	38304564	38304686	38304623	38304686	38304374	38304490	600	7202	21241016	112053252	717115119244	158	99	0.09757	0.475997	0.173,0.05,0.0,0.073	0.082,0.036,0.556,0.0,0.222,0.173,0.395,0.239	-0.139	chr19:38304490-38304565(+)	chr19:38304490-38304624(+)
ENSG00000105738	SIPA1L3	chr19	+	38106288	38106640	38106536	38106640	38101051	38101226	601	10	37233845	104	4712234115321042	198	99	1	1	0.0,0.0,0.013,0.0	0.0,0.0,0.0,0.0,0.0,0.015,0.0,0.045	-0.004	chr19:38101226-38106289(+)	chr19:38101226-38106537(+)
ENSG00000189144	ZNF573	chr19	-	37771563	37771696	37771563	37771690	37773660	37773751	603	4693	10	300011101	200000	105	99	1	1	1.0,1.0,0.895,1.0	1.0,NA,0.0,NA,1.0,1.0,NA,1.0	0.174	chr19:37771696-37773661(-)	chr19:37771690-37773661(-)
ENSG00000120784	ZFP30	chr19	-	37643264	37643363	37643264	37643360	37644609	37644736	604	4044	2033	8000	10003	102	99	1	1	0.66,NA,0.564,0.564	NA,NA,NA,0.0,1.0,NA,NA,0.0	0.263	chr19:37643363-37644610(-)	chr19:37643360-37644610(-)
ENSG00000181666	HKR1	chr19	+	37335168	37335257	37335199	37335257	37334670	37334782	608	601911	0	23183611621556	30000	130	99	1	1	1.0,NA,1.0,1.0	1.0,1.0,1.0,0.939,1.0,1.0,1.0,1.0	0.008	chr19:37334782-37335169(+)	chr19:37334782-37335200(+)
ENSG00000181666	HKR1	chr19	+	37347189	37347316	37347231	37347316	37346422	37346492	610	1772113	2103	28513499017	15030000	141	99	1	1	0.856,0.831,1.0,0.753	0.952,0.413,1.0,0.888,1.0,1.0,NA,1.0	-0.033	chr19:37346492-37347190(+)	chr19:37346492-37347232(+)
ENSG00000161298	ZNF382	chr19	+	36609901	36610053	36609926	36610053	36607551	36607622	612	112	3022	40030000	11403	124	99	1	1	0.0,1.0,0.285,0.444	1.0,NA,NA,0.705,0.0,0.0,NA,0.0	0.091	chr19:36607622-36609902(+)	chr19:36607622-36609927(+)
ENSG00000233527	ZNF529-AS1	chr19	+	36594400	36594708	36594441	36594708	36594155	36594299	613	2010	1162	61003302	230361000	140	99	1	1	1.0,0.0,0.105,0.0	0.68,0.191,NA,0.0,0.261,0.175,NA,1.0	-0.108	chr19:36594299-36594401(+)	chr19:36594299-36594442(+)
ENSG00000232677	LINC00665	chr19	-	36322129	36322384	36322129	36322225	36330252	36330492	614	0	5043	1000000	521421003	198	99	1	1	0.0,NA,0.0,0.0	0.0,0.2,0.0,0.0,0.0,0.0,NA,0.0	-0.029	chr19:36322384-36330253(-)	chr19:36322225-36330253(-)
ENSG00000075702	WDR62	chr19	+	36102736	36102851	36102751	36102851	36102013	36102151	616	1495010814	4931457	6.81417e+17	242431581118268	114	99	0.0604656	0.337835	0.725,0.583,0.676,0.635	0.711,0.836,0.646,0.729,0.703,0.746,0.671,0.85	-0.082	chr19:36102151-36102737(+)	chr19:36102151-36102752(+)
ENSG00000167604	NFKBID	chr19	-	35896912	35897103	35896912	35897058	35897650	35897856	618	6050661	32721064240	9.22026e+16	2.66643e+19	144	99	0.150806	0.642707	0.112,0.141,0.061,0.149	0.192,0.178,0.131,0.112,0.206,0.112,0.055,0.194	-0.032	chr19:35897103-35897651(-)	chr19:35897058-35897651(-)
ENSG00000225872	LINC01529	chr19	-	35791016	35791353	35791016	35791138	35791759	35791852	622	901	2	50110400	50010100	198	99	1	1	NA,1.0,NA,0.2	0.333,NA,1.0,0.333,NA,0.667,NA,NA	0.017	chr19:35791353-35791760(-)	chr19:35791138-35791760(-)
ENSG00000167595	PROSER3	chr19	+	35762252	35762356	35762255	35762356	35762018	35762146	623	2293219	19152534	261819192091111	272414401625021	102	99	0.850723	1	0.529,0.368,0.554,0.352	0.483,0.421,0.568,0.316,0.548,0.259,1.0,0.337	-0.041	chr19:35762146-35762253(+)	chr19:35762146-35762256(+)
ENSG00000167595	PROSER3	chr19	+	35765033	35765176	35765066	35765176	35764853	35764936	625	21243933	1831915	37202202228323	122182052328	132	99	0.275334	0.944647	0.467,0.857,0.606,0.623	0.698,0.417,0.158,0.429,0.767,0.477,0.529,0.683	0.119	chr19:35764936-35765034(+)	chr19:35764936-35765067(+)
ENSG00000167595	PROSER3	chr19	+	35767071	35768065	35767803	35768065	35766767	35766955	626	606510479	0	9.01054e+16	1000	198	99	1	1	1.0,1.0,1.0,1.0	1.0,1.0,1.0,1.0,0.966,1.0,1.0,1.0	0.004	chr19:35766955-35767072(+)	chr19:35766955-35767804(+)
ENSG00000126254	RBM42	chr19	+	35633076	35633252	35633097	35633252	35631330	35631405	628	1121059580	1012219783	1.00138e+18	9927227861751056	120	99	0.170615	0.69619	0.478,0.797,0.285,0.443	0.455,0.807,0.771,0.623,0.483,0.459,0.843,0.465	-0.113	chr19:35631405-35633077(+)	chr19:35631405-35633098(+)
ENSG00000126254	RBM42	chr19	+	35633076	35633252	35633100	35633252	35631330	35631405	629	12911110989	2053	1.18156e+19	20020064	123	99	0.285298	0.9637	0.981,1.0,0.946,0.96	0.979,1.0,1.0,0.986,1.0,1.0,0.9,0.925	-0.002	chr19:35631405-35633077(+)	chr19:35631405-35633101(+)
ENSG00000126254	RBM42	chr19	+	35633097	35633252	35633100	35633252	35631330	35631405	630	1182821192	2053	1.17464e+17	20020064	102	99	0.534916	1	0.983,1.0,0.976,0.967	0.983,1.0,1.0,0.98,1.0,1.0,0.66,0.934	0.037	chr19:35631405-35633098(+)	chr19:35631405-35633101(+)
ENSG00000012124	CD22	chr19	+	35331926	35332074	35332018	35332074	35329175	35329230	641	45516	7188	7002701	35120100	191	99	1	1	0.229,0.722,0.245,0.509	0.0,0.421,0.0,0.0,1.0,0.784,NA,1.0	-0.032	chr19:35329230-35331927(+)	chr19:35329230-35332019(+)
ENSG00000012124	CD22	chr19	+	35331905	35332074	35331926	35332074	35329186	35329230	642	1110	1000	1200000	0	120	99	1	1	0.452,1.0,1.0,NA	NA,1.0,1.0,NA,NA,NA,NA,NA	-0.183	chr19:35329230-35331906(+)	chr19:35329230-35331927(+)
ENSG00000012124	CD22	chr19	+	35331905	35332074	35332018	35332074	35329186	35329230	643	35516	7188	7102701	35120100	198	99	1	1	0.176,0.714,0.238,0.5	0.0,0.412,0.333,0.0,1.0,0.778,NA,1.0	-0.096	chr19:35329230-35331906(+)	chr19:35329230-35332019(+)
ENSG00000012124	CD22	chr19	+	35332018	35332924	35332593	35332924	35329186	35329230	645	1142853	10	6943416714	0	198	99	1	1	1.0,1.0,0.933,1.0	1.0,1.0,1.0,1.0,1.0,1.0,1.0,1.0	-0.017	chr19:35329230-35332019(+)	chr19:35329230-35332594(+)
ENSG00000012124	CD22	chr19	+	35332546	35332924	35332552	35332924	35332018	35332074	652	30614	5171	27147305	22000104	105	99	1	1	0.361,0.0,0.447,0.93	0.485,0.767,1.0,1.0,1.0,0.739,NA,0.541	-0.356	chr19:35332074-35332547(+)	chr19:35332074-35332553(+)
ENSG00000012124	CD22	chr19	+	35332546	35332924	35332577	35332924	35332018	35332074	653	511524	1102	3724108415	4000	130	99	1	1	0.792,0.432,1.0,0.901	1.0,1.0,1.0,1.0,0.656,1.0,1.0,1.0	-0.176	chr19:35332074-35332547(+)	chr19:35332074-35332578(+)
ENSG00000012124	CD22	chr19	+	35332546	35332924	35332593	35332924	35332018	35332074	654	632433	0	48251012517	10000000	146	99	1	1	1.0,1.0,1.0,1.0	0.731,1.0,1.0,1.0,1.0,1.0,1.0,1.0	0.034	chr19:35332074-35332547(+)	chr19:35332074-35332594(+)
ENSG00000012124	CD22	chr19	+	35332546	35332924	35332652	35332924	35332018	35332074	655	1075157	11	5104102020830	0	198	99	1	1	1.0,1.0,0.962,0.966	1.0,1.0,1.0,1.0,1.0,1.0,1.0,1.0	-0.018	chr19:35332074-35332547(+)	chr19:35332074-35332653(+)
ENSG00000012124	CD22	chr19	+	35332552	35332924	35332577	35332924	35332018	35332074	656	721611	1102	321036414	4000	124	99	1	1	0.848,0.615,1.0,0.815	1.0,1.0,1.0,NA,0.375,1.0,1.0,1.0	-0.091	chr19:35332074-35332553(+)	chr19:35332074-35332578(+)
ENSG00000012124	CD22	chr19	+	35332552	35332924	35332593	35332924	35332018	35332074	657	842520	0	4311310516	10000000	140	99	1	1	1.0,1.0,1.0,1.0	0.739,1.0,1.0,1.0,1.0,1.0,1.0,1.0	0.033	chr19:35332074-35332553(+)	chr19:35332074-35332594(+)
ENSG00000012124	CD22	chr19	+	35332552	35332924	35332652	35332924	35332018	35332074	658	1385249	11	56361318829	0	198	99	1	1	1.0,1.0,0.963,0.961	1.0,1.0,1.0,1.0,1.0,1.0,1.0,1.0	-0.019	chr19:35332074-35332553(+)	chr19:35332074-35332653(+)
ENSG00000012124	CD22	chr19	+	35332577	35332924	35332593	35332924	35332018	35332074	659	23911	0	11014412	10000000	115	99	1	1	1.0,1.0,1.0,1.0	0.463,1.0,NA,1.0,1.0,1.0,1.0,1.0	0.077	chr19:35332074-35332578(+)	chr19:35332074-35332594(+)
ENSG00000012124	CD22	chr19	+	35332577	35332924	35332652	35332924	35332018	35332074	660	773640	11	24261412415	0	174	99	1	1	1.0,1.0,0.953,0.958	1.0,1.0,1.0,1.0,1.0,1.0,1.0,1.0	-0.022	chr19:35332074-35332578(+)	chr19:35332074-35332653(+)
ENSG00000012124	CD22	chr19	+	35332593	35332924	35332652	35332924	35332018	35332074	661	542729	11	2325108313	0	158	99	1	1	1.0,1.0,0.944,0.948	1.0,1.0,1.0,1.0,1.0,1.0,1.0,1.0	-0.027	chr19:35332074-35332594(+)	chr19:35332074-35332653(+)
ENSG00000012124	CD22	chr19	+	35341342	35341606	35341525	35341606	35340880	35341138	662	25886119	151618	307862815324341	2121243150	198	99	0.369415	1	0.926,0.444,0.729,0.768	0.882,0.765,0.75,0.875,0.652,0.842,0.589,1.0	-0.078	chr19:35341138-35341343(+)	chr19:35341138-35341526(+)
ENSG00000105698	USF2	chr19	+	35278945	35279074	35278969	35279074	35278697	35278792	667	2933207929133129	155140146153	2.27428e+31	5.91311e+18	123	99	1.10478e-05	0.00032832	0.938,0.923,0.941,0.943	0.969,0.945,0.941,0.955,0.965,0.952,0.952,0.972	-0.02	chr19:35278792-35278946(+)	chr19:35278792-35278970(+)
ENSG00000105699	LSR	chr19	+	35266835	35266967	35266838	35266967	35266678	35266738	669	44321475	1012110	221963867278	30251343	102	99	0.169754	0.694048	0.81,0.721,0.931,0.879	0.877,1.0,0.744,0.881,0.853,0.694,0.868,0.721	0.006	chr19:35266738-35266836(+)	chr19:35266738-35266839(+)
ENSG00000237037	NDUFA6-DT	chr22	+	42124476	42124562	42124519	42124562	42124046	42124130	670	62	1	2600	10000100	142	99	1	1	NA,NA,1.0,0.582	0.0,NA,NA,NA,1.0,0.807,NA,NA	0.189	chr22:42124130-42124477(+)	chr22:42124130-42124520(+)
ENSG00000089356	FXYD3	chr19	+	35122677	35122839	35122764	35122839	35121221	35121245	671	1010	159164	0	13325325165	186	99	1	1	0.034,0.0,0.032,0.0	0.0,0.0,0.0,0.0,0.0,0.0,0.0,0.0	0.017	chr19:35121245-35122678(+)	chr19:35121245-35122765(+)
ENSG00000197841	ZNF181	chr19	+	34739522	34739621	34739525	34739621	34739147	34739268	673	65390	83145	461287117	11135503	102	99	0.0488337	0.291178	0.421,0.618,0.73,0.0	0.795,0.853,0.493,0.393,0.608,0.576,1.0,0.694	-0.234	chr19:34739268-34739523(+)	chr19:34739268-34739526(+)
ENSG00000089335	ZNF302	chr19	+	34683151	34683238	34683154	34683238	34682776	34682897	674	2111217	3273630	3051561505	3841113432617	102	99	0.258304	0.905643	0.389,0.122,0.244,0.355	0.071,0.0,0.829,0.57,0.146,0.313,0.0,0.222	0.009	chr19:34682897-34683152(+)	chr19:34682897-34683155(+)
ENSG00000131944	FAAP24	chr19	+	32973425	32973562	32973483	32973562	32973183	32973302	676	19144918	1235	3416143828282943	20261050	157	99	0.190253	0.747489	0.923,0.815,0.911,0.694	0.915,1.0,0.815,0.8,0.946,1.0,0.785,1.0	-0.072	chr19:32973302-32973426(+)	chr19:32973302-32973484(+)
ENSG00000105173	CCNE1	chr19	+	29812968	29813037	29812977	29813037	29812688	29812776	679	21914629529	3411321	1.38202e+21	1730121809157	108	99	0.541704	1	0.855,0.924,0.894,0.964	0.882,0.861,0.925,0.923,1.0,0.937,0.867,0.836	0.005	chr19:29812776-29812969(+)	chr19:29812776-29812978(+)
ENSG00000105171	POP4	chr19	+	29610319	29610632	29610408	29610632	29608656	29608709	680	29272039	208130310147	184046122718414	2.33142e+19	188	99	0.579733	1	0.068,0.099,0.033,0.123	0.039,0.129,0.103,0.028,0.146,0.099,0.038,0.083	-0.002	chr19:29608709-29610320(+)	chr19:29608709-29610409(+)
ENSG00000269416	LINC01224	chr19	-	23403205	23403509	23403205	23403493	23403719	23403747	682	1000	10	0	4410000	115	99	1	1	1.0,NA,0.0,NA	NA,0.0,0.0,0.0,NA,NA,NA,NA	0.5	chr19:23403509-23403720(-)	chr19:23403493-23403720(-)
ENSG00000196268	ZNF493	chr19	+	21405757	21405856	21405760	21405856	21405128	21405255	686	1210215	84118	912321008	91543802	102	99	1	1	0.593,0.708,0.649,0.378	0.493,0.493,0.28,0.421,0.872,0.0,NA,0.795	0.103	chr19:21405255-21405758(+)	chr19:21405255-21405761(+)
ENSG00000105750	ZNF85	chr19	+	20934948	20935047	20934965	20935047	20934023	20934150	687	21175617	10	285137030643617	0	116	99	1	1	1.0,1.0,0.98,1.0	1.0,1.0,1.0,1.0,1.0,1.0,1.0,1.0	-0.005	chr19:20934150-20934949(+)	chr19:20934150-20934966(+)
ENSG00000105726	ATP13A1	chr19	-	19653968	19654144	19653968	19654074	19654542	19654700	695	253106269167	8672111107	2.61103e+22	7058559258773993	169	99	0.0705201	0.37595	0.633,0.463,0.587,0.478	0.686,0.507,0.413,0.653,0.72,0.743,0.612,0.583	-0.074	chr19:19654144-19654543(-)	chr19:19654074-19654543(-)
ENSG00000089639	GMIP	chr19	-	19635414	19635721	19635414	19635569	19636706	19636796	699	5784152561201	1056841184	8.04687e+23	1.66123e+22	198	99	0.133804	0.591193	0.734,0.753,0.757,0.765	0.708,0.736,0.77,0.795,0.625,0.571,0.805,0.725	0.035	chr19:19635721-19636707(-)	chr19:19635569-19636707(-)
ENSG00000089639	GMIP	chr19	-	19636706	19636796	19636706	19636787	19636916	19637029	701	5663632541151	11010447184	6.91598e+23	1.4618e+20	108	99	0.490659	1	0.825,0.762,0.832,0.852	0.813,0.752,0.797,0.825,0.814,0.803,0.902,0.836	0	chr19:19636796-19636917(-)	chr19:19636787-19636917(-)
ENSG00000160161	CILP2	chr19	+	19540185	19540476	19540203	19540476	19539678	19539777	702	10	20	1000100	31710306	117	99	1	1	NA,NA,0.297,NA	0.0,0.458,0.0,0.0,NA,0.22,NA,0.0	0.184	chr19:19539777-19540186(+)	chr19:19539777-19540204(+)
ENSG00000250067	YJEFN3	chr19	+	19533103	19535144	19535033	19535144	19532631	19532740	703	31314821	2063	282725233434720	30000010	198	99	1.96319e-05	0.000540312	0.886,1.0,0.8,0.778	0.824,1.0,1.0,1.0,1.0,1.0,0.778,1.0	-0.084	chr19:19532740-19533104(+)	chr19:19532740-19535034(+)
ENSG00000167491	GATAD2A	chr19	+	19501117	19501416	19501120	19501416	19498442	19498722	706	601602475503	16221811	5.24111e+25	9361743111065	102	99	0.727295	1	0.973,0.964,0.962,0.978	0.983,0.968,0.965,0.964,0.958,0.977,0.982,0.985	-0.004	chr19:19498722-19501118(+)	chr19:19498722-19501121(+)
ENSG00000213999	MEF2B	chr19	-	19146272	19146405	19146272	19146384	19146554	19146648	709	123	863725	10233000	301513233820846	120	99	1	1	0.0,0.121,0.043,0.09	0.027,0.0,0.113,0.097,0.061,0.0,0.0,0.0	0.026	chr19:19146405-19146555(-)	chr19:19146384-19146555(-)
ENSG00000064545	TMEM161A	chr19	-	19132351	19132508	19132351	19132433	19132656	19132754	710	21952290167	4347	1.61162e+19	602304011	174	99	0.692648	1	0.969,0.908,0.976,0.931	0.939,1.0,0.862,0.967,1.0,0.971,1.0,0.851	-0.003	chr19:19132508-19132657(-)	chr19:19132433-19132657(-)
ENSG00000064545	TMEM161A	chr19	-	19133129	19133306	19133129	19133210	19134783	19134887	711	90211	1131612688	134022103	8.72078e+16	195	99	0.170652	0.69619	0.039,0.0,0.008,0.06	0.071,0.092,0.0,0.013,0.01,0.003,0.0,0.025	0	chr19:19133306-19134784(-)	chr19:19133210-19134784(-)
ENSG00000105671	DDX49	chr19	+	18920833	18920909	18920844	18920909	18920579	18920703	715	20475327	0	5873316649201952	100000	110	99	1	1	1.0,1.0,1.0,1.0	1.0,1.0,0.965,1.0,1.0,1.0,1.0,1.0	0.004	chr19:18920703-18920834(+)	chr19:18920703-18920845(+)
ENSG00000105671	DDX49	chr19	+	18924852	18924979	18924881	18924979	18924622	18924699	716	28242518	374221434243	233625232241930	2.84263e+23	128	99	0.529686	1	0.055,0.077,0.043,0.054	0.059,0.096,0.09,0.035,0.008,0.049,0.064,0.096	-0.005	chr19:18924699-18924853(+)	chr19:18924699-18924882(+)
ENSG00000105669	COPE	chr19	-	18899872	18900006	18899872	18899947	18900380	18900449	717	66755070	2167181322151701	5.66236e+16	2.14523e+31	158	99	0.016462	0.130366	0.019,0.025,0.014,0.025	0.016,0.017,0.014,0.02,0.01,0.009,0.021,0.02	0.005	chr19:18900006-18900381(-)	chr19:18899947-18900381(-)
ENSG00000006015	REX1BD	chr19	+	18589412	18589683	18589478	18589683	18588994	18589077	719	586396736736	901912548	6.11397e+23	1.24264e+18	165	99	0.114143	0.530924	0.796,0.926,0.779,0.902	0.747,0.902,0.874,0.832,0.747,0.776,0.878,0.823	0.028	chr19:18589077-18589413(+)	chr19:18589077-18589479(+)
ENSG00000006015	REX1BD	chr19	+	18590273	18590933	18590853	18590933	18588994	18589683	720	5101910	581350690597	1025179611	5.10308e+23	198	99	0.84324	1	0.004,0.014,0.014,0.008	0.01,0.003,0.008,0.012,0.012,0.005,0.002,0.002	0.003	chr19:18589683-18590274(+)	chr19:18589683-18590854(+)
ENSG00000006015	REX1BD	chr19	+	18592088	18592336	18592107	18592336	18590853	18590933	721	917169	431203538427	15042121074	3.99223e+23	118	99	0.0217767	0.160474	0.017,0.066,0.024,0.017	0.031,0.0,0.015,0.003,0.034,0.022,0.024,0.013	0.013	chr19:18590933-18592089(+)	chr19:18590933-18592108(+)
ENSG00000130518	IQCN	chr19	-	18264923	18267565	18264923	18267526	18269465	18269587	722	1111	1	0	1000000	138	99	1	1	1.0,1.0,1.0,0.418	NA,0.0,NA,NA,NA,NA,NA,NA	0.855	chr19:18267565-18269466(-)	chr19:18267526-18269466(-)
ENSG00000105647	PIK3R2	chr19	+	18166110	18166302	18166159	18166302	18163262	18163388	728	33163410	590295792160	3656233910401917	3.92257e+23	148	99	1.20175e-07	6.27493e-06	0.036,0.035,0.028,0.04	0.058,0.127,0.049,0.063,0.03,0.07,0.068,0.069	-0.032	chr19:18163388-18166111(+)	chr19:18163388-18166160(+)
ENSG00000105647	PIK3R2	chr19	+	18168725	18168896	18168729	18168896	18168474	18168546	729	517281869189	20160	3.58402e+21	44132300	103	99	0.823385	1	0.996,1.0,0.981,1.0	0.989,0.99,0.996,0.993,0.983,0.986,1.0,1.0	0.002	chr19:18168546-18168726(+)	chr19:18168546-18168730(+)
ENSG00000099308	MAST3	chr19	+	18143762	18144007	18143947	18144007	18141881	18142015	730	279329153529	10	3.51771e+22	0	198	99	1	1	1.0,1.0,0.987,1.0	1.0,1.0,1.0,1.0,1.0,1.0,1.0,1.0	-0.003	chr19:18142015-18143763(+)	chr19:18142015-18143948(+)
ENSG00000096996	IL12RB1	chr19	-	18082149	18082276	18082149	18082264	18083431	18083491	731	503	23183686	12216823	351012181562937	111	99	0.0219765	0.161433	0.0,0.199,0.0,0.03	0.025,0.151,0.129,0.047,0.263,0.103,0.165,0.067	-0.061	chr19:18082276-18083432(-)	chr19:18082264-18083432(-)
ENSG00000130479	MAP1S	chr19	+	17720935	17721037	17720985	17721037	17719479	17719620	732	213231134224	20231218	4.55595e+23	406016527286238	149	99	0.375828	1	0.876,0.87,0.881,0.892	0.883,0.868,0.919,0.883,0.966,0.852,0.664,0.81	0.024	chr19:17719620-17720936(+)	chr19:17719620-17720986(+)
ENSG00000130479	MAP1S	chr19	+	17725029	17725189	17725048	17725189	17724125	17724208	734	3573	130169122113	99442112	3.1937e+23	118	99	0.0665218	0.360658	0.019,0.024,0.046,0.022	0.023,0.02,0.02,0.008,0.013,0.006,0.007,0.014	0.014	chr19:17724208-17725030(+)	chr19:17724208-17725049(+)
ENSG00000167483	FAM129C	chr19	+	17533524	17533701	17533586	17533701	17532262	17532388	735	122217134	821475	372012327326	6201109108	161	99	0.890671	1	0.48,0.871,0.427,0.523	0.791,0.381,0.881,0.156,0.12,0.811,1.0,0.666	-0.026	chr19:17532388-17533525(+)	chr19:17532388-17533587(+)
ENSG00000167483	FAM129C	chr19	+	17545222	17546797	17546685	17546797	17543523	17543631	736	43434	434694314	110021	154210539123957	198	99	8.95602e-07	3.66573e-05	0.044,0.032,0.021,0.051	0.0,0.0,0.048,0.091,0.0,0.0,0.025,0.009	0.015	chr19:17543631-17545223(+)	chr19:17543631-17546686(+)
ENSG00000130299	GTPBP3	chr19	+	17337898	17338255	17338007	17338255	17337558	17337664	737	1716185	42406939	1010011283401	51825335380131	198	99	0.816195	1	0.168,0.167,0.115,0.06	0.089,0.385,0.0,0.143,0.209,0.175,0.0,0.016	0	chr19:17337664-17337899(+)	chr19:17337664-17338008(+)
ENSG00000130299	GTPBP3	chr19	+	17338953	17339266	17339122	17339266	17338538	17338741	738	783715661	3010	1.08382e+17	0	198	99	1	1	0.929,1.0,0.987,1.0	1.0,1.0,1.0,1.0,1.0,1.0,1.0,1.0	-0.021	chr19:17338741-17338954(+)	chr19:17338741-17339123(+)
ENSG00000130299	GTPBP3	chr19	+	17341043	17341322	17341106	17341322	17339433	17339599	739	994213296	1892716	8.35524e+16	124633151304	162	99	0.153821	0.650813	0.771,0.74,0.749,0.786	0.809,0.894,0.701,0.557,0.746,0.877,1.0,0.902	-0.049	chr19:17339599-17341044(+)	chr19:17339599-17341107(+)
ENSG00000074855	ANO8	chr19	-	17328161	17329541	17328161	17328983	17329756	17329831	740	86540	31153559	8161142227	251552925691334	198	99	0.15105	0.642983	0.114,0.167,0.067,0.253	0.138,0.032,0.375,0.017,0.219,0.137,0.071,0.093	0.015	chr19:17329541-17329757(-)	chr19:17328983-17329757(-)
ENSG00000105393	BABAM1	chr19	+	17268793	17269091	17268801	17269091	17267442	17267527	742	500337465505	6696	4.133e+23	140450603	107	99	0.403365	1	0.987,0.981,0.98,0.987	0.965,1.0,0.982,0.989,1.0,0.981,1.0,0.987	-0.004	chr19:17267527-17268794(+)	chr19:17267527-17268802(+)
ENSG00000105393	BABAM1	chr19	+	17275776	17275825	17275788	17275825	17274106	17274185	744	18161414	7710	191311111225810	23273367	111	99	0.389121	1	0.696,0.671,0.926,1.0	0.894,0.794,0.831,0.584,0.781,0.881,0.543,0.56	0.09	chr19:17274185-17275777(+)	chr19:17274185-17275789(+)
ENSG00000105393	BABAM1	chr19	+	17275776	17275825	17275800	17275825	17274106	17274185	745	23201915	8608441092713	271814161230812	7.69662e+25	123	99	0.938339	1	0.021,0.019,0.014,0.017	0.027,0.021,0.019,0.013,0.011,0.022,0.007,0.018	0.001	chr19:17274185-17275777(+)	chr19:17274185-17275801(+)
ENSG00000105393	BABAM1	chr19	+	17275788	17275825	17275800	17275825	17274106	17274185	746	121161	8608441092713	1085123869	7.69662e+25	111	99	1	1	0.012,0.011,0.005,0.001	0.011,0.011,0.008,0.01,0.003,0.007,0.006,0.015	-0.002	chr19:17274185-17275789(+)	chr19:17274185-17275801(+)
ENSG00000130307	USHBP1	chr19	-	17262551	17264150	17262551	17262990	17264245	17264347	748	5051	0	1232000	1000000	198	99	1	1	1.0,NA,1.0,1.0	NA,0.333,1.0,1.0,1.0,NA,NA,NA	0.167	chr19:17264150-17264246(-)	chr19:17262990-17264246(-)
ENSG00000085872	CHERP	chr19	-	16530768	16530913	16530768	16530880	16532597	16532749	750	30253433	178158260154	487032393339424	2.31214e+21	132	99	0.053086	0.308628	0.112,0.106,0.089,0.138	0.135,0.198,0.216,0.094,0.142,0.133,0.059,0.111	-0.025	chr19:16530913-16532598(-)	chr19:16530880-16532598(-)
ENSG00000127527	EPS15L1	chr19	-	16436936	16437064	16436936	16436999	16437769	16437865	752	4213	255162204153	27113102	2.69302e+22	164	99	1	1	0.009,0.007,0.003,0.012	0.004,0.014,0.005,0.002,0.017,0.003,0.0,0.006	0.001	chr19:16437064-16437770(-)	chr19:16436999-16437770(-)
ENSG00000141977	CIB3	chr19	-	16169629	16169741	16169629	16169722	16173161	16173196	753	5	0	1000600	200	118	99	1	1	NA,NA,NA,1.0	NA,1.0,NA,NA,NA,0.716,NA,NA	0.142	chr19:16169741-16173162(-)	chr19:16169722-16173162(-)
ENSG00000011243	AKAP8L	chr19	-	15398629	15398766	15398629	15398703	15399301	15399410	758	472880761213	71171	3.75964e+23	42000500	162	99	0.0829495	0.42246	0.976,0.98,0.985,0.992	0.983,0.997,1.0,1.0,1.0,0.97,1.0,1.0	-0.011	chr19:15398766-15399302(-)	chr19:15398703-15399302(-)
ENSG00000011243	AKAP8L	chr19	-	15401149	15401603	15401149	15401293	15403474	15403555	759	2094266527271162	2611	1.60331e+29	0	198	99	1	1	0.998,0.996,0.999,0.998	1.0,1.0,1.0,1.0,1.0,1.0,1.0,1.0	-0.002	chr19:15401603-15403475(-)	chr19:15401293-15403475(-)
ENSG00000011243	AKAP8L	chr19	-	15403474	15403715	15403474	15403555	15404009	15404042	761	192325742434955	100134	1.40429e+29	13120506	198	99	1	1	0.99,1.0,0.989,0.992	0.999,0.998,0.999,0.999,1.0,0.992,1.0,0.984	-0.004	chr19:15403715-15404010(-)	chr19:15403555-15404010(-)
ENSG00000011243	AKAP8L	chr19	-	15403474	15403805	15403474	15403715	15410519	15410594	765	1332509231	3630	5.82524e+16	631422010121	189	99	8.31344e-10	8.22074e-08	0.959,0.956,0.941,1.0	0.835,0.81,0.852,0.659,1.0,0.707,0.652,0.893	0.163	chr19:15403805-15410520(-)	chr19:15403715-15410520(-)
ENSG00000011243	AKAP8L	chr19	-	15403474	15404042	15403474	15403715	15410519	15410594	766	120316181616704	3630	8.27166e+25	631422010121	198	99	4.59146e-07	2.01196e-05	0.995,0.993,0.996,1.0	0.986,0.964,0.99,0.972,1.0,0.968,0.968,0.995	0.016	chr19:15404042-15410520(-)	chr19:15403715-15410520(-)
ENSG00000127507	ADGRE2	chr19	-	14755653	14755877	14755653	14755844	14756237	14756345	768	414236136	135	3.04622e+16	11681129	132	99	0.00282296	0.0328615	1.0,0.969,0.9,0.953	1.0,0.972,0.943,0.951,0.785,0.639,0.896,0.818	0.08	chr19:14755877-14756238(-)	chr19:14755844-14756238(-)
ENSG00000127507	ADGRE2	chr19	-	14765657	14766381	14765657	14765804	14766977	14767109	769	2041226	6091	12769162120	20183340610	198	99	0.0126876	0.106514	0.625,1.0,0.4,0.929	0.231,0.778,0.273,0.6,0.19,1.0,0.077,0.5	0.282	chr19:14766381-14766978(-)	chr19:14765804-14766978(-)
ENSG00000187912	CLEC17A	chr19	+	14599653	14599812	14599716	14599812	14597098	14597161	770	4123	7046	21230014	20001027	162	99	1	1	0.259,1.0,0.234,0.234	0.0,1.0,1.0,1.0,0.647,NA,0.0,0.55	-0.168	chr19:14597161-14599654(+)	chr19:14597161-14599717(+)
ENSG00000099797	TECR	chr19	+	14563140	14563257	14563173	14563257	14562524	14562575	772	2411	54144544	74483202	4347456944692122	132	99	0.102046	0.491494	0.027,0.176,0.016,0.017	0.109,0.06,0.062,0.08,0.049,0.021,0.0,0.064	0.003	chr19:14562575-14563141(+)	chr19:14562575-14563174(+)
ENSG00000099797	TECR	chr19	+	14563140	14563257	14563205	14563257	14562524	14562575	773	36232522	883377921603	3228203936442715	7.63607e+23	164	99	0.261844	0.912617	0.024,0.036,0.016,0.022	0.025,0.027,0.026,0.026,0.03,0.03,0.035,0.013	-0.002	chr19:14562575-14563141(+)	chr19:14562575-14563206(+)
ENSG00000099797	TECR	chr19	+	14563173	14563257	14563205	14563257	14562524	14562575	774	88336965	883377921603	6.87161e+17	7.63607e+23	131	99	0.163206	0.675932	0.07,0.062,0.054,0.075	0.063,0.081,0.092,0.078,0.078,0.09,0.075,0.038	-0.009	chr19:14562575-14563174(+)	chr19:14562575-14563206(+)
ENSG00000099797	TECR	chr19	+	14563770	14563903	14563799	14563903	14563657	14563702	776	26231526	9854611007727	152814301259818	1.1147e+27	128	99	0.266151	0.921876	0.02,0.037,0.011,0.027	0.01,0.03,0.019,0.019,0.008,0.033,0.01,0.015	0.006	chr19:14563702-14563771(+)	chr19:14563702-14563800(+)
ENSG00000099797	TECR	chr19	+	14563770	14563903	14563834	14563903	14563657	14563702	777	305136346246	80163	3.52217e+23	1312760104	163	99	0.198588	0.767757	0.959,1.0,0.929,0.98	0.943,0.992,0.984,0.97,0.968,1.0,0.923,0.975	-0.002	chr19:14563702-14563771(+)	chr19:14563702-14563835(+)
ENSG00000099797	TECR	chr19	+	14563799	14563903	14563834	14563903	14563657	14563702	778	12645741338947	80163	1.45189e+28	1312760104	134	99	1	1	0.992,1.0,0.984,0.996	0.988,0.998,0.996,0.994,0.994,1.0,0.983,0.995	0	chr19:14563702-14563800(+)	chr19:14563702-14563835(+)
ENSG00000123136	DDX39A	chr19	-	14409741	14409981	14409741	14409873	14410215	14410334	781	1025950611728	122311521210524	7.98135e+25	9.6914e+26	198	99	0.325538	1	0.295,0.292,0.202,0.41	0.292,0.326,0.307,0.306,0.185,0.267,0.2,0.271	0.03	chr19:14409981-14410216(-)	chr19:14409873-14410216(-)
ENSG00000123136	DDX39A	chr19	-	14410988	14411172	14410988	14411136	14411505	14411598	783	11768431363694	5581	1.04612e+26	785122300	135	99	1	1	0.994,0.992,0.992,0.998	0.991,0.991,0.988,0.99,0.995,0.994,1.0,1.0	0	chr19:14411172-14411506(-)	chr19:14411136-14411506(-)
ENSG00000123136	DDX39A	chr19	-	14412550	14412711	14412550	14412678	14413012	14413224	784	298267105301	151914021583914	2.41364e+21	1.40719e+29	132	99	0.000271893	0.00510611	0.128,0.125,0.047,0.198	0.114,0.124,0.087,0.077,0.088,0.093,0.034,0.047	0.041	chr19:14412711-14413013(-)	chr19:14412678-14413013(-)
ENSG00000105011	ASF1B	chr19	-	14121531	14121708	14121531	14121677	14126121	14126237	785	386168447121	3110	4.74273e+23	31110101	130	99	1	1	0.99,0.992,0.997,1.0	0.992,0.995,0.995,0.996,1.0,0.996,1.0,0.994	-0.001	chr19:14121708-14126122(-)	chr19:14121677-14126122(-)
ENSG00000132024	CC2D1A	chr19	+	13928123	13928188	13928126	13928188	13927892	13928030	791	11144173105	119173	1.05403e+16	13133664311	102	99	0.406332	1	0.907,0.826,0.908,0.971	0.887,0.749,0.897,0.932,0.904,0.952,0.948,0.809	0.018	chr19:13928030-13928124(+)	chr19:13928030-13928127(+)
ENSG00000104979	C19orf53	chr19	+	13775470	13775613	13775476	13775613	13774651	13774707	792	1141	11	50022050	100	105	99	1	1	1.0,1.0,0.79,0.485	1.0,NA,NA,1.0,1.0,0.0,1.0,NA	0.019	chr19:13774707-13775471(+)	chr19:13774707-13775477(+)
ENSG00000104915	STX10	chr19	-	13144061	13144486	13144061	13144139	13144576	13144671	796	9805428501493	31531	9.34475e+24	158670411	198	99	0.666444	1	0.994,0.948,0.993,0.999	0.969,0.967,0.977,0.988,1.0,0.99,0.995,0.997	-0.002	chr19:13144486-13144577(-)	chr19:13144139-13144577(-)
ENSG00000104915	STX10	chr19	-	13149498	13149604	13149498	13149593	13149727	13149897	799	42013	9604967471267	5411471728	9.9545e+25	110	99	1	1	0.004,0.004,0.0,0.009	0.005,0.008,0.002,0.011,0.007,0.015,0.003,0.007	-0.003	chr19:13149604-13149728(-)	chr19:13149593-13149728(-)
ENSG00000104907	TRMT1	chr19	-	13115278	13115466	13115278	13115402	13115625	13115768	800	397203748412	2003	4.65198e+23	12400	163	99	1	1	0.992,1.0,1.0,0.988	1.0,1.0,1.0,0.997,0.989,0.986,1.0,1.0	-0.001	chr19:13115466-13115626(-)	chr19:13115402-13115626(-)
ENSG00000105607	GCDH	chr19	+	12891486	12891974	12891830	12891974	12891270	12891395	801	340282313196	422	3.2122e+22	2101400	198	99	0.911891	1	1.0,0.972,0.987,0.98	1.0,0.982,0.985,1.0,0.991,0.959,1.0,1.0	-0.005	chr19:12891395-12891487(+)	chr19:12891395-12891831(+)
ENSG00000105607	GCDH	chr19	+	12896204	12896421	12896239	12896421	12895991	12896121	803	479380426243	21367	3.5427e+23	15856122103	134	99	0.0221243	0.161961	0.994,0.956,0.981,0.962	0.946,0.961,0.964,0.968,0.932,0.99,0.924,0.978	0.015	chr19:12896121-12896205(+)	chr19:12896121-12896240(+)
ENSG00000095066	HOOK2	chr19	-	12772612	12772702	12772612	12772680	12772779	12772912	808	4128	21206258	630189013	271911433533939	121	99	0.0460472	0.27903	0.135,0.039,0.026,0.101	0.154,0.114,0.0,0.019,0.158,0.182,0.0,0.214	-0.03	chr19:12772702-12772780(-)	chr19:12772680-12772780(-)
ENSG00000105576	TNPO2	chr19	-	12701597	12701672	12701597	12701644	12701751	12701851	810	233156404135	920186	2.40197e+23	2920232513121310	127	99	0.00330967	0.0370935	0.953,0.859,0.946,0.946	0.866,0.885,0.822,0.876,0.881,0.945,0.907,0.918	0.038	chr19:12701672-12701752(-)	chr19:12701644-12701752(-)
ENSG00000105576	TNPO2	chr19	-	12702071	12702177	12702071	12702147	12702822	12702918	811	55286632	322177421146	663120231051927	2.70251e+22	129	99	0.663506	1	0.116,0.108,0.107,0.144	0.158,0.087,0.08,0.061,0.058,0.179,0.115,0.166	0.006	chr19:12702177-12702823(-)	chr19:12702147-12702823(-)
ENSG00000105576	TNPO2	chr19	-	12705681	12705830	12705681	12705768	12706195	12706367	813	102517239	16311926888	7081455135602027	1.87156e+20	161	99	0.427589	1	0.278,0.209,0.142,0.214	0.187,0.242,0.185,0.151,0.183,0.225,0.153,0.172	0.023	chr19:12705830-12706196(-)	chr19:12705768-12706196(-)
ENSG00000105576	TNPO2	chr19	-	12715632	12715739	12715632	12715710	12719028	12719178	814	264143434137	9121810	2.51264e+22	8226176412	128	99	0.419296	1	0.958,0.902,0.949,0.914	0.96,0.903,0.944,0.928,0.934,0.979,0.98,0.981	-0.02	chr19:12715739-12719029(-)	chr19:12715710-12719029(-)
ENSG00000132004	FBXW9	chr19	-	12689961	12690200	12689961	12690110	12691165	12691257	817	12145	63367628	501331120	4732235145361718	189	99	0.337688	1	0.091,0.014,0.027,0.086	0.053,0.0,0.022,0.03,0.034,0.138,0.058,0.0	0.013	chr19:12690200-12691166(-)	chr19:12690110-12691166(-)
ENSG00000123154	WDR83	chr19	+	12670518	12670611	12670562	12670611	12670179	12670285	819	22273134	593510366	3325156725153132	7140276844682463	143	99	0.184254	0.733471	0.205,0.348,0.172,0.263	0.243,0.302,0.278,0.406,0.282,0.132,0.472,0.26	-0.05	chr19:12670285-12670519(+)	chr19:12670285-12670563(+)
ENSG00000123154	WDR83	chr19	+	12670694	12670821	12670710	12670821	12670562	12670611	821	715811387	75124	8.36545e+17	121262816478	115	99	0.0231902	0.167828	0.897,0.909,0.89,0.949	0.856,0.823,0.866,0.815,0.751,0.952,0.86,0.929	0.055	chr19:12670611-12670695(+)	chr19:12670611-12670711(+)
ENSG00000196757	ZNF700	chr19	+	11947171	11947307	11947180	11947307	11925067	11925273	824	2646	18185520	613751025	2910274625341394	108	99	0.709307	1	0.092,0.234,0.062,0.216	0.159,0.084,0.092,0.122,0.155,0.212,0.124,0.046	0.027	chr19:11925273-11947172(+)	chr19:11925273-11947181(+)
ENSG00000130159	ECSIT	chr19	-	11507701	11507850	11507701	11507729	11507990	11508048	825	478429700485	2242	5.84388e+23	10000310	198	99	1	1	0.992,0.991,0.989,0.992	0.997,1.0,1.0,1.0,1.0,0.993,0.996,1.0	-0.007	chr19:11507850-11507991(-)	chr19:11507729-11507991(-)
ENSG00000205517	RGL3	chr19	-	11399854	11399969	11399854	11399951	11400039	11400108	826	0	81412	3200004	64101314029	117	99	1	1	0.0,0.0,0.0,0.0	0.0,0.388,0.145,0.0,0.0,NA,0.0,0.273	-0.115	chr19:11399969-11400040(-)	chr19:11399951-11400040(-)
ENSG00000205517	RGL3	chr19	-	11416613	11416667	11416613	11416662	11416835	11417059	827	9050	0	23000300	10	104	99	1	1	1.0,NA,1.0,NA	1.0,1.0,NA,NA,NA,1.0,0.0,NA	0.25	chr19:11416667-11416836(-)	chr19:11416662-11416836(-)
ENSG00000205517	RGL3	chr19	-	11418670	11418892	11418670	11418784	11419245	11419317	828	3100	5310	40200	20004000	198	99	1	1	0.231,0.143,0.0,NA	0.0,NA,NA,1.0,0.0,1.0,NA,NA	-0.375	chr19:11418892-11419246(-)	chr19:11418784-11419246(-)
ENSG00000187266	EPOR	chr19	-	11381055	11381313	11381055	11381209	11381691	11381849	829	48724333073	7423801103148	2.7549e+22	4.10714e+23	198	99	0.051908	0.303394	0.247,0.242,0.13,0.198	0.251,0.255,0.197,0.152,0.342,0.299,0.243,0.205	-0.039	chr19:11381313-11381692(-)	chr19:11381209-11381692(-)
ENSG00000187266	EPOR	chr19	-	11382846	11382982	11382846	11382949	11383096	11383232	832	19712715838	3120	1.1728e+18	50463001	132	99	0.144261	0.622548	0.98,0.99,0.983,1.0	0.946,1.0,0.934,0.964,0.905,1.0,1.0,0.943	0.027	chr19:11382982-11383097(-)	chr19:11382949-11383097(-)
ENSG00000105520	PLPPR2	chr19	+	11357618	11357739	11357659	11357739	11356801	11356976	833	94318	24323059454	41281553293549	5.38543e+22	140	99	1.32501e-06	5.12305e-05	0.026,0.012,0.035,0.027	0.051,0.035,0.034,0.059,0.067,0.131,0.044,0.033	-0.032	chr19:11356976-11357619(+)	chr19:11356976-11357660(+)
ENSG00000105520	PLPPR2	chr19	+	11359531	11359720	11359606	11359720	11357659	11357739	834	326284113604	52561076	5.81628e+22	1.14118e+18	174	99	0.420957	1	0.781,0.743,0.865,0.819	0.744,0.753,0.702,0.796,0.832,0.803,0.829,0.8	0.02	chr19:11357739-11359532(+)	chr19:11357739-11359607(+)
ENSG00000130167	TSPAN16	chr19	+	11306570	11306756	11306603	11306756	11301200	11301308	837	22	3201	20100003	73023205	132	99	1	1	0.0,0.0,1.0,0.6	0.176,0.0,1.0,0.0,0.0,0.0,NA,0.31	0.188	chr19:11301308-11306571(+)	chr19:11301308-11306604(+)
ENSG00000197256	KANK2	chr19	-	11178344	11178471	11178344	11178447	11178552	11178720	838	21203014	11517822563	2216915101651	9.91755e+16	123	99	0.87145	1	0.128,0.083,0.097,0.152	0.152,0.069,0.122,0.121,0.109,0.15,0.144,0.039	0.002	chr19:11178471-11178553(-)	chr19:11178447-11178553(-)
ENSG00000130164	LDLR	chr19	+	11129450	11129670	11129512	11129670	11128007	11128085	839	2152	663912260	3210026019	1.02259e+21	161	99	0.618032	1	0.018,0.016,0.025,0.02	0.018,0.005,0.046,0.0,0.016,0.025,0.0,0.055	-0.001	chr19:11128085-11129451(+)	chr19:11128085-11129513(+)
ENSG00000142453	CARM1	chr19	+	10919832	10919966	10919876	10919966	10919594	10919680	840	65562514	472495344187	4511837531115296	2.87529e+22	143	99	0.0563874	0.322618	0.087,0.073,0.048,0.049	0.098,0.134,0.128,0.067,0.04,0.038,0.087,0.045	-0.015	chr19:10919680-10919833(+)	chr19:10919680-10919877(+)
ENSG00000213339	QTRT1	chr19	+	10702115	10702254	10702160	10702254	10701949	10702018	841	349195620215	122	3.1317e+23	20000070	144	99	1	1	1.0,0.993,0.995,0.987	0.991,1.0,1.0,1.0,1.0,1.0,0.951,1.0	0.001	chr19:10702018-10702116(+)	chr19:10702018-10702161(+)
ENSG00000213339	QTRT1	chr19	+	10707465	10707615	10707499	10707615	10707301	10707380	842	3186131	287165476190	3916202414361522	2.95112e+20	133	99	0.105544	0.502707	0.074,0.035,0.087,0.108	0.09,0.096,0.11,0.06,0.095,0.13,0.103,0.144	-0.027	chr19:10707380-10707466(+)	chr19:10707380-10707500(+)
ENSG00000129351	ILF3	chr19	+	10683124	10683262	10683136	10683262	10682536	10682704	845	127412491160752	10767141199703	1.04817e+27	9.97966e+25	111	99	0.58217	1	0.514,0.609,0.463,0.488	0.484,0.607,0.529,0.577,0.507,0.463,0.635,0.471	-0.016	chr19:10682704-10683125(+)	chr19:10682704-10683137(+)
ENSG00000129351	ILF3	chr19	+	10684415	10685765	10684858	10685765	10683916	10683970	846	2017243613571049	20591214	1.90534e+30	10402019220100	198	99	5.24665e-07	2.26355e-05	0.981,0.954,0.983,0.974	0.99,0.977,0.975,0.989,0.996,0.983,0.991,1.0	-0.015	chr19:10683970-10684416(+)	chr19:10683970-10684859(+)
ENSG00000130734	ATG4D	chr19	+	10546838	10547253	10547188	10547253	10544956	10545130	852	565512517403	3837514	4.4289e+23	1959222221201714	198	99	0.690144	1	0.881,0.874,0.835,0.981	0.921,0.883,0.916,0.952,0.794,0.851,0.867,0.852	0.013	chr19:10545130-10546839(+)	chr19:10545130-10547189(+)
ENSG00000105401	CDC37	chr19	-	10395434	10395696	10395434	10395543	10395927	10396203	853	180111228154	1476112216401255	1.09241e+20	1.42114e+26	198	99	0.0760049	0.39516	0.057,0.047,0.065,0.058	0.037,0.08,0.031,0.037,0.04,0.068,0.043,0.069	0.006	chr19:10395696-10395928(-)	chr19:10395543-10395928(-)
ENSG00000161847	RAVER1	chr19	-	10320654	10320782	10320654	10320763	10320857	10320951	858	58426445	1013	7582439382863844	204510	118	99	1	1	0.98,1.0,0.982,0.926	1.0,1.0,0.947,1.0,0.945,0.935,0.97,1.0	-0.003	chr19:10320782-10320858(-)	chr19:10320763-10320858(-)
ENSG00000161847	RAVER1	chr19	-	10328641	10329111	10328641	10329052	10330459	10330526	859	453238593285	6442	5.09443e+23	37221302	158	99	0.61132	1	0.979,0.974,0.989,0.989	0.991,0.975,0.988,0.995,0.996,0.99,1.0,0.989	-0.008	chr19:10329111-10330460(-)	chr19:10329052-10330460(-)
ENSG00000130811	EIF3G	chr19	-	10115683	10115820	10115683	10115781	10115966	10116074	860	2192158832082252	1	2.2592e+31	20000000	138	99	1	1	1.0,1.0,1.0,0.999	0.999,1.0,1.0,1.0,1.0,1.0,1.0,1.0	0	chr19:10115820-10115967(-)	chr19:10115781-10115967(-)
ENSG00000130811	EIF3G	chr19	-	10119087	10119255	10119087	10119171	10119653	10119700	862	61764663	135081618461171	5.81404e+17	1.22511e+28	183	99	0.235952	0.856849	0.024,0.048,0.013,0.028	0.025,0.064,0.03,0.036,0.008,0.017,0.043,0.015	-0.001	chr19:10119255-10119654(-)	chr19:10119171-10119654(-)
ENSG00000130813	C19orf66	chr19	+	10089897	10090047	10089928	10090047	10089656	10089695	864	652226301580	148110	4.04236e+22	166970200	130	99	0.882582	1	0.973,0.956,0.996,0.978	0.951,0.968,0.968,0.972,1.0,0.991,1.0,1.0	-0.006	chr19:10089695-10089898(+)	chr19:10089695-10089929(+)
ENSG00000130813	C19orf66	chr19	+	10091475	10091630	10091583	10091630	10091249	10091353	865	603207277594	143107	5.03275e+23	1344621226	198	99	0.77288	1	0.956,0.972,0.933,0.977	0.951,0.972,0.979,0.974,0.976,0.94,0.969,0.95	-0.004	chr19:10091353-10091476(+)	chr19:10091353-10091584(+)
ENSG00000171469	ZNF561	chr19	-	9617044	9617226	9617044	9617171	9618090	9618179	866	11133319	30329255	91191677411	445814513138555	154	99	0.0747834	0.391579	0.191,0.207,0.187,0.182	0.116,0.109,0.292,0.168,0.127,0.106,0.34,0.114	0.02	chr19:9617226-9618091(-)	chr19:9617171-9618091(-)
ENSG00000171469	ZNF561	chr19	-	9617620	9617768	9617620	9617758	9618090	9618179	867	2223	60	12243201	20005000	109	99	1	1	1.0,1.0,0.232,1.0	0.312,1.0,1.0,1.0,0.353,1.0,NA,1.0	-0.001	chr19:9617768-9618091(-)	chr19:9617758-9618091(-)
ENSG00000171469	ZNF561	chr19	-	9618090	9618179	9618090	9618166	9619431	9619582	869	353712243	1113712	3848253742301665	851090434	112	99	0.158134	0.662288	0.738,0.716,0.939,0.76	0.808,0.895,0.688,0.784,1.0,0.869,0.825,0.935	-0.062	chr19:9618179-9619432(-)	chr19:9618166-9619432(-)
ENSG00000171469	ZNF561	chr19	-	9619431	9619582	9619431	9619529	9620915	9621049	870	657412647	0	6.1893e+16	10000000	152	99	1	1	1.0,1.0,1.0,1.0	0.975,1.0,1.0,1.0,1.0,1.0,1.0,1.0	0.003	chr19:9619582-9620916(-)	chr19:9619529-9620916(-)
ENSG00000188321	ZNF559	chr19	+	9341616	9343843	9341694	9343843	9341101	9341184	872	1551125	601915	931948181610	50226776	177	99	0.439218	1	0.583,1.0,0.245,0.482	0.502,1.0,0.219,0.716,0.817,0.59,0.561,0.482	-0.033	chr19:9341184-9341617(+)	chr19:9341184-9341695(+)
ENSG00000142347	MYO1F	chr19	-	8536498	8536646	8536498	8536597	8536948	8537055	874	332523120	6884783331942	5339527774378100	1.03257e+28	148	99	0.413172	1	0.031,0.034,0.044,0.04	0.033,0.044,0.032,0.037,0.037,0.024,0.02,0.036	0.004	chr19:8536646-8536949(-)	chr19:8536597-8536949(-)
ENSG00000167775	CD320	chr19	-	8303854	8304088	8303854	8303973	8305030	8305156	879	16397296212	4225	1.54751e+21	761200101	198	99	0.0688472	0.368791	1.0,0.924,0.871,0.955	0.917,0.862,0.98,0.974,1.0,1.0,0.856,0.975	-0.008	chr19:8304088-8305031(-)	chr19:8303973-8305031(-)
ENSG00000090661	CERS4	chr19	+	8251043	8251249	8251075	8251249	8210705	8210862	880	61445	601736	2316122812	1045101632114	131	99	0.288679	0.971303	0.0,1.0,0.384,0.486	0.131,0.362,0.131,0.312,0.362,0.398,0.43,0.097	0.19	chr19:8210862-8251044(+)	chr19:8210862-8251076(+)
ENSG00000090661	CERS4	chr19	+	8251043	8251249	8251109	8251249	8210705	8210862	881	21029117	2003	109831294256	10202200	165	99	0.412426	1	0.375,1.0,1.0,0.959	0.857,1.0,0.706,1.0,0.897,0.926,1.0,1.0	-0.09	chr19:8210862-8251044(+)	chr19:8210862-8251110(+)
ENSG00000090661	CERS4	chr19	+	8251075	8251249	8251109	8251249	8210705	8210862	882	8432108	2003	181012353346518	10202200	133	99	0.766042	1	0.749,1.0,1.0,0.964	0.931,1.0,0.817,1.0,0.925,0.945,1.0,1.0	-0.024	chr19:8210862-8251076(+)	chr19:8210862-8251110(+)
ENSG00000131142	CCL25	chr19	+	8057800	8057920	8057803	8057920	8056365	8056499	885	0	7	2000020	100	102	99	1	1	NA,NA,NA,0.0	NA,1.0,NA,NA,NA,0.0,1.0,NA	-0.667	chr19:8056499-8057801(+)	chr19:8056499-8057804(+)
ENSG00000076944	STXBP2	chr19	+	7640697	7640809	7640730	7640809	7639730	7639807	887	18118253153	10028856351117	2.34294e+20	1.09114e+28	132	99	0.279372	0.950581	0.119,0.134,0.059,0.093	0.139,0.14,0.134,0.117,0.056,0.079,0.041,0.055	0.006	chr19:7639807-7640698(+)	chr19:7639807-7640731(+)
ENSG00000076944	STXBP2	chr19	+	7640697	7640809	7640739	7640809	7639730	7639807	888	257241104247	9607	3.40418e+22	2611411146	141	99	0.725957	1	0.952,0.966,1.0,0.961	0.992,0.98,0.995,0.943,0.993,0.914,0.935,0.958	0.006	chr19:7639807-7640698(+)	chr19:7639807-7640740(+)
ENSG00000076944	STXBP2	chr19	+	7640730	7640809	7640739	7640809	7639730	7639807	889	10789446861211	9607	1.19715e+29	2611411146	108	99	1	1	0.991,0.993,1.0,0.994	0.998,0.996,0.999,0.989,0.999,0.987,0.993,0.995	0	chr19:7639807-7640731(+)	chr19:7639807-7640740(+)
ENSG00000076944	STXBP2	chr19	+	7646171	7646344	7646248	7646344	7645196	7645306	892	897987111466	129112409001591	1.12123e+26	1.73522e+31	176	99	0.0395404	0.251465	0.281,0.309,0.065,0.141	0.267,0.368,0.239,0.266,0.145,0.241,0.224,0.18	-0.042	chr19:7645306-7646172(+)	chr19:7645306-7646249(+)
ENSG00000032444	PNPLA6	chr19	+	7535788	7536020	7535932	7536020	7535508	7535577	894	304269197280	1110625	2.0134e+21	139825121154	198	99	0.312782	1	0.933,0.931,0.943,0.848	0.885,0.95,0.845,0.848,0.864,0.903,0.841,0.934	0.03	chr19:7535577-7535789(+)	chr19:7535577-7535933(+)
ENSG00000032444	PNPLA6	chr19	+	7540922	7541051	7540931	7541051	7540629	7540710	895	334245185267	2120	2.50322e+21	10200	108	99	1	1	0.994,0.996,0.988,1.0	1.0,1.0,1.0,0.997,1.0,0.991,1.0,1.0	-0.004	chr19:7540710-7540923(+)	chr19:7540710-7540932(+)
ENSG00000032444	PNPLA6	chr19	+	7553871	7554015	7553874	7554015	7551361	7551437	898	173164126154	207164140153	1.10171e+21	1.29218e+20	102	99	0.582444	1	0.448,0.493,0.466,0.494	0.453,0.432,0.497,0.466,0.451,0.494,0.512,0.644	-0.018	chr19:7551437-7553872(+)	chr19:7551437-7553875(+)
ENSG00000104880	ARHGEF18	chr19	+	7467213	7467684	7467231	7467684	7467070	7467118	899	190103235513	32010	2.88115e+22	20110000	117	99	0.584522	1	0.982,0.978,1.0,0.977	0.992,1.0,0.994,0.996,1.0,1.0,1.0,1.0	-0.013	chr19:7467118-7467214(+)	chr19:7467118-7467232(+)
ENSG00000125734	GPR108	chr19	-	6730054	6730384	6730054	6730242	6730986	6731111	900	532236565838	30711	6.13461e+23	21000009	198	99	0.116617	0.538093	0.989,1.0,0.976,0.974	0.994,0.996,1.0,1.0,1.0,1.0,1.0,0.978	-0.011	chr19:6730384-6730987(-)	chr19:6730242-6730987(-)
ENSG00000125734	GPR108	chr19	-	6730986	6731111	6730986	6731054	6731198	6731282	901	567251549822	104819	5.3451e+23	3722151110122	156	99	0.177301	0.715221	0.973,0.976,0.978,0.965	0.902,0.994,0.988,0.973,0.968,0.966,0.995,0.952	0.006	chr19:6731111-6731199(-)	chr19:6731054-6731199(-)
ENSG00000125734	GPR108	chr19	-	6731198	6731282	6731198	6731234	6731472	6731522	902	426207453619	83	4.88358e+23	2040202	147	99	1	1	1.0,1.0,0.974,0.993	1.0,0.992,1.0,0.992,1.0,0.992,1.0,0.995	-0.005	chr19:6731282-6731473(-)	chr19:6731234-6731473(-)
ENSG00000125730	C3	chr19	-	6684387	6684478	6684387	6684439	6684559	6684650	903	0	112100	200000	230511832313	138	99	1	1	0.0,0.0,0.0,NA	0.0,NA,0.027,0.0,0.0,0.0,0.0,0.0	-0.004	chr19:6684478-6684560(-)	chr19:6684439-6684560(-)
ENSG00000125730	C3	chr19	-	6712507	6712623	6712507	6712602	6713188	6713315	904	11161	0	1713599514	100000	120	99	1	1	1.0,1.0,1.0,1.0	1.0,1.0,0.967,1.0,1.0,1.0,1.0,1.0	0.004	chr19:6712623-6713189(-)	chr19:6712602-6713189(-)
ENSG00000205744	DENND1C	chr19	-	6477217	6477283	6477217	6477278	6477377	6477458	908	209155168442	5728	3.24304e+22	5169140447	104	99	0.344393	1	0.975,0.955,0.988,0.981	0.984,0.948,0.967,0.965,1.0,0.982,0.937,0.975	0.005	chr19:6477283-6477378(-)	chr19:6477278-6477378(-)
ENSG00000205744	DENND1C	chr19	-	6478936	6479071	6478936	6479056	6479668	6479718	909	68610	173143141330	1015159416716	2.74248e+22	114	99	0.170006	0.694568	0.029,0.046,0.036,0.026	0.031,0.05,0.057,0.026,0.017,0.045,0.1,0.054	-0.013	chr19:6479071-6479669(-)	chr19:6479056-6479669(-)
ENSG00000031823	RANBP3	chr19	-	5933413	5933656	5933413	5933479	5941620	5941707	913	17352023	162132187154	184516341891418	1.90202e+23	198	99	0.00159703	0.0208229	0.05,0.117,0.051,0.069	0.045,0.1,0.045,0.046,0.034,0.016,0.038,0.037	0.027	chr19:5933656-5941621(-)	chr19:5933479-5941621(-)
ENSG00000031823	RANBP3	chr19	-	5950716	5950875	5950716	5950872	5951392	5951596	914	3775	29221717	4421003112	22241633215712	102	99	0.841697	1	0.091,0.236,0.286,0.222	0.15,0.139,0.108,0.227,0.0,0.163,0.122,0.493	0.033	chr19:5950875-5951393(-)	chr19:5950872-5951393(-)
ENSG00000031823	RANBP3	chr19	-	5957917	5957973	5957917	5957968	5978060	5978093	915	80387848	3002	515465101227621	2000000	104	99	1	1	0.962,1.0,1.0,0.958	1.0,0.963,1.0,1.0,1.0,1.0,1.0,1.0	-0.015	chr19:5957973-5978061(-)	chr19:5957968-5978061(-)
ENSG00000031823	RANBP3	chr19	-	5957917	5957973	5957917	5957935	5978060	5978140	916	1266211976	70	8.81051e+18	90200000	137	99	0.645771	1	1.0,1.0,0.925,1.0	0.876,1.0,0.976,1.0,1.0,1.0,1.0,1.0	0	chr19:5957973-5978061(-)	chr19:5957935-5978061(-)
ENSG00000171124	FUT3	chr19	-	5846425	5846966	5846425	5846564	5851389	5851471	917	0	100	6001000	3000000	198	99	1	1	NA,0.0,NA,NA	NA,0.5,NA,NA,1.0,NA,NA,NA	-0.75	chr19:5846966-5851390(-)	chr19:5846564-5851390(-)
ENSG00000141994	DUS3L	chr19	-	5786748	5786919	5786748	5786845	5787060	5787171	918	194158249168	1457832090	1.82126e+23	1.38761e+22	173	99	0.888821	1	0.434,0.537,0.308,0.516	0.43,0.487,0.408,0.421,0.475,0.507,0.379,0.389	0.012	chr19:5786919-5787061(-)	chr19:5786845-5787061(-)
ENSG00000196365	LONP1	chr19	-	5711770	5712070	5711770	5712002	5713133	5713253	920	119154	317150520155	746102748	2.24247e+23	167	99	0.174735	0.707423	0.02,0.034,0.017,0.015	0.018,0.01,0.027,0.023,0.005,0.011,0.012,0.026	0.005	chr19:5712070-5713134(-)	chr19:5712002-5713134(-)
ENSG00000167733	HSD11B1L	chr19	+	5684988	5685119	5684992	5685119	5684818	5684905	921	158	2002	24041001	20031022	103	99	1	1	0.0,1.0,1.0,0.794	0.49,1.0,NA,0.562,0.49,NA,0.0,0.325	0.221	chr19:5684905-5684989(+)	chr19:5684905-5684993(+)
ENSG00000168661	ZNF30	chr19	+	34933624	34933723	34933627	34933723	34931842	34931993	923	1021	160	5050002	20010200	102	99	1	1	1.0,0.0,0.244,1.0	0.0,1.0,NA,0.829,NA,0.0,NA,1.0	-0.005	chr19:34931993-34933625(+)	chr19:34931993-34933628(+)
ENSG00000105355	PLIN3	chr19	-	4852015	4852301	4852015	4852265	4859589	4859672	924	654696462771	301012	9.85178e+25	811356052	135	99	0.564623	1	0.994,1.0,0.971,0.979	0.989,0.992,0.995,0.997,0.99,1.0,0.989,0.997	-0.008	chr19:4852301-4859590(-)	chr19:4852265-4859590(-)
ENSG00000178078	STAP2	chr19	-	4324454	4324664	4324454	4324529	4325215	4325308	928	5003	18556	33520	41144601	198	99	0.424969	1	0.122,0.0,0.0,0.2	0.0,0.0,0.0,0.273,0.273,0.294,1.0,0.0	-0.15	chr19:4324664-4325216(-)	chr19:4324529-4325216(-)
ENSG00000178078	STAP2	chr19	-	4324454	4324667	4324454	4324529	4325215	4325308	929	4002	18556	3033470	41144601	198	99	0.0260342	0.182615	0.1,0.0,0.0,0.143	0.0,0.6,0.0,0.273,0.273,0.25,1.0,0.0	-0.239	chr19:4324667-4325216(-)	chr19:4324529-4325216(-)
ENSG00000178078	STAP2	chr19	-	4324454	4324667	4324454	4324664	4325215	4325308	930	0	1001	3000050	100	102	99	1	1	0.0,NA,NA,0.0	NA,1.0,NA,NA,NA,0.0,1.0,NA	-0.667	chr19:4324667-4325216(-)	chr19:4324664-4325216(-)
ENSG00000105255	FSD1	chr19	+	4318345	4318505	4318383	4318505	4317181	4317280	931	31010	30	300041024	100	137	99	1	1	1.0,1.0,0.0,1.0	1.0,NA,NA,NA,1.0,0.878,1.0,1.0	-0.226	chr19:4317280-4318346(+)	chr19:4317280-4318384(+)
ENSG00000077463	SIRT6	chr19	-	4175027	4175151	4175027	4175111	4175679	4175760	932	256156296154	301614	2.32203e+22	76610121406	139	99	0.812069	1	0.984,1.0,0.929,0.887	0.959,0.96,0.932,0.96,0.904,0.931,1.0,0.961	-0.001	chr19:4175151-4175680(-)	chr19:4175111-4175680(-)
ENSG00000077463	SIRT6	chr19	-	4175027	4175760	4175027	4175151	4175841	4175937	935	254173272209	13281111	2.51228e+22	26341828315134	198	99	0.363613	1	0.907,0.755,0.925,0.905	0.828,0.77,0.81,0.863,0.967,0.891,0.705,0.953	0.025	chr19:4175760-4175842(-)	chr19:4175151-4175842(-)
ENSG00000007264	MATK	chr19	-	3778508	3778595	3778508	3778592	3778991	3779187	939	10771184184	20	1.29629e+20	30000	102	99	1	1	1.0,1.0,0.989,1.0	1.0,1.0,1.0,0.983,1.0,1.0,1.0,1.0	-0.001	chr19:3778595-3778992(-)	chr19:3778592-3778992(-)
ENSG00000007264	MATK	chr19	-	3783125	3783297	3783125	3783219	3783813	3784033	940	861412	11278176175	42421202784	1.31851e+21	177	99	0.537231	1	0.038,0.041,0.043,0.037	0.017,0.013,0.022,0.057,0.075,0.06,0.06,0.021	-0.001	chr19:3783297-3783814(-)	chr19:3783219-3783814(-)
ENSG00000154316	TDH	chr8	+	11362882	11362973	11362907	11362973	11361634	11361807	942	221	3852	1100000	151410000	124	99	1	1	0.0,0.166,0.242,0.285	NA,0.051,0.054,0.0,NA,NA,NA,NA	0.138	chr8:11361807-11362883(+)	chr8:11361807-11362908(+)
ENSG00000143390	RFX5	chr1	-	151345927	151345961	151345927	151345957	151346204	151346333	944	17185179184	1141	1.57122e+20	20030101	103	99	1	1	0.994,0.988,0.977,0.994	0.987,1.0,1.0,0.978,1.0,0.995,1.0,0.989	-0.005	chr1:151345961-151346205(-)	chr1:151345957-151346205(-)
ENSG00000117360	PRPF3	chr1	+	150344375	150344547	150344433	150344547	150344161	150344261	945	258220111102	326177374199	2.55298e+20	3.10301e+23	157	99	0.834146	1	0.333,0.439,0.158,0.244	0.342,0.384,0.398,0.42,0.186,0.154,0.335,0.162	-0.004	chr1:150344261-150344376(+)	chr1:150344261-150344434(+)
ENSG00000198265	HELZ	chr17	-	67160260	67160365	67160260	67160362	67160896	67161076	946	43582530	831183773	2790347130202550	5.41708e+17	102	99	0.981282	1	0.335,0.323,0.396,0.285	0.327,0.339,0.287,0.315,0.35,0.177,0.447,0.451	-0.002	chr17:67160365-67160897(-)	chr17:67160362-67160897(-)
ENSG00000172748	ZNF596	chr8	+	242886	243013	242917	243013	240823	240907	947	4039	1	51078903	2000	130	99	1	1	1.0,NA,1.0,0.873	1.0,1.0,NA,1.0,0.753,1.0,NA,1.0	-0.001	chr8:240907-242887(+)	chr8:240907-242918(+)
ENSG00000172661	WASHC2C	chr10	+	45769448	45769618	45769454	45769618	45765678	45765810	948	273323257205	2100	2.06332e+22	12660132	105	99	0.84602	1	0.992,0.997,1.0,1.0	0.995,0.994,0.97,0.983,1.0,0.994,0.948,0.98	0.014	chr10:45765810-45769449(+)	chr10:45765810-45769455(+)
ENSG00000089820	ARHGAP4	chrX	-	153913408	153913600	153913408	153913516	153913777	153913879	950	2471251817174486	981327	3.35531e+31	1799140484	183	99	1	1	0.993,0.994,0.986,0.989	0.991,0.995,0.994,0.993,1.0,0.996,0.989,0.997	-0.004	chrX:153913600-153913778(-)	chrX:153913516-153913778(-)
ENSG00000089820	ARHGAP4	chrX	-	153920625	153920836	153920625	153920808	153921096	153921159	952	8273	115911167901905	46713214	1.33012e+27	127	99	1	1	0.005,0.001,0.007,0.001	0.002,0.004,0.005,0.001,0.003,0.002,0.002,0.003	0.001	chrX:153920836-153921097(-)	chrX:153920808-153921097(-)
ENSG00000089820	ARHGAP4	chrX	-	153921096	153921223	153921096	153921159	153921364	153921527	953	1616529	9379006261519	1519131511147	1.17811e+26	163	99	1	1	0.01,0.011,0.005,0.011	0.008,0.01,0.009,0.008,0.009,0.001,0.007,0.004	0.002	chrX:153921223-153921365(-)	chrX:153921159-153921365(-)
ENSG00000213397	HAUS7	chrX	-	153456492	153456651	153456492	153456624	153457136	153457228	960	19788266157	3000	1.81128e+21	10100002	126	99	1	1	0.981,1.0,1.0,1.0	0.993,1.0,0.98,1.0,1.0,1.0,1.0,0.984	0.001	chrX:153456651-153457137(-)	chrX:153456624-153457137(-)
ENSG00000241769	LINC00893	chrX	-	149536173	149536255	149536173	149536213	149538114	149538172	964	419412	1606	1017310112043	23510200	141	99	0.0926537	0.459851	0.737,0.69,1.0,0.584	0.778,0.799,0.296,0.875,1.0,0.875,1.0,1.0	-0.075	chrX:149536255-149538115(-)	chrX:149536213-149538115(-)
ENSG00000102181	CD99L2	chrX	-	150814861	150814948	150814861	150814936	150816006	150816078	968	1000	944413377	3	8.83751e+16	111	99	1	1	0.009,0.0,0.0,0.0	0.0,0.0,0.0,0.0,0.0,0.0,0.0,0.032	-0.002	chrX:150814948-150816007(-)	chrX:150814936-150816007(-)
ENSG00000128973	CLN6	chr15	-	68211555	68211863	68211555	68211741	68214289	68214388	972	1062434941483	2032	6.8047e+24	30042602	198	99	1	1	0.996,1.0,0.994,0.992	0.991,1.0,1.0,0.992,0.991,0.987,1.0,0.991	0.002	chr15:68211863-68214290(-)	chr15:68211741-68214290(-)
ENSG00000128973	CLN6	chr15	-	68211674	68211921	68211674	68211863	68214289	68214388	973	75152	526206416229	7731261262	3.08203e+23	157	99	0.74096	1	0.008,0.015,0.022,0.005	0.014,0.021,0.008,0.016,0.016,0.017,0.014,0.006	-0.002	chr15:68211921-68214290(-)	chr15:68211863-68214290(-)
ENSG00000156504	FAM122B	chrX	-	134769566	134772283	134769566	134771354	134781820	134781917	977	486249606262	41383776	3.33246e+23	1.18345e+16	198	99	0.00134681	0.0181214	0.856,0.766,0.891,0.633	0.585,0.783,0.727,0.72,0.489,0.566,0.845,0.502	0.134	chrX:134772283-134781821(-)	chrX:134771354-134781821(-)
ENSG00000156504	FAM122B	chrX	-	134785885	134785950	134785885	134785947	134787471	134787533	978	331179303240	199131217125	3.13183e+23	1.88921e+20	102	99	0.578164	1	0.618,0.57,0.575,0.651	0.618,0.659,0.556,0.6,0.618,0.58,0.7,0.604	-0.013	chrX:134785950-134787472(-)	chrX:134785947-134787472(-)
ENSG00000156531	PHF6	chrX	+	134413487	134413657	134413490	134413657	134393908	134393952	979	10103212	862811937	262229168113	1.29252e+16	102	99	0.491255	1	0.101,0.257,0.207,0.239	0.164,0.072,0.115,0.276,0.195,0.083,0.049,0.289	0.046	chrX:134393952-134413488(+)	chrX:134393952-134413491(+)
ENSG00000238105	GOLGA2P5	chr12	-	100157164	100157445	100157164	100157256	100157527	100157739	980	26323637	2631724	2928201014334627	161532425014	198	99	0.329548	1	0.333,0.842,0.514,0.435	0.475,0.483,0.769,0.172,0.778,0.767,1.0,0.491	-0.086	chr12:100157445-100157528(-)	chr12:100157256-100157528(-)
ENSG00000126777	KTN1	chr14	+	55634525	55634658	55634529	55634658	55633234	55633341	982	365208408294	87912	2.89227e+23	10141019116119	103	99	0.0536519	0.31127	0.978,0.966,0.978,0.959	0.965,0.94,0.959,0.948,0.996,0.959,0.925,0.96	0.014	chr14:55633341-55634526(+)	chr14:55633341-55634530(+)
ENSG00000117114	ADGRL2	chr1	+	81987259	81987341	81987288	81987341	81985258	81985355	986	0	1000	32100	20100	128	99	1	1	0.0,NA,NA,NA	NA,NA,NA,0.537,1.0,0.436,NA,NA	-0.658	chr1:81985355-81987260(+)	chr1:81985355-81987289(+)
ENSG00000158773	USF1	chr1	-	161040201	161040330	161040201	161040323	161040575	161040670	988	197149201174	630	2.06425e+23	6002000	106	99	0.893782	1	1.0,0.959,0.984,1.0	1.0,0.985,1.0,1.0,0.984,1.0,1.0,1.0	-0.01	chr1:161040330-161040576(-)	chr1:161040323-161040576(-)
ENSG00000158850	B4GALT3	chr1	-	161175807	161176074	161175807	161175893	161176433	161176579	990	4186951200563	97228	4.07709e+23	1450166103	198	99	0.0896055	0.449395	0.959,0.98,0.965,0.972	0.936,0.986,1.0,0.96,0.973,0.995,1.0,0.978	-0.01	chr1:161176074-161176434(-)	chr1:161175893-161176434(-)
ENSG00000158850	B4GALT3	chr1	-	161175807	161176095	161175807	161175893	161176433	161176579	991	380607928418	97228	3.48696e+23	1450166103	198	99	0.0902537	0.451228	0.955,0.977,0.955,0.963	0.926,0.986,1.0,0.947,0.959,0.993,1.0,0.972	-0.01	chr1:161176095-161176434(-)	chr1:161175893-161176434(-)
ENSG00000158850	B4GALT3	chr1	-	161175807	161176095	161175807	161176074	161176433	161176579	992	9814618087	112188416210	8.92071e+18	1.24169e+22	120	99	0.64461	1	0.419,0.391,0.263,0.255	0.372,0.503,0.425,0.28,0.17,0.263,0.234,0.255	0.019	chr1:161176095-161176434(-)	chr1:161176074-161176434(-)
ENSG00000158850	B4GALT3	chr1	-	161176433	161177106	161176433	161176579	161177422	161177479	994	10514716078	144193389184	8.41809e+16	1.41262e+20	198	99	0.732863	1	0.267,0.276,0.171,0.175	0.23,0.256,0.235,0.088,0.276,0.176,0.373,0.305	-0.02	chr1:161177106-161177423(-)	chr1:161176579-161177423(-)
ENSG00000248405	PRR5-ARHGAP8	chr22	+	44859679	44859834	44859730	44859834	44848931	44849060	996	51302	4215	1221780531	1032230	150	99	0.0170832	0.133395	0.452,0.811,0.0,0.209	1.0,0.936,1.0,0.638,0.0,0.623,0.398,1.0	-0.331	chr22:44849060-44859680(+)	chr22:44849060-44859731(+)
ENSG00000101938	CHRDL1	chrX	-	110681481	110681649	110681481	110681646	110688593	110688803	997	198120	1	1211622555	100	102	99	1	1	1.0,1.0,1.0,0.951	1.0,1.0,1.0,1.0,1.0,0.96,1.0,1.0	-0.007	chrX:110681649-110688594(-)	chrX:110681646-110688594(-)
ENSG00000101938	CHRDL1	chrX	-	110721384	110721530	110721384	110721527	110759660	110759754	998	185027	4106	1601013029	30200	102	99	1	1	0.814,0.829,NA,0.814	1.0,1.0,NA,0.764,1.0,0.936,1.0,1.0	-0.138	chrX:110721530-110759661(-)	chrX:110721527-110759661(-)
ENSG00000166681	BEX3	chrX	+	103377462	103378077	103377509	103378077	103377027	103377106	1002	1133620523	2839548072	9.84661e+19	2.74862e+22	146	99	0.943547	1	0.213,0.204,0.225,0.178	0.195,0.266,0.168,0.203,0.169,0.151,0.356,0.24	-0.013	chrX:103377106-103377463(+)	chrX:103377106-103377510(+)
ENSG00000166432	ZMAT1	chrX	-	101895813	101895882	101895813	101895879	101897867	101898042	1007	3114625	161048	19122217112269	100970206	102	99	0.0190533	0.14493	0.653,0.576,0.593,0.752	0.648,1.0,0.703,0.702,1.0,0.914,1.0,0.593	-0.176	chrX:101895882-101897868(-)	chrX:101895879-101897868(-)
ENSG00000184867	ARMCX2	chrX	-	101658460	101658569	101658460	101658525	101659075	101659136	1008	4050	6021	10019404	10018608	143	99	1	1	0.316,NA,0.634,0.0	0.409,NA,NA,0.409,0.438,0.316,NA,0.257	-0.049	chrX:101658569-101659076(-)	chrX:101658525-101659076(-)
ENSG00000143036	SLC44A3	chr1	+	94867330	94867417	94867333	94867417	94864742	94864899	1010	1011	0	250300	10000001	102	99	1	1	1.0,NA,1.0,1.0	0.0,NA,1.0,1.0,NA,1.0,NA,0.0	0.4	chr1:94864899-94867331(+)	chr1:94864899-94867334(+)
ENSG00000174243	DDX23	chr12	-	48840012	48840151	48840012	48840106	48843939	48844050	1012	1651617	23448411209	171616318161015	2.29931e+21	144	99	0.00714041	0.0682523	0.045,0.067,0.026,0.053	0.049,0.106,0.08,0.122,0.025,0.041,0.117,0.047	-0.026	chr12:48840151-48843940(-)	chr12:48840106-48843940(-)
ENSG00000162521	RBBP4	chr1	+	32668224	32668398	32668319	32668398	32651913	32652061	1015	762280979341	20	6.83308e+23	20000	194	99	1	1	1.0,1.0,0.996,1.0	1.0,1.0,1.0,0.994,1.0,1.0,1.0,1.0	0	chr1:32652061-32668225(+)	chr1:32652061-32668320(+)
ENSG00000204271	SPIN3	chrX	-	56978291	56978498	56978291	56978421	56978579	56978660	1018	0	20	10000000	20000000	176	99	1	1	NA,NA,0.0,NA	0.22,NA,NA,NA,NA,NA,NA,NA	-0.22	chrX:56978498-56978580(-)	chrX:56978421-56978580(-)
ENSG00000146918	NCAPG2	chr7	-	158654594	158654789	158654594	158654694	158655117	158655258	1034	9564	26310519671	1379110234	3.20213e+23	194	99	0.150935	0.642983	0.017,0.024,0.015,0.028	0.02,0.016,0.026,0.016,0.0,0.003,0.009,0.009	0.009	chr7:158654789-158655118(-)	chr7:158654694-158655118(-)
ENSG00000146918	NCAPG2	chr7	-	158675476	158675656	158675476	158675616	158679959	158680085	1036	2569917375	5095516	3.15278e+23	184617513013	139	99	0	0	0.785,0.887,0.691,0.77	0.926,0.98,0.951,0.944,0.971,0.945,1.0,0.894	-0.168	chr7:158675656-158679960(-)	chr7:158675616-158679960(-)
ENSG00000108848	LUC7L3	chr17	+	50749218	50749344	50749223	50749344	50746541	50746702	1039	23153639	103	501411271725141	50100000	104	99	0.505595	1	1.0,0.935,1.0,0.925	0.905,1.0,0.913,1.0,1.0,1.0,1.0,1.0	-0.012	chr17:50746702-50749219(+)	chr17:50746702-50749224(+)
ENSG00000115268	RPS15	chr19	+	1439605	1439826	1439715	1439826	1438806	1438892	1047	14423718694	0	1.27275e+20	21001	198	99	1	1	1.0,1.0,1.0,1.0	1.0,1.0,1.0,0.98,0.971,1.0,1.0,0.972	0.01	chr19:1438892-1439606(+)	chr19:1438892-1439716(+)
ENSG00000115268	RPS15	chr19	+	1439960	1440253	1439967	1440253	1438806	1438892	1048	41684	26	6145147401	84140381	106	99	0.0768836	0.398468	1.0,1.0,0.789,0.384	0.412,0.766,0.824,0.766,1.0,0.555,0.0,0.483	0.193	chr19:1438892-1439961(+)	chr19:1438892-1439968(+)
ENSG00000115268	RPS15	chr19	+	1439960	1440253	1440018	1440253	1438806	1438892	1049	62755438	2.14482e+19	6.51022e+16	1.95002e+36	157	99	1	1	0.002,0.003,0.001,0.001	0.002,0.004,0.001,0.001,0.002,0.002,0.001,0.001	0	chr19:1438892-1439961(+)	chr19:1438892-1440019(+)
ENSG00000115268	RPS15	chr19	+	1439960	1440253	1440025	1440253	1438806	1438892	1050	94673213801011	61348044	9.52884e+25	5.55526e+16	164	99	0.218329	0.813745	0.903,0.929,0.912,0.933	0.913,0.906,0.94,0.886,0.954,0.954,0.934,0.948	-0.01	chr19:1438892-1439961(+)	chr19:1438892-1440026(+)
ENSG00000115268	RPS15	chr19	+	1439967	1440253	1440018	1440253	1438806	1438892	1051	58594840	2.14482e+19	6792155915372716	1.95002e+36	150	99	1	1	0.002,0.003,0.001,0.001	0.002,0.003,0.001,0.001,0.001,0.002,0.002,0.001	0	chr19:1438892-1439968(+)	chr19:1438892-1440019(+)
ENSG00000115268	RPS15	chr19	+	1439967	1440253	1440025	1440253	1438806	1438892	1052	94271613741013	61348044	9.54874e+25	5.55526e+16	157	99	0.207234	0.787897	0.907,0.93,0.915,0.936	0.916,0.909,0.942,0.889,0.956,0.956,0.937,0.95	-0.01	chr19:1438892-1439968(+)	chr19:1438892-1440026(+)
ENSG00000115268	RPS15	chr19	+	1440018	1440253	1440025	1440253	1438806	1438892	1053		61348044	2.03872e+36	5.55526e+16	106	99	1	1	0.997,0.998,0.997,0.998	0.997,0.997,0.998,0.996,0.997,0.997,0.996,0.997	0.001	chr19:1438892-1440019(+)	chr19:1438892-1440026(+)
ENSG00000147130	ZMYM3	chrX	-	71251177	71251250	71251177	71251244	71251557	71251601	1054	10	43710460	200	7310394769701585	105	99	1	1	0.0,0.0,0.009,0.0	0.0,0.0,0.0,0.0,0.0,0.026,0.0,0.0	-0.001	chrX:71251250-71251558(-)	chrX:71251244-71251558(-)
ENSG00000196756	SNHG17	chr20	-	38425934	38426052	38425934	38426048	38426418	38426503	1055	137114	2435199	16138105121112	68362131427174	103	99	0.478148	1	0.342,0.161,0.358,0.299	0.184,0.258,0.268,0.237,0.546,0.299,0.383,0.742	-0.075	chr20:38426052-38426419(-)	chr20:38426048-38426419(-)
ENSG00000154889	MPPE1	chr18	-	11885675	11885912	11885675	11885816	11886498	11886621	1058	806767180	10559170360	7454528946341734	1.23411e+21	195	99	0.113848	0.530163	0.279,0.366,0.167,0.202	0.234,0.401,0.156,0.282,0.178,0.133,0.142,0.104	0.05	chr18:11885912-11886499(-)	chr18:11885816-11886499(-)
ENSG00000154889	MPPE1	chr18	-	11886498	11886778	11886498	11886621	11886916	11887025	1060	10877111272	34203846	1.53388e+18	3022225822111246	198	99	0.514598	1	0.614,0.658,0.594,0.747	0.718,0.463,0.642,0.55,0.688,0.778,0.613,0.593	0.023	chr18:11886778-11886917(-)	chr18:11886621-11886917(-)
ENSG00000154889	MPPE1	chr18	-	11886712	11886781	11886712	11886778	11886916	11887025	1061	35175690	642077171	278433728221274	9.81855e+16	102	99	0.376649	1	0.347,0.452,0.414,0.338	0.211,0.301,0.436,0.292,0.357,0.295,0.493,0.404	0.039	chr18:11886781-11886917(-)	chr18:11886778-11886917(-)
ENSG00000154889	MPPE1	chr18	-	11893467	11893576	11893467	11893566	11895184	11895277	1062	22152045	1413	3622302229262964	11290210	109	99	0.455704	1	0.952,0.773,0.948,0.932	0.97,0.952,0.932,0.689,1.0,0.922,0.963,1.0	-0.027	chr18:11893576-11895185(-)	chr18:11893566-11895185(-)
ENSG00000154889	MPPE1	chr18	-	11896983	11897356	11896983	11897131	11906202	11906309	1064	834390258	1000	1.10429e+20	203010110	198	99	0.0502123	0.298104	0.976,1.0,1.0,1.0	0.965,1.0,0.936,1.0,0.837,0.988,0.949,1.0	0.035	chr18:11897356-11906203(-)	chr18:11897131-11906203(-)
ENSG00000176623	RMDN1	chr8	-	86474819	86474953	86474819	86474914	86477293	86477324	1065	241109402199	133176	4.08952e+22	2810272731231122	138	99	0.00145481	0.0192607	0.93,0.963,0.944,0.96	0.913,0.872,0.841,0.882,0.91,0.929,0.947,0.935	0.046	chr8:86474953-86477294(-)	chr8:86474914-86477294(-)
ENSG00000240344	PPIL3	chr2	-	200882341	200882435	200882341	200882382	200885697	200885772	1071	204172437188	1012	1.77172e+22	4200782	152	99	0.30585	1	0.993,1.0,0.996,0.984	1.0,0.966,0.986,1.0,1.0,0.967,0.932,0.984	0.014	chr2:200882435-200885698(-)	chr2:200882382-200885698(-)
ENSG00000240344	PPIL3	chr2	-	200885261	200885367	200885261	200885343	200885697	200885772	1072	26246333	5363	4543587723495252	36290382	123	99	0.353782	1	0.807,0.866,0.894,0.899	0.924,0.852,0.959,0.873,1.0,0.929,0.84,0.954	-0.05	chr2:200885367-200885698(-)	chr2:200885343-200885698(-)
ENSG00000101997	CCDC22	chrX	+	49242015	49242148	49242065	49242148	49237085	49237263	1073	219103217321	3727	3.96143e+23	5251073428	149	99	0.395656	1	0.98,0.907,0.986,0.968	0.981,0.792,0.943,0.977,0.988,0.98,0.978,0.975	0.009	chrX:49237263-49242016(+)	chrX:49237263-49242066(+)
ENSG00000151067	CACNA1C	chr12	+	2674483	2674642	2674540	2674642	2668932	2669035	1075	4	10	0	20020000	156	99	1	1	NA,NA,0.0,1.0	0.0,NA,NA,0.0,NA,NA,NA,NA	0.5	chr12:2669035-2674484(+)	chr12:2669035-2674541(+)
ENSG00000126768	TIMM17B	chrX	-	48895351	48895501	48895351	48895454	48896758	48896858	1077	78759647	18181511	7.01097e+16	94101746252	146	99	0.020195	0.150943	0.746,0.739,0.813,0.743	0.841,0.949,0.834,0.786,0.882,0.826,0.709,0.931	-0.084	chrX:48895501-48896759(-)	chrX:48895454-48896759(-)
ENSG00000126768	TIMM17B	chrX	-	48895351	48895972	48895351	48895454	48896758	48896858	1078	1351676270	18181511	1.40329e+20	94101746252	198	99	0.0010331	0.0146979	0.789,0.823,0.674,0.761	0.886,0.976,0.883,0.847,0.784,0.778,0.762,0.932	-0.094	chrX:48895972-48896759(-)	chrX:48895454-48896759(-)
ENSG00000126768	TIMM17B	chrX	-	48895351	48895972	48895351	48895501	48896758	48896858	1079	1251656066	29295923	1.40326e+20	3732394030324518	198	99	0.974228	1	0.683,0.74,0.337,0.589	0.654,0.836,0.641,0.68,0.259,0.418,0.579,0.52	0.014	chrX:48895972-48896759(-)	chrX:48895501-48896759(-)
ENSG00000101940	WDR13	chrX	+	48598716	48598957	48598750	48598957	48597957	48598037	1080	394351503438	31459872	4.2848e+23	3629224830291526	133	99	4.90086e-05	0.00119048	0.904,0.853,0.793,0.819	0.898,0.925,0.901,0.882,0.888,0.892,0.868,0.888	-0.051	chrX:48598037-48598717(+)	chrX:48598037-48598751(+)
ENSG00000101940	WDR13	chrX	+	48599586	48599717	48599598	48599717	48599352	48599462	1081	339374641379	86218	3.48369e+23	11173131439	111	99	1	1	0.974,0.982,0.965,0.977	0.966,0.951,0.983,0.97,0.996,0.987,0.974,0.954	0.002	chrX:48599462-48599587(+)	chrX:48599462-48599599(+)
ENSG00000114745	GORASP1	chr3	-	39098740	39098893	39098740	39098853	39099352	39099503	1089	222144287222	8998	2.832e+22	43144351	139	99	0.000269725	0.00507391	0.952,0.919,0.958,0.952	0.981,0.979,0.992,0.976,0.967,0.982,0.92,0.991	-0.028	chr3:39098893-39099353(-)	chr3:39098853-39099353(-)
ENSG00000114745	GORASP1	chr3	-	39100304	39100503	39100304	39100454	39100746	39100877	1090	1154518589	18132213	1.37105e+19	14461581886	148	99	0.0228736	0.166075	0.81,0.698,0.849,0.821	0.867,0.946,0.868,0.854,0.889,0.822,0.786,0.907	-0.073	chr3:39100503-39100747(-)	chr3:39100454-39100747(-)
ENSG00000114745	GORASP1	chr3	-	39100304	39100877	39100304	39100454	39101015	39101102	1093	15471214141	17281923	1.60125e+21	2026254512141817	198	99	0.71761	1	0.819,0.559,0.849,0.754	0.8,0.705,0.587,0.639,0.87,0.855,0.581,0.796	0.016	chr3:39100877-39101016(-)	chr3:39100454-39101016(-)
ENSG00000114745	GORASP1	chr3	-	39102677	39102999	39102677	39102881	39103472	39103553	1095	74655157	702614176	7385404467702527	8.04649e+16	198	99	0.283257	0.959739	0.346,0.556,0.153,0.273	0.313,0.48,0.294,0.193,0.265,0.178,0.248,0.123	0.07	chr3:39102999-39103473(-)	chr3:39102881-39103473(-)
ENSG00000124357	NAGK	chr2	+	71072825	71073594	71073481	71073594	71072640	71072751	1101	1304955133	38289299389	1.56113e+22	3.32136e+22	198	99	1.15517e-06	4.56108e-05	0.145,0.216,0.084,0.146	0.19,0.294,0.23,0.226,0.184,0.207,0.283,0.193	-0.078	chr2:71072751-71072826(+)	chr2:71072751-71073482(+)
ENSG00000124357	NAGK	chr2	+	71075554	71075642	71075561	71075642	71073481	71073594	1103	514144332458	4035	4.37154e+23	34666103	106	99	1	1	0.992,1.0,0.99,0.988	0.993,0.973,0.979,0.979,0.991,0.997,1.0,0.993	0.004	chr2:71073594-71075555(+)	chr2:71073594-71075562(+)
ENSG00000124357	NAGK	chr2	+	71077557	71077636	71077569	71077636	71076603	71076701	1104	535191373608	5031	5.04201e+23	40317143	111	99	1	1	0.99,1.0,0.991,0.998	0.991,1.0,0.99,0.997,0.989,0.997,0.985,0.994	0.002	chr2:71076701-71077558(+)	chr2:71076701-71077570(+)
ENSG00000153914	SREK1	chr5	+	66156064	66158932	66158808	66158932	66153462	66153596	1106	1743583472	61545145	1.97802e+21	4699561676271452	198	99	0.0131311	0.109826	0.588,0.768,0.25,0.444	0.682,0.802,0.764,0.649,0.859,0.633,0.785,0.525	-0.2	chr5:66153596-66156065(+)	chr5:66153596-66158809(+)
ENSG00000153914	SREK1	chr5	+	66164607	66164897	66164782	66164897	66163791	66163922	1108	33365699103	1257211774	3.6711e+23	1.15194e+19	198	99	0.646119	1	0.571,0.82,0.297,0.41	0.615,0.739,0.751,0.663,0.252,0.403,0.676,0.483	-0.048	chr5:66163922-66164608(+)	chr5:66163922-66164783(+)
ENSG00000153914	SREK1	chr5	+	66177513	66177658	66177516	66177658	66174945	66175041	1109	323294308195	59662731	3.11609e+23	6.31286e+17	102	99	0.499472	1	0.842,0.812,0.917,0.859	0.827,0.822,0.839,0.792,0.864,0.909,0.905,0.881	0.003	chr5:66175041-66177514(+)	chr5:66175041-66177517(+)
ENSG00000182220	ATP6AP2	chrX	+	40597248	40597344	40597252	40597344	40591233	40591365	1111	1031854549688	1541	1.28512e+27	147100100	103	99	1	1	0.999,0.994,0.992,0.998	0.999,0.997,0.995,0.994,1.0,0.999,1.0,1.0	-0.002	chrX:40591365-40597249(+)	chrX:40591365-40597253(+)
ENSG00000182220	ATP6AP2	chrX	+	40597526	40597664	40597528	40597664	40597248	40597344	1112	1173872597785	0	1.48314e+31	11000	101	99	1	1	1.0,1.0,1.0,1.0	1.0,1.0,1.0,0.999,0.999,1.0,1.0,1.0	0	chrX:40597344-40597527(+)	chrX:40597344-40597529(+)
ENSG00000182220	ATP6AP2	chrX	+	40598651	40598734	40598680	40598734	40597526	40597664	1113	10	14581056672889	11100200	1.68917e+31	128	99	1	1	0.0,0.0,0.001,0.0	0.0,0.0,0.0,0.0,0.0,0.001,0.0,0.0	0	chrX:40597664-40598652(+)	chrX:40597664-40598681(+)
ENSG00000182220	ATP6AP2	chrX	+	40599591	40599741	40599606	40599741	40598680	40598734	1114	190614289041199	0	1.99422e+31	1200000	114	99	1	1	1.0,1.0,1.0,1.0	1.0,0.999,0.999,1.0,1.0,1.0,1.0,1.0	0	chrX:40598734-40599592(+)	chrX:40598734-40599607(+)
ENSG00000182220	ATP6AP2	chrX	+	40599591	40599741	40599648	40599741	40598680	40598734	1115	2405180311231474	0	2.58128e+31	30300001	156	99	1	1	1.0,1.0,1.0,1.0	0.998,1.0,0.998,1.0,1.0,1.0,1.0,0.999	0.001	chrX:40598734-40599592(+)	chrX:40598734-40599649(+)
ENSG00000182220	ATP6AP2	chrX	+	40599606	40599741	40599648	40599741	40598680	40598734	1117	499375219275	0	5.87671e+23	30300001	141	99	1	1	1.0,1.0,1.0,1.0	0.993,1.0,0.993,1.0,1.0,1.0,1.0,0.996	0.002	chrX:40598734-40599607(+)	chrX:40598734-40599649(+)
ENSG00000182220	ATP6AP2	chrX	+	40600761	40600881	40600768	40600881	40599591	40599741	1118	13851005660751	6146	1.45414e+29	50781160	106	99	1	1	0.995,0.999,0.994,0.992	0.996,1.0,0.995,0.995,0.999,0.999,0.993,1.0	-0.002	chrX:40599741-40600762(+)	chrX:40599741-40600769(+)
ENSG00000182220	ATP6AP2	chrX	+	40600761	40600881	40600781	40600881	40599591	40599741	1119	16081164774861	0	1.65916e+31	6	119	99	1	1	1.0,1.0,1.0,1.0	1.0,1.0,1.0,1.0,1.0,1.0,1.0,0.994	0.001	chrX:40599741-40600762(+)	chrX:40599741-40600782(+)
ENSG00000182220	ATP6AP2	chrX	+	40600768	40600881	40600781	40600881	40599591	40599741	1120	229160118116	0	2.10185e+23	6	112	99	1	1	1.0,1.0,1.0,1.0	1.0,1.0,1.0,1.0,1.0,1.0,1.0,0.98	0.002	chrX:40599741-40600769(+)	chrX:40599741-40600782(+)
ENSG00000182220	ATP6AP2	chrX	+	40605560	40606619	40605563	40606619	40600761	40600881	1121	1277998730789	4914	1.40114e+27	66554338	102	99	1	1	0.997,0.991,0.999,0.995	0.996,0.996,0.997,0.997,0.996,0.997,0.996,0.991	0	chrX:40600881-40605561(+)	chrX:40600881-40605564(+)
ENSG00000068438	FTSJ1	chrX	+	48482402	48482506	48482408	48482506	48481631	48481715	1125	13380184102	877514061	1.23946e+17	5.67929e+16	105	99	0.874636	1	0.59,0.501,0.553,0.612	0.674,0.529,0.653,0.479,0.688,0.512,0.518,0.527	-0.008	chrX:48481715-48482403(+)	chrX:48481715-48482409(+)
ENSG00000068438	FTSJ1	chrX	+	48482402	48482506	48482419	48482506	48481631	48481715	1126	13990205117	0	1.32108e+22	10000000	116	99	1	1	1.0,1.0,1.0,1.0	0.991,1.0,1.0,1.0,1.0,1.0,1.0,1.0	0.001	chrX:48481715-48482403(+)	chrX:48481715-48482420(+)
ENSG00000068438	FTSJ1	chrX	+	48482408	48482506	48482419	48482506	48481631	48481715	1127	938516176	0	6.5924e+20	10000000	110	99	1	1	1.0,1.0,1.0,1.0	0.983,1.0,1.0,1.0,1.0,1.0,1.0,1.0	0.002	chrX:48481715-48482409(+)	chrX:48481715-48482420(+)
ENSG00000114107	CEP70	chr3	-	138572858	138572932	138572858	138572914	138591853	138591956	1133	26166948	272	25147342246432	11254222	117	99	0.487169	1	1.0,0.871,0.893,0.953	0.955,0.922,0.748,0.852,0.823,0.951,0.629,0.931	0.078	chr3:138572932-138591854(-)	chr3:138572914-138591854(-)
ENSG00000114107	CEP70	chr3	-	138572858	138572984	138572858	138572914	138591853	138591956	1134	13141115	272	20228341933011	11254222	169	99	0.632467	1	1.0,0.804,0.479,0.815	0.921,0.928,0.701,0.799,0.736,0.906,0.0,0.763	0.055	chr3:138572984-138591854(-)	chr3:138572914-138591854(-)
ENSG00000114107	CEP70	chr3	-	138572858	138572984	138572858	138572932	138591853	138591956	1135	79310	20116143	1418625123107	19105251544428	151	99	0.00124236	0.0170543	0.187,0.349,0.031,0.132	0.326,0.541,0.44,0.396,0.344,0.316,0.0,0.141	-0.138	chr3:138572984-138591854(-)	chr3:138572932-138591854(-)
ENSG00000120438	TCP1	chr6	-	159787742	159787902	159787742	159787871	159788057	159788143	1137	75828233	11988181239500	6069394125505356	9.50112e+27	130	99	0.000179685	0.00359177	0.046,0.071,0.048,0.048	0.046,0.045,0.043,0.024,0.02,0.029,0.039,0.052	0.016	chr6:159787902-159788058(-)	chr6:159787871-159788058(-)
ENSG00000183773	AIFM3	chr22	+	20973288	20973520	20973306	20973520	20967804	20967975	1138	2000	34195225	0	8.31727e+16	117	99	1	1	0.047,0.0,0.0,0.0	0.0,0.0,0.0,0.0,0.0,0.0,0.0,0.0	0.012	chr22:20967975-20973289(+)	chr22:20967975-20973307(+)
ENSG00000079432	CIC	chr19	+	42292565	42292859	42292568	42292859	42292299	42292466	1142	192323236377	21192835	3.17541e+23	45396643142714	102	99	0.201153	0.773462	0.899,0.943,0.891,0.913	0.872,0.931,0.974,0.854,0.867,0.853,0.936,0.926	0.01	chr19:42292466-42292566(+)	chr19:42292466-42292569(+)
ENSG00000079432	CIC	chr19	+	42293934	42294089	42293937	42294089	42293591	42293836	1143	272302273281	156207112185	2.53634e+23	1.8639e+20	102	99	0.10338	0.496205	0.629,0.586,0.703,0.596	0.569,0.612,0.676,0.664,0.631,0.702,0.849,0.673	-0.044	chr19:42293836-42293935(+)	chr19:42293836-42293938(+)
ENSG00000079432	CIC	chr19	+	42294574	42294735	42294603	42294735	42294172	42294304	1144	45602837	270360334329	3814233661213238	2.48591e+23	128	99	0.695926	1	0.114,0.114,0.061,0.08	0.106,0.157,0.11,0.099,0.066,0.05,0.076,0.033	0.005	chr19:42294304-42294575(+)	chr19:42294304-42294604(+)
ENSG00000135506	OS9	chr12	+	57716088	57716193	57716091	57716193	57715759	57715970	1148	398222307393	785456548832	4.79256e+23	9.84591e+26	102	99	1	1	0.33,0.321,0.352,0.314	0.321,0.296,0.308,0.312,0.336,0.32,0.365,0.375	0	chr12:57715970-57716089(+)	chr12:57715970-57716092(+)
ENSG00000242612	DECR2	chr16	+	406684	406833	406735	406833	406345	406397	1149	4194612	28183610	302016377232411	183152506263	150	99	0.0312721	0.209242	0.491,0.248,0.458,0.442	0.524,0.815,0.413,0.494,1.0,0.717,0.379,0.708	-0.222	chr16:406397-406685(+)	chr16:406397-406736(+)
ENSG00000242612	DECR2	chr16	+	410208	410367	410242	410367	407424	407560	1151	418341	1845516427	12136224330	5.87578e+16	133	99	0.0077606	0.0730389	0.142,0.098,0.134,0.027	0.133,0.114,0.054,0.101,0.071,0.063,0.035,0.0	0.029	chr16:407560-410209(+)	chr16:407560-410243(+)
ENSG00000046651	OFD1	chrX	+	13752703	13753441	13753367	13753441	13751248	13751368	1155	14111594151	756283122	6777856841343553	8.21268e+17	198	99	4.95886e-05	0.00120196	0.485,0.481,0.362,0.382	0.29,0.234,0.347,0.227,0.414,0.347,0.255,0.296	0.126	chrX:13751368-13752704(+)	chrX:13751368-13753368(+)
ENSG00000117676	RPS6KA1	chr1	+	26555150	26555221	26555183	26555221	26554595	26554738	1156	528419343820	111	6.53948e+23	31022404	132	99	1	1	1.0,0.997,0.996,0.998	0.994,0.999,1.0,0.997,0.996,0.993,1.0,0.993	0.001	chr1:26554738-26555151(+)	chr1:26554738-26555184(+)
ENSG00000005302	MSL3	chrX	+	11765466	11765729	11765469	11765729	11763779	11763938	1159	8334137120	1000	1.07876e+19	1012000	102	99	1	1	0.988,1.0,1.0,1.0	1.0,0.988,1.0,0.992,0.985,1.0,1.0,1.0	0.001	chrX:11763938-11765467(+)	chrX:11763938-11765470(+)
ENSG00000005302	MSL3	chrX	+	11765466	11765729	11765521	11765729	11763779	11763938	1160	268174294349	0	2.72263e+23	2000000	154	99	1	1	1.0,1.0,1.0,1.0	1.0,0.988,1.0,1.0,1.0,1.0,1.0,1.0	0.002	chrX:11763938-11765467(+)	chrX:11763938-11765522(+)
ENSG00000005302	MSL3	chrX	+	11765469	11765729	11765521	11765729	11763779	11763938	1161	186140157229	0	1.65177e+22	2000000	151	99	1	1	1.0,1.0,1.0,1.0	1.0,0.983,1.0,1.0,1.0,1.0,1.0,1.0	0.002	chrX:11763938-11765470(+)	chrX:11763938-11765522(+)
ENSG00000005302	MSL3	chrX	+	11766960	11768682	11768572	11768682	11765466	11765729	1162	12010661132	154100193197	1.13125e+18	1.72971e+22	198	99	0.224911	0.830248	0.28,0.346,0.136,0.251	0.247,0.39,0.236,0.257,0.085,0.081,0.244,0.226	0.033	chrX:11765729-11766961(+)	chrX:11765729-11768573(+)
ENSG00000005302	MSL3	chrX	+	11766960	11768682	11768574	11768682	11765466	11765729	1163	12510163134	2010	1.18132e+18	32410311	198	99	0.0760069	0.39516	0.969,1.0,0.969,1.0	0.952,0.97,0.901,0.984,1.0,0.833,0.974,0.975	0.036	chrX:11765729-11766961(+)	chrX:11765729-11768575(+)
ENSG00000005302	MSL3	chrX	+	11768572	11768682	11768574	11768682	11765466	11765729	1164	159100195200	2010	1.78104e+23	32410311	101	99	1	1	0.987,1.0,0.995,1.0	0.983,0.981,0.966,0.994,1.0,0.982,0.991,0.993	0.009	chrX:11765729-11768573(+)	chrX:11765729-11768575(+)
ENSG00000168944	CEP120	chr5	-	123389923	123390365	123389923	123390140	123391109	123391337	1167	2128412	75443570	194232191117922	685521395990644	198	99	0.0361192	0.234376	0.123,0.241,0.054,0.079	0.123,0.276,0.432,0.196,0.085,0.086,0.429,0.2	-0.104	chr5:123390365-123391110(-)	chr5:123390140-123391110(-)
ENSG00000146950	SHROOM2	chrX	+	9944640	9944913	9944643	9944913	9939194	9939366	1168	0	1000	100	0	102	99	1	1	0.0,NA,NA,NA	NA,NA,NA,NA,NA,1.0,NA,NA	-1	chrX:9939366-9944641(+)	chrX:9939366-9944644(+)
ENSG00000114346	ECT2	chr3	+	172755294	172755374	172755297	172755374	172754508	172754660	1169	1778310349	11864	1.47216e+19	994170671	102	99	0.179268	0.720295	0.94,0.91,0.943,0.922	0.941,0.959,0.956,0.929,1.0,0.955,0.931,0.986	-0.028	chr3:172754660-172755295(+)	chr3:172754660-172755298(+)
ENSG00000131828	PDHA1	chrX	+	19351259	19351407	19351280	19351407	19349936	19350110	1172	42166114	698265907236	271830201220523	5.30417e+23	120	99	0.0179425	0.138173	0.047,0.047,0.053,0.047	0.04,0.034,0.064,0.028,0.028,0.028,0.021,0.045	0.013	chrX:19350110-19351260(+)	chrX:19350110-19351281(+)
ENSG00000167614	TTYH1	chr19	+	54436087	54436171	54436090	54436171	54435827	54435873	1176	1003	4114	4300220	4100200	102	99	1	1	0.195,0.0,0.0,0.421	NA,0.493,0.744,NA,NA,0.493,1.0,NA	-0.528	chr19:54435873-54436088(+)	chr19:54435873-54436091(+)
ENSG00000136010	ALDH1L2	chr12	-	105031768	105031934	105031768	105031890	105034299	105034398	1180	212122	0	3003151240	200	143	99	1	1	1.0,1.0,1.0,1.0	1.0,NA,NA,1.0,1.0,0.806,1.0,NA	0.039	chr12:105031934-105034300(-)	chr12:105031890-105034300(-)
ENSG00000136010	ALDH1L2	chr12	-	105049907	105050707	105049907	105050058	105052089	105052217	1181	10332	11020	2005001	710113110	198	99	1	1	0.312,1.0,0.429,1.0	0.0,0.5,NA,0.0,0.161,0.0,0.0,1.0	0.448	chr12:105050707-105052090(-)	chr12:105050058-105052090(-)
ENSG00000136010	ALDH1L2	chr12	-	105066567	105066669	105066567	105066665	105068718	105068884	1182	6140	8000	3001171032	0	103	99	1	1	0.419,1.0,1.0,NA	1.0,NA,NA,1.0,1.0,1.0,1.0,1.0	-0.194	chr12:105066669-105068719(-)	chr12:105066665-105068719(-)
ENSG00000105983	LMBR1	chr7	-	156834477	156834595	156834477	156834575	156836812	156836885	1183	3113	10703	1181122032	2120141089311	119	99	0.954012	1	0.2,0.106,1.0,0.454	0.304,0.25,0.395,0.143,0.172,0.0,0.454,0.131	0.209	chr7:156834595-156836813(-)	chr7:156834575-156836813(-)
ENSG00000164746	C7orf57	chr7	+	48052699	48052923	48052747	48052923	48049879	48049977	1184	2	0	0	10000	147	99	1	1	NA,NA,NA,1.0	NA,NA,NA,0.0,NA,NA,NA,NA	1	chr7:48049977-48052700(+)	chr7:48049977-48052748(+)
ENSG00000055609	KMT2C	chr7	-	152156204	152156346	152156204	152156274	152157760	152157925	1185	122117111114	121909	5.28982e+16	21734860961611	171	99	2.12007e-05	0.000579208	0.855,0.781,1.0,0.88	0.589,0.414,0.497,0.621,0.826,0.899,0.224,0.853	0.264	chr7:152156346-152157761(-)	chr7:152156274-152157761(-)
ENSG00000055609	KMT2C	chr7	-	152330600	152330742	152330600	152330739	152358586	152358675	1187	1834820	97914267	19411730531016	6.02088e+17	102	99	0.410887	1	0.153,0.266,0.156,0.225	0.235,0.161,0.18,0.179,0.188,0.053,0.251,0.248	0.013	chr7:152330742-152358587(-)	chr7:152330739-152358587(-)
ENSG00000178234	GALNT11	chr7	+	152100797	152100921	152100824	152100921	152094189	152094522	1189	743213371	0	6222565273953753	4000	126	99	1	1	1.0,1.0,1.0,1.0	1.0,1.0,1.0,1.0,0.935,1.0,1.0,1.0	0.008	chr7:152094522-152100798(+)	chr7:152094522-152100825(+)
ENSG00000213199	ASIC3	chr7	+	151052553	151052754	151052646	151052754	151052415	151052474	1191	10121227	20	2279133200	4000002	192	99	1	1	1.0,1.0,0.756,1.0	1.0,0.474,1.0,1.0,1.0,1.0,NA,0.0	0.157	chr7:151052474-151052554(+)	chr7:151052474-151052647(+)
ENSG00000133624	ZNF767P	chr7	-	149552800	149553016	149552800	149553013	149558607	149558839	1193	2113550	3654	2586221326315	95071411	102	99	0.713089	1	0.872,0.139,0.872,0.924	0.729,0.608,1.0,0.753,0.927,0.863,0.744,0.936	-0.118	chr7:149553016-149558608(-)	chr7:149553013-149558608(-)
ENSG00000284922	AP000812.5	chr11	+	72105935	72106210	72106055	72106210	72104963	72105012	1198	21	2001	10400000	1000	198	99	1	1	0.0,NA,1.0,0.333	1.0,NA,1.0,NA,0.0,NA,NA,NA	-0.222	chr11:72105012-72105936(+)	chr11:72105012-72106056(+)
ENSG00000197448	GSTK1	chr7	+	143264547	143265092	143264991	143265092	143264085	143264167	1199	144598315251824	5570	1.89097e+30	35411448	198	99	1	1	0.993,0.99,0.991,1.0	0.997,0.99,0.993,0.999,0.999,0.997,0.994,0.988	-0.001	chr7:143264167-143264548(+)	chr7:143264167-143264992(+)
ENSG00000106123	EPHB6	chr7	+	142861999	142862133	142862016	142862133	142861051	142861186	1201	211	5108	240000	150000512	116	99	1	1	0.0,0.631,1.0,0.096	0.0,0.0,1.0,1.0,NA,NA,0.0,0.0	0.098	chr7:142861186-142862000(+)	chr7:142861186-142862017(+)
ENSG00000106123	EPHB6	chr7	+	142863126	142863327	142863130	142863327	142862755	142862833	1202	2561927	2000	144252816111213	2000100	103	99	1	1	0.923,1.0,1.0,1.0	1.0,0.658,1.0,1.0,1.0,0.914,1.0,1.0	0.034	chr7:142862833-142863127(+)	chr7:142862833-142863131(+)
ENSG00000106123	EPHB6	chr7	+	142866905	142867068	142866940	142867068	142866480	142866605	1204	9643118211	41810	2.24317e+17	10403300	134	99	0.000539699	0.0087654	0.947,0.969,0.916,0.94	0.942,1.0,0.969,1.0,0.496,0.968,1.0,1.0	0.021	chr7:142866605-142866906(+)	chr7:142866605-142866941(+)
ENSG00000106123	EPHB6	chr7	+	142870529	142870685	142870590	142870685	142870213	142870407	1205	11843179236	1333	1.64522e+22	63620572	160	99	0.167623	0.689623	0.986,0.899,0.974,0.98	0.944,0.915,0.955,0.979,1.0,0.968,0.916,0.973	0.003	chr7:142870407-142870530(+)	chr7:142870407-142870591(+)
ENSG00000131725	WDR44	chrX	+	118443559	118443687	118443583	118443687	118442564	118442680	1206	863110394	0	6880629884647970	11530010	123	99	1	1	1.0,1.0,1.0,1.0	0.982,0.985,0.909,0.963,1.0,1.0,0.985,1.0	0.022	chrX:118442680-118443560(+)	chrX:118442680-118443584(+)
ENSG00000255152	MSH5-SAPCD1	chr6	+	31761749	31761865	31761817	31761865	31761471	31761615	1209	115256	1473317075	3114201112410	1.1247e+16	167	99	0.768297	1	0.042,0.082,0.08,0.045	1.0,0.055,0.049,0.107,0.043,0.109,0.023,0.062	-0.119	chr6:31761615-31761750(+)	chr6:31761615-31761818(+)
ENSG00000102103	PQBP1	chrX	+	48902218	48902517	48902232	48902517	48901929	48902042	1214	12142512	6413021050535	1417103015183121	6.27363e+23	113	99	0.00447947	0.0472204	0.016,0.039,0.02,0.019	0.019,0.039,0.034,0.034,0.029,0.021,0.064,0.043	-0.012	chrX:48902042-48902219(+)	chrX:48902042-48902233(+)
ENSG00000102103	PQBP1	chrX	+	48902232	48902795	48902731	48902795	48901929	48902042	1215	6853701116585	16820211496	6.82482e+23	7.42221e+20	198	99	0.672668	1	0.671,0.478,0.83,0.753	0.822,0.521,0.498,0.551,0.848,0.787,0.435,0.771	0.029	chrX:48902042-48902233(+)	chrX:48902042-48902732(+)
ENSG00000064393	HIPK2	chr7	-	139614285	139614493	139614285	139614412	139620400	139620563	1217	70582846	45559432	1.01515e+17	501249382926873	180	99	0.00741063	0.0705332	0.461,0.367,0.141,0.442	0.526,0.7,0.35,0.616,0.437,0.64,0.325,0.451	-0.153	chr7:139614493-139620401(-)	chr7:139614412-139620401(-)
ENSG00000116698	SMG7	chr1	+	183517625	183517820	183517687	183517820	183515873	183515991	1218	92714	416323220226	171011111913021	3.35488e+22	161	99	0.0118668	0.10176	0.013,0.004,0.019,0.037	0.03,0.012,0.031,0.012,0.071,0.029,0.0,0.058	-0.012	chr1:183515991-183517626(+)	chr1:183515991-183517688(+)
ENSG00000120539	MASTL	chr10	+	27173117	27173259	27173120	27173259	27169943	27171083	1227	82208523	103446729	4471349916328146	7.57435e+16	102	99	0.410247	1	0.436,0.306,0.552,0.435	0.363,0.482,0.485,0.462,0.357,0.393,0.698,0.632	-0.052	chr10:27171083-27173118(+)	chr10:27171083-27173121(+)
ENSG00000126351	THRA	chr17	+	40093019	40093867	40093136	40093867	40089205	40089333	1228	261119334266	5152018	2.06249e+23	331819121021511	198	99	0.330841	1	0.963,0.799,0.893,0.881	0.757,0.874,0.825,0.925,0.881,0.977,0.835,0.906	0.012	chr17:40089333-40093020(+)	chr17:40089333-40093137(+)
ENSG00000198301	SDAD1	chr4	-	75981371	75981514	75981371	75981470	75981932	75982037	1229	3158	51179735	63020302	601837623369754	143	99	0.0292469	0.19894	0.039,0.039,0.034,0.137	0.065,0.103,0.0,0.022,0.0,0.029,0.0,0.025	0.032	chr4:75981514-75981933(-)	chr4:75981470-75981933(-)
ENSG00000198301	SDAD1	chr4	-	75981371	75981545	75981371	75981470	75981932	75982037	1230	1112428	51179735	153116191506	601837623369754	174	99	0.154276	0.651751	0.109,0.032,0.123,0.313	0.125,0.087,0.015,0.128,0.247,0.11,0.0,0.059	0.048	chr4:75981545-75981933(-)	chr4:75981470-75981933(-)
ENSG00000169016	E2F6	chr2	-	11453581	11453798	11453581	11453722	11457178	11457233	1235	757515190	1000	6.96667e+16	10000000	175	99	1	1	0.977,1.0,1.0,1.0	0.975,1.0,1.0,1.0,1.0,1.0,1.0,1.0	-0.003	chr2:11453798-11457179(-)	chr2:11453722-11457179(-)
ENSG00000150967	ABCB9	chr12	-	122928999	122930180	122928999	122930171	122932191	122932328	1236	201	130298	10200	85318314177	108	99	0.474306	1	0.0,1.0,0.0,0.103	0.0,0.0,0.0,0.048,0.0,0.116,0.0,0.0	0.255	chr12:122930180-122932192(-)	chr12:122930171-122932192(-)
ENSG00000150967	ABCB9	chr12	-	122948623	122948829	122948623	122948708	122949787	122949904	1237	41116215	2000	158775263866	100200	198	99	1	1	0.911,1.0,1.0,1.0	1.0,1.0,0.975,1.0,1.0,0.905,1.0,1.0	-0.007	chr12:122948829-122949788(-)	chr12:122948708-122949788(-)
ENSG00000150967	ABCB9	chr12	-	122949787	122949918	122949787	122949904	122950450	122950565	1238	172140	1031	11221941793	33440102	113	99	0.106772	0.507256	0.937,1.0,0.803,0.0	0.763,0.369,0.821,0.663,1.0,0.937,1.0,0.568	-0.08	chr12:122949918-122950451(-)	chr12:122949904-122950451(-)
ENSG00000170190	SLC16A5	chr17	+	75089113	75089304	75089150	75089304	75087959	75088044	1242	15202359	18271126	732547541845854	583154431846760	136	99	0.304869	1	0.378,0.35,0.603,0.623	0.478,0.37,0.388,0.478,0.421,0.416,0.454,0.396	0.063	chr17:75088044-75089114(+)	chr17:75088044-75089151(+)
ENSG00000128604	IRF5	chr7	+	128947229	128947535	128947277	128947535	128947022	128947056	1244	4755111	82107238	5.93725e+19	7.47741e+18	147	99	0.117881	0.541166	0.279,0.252,0.323,0.163	0.349,0.244,0.291,0.347,0.44,0.343,0.126,0.504	-0.076	chr7:128947056-128947230(+)	chr7:128947056-128947278(+)
ENSG00000122952	ZWINT	chr10	-	56358555	56358724	56358555	56358687	56358804	56358947	1246	10854141218219	62326021	7.16501e+23	3419143813142513	136	99	5.10727e-05	0.00123258	0.927,0.904,0.937,0.884	0.939,0.95,0.95,0.949,0.963,0.973,0.928,0.96	-0.038	chr10:56358724-56358805(-)	chr10:56358687-56358805(-)
ENSG00000102225	CDK16	chrX	+	47227159	47227223	47227180	47227223	47226993	47227099	1250	45554621	681768640361	344738568222722	5.43103e+25	120	99	0.128708	0.576887	0.052,0.056,0.056,0.046	0.049,0.036,0.068,0.04,0.04,0.049,0.04,0.047	0.006	chrX:47227099-47227160(+)	chrX:47227099-47227181(+)
ENSG00000008311	AASS	chr7	-	122079596	122079712	122079596	122079690	122081499	122081595	1254	14244	0	502176567	10000	121	99	1	1	1.0,1.0,1.0,1.0	1.0,NA,1.0,0.851,1.0,1.0,1.0,1.0	0.021	chr7:122079712-122081500(-)	chr7:122079690-122081500(-)
ENSG00000078674	PCM1	chr8	+	17957536	17957775	17957539	17957775	17957263	17957421	1255	20232416	20619221098	1831253712332328	1.65259e+22	102	99	0.0639227	0.349614	0.086,0.104,0.1,0.137	0.096,0.104,0.133,0.129,0.092,0.141,0.234,0.174	-0.031	chr8:17957421-17957537(+)	chr8:17957421-17957540(+)
ENSG00000196419	XRCC6	chr22	+	41636112	41636251	41636235	41636251	41628117	41628230	1261	3507179943612077	2112	3.98124e+31	10000	198	99	1	1	0.999,0.999,1.0,0.998	1.0,1.0,1.0,1.0,1.0,1.0,1.0,1.0	-0.001	chr22:41628230-41636113(+)	chr22:41628230-41636236(+)
ENSG00000135241	PNPLA8	chr7	-	108514435	108515574	108514435	108515447	108521475	108521521	1277	745999416385	49682612	6.06172e+25	6.52927e+17	198	99	1.02582e-06	4.09458e-05	0.884,0.88,0.889,0.941	0.823,0.746,0.857,0.859,0.96,0.772,0.735,0.765	0.084	chr7:108515574-108521476(-)	chr7:108515447-108521476(-)
ENSG00000091140	DLD	chr7	+	107904862	107905058	107904957	107905058	107903477	107903547	1278	3324831	423235655199	617256993242137	3.8222e+23	194	99	3.21713e-06	0.000113401	0.038,0.05,0.006,0.074	0.075,0.143,0.059,0.074,0.005,0.037,0.031,0.062	-0.019	chr7:107903547-107904863(+)	chr7:107903547-107904958(+)
ENSG00000091140	DLD	chr7	+	107906266	107906368	107906270	107906368	107905360	107905504	1280	529270650251	6401	4.11335e+23	203110000	103	99	1	1	0.988,0.985,1.0,0.996	0.995,1.0,0.994,0.985,1.0,1.0,1.0,1.0	-0.005	chr7:107905504-107906267(+)	chr7:107905504-107906271(+)
ENSG00000135249	RINT1	chr7	+	105536564	105536749	105536657	105536749	105532823	105532869	1284	76668553	74253	7750247991874034	1066202703214	192	99	0.472527	1	0.848,0.448,0.898,0.901	0.799,0.281,0.382,0.601,1.0,0.937,0.912,0.556	0.09	chr7:105532869-105536565(+)	chr7:105532869-105536658(+)
ENSG00000135249	RINT1	chr7	+	105542407	105542649	105542491	105542649	105536564	105536612	1286	781207642	21	7.91428e+17	0	183	99	1	1	1.0,1.0,0.954,0.958	1.0,1.0,1.0,1.0,1.0,1.0,1.0,1.0	-0.022	chr7:105536612-105542408(+)	chr7:105536612-105542492(+)
ENSG00000091127	PUS7	chr7	-	105508114	105508544	105508114	105508520	105522051	105522258	1287	3618396	128214	391022171749318	1202692212	123	99	0.0582857	0.331274	0.707,0.644,0.599,0.547	0.723,1.0,0.899,0.695,0.603,0.642,0.707,0.879	-0.144	chr7:105508544-105522052(-)	chr7:105508520-105522052(-)
ENSG00000073111	MCM2	chr3	+	127604876	127605156	127604895	127605156	127604607	127604783	1289	57256813	951328973241	51322676261321	7.27514e+23	118	99	0.928448	1	0.048,0.06,0.055,0.043	0.056,0.05,0.054,0.084,0.005,0.012,0.084,0.071	-0.001	chr3:127604783-127604877(+)	chr3:127604783-127604896(+)
ENSG00000105419	MEIS3	chr19	-	47407351	47407566	47407351	47407428	47409098	47409247	1290	0	102	800	12710	198	99	1	1	NA,0.0,NA,0.0	NA,NA,NA,0.0,0.0,0.364,0.0,NA	-0.091	chr19:47407566-47409099(-)	chr19:47407428-47409099(-)
ENSG00000105419	MEIS3	chr19	-	47414716	47414866	47414716	47414815	47415050	47415101	1291	12	1000	30	1000	150	99	1	1	0.0,NA,1.0,1.0	NA,NA,NA,NA,0.0,NA,1.0,NA	0.167	chr19:47414866-47415051(-)	chr19:47414815-47415051(-)
ENSG00000152292	SH2D6	chr2	+	85436810	85437027	85436836	85437027	85436465	85436594	1293	1000	1000	2	102000	125	99	1	1	0.442,NA,NA,NA	NA,NA,0.0,NA,0.0,NA,NA,1.0	0.109	chr2:85436594-85436811(+)	chr2:85436594-85436837(+)
ENSG00000160961	ZNF333	chr19	+	14714737	14715470	14715381	14715470	14706685	14706773	1295	52715	31142346	588810402	382621404545832	198	99	0.182247	0.728907	0.075,0.067,0.132,0.14	0.062,0.133,0.16,0.091,0.1,0.043,0.0,0.03	0.026	chr19:14706773-14714738(+)	chr19:14706773-14715382(+)
ENSG00000257923	CUX1	chr7	+	102178468	102178657	102178474	102178657	102170445	102170550	1298	476328376495	113755785	3.50271e+23	1.02787e+17	105	99	0.0351124	0.229193	0.799,0.805,0.861,0.846	0.764,0.766,0.815,0.742,0.821,0.806,0.827,0.859	0.028	chr7:102170550-102178469(+)	chr7:102170550-102178475(+)
ENSG00000257923	CUX1	chr7	+	102196633	102197305	102196939	102197305	102195506	102195603	1299	14010647103	6102614	1.84158e+21	54941311122	198	99	0.00828877	0.0769259	0.921,0.841,0.475,0.786	0.948,0.952,0.888,0.966,0.735,0.864,0.949,0.819	-0.134	chr7:102195603-102196634(+)	chr7:102195603-102196940(+)
ENSG00000102878	HSF4	chr16	+	67166319	67166395	67166323	67166395	67165945	67166011	1304	3412	10	230140102	1000	103	99	1	1	1.0,1.0,0.49,1.0	1.0,1.0,NA,1.0,0.0,1.0,NA,1.0	0.039	chr16:67166011-67166320(+)	chr16:67166011-67166324(+)
ENSG00000102878	HSF4	chr16	+	67167460	67167599	67167474	67167599	67167119	67167222	1308	1382	811515	622102262	7233306242010	113	99	0.658265	1	0.099,0.724,0.318,0.105	0.429,0.071,0.369,0.226,0.226,0.068,0.208,0.149	0.093	chr16:67167222-67167461(+)	chr16:67167222-67167475(+)
ENSG00000102878	HSF4	chr16	+	67167719	67167947	67167823	67167947	67167474	67167599	1309	1516139	31197059	24321101318	2532182312412325	198	99	0.61146	1	0.195,0.296,0.085,0.071	0.038,0.059,0.077,0.313,0.294,0.137,0.021,0.138	0.027	chr16:67167599-67167720(+)	chr16:67167599-67167824(+)
ENSG00000066923	STAG3	chr7	+	100211434	100211539	100211437	100211539	100211010	100211185	1319	2341	230	143110473	16923814	102	99	0.0457656	0.277775	1.0,0.593,0.564,1.0	0.493,0.393,0.77,0.327,0.0,0.327,0.872,0.421	0.339	chr7:100211185-100211435(+)	chr7:100211185-100211438(+)
ENSG00000213420	GPC2	chr7	-	100171778	100171959	100171778	100171925	100172086	100172217	1320	4105	6151216	100000	13262613112646	133	99	0.000209512	0.00409998	0.332,0.047,0.0,0.189	0.0,0.0,0.028,0.0,0.0,0.0,0.0,0.0	0.139	chr7:100171959-100172087(-)	chr7:100171925-100172087(-)
ENSG00000166997	CNPY4	chr7	+	100124431	100124631	100124513	100124631	100122783	100122906	1321	2415165	45128439	16245136604	631110232542435	181	99	0.731284	1	0.226,0.406,0.094,0.066	0.122,0.544,0.215,0.236,0.116,0.072,0.0,0.059	0.027	chr7:100122906-100124432(+)	chr7:100122906-100124514(+)
ENSG00000228474	OST4	chr2	-	27070471	27070742	27070471	27070721	27071325	27071463	1324	27294037	3775301750113649	1820182814351732	3.43235e+31	120	99	1	1	0.006,0.008,0.007,0.008	0.004,0.005,0.006,0.006,0.004,0.007,0.004,0.008	0.002	chr2:27070742-27071326(-)	chr2:27070721-27071326(-)
ENSG00000106258	CYP3A5	chr7	-	99672579	99672915	99672579	99672679	99674532	99674585	1327	1010	0	0	300	198	99	1	1	1.0,NA,1.0,NA	NA,NA,NA,NA,NA,0.0,NA,NA	1	chr7:99672915-99674533(-)	chr7:99672679-99674533(-)
ENSG00000106258	CYP3A5	chr7	-	99676114	99676576	99676114	99676208	99679825	99679996	1329	6	410	4010200	2000000	198	99	1	1	NA,0.0,0.0,1.0	NA,0.5,NA,1.0,NA,1.0,NA,NA	-0.5	chr7:99676576-99679826(-)	chr7:99676208-99679826(-)
ENSG00000129255	MPDU1	chr17	+	7585694	7585797	7585731	7585797	7583859	7583965	1332	2012157	10554661228386	84812451016254	6.63761e+23	136	99	1.04921e-05	0.000314314	0.014,0.018,0.009,0.013	0.009,0.044,0.017,0.035,0.019,0.018,0.04,0.009	-0.01	chr17:7583965-7585695(+)	chr17:7583965-7585732(+)
ENSG00000129255	MPDU1	chr17	+	7585945	7586078	7585950	7586078	7585731	7585797	1333	837355885281	45215926	5.78478e+23	2547224724295411	104	99	0.817252	1	0.947,0.941,0.935,0.911	0.957,0.906,0.944,0.93,0.947,0.96,0.889,0.969	-0.004	chr17:7585797-7585946(+)	chr17:7585797-7585951(+)
ENSG00000129255	MPDU1	chr17	+	7586655	7586777	7586691	7586777	7585945	7586078	1336	1033810850	10374621196359	8.87032e+16	5.90567e+23	135	99	0.031467	0.21042	0.068,0.057,0.062,0.093	0.099,0.083,0.051,0.095,0.078,0.076,0.083,0.093	-0.012	chr17:7586078-7586656(+)	chr17:7586078-7586692(+)
ENSG00000129255	MPDU1	chr17	+	7586691	7587271	7587160	7587271	7585945	7586078	1337	12446021372453	1083	6.78719e+23	28170400	198	99	1	1	0.998,1.0,0.988,0.987	0.994,0.978,0.996,0.985,1.0,0.991,1.0,1.0	0	chr17:7586078-7586692(+)	chr17:7586078-7587161(+)
ENSG00000160917	CPSF4	chr7	+	99453965	99454136	99454040	99454136	99452367	99452440	1339	12210817096	1014023557	1.09132e+23	6.42627e+16	174	99	0.0366222	0.23668	0.407,0.606,0.292,0.489	0.492,0.743,0.697,0.595,0.463,0.467,0.588,0.457	-0.114	chr7:99452440-99453966(+)	chr7:99452440-99454041(+)
ENSG00000160917	CPSF4	chr7	+	99453965	99454136	99454043	99454136	99452367	99452440	1340	13111018099	35138417	1.19133e+23	22515332434922	177	99	0.00796046	0.0742489	0.677,0.826,0.545,0.765	0.752,0.937,0.805,0.781,0.767,0.765,0.904,0.766	-0.106	chr7:99452440-99453966(+)	chr7:99452440-99454044(+)
ENSG00000160917	CPSF4	chr7	+	99454040	99454136	99454043	99454136	99452367	99452440	1341	1104224560	35138417	7.42733e+16	22515332434922	102	99	0.220453	0.819201	0.753,0.758,0.739,0.774	0.766,0.84,0.674,0.728,0.795,0.792,0.87,0.799	-0.027	chr7:99452440-99454041(+)	chr7:99452440-99454044(+)
ENSG00000130429	ARPC1B	chr7	+	99376432	99376574	99376443	99376574	99374729	99374781	1344	107	3202	51110113	30111003	110	99	1	1	0.0,0.31,NA,0.759	0.6,1.0,0.474,0.474,0.0,1.0,1.0,0.474	-0.271	chr7:99374781-99376433(+)	chr7:99374781-99376444(+)
ENSG00000130429	ARPC1B	chr7	+	99377337	99377439	99377357	99377439	99374729	99374781	1345	697750141	714656140	1.43679e+20	1.00381e+18	119	99	0.00216981	0.0267315	0.447,0.582,0.426,0.456	0.543,0.595,0.416,0.496,0.717,0.665,0.747,0.755	-0.139	chr7:99374781-99377338(+)	chr7:99374781-99377358(+)
ENSG00000130429	ARPC1B	chr7	+	99394028	99394119	99394032	99394119	99392670	99392876	1349	2629174017955178	34263572	4.52219e+31	4334424768385368	103	99	0.883516	1	0.987,0.985,0.98,0.986	0.99,0.981,0.984,0.988,0.984,0.99,0.965,0.982	0.001	chr7:99392876-99394029(+)	chr7:99392876-99394033(+)
ENSG00000078177	N4BP2	chr4	+	40142672	40142861	40142723	40142861	40136943	40137082	1350	1309973137	14181716	1.28861e+18	10562135115	150	99	0.0051074	0.0525024	0.86,0.784,0.739,0.85	0.894,0.919,0.925,0.864,0.902,0.901,0.97,0.744	-0.082	chr4:40137082-40142673(+)	chr4:40137082-40142724(+)
ENSG00000070669	ASNS	chr7	-	97854579	97854754	97854579	97854680	97855352	97855459	1351	32127657	44648699151	1524141926211613	6.9424e+16	173	99	0.00226079	0.0275486	0.039,0.125,0.059,0.178	0.111,0.246,0.17,0.163,0.142,0.137,0.071,0.071	-0.039	chr7:97854754-97855353(-)	chr7:97854680-97855353(-)
ENSG00000070669	ASNS	chr7	-	97868907	97869179	97868907	97869105	97869777	97869813	1353	8361121333311	952913	1.0378e+20	63712921	173	99	0.748899	1	0.982,0.928,0.963,0.932	0.908,0.936,0.887,0.981,0.986,0.909,0.974,0.989	0.005	chr7:97869179-97869778(-)	chr7:97869105-97869778(-)
ENSG00000198203	SULT1C2	chr2	+	108300795	108300935	108300837	108300935	108294228	108294354	1354	2000	3000	10000	300	141	99	1	1	0.319,NA,NA,NA	NA,NA,NA,1.0,NA,0.0,NA,NA	-0.181	chr2:108294354-108300796(+)	chr2:108294354-108300838(+)
ENSG00000127990	SGCE	chr7	-	94623324	94624249	94623324	94623397	94628201	94628359	1369	0	4110	2000000	210	198	99	1	1	0.0,0.0,0.0,NA	NA,1.0,NA,NA,NA,0.0,0.0,NA	-0.333	chr7:94624249-94628202(-)	chr7:94623397-94628202(-)
ENSG00000140443	IGF1R	chr15	+	98929557	98929660	98929560	98929660	98924524	98924684	1374	16171716	143215	4124535135191771	102292142019	102	99	0.135722	0.596868	0.526,0.846,0.892,0.509	0.799,0.921,0.639,0.702,0.895,0.902,1.0,0.784	-0.137	chr15:98924684-98929558(+)	chr15:98924684-98929561(+)
ENSG00000075303	SLC25A40	chr7	-	87856291	87856389	87856291	87856351	87858630	87858751	1375	4813539	862877120	1921481881224	1.75287e+20	137	99	4.41238e-06	0.000147617	0.287,0.025,0.247,0.19	0.073,0.049,0.133,0.033,0.063,0.047,0.258,0.123	0.09	chr7:87856389-87858631(-)	chr7:87856351-87858631(-)
ENSG00000172663	TMEM134	chr11	-	67465055	67465267	67465055	67465100	67467311	67467388	1377	35184262	10145205117	3825143420382038	1.07247e+18	198	99	0.95466	1	0.148,0.167,0.093,0.209	0.151,0.342,0.093,0.148,0.109,0.156,0.127,0.154	-0.006	chr11:67465267-67467312(-)	chr11:67465100-67467312(-)
ENSG00000172663	TMEM134	chr11	-	67467500	67467590	67467500	67467563	67468016	67468092	1378	45156482	52196	5216203836824157	117982201	126	99	0.346384	1	0.876,0.855,0.726,0.915	0.788,0.642,0.636,0.789,0.934,0.97,1.0,0.978	0.001	chr11:67467590-67468017(-)	chr11:67467563-67468017(-)
ENSG00000172663	TMEM134	chr11	-	67467500	67467590	67467500	67467563	67468027	67468092	1379	8743170142	27144428	1.41697e+18	3013172117291721	126	99	0.357598	1	0.717,0.707,0.752,0.799	0.787,0.807,0.764,0.771,0.756,0.783,0.714,0.805	-0.03	chr11:67467590-67468028(-)	chr11:67467563-67468028(-)
ENSG00000019991	HGF	chr7	-	81752119	81752262	81752119	81752247	81757188	81757303	1384	4012540	3415417	288134393721332	242101515681816	114	99	0.317892	1	0.505,0.41,0.521,0.671	0.503,0.776,0.53,0.713,0.843,0.479,0.385,0.635	-0.081	chr7:81752262-81757189(-)	chr7:81752247-81757189(-)
ENSG00000132793	LPIN3	chr20	+	41349088	41349172	41349091	41349172	41348618	41348887	1385	2010	1000	100	2000200	102	99	1	1	0.66,NA,1.0,NA	NA,0.0,NA,NA,NA,0.327,NA,NA	0.667	chr20:41348887-41349089(+)	chr20:41348887-41349092(+)
ENSG00000048140	TSPAN17	chr5	+	176652742	176652913	176652778	176652913	176651753	176651900	1386	16545202744270	4041	6.53581e+23	40100130	135	99	1	1	0.997,1.0,0.998,0.995	0.992,1.0,0.998,1.0,1.0,0.998,0.993,1.0	0	chr5:176651900-176652743(+)	chr5:176651900-176652779(+)
ENSG00000048140	TSPAN17	chr5	+	176652742	176652913	176652811	176652913	176651753	176651900	1387	22497293653380	3219824	8.74796e+25	12562314424713	168	99	0.117513	0.539922	0.976,0.958,0.963,0.982	0.977,0.893,0.963,0.98,0.98,0.951,0.985,0.949	0.01	chr5:176651900-176652743(+)	chr5:176651900-176652812(+)
ENSG00000048140	TSPAN17	chr5	+	176652778	176652913	176652811	176652913	176651753	176651900	1389	599209913111	3219824	2.25216e+21	12562314424713	132	99	0.107389	0.508242	0.934,0.892,0.893,0.954	0.934,0.743,0.89,0.944,0.929,0.825,0.958,0.808	0.039	chr5:176651900-176652779(+)	chr5:176651900-176652812(+)
ENSG00000147274	RBMX	chrX	-	136877914	136878086	136877914	136877964	136879016	136879123	1391	3082156135662452	2130	3.07223e+31	41420201	198	99	1	1	0.999,0.999,0.998,1.0	0.997,0.999,0.995,0.999,1.0,0.998,1.0,0.999	0.001	chrX:136878086-136879017(-)	chrX:136877964-136879017(-)
ENSG00000147274	RBMX	chrX	-	136879016	136879158	136879016	136879123	136879318	136879453	1392	30325235	161084018651221	474224701233149	1.64613e+26	134	99	0.92127	1	0.014,0.027,0.02,0.021	0.021,0.024,0.019,0.018,0.017,0.025,0.019,0.011	0.001	chrX:136879158-136879319(-)	chrX:136879123-136879319(-)
ENSG00000130726	TRIM28	chr19	+	58547791	58547906	58547801	58547906	58547596	58547713	1394	2107124335151269	2402	1.93816e+31	311110104	109	99	1	1	0.999,0.996,1.0,0.998	0.998,0.992,0.999,1.0,1.0,0.999,1.0,0.997	0	chr19:58547713-58547792(+)	chr19:58547713-58547802(+)
ENSG00000130726	TRIM28	chr19	+	58548861	58548910	58548885	58548910	58548739	58548776	1396	1749111629941063	1721467	1.82714e+31	142215313202721	123	99	0.674114	1	0.988,0.977,0.981,0.992	0.991,0.981,0.982,0.985,0.997,0.987,0.974,0.98	0	chr19:58548776-58548862(+)	chr19:58548776-58548886(+)
ENSG00000009950	MLXIPL	chr7	-	73596363	73596789	73596363	73596479	73596864	73596932	1400	900	0	561140000	1	198	99	1	1	NA,1.0,NA,NA	1.0,1.0,1.0,1.0,NA,NA,NA,0.0	0.2	chr7:73596789-73596865(-)	chr7:73596479-73596865(-)
ENSG00000009950	MLXIPL	chr7	-	73596638	73596789	73596638	73596786	73596864	73596932	1401	0	100	10000	0	102	99	1	1	NA,0.0,NA,NA	NA,NA,NA,1.0,NA,NA,NA,NA	-1	chr7:73596789-73596865(-)	chr7:73596786-73596865(-)
ENSG00000107186	MPDZ	chr9	-	13121738	13121954	13121738	13121932	13122086	13122170	1402	1000	3020	0	202	121	99	1	1	0.214,NA,0.0,NA	NA,NA,NA,NA,NA,0.0,NA,0.0	0.107	chr9:13121954-13122087(-)	chr9:13121932-13122087(-)
ENSG00000173559	NABP1	chr2	+	191683289	191683804	191683728	191683804	191682491	191682595	1404	1543029	10131051	624221298611	122412152518042	198	99	0.513869	1	0.429,0.133,0.6,0.221	0.2,0.333,0.077,0.412,0.367,0.182,1.0,0.116	0.01	chr2:191682595-191683290(+)	chr2:191682595-191683729(+)
ENSG00000105609	LILRB5	chr19	-	54254017	54254068	54254017	54254065	54254364	54254415	1406	9821190	59462	740219468	43114362813	102	99	0.173095	0.703078	0.617,0.836,0.755,0.0	0.629,0.564,0.0,0.122,0.244,0.593,0.615,0.374	0.159	chr19:54254068-54254365(-)	chr19:54254065-54254365(-)
ENSG00000108679	LGALS3BP	chr17	-	78972969	78973343	78972969	78973222	78974687	78974819	1408	22253813	3415558660	13216721641	1.07427e+18	198	99	0.0082458	0.0765907	0.031,0.185,0.031,0.098	0.057,0.2,0.043,0.038,0.018,0.013,0.019,0.008	0.037	chr17:78973343-78974688(-)	chr17:78973222-78974688(-)
ENSG00000198363	ASPH	chr8	-	61638321	61638363	61638321	61638360	61642887	61642920	1410	5684445	7127	50121616898733	600872504	102	99	0.425873	1	0.886,0.886,0.955,0.862	0.89,1.0,1.0,0.881,0.904,0.792,1.0,0.889	-0.022	chr8:61638363-61642888(-)	chr8:61638360-61642888(-)
ENSG00000242715	CCDC169	chr13	-	36283468	36283509	36283468	36283505	36283591	36283702	1413	1910410	3000	131062731568	20010200	103	99	1	1	0.859,1.0,1.0,NA	0.862,1.0,1.0,0.963,1.0,0.878,1.0,1.0	-0.01	chr13:36283509-36283592(-)	chr13:36283505-36283592(-)
ENSG00000158321	AUTS2	chr7	+	70764751	70765005	70764754	70765005	70762869	70763341	1414	3101324	107319	8967211230	2514232171254	102	99	0.0617433	0.34334	0.226,0.581,0.808,0.551	0.237,0.384,0.202,0.244,0.217,0.471,0.817,0.0	0.22	chr7:70763341-70764752(+)	chr7:70763341-70764755(+)
ENSG00000120949	TNFRSF8	chr1	+	12138228	12138436	12138231	12138436	12135587	12135613	1415	30210	1000	4046226816	113207	102	99	1	1	0.744,NA,1.0,1.0	1.0,NA,0.795,0.853,0.877,0.744,1.0,0.689	0.064	chr1:12135613-12138229(+)	chr1:12135613-12138232(+)
ENSG00000106610	STAG3L4	chr7	+	67308576	67309139	67308934	67309139	67305986	67306083	1417	33552461	676411052	9.17874e+16	9.7796e+16	198	99	0.00211887	0.0262486	0.198,0.301,0.098,0.37	0.319,0.331,0.381,0.376,0.446,0.483,0.399,0.226	-0.128	chr7:67306083-67308577(+)	chr7:67306083-67308935(+)
ENSG00000039650	PNKP	chr19	-	49865126	49865426	49865126	49865242	49866398	49866445	1420	511326456578	1351020	5.84396e+23	65474105	198	99	3.74276e-07	1.69063e-05	0.952,0.97,0.958,0.935	0.98,0.975,0.973,0.981,0.986,0.996,1.0,0.98	-0.03	chr19:49865426-49866399(-)	chr19:49865242-49866399(-)
ENSG00000039650	PNKP	chr19	-	49866398	49866528	49866398	49866445	49867053	49867217	1422	64245996	221177213294	1.13822e+16	2.85193e+22	182	99	0.690832	1	0.136,0.069,0.131,0.151	0.177,0.188,0.058,0.126,0.108,0.089,0.057,0.133	0.005	chr19:49866528-49867054(-)	chr19:49866445-49867054(-)
ENSG00000124104	SNX21	chr20	+	45840321	45840458	45840447	45840458	45838267	45838360	1423	2937	0	1820127415209	2230100	198	99	0.544304	1	1.0,1.0,1.0,1.0	1.0,0.833,0.75,0.538,1.0,0.882,1.0,1.0	0.125	chr20:45838360-45840322(+)	chr20:45838360-45840448(+)
ENSG00000108641	B9D1	chr17	-	19347783	19347880	19347783	19347872	19357839	19357951	1424	66389034	1100	4636384520445728	0	107	99	1	1	0.984,0.972,1.0,1.0	1.0,1.0,1.0,1.0,1.0,1.0,1.0,1.0	-0.011	chr17:19347880-19357840(-)	chr17:19347872-19357840(-)
ENSG00000001631	KRIT1	chr7	-	92242033	92242161	92242033	92242137	92244001	92244149	1426	1031	54244937	1100008	6522122527251638	123	99	0.599133	1	0.015,0.0,0.047,0.021	0.0,0.035,0.063,0.0,0.0,0.0,0.0,0.145	-0.01	chr7:92242161-92244002(-)	chr7:92242137-92244002(-)
ENSG00000129566	TEP1	chr14	-	20368797	20368902	20368797	20368880	20369343	20369576	1429	433845263	0	6923284462723839	20000000	121	99	1	1	1.0,1.0,1.0,1.0	0.966,1.0,1.0,1.0,1.0,1.0,1.0,1.0	0.004	chr14:20368902-20369344(-)	chr14:20368880-20369344(-)
ENSG00000129566	TEP1	chr14	-	20369343	20369576	20369343	20369554	20369673	20369779	1430	775234277	3218	1.02364e+17	10200512	121	99	0.030474	0.205429	0.955,0.955,0.965,0.966	0.988,1.0,0.941,1.0,1.0,0.945,0.979,0.968	-0.017	chr14:20369576-20369674(-)	chr14:20369554-20369674(-)
ENSG00000134644	PUM1	chr1	-	30965981	30966278	30965981	30966197	30967166	30967310	1433	341323246229	53424839	2.59483e+22	6.37638e+16	180	99	0.0159332	0.127301	0.78,0.809,0.738,0.764	0.693,0.778,0.711,0.634,0.816,0.702,0.69,0.746	0.052	chr1:30966278-30967167(-)	chr1:30966197-30967167(-)
ENSG00000134644	PUM1	chr1	-	30980061	30980166	30980061	30980163	30981311	30981405	1435	76366048	132937279	3037219236273053	7.61154e+17	102	99	0.728381	1	0.358,0.273,0.447,0.371	0.277,0.238,0.322,0.339,0.46,0.284,0.645,0.575	-0.03	chr1:30980166-30981312(-)	chr1:30980163-30981312(-)
ENSG00000134644	PUM1	chr1	-	30980061	30980178	30980061	30980163	30981311	30981405	1436	2120185	132937279	132323446210	7.61154e+17	114	99	0.71538	1	0.121,0.157,0.178,0.052	0.129,0.148,0.039,0.145,0.078,0.073,0.098,0.186	0.015	chr1:30980178-30981312(-)	chr1:30980163-30981312(-)
ENSG00000134644	PUM1	chr1	-	30980061	30980178	30980061	30980166	30981311	30981405	1437	2017164	75335847	11232323429	2837219035253052	111	99	0.625415	1	0.192,0.315,0.197,0.071	0.259,0.357,0.078,0.241,0.071,0.125,0.056,0.134	0.029	chr1:30980178-30981312(-)	chr1:30980166-30981312(-)
ENSG00000164776	PHKG1	chr7	-	56083649	56083724	56083649	56083715	56086969	56087024	1439	100	11924	1000000	621897312	108	99	1	1	0.0,0.092,0.0,0.0	0.0,0.042,0.0,0.0,0.0,0.0,0.0,0.0	0.018	chr7:56083724-56086970(-)	chr7:56083715-56086970(-)
ENSG00000120798	NR2C1	chr12	-	95028386	95028524	95028386	95028509	95031348	95031488	1440	7756100121	32101620	9.75431e+16	162643421021169	114	99	0.0678909	0.365597	0.676,0.829,0.844,0.84	0.84,0.643,0.385,0.735,0.796,0.768,0.735,0.79	0.086	chr12:95028524-95031349(-)	chr12:95028509-95031349(-)
ENSG00000133226	SRRM1	chr1	+	24651408	24651612	24651498	24651612	24649970	24650086	1444	989829716720	17192116	1.05613e+27	16151410121822	189	99	3.61648e-05	0.000914266	0.968,0.958,0.947,0.959	0.972,0.978,0.963,0.992,0.951,0.971,0.99,0.996	-0.019	chr1:24650086-24651409(+)	chr1:24650086-24651499(+)
ENSG00000133226	SRRM1	chr1	+	24652912	24653032	24652927	24653032	24652433	24652628	1446	516476376357	1000	6.77923e+24	1000	114	99	1	1	0.998,1.0,1.0,1.0	1.0,1.0,1.0,1.0,0.996,1.0,1.0,1.0	0	chr1:24652628-24652913(+)	chr1:24652628-24652928(+)
ENSG00000133226	SRRM1	chr1	+	24661309	24661396	24661312	24661396	24660718	24660799	1447	444361433266	1491217097	4.0762e+24	1.42234e+20	102	99	0.240467	0.867949	0.743,0.743,0.857,0.727	0.736,0.72,0.741,0.754,0.777,0.736,0.679,0.824	0.022	chr1:24660799-24661310(+)	chr1:24660799-24661313(+)
ENSG00000185347	TEDC1	chr14	+	105492106	105492309	105492147	105492309	105491621	105491700	1448	16811624397	9152428	1.96149e+22	1613141014615	140	99	0.000886346	0.0130833	0.93,0.845,0.877,0.71	0.897,0.89,0.844,0.934,0.897,0.959,0.983,0.958	-0.08	chr14:105491700-105492107(+)	chr14:105491700-105492148(+)
ENSG00000130304	SLC27A1	chr19	+	17487099	17487335	17487173	17487335	17486562	17486957	1449	40826	1022226	810315101103	1421033638614	173	99	0.964032	1	0.186,0.0,0.172,0.364	0.246,0.741,0.147,0.741,0.137,0.142,0.0,0.109	-0.102	chr19:17486957-17487100(+)	chr19:17486957-17487174(+)
ENSG00000232956	SNHG15	chr7	-	44983821	44984046	44983821	44983957	44984356	44984426	1450	139576212501081	311	1.6572e+29	310120100	188	99	1	1	1.0,0.993,0.998,0.998	0.997,0.999,1.0,0.996,1.0,0.999,1.0,1.0	-0.002	chr7:44984046-44984357(-)	chr7:44983957-44984357(-)
ENSG00000136286	MYO1G	chr7	-	44972114	44972274	44972114	44972225	44975173	44975227	1454	33102446	426415257875	39920312718014	7.33585e+24	148	99	2.73129e-08	1.68615e-06	0.049,0.016,0.059,0.034	0.034,0.01,0.019,0.015,0.021,0.014,0.0,0.012	0.024	chr7:44972274-44975174(-)	chr7:44972225-44975174(-)
ENSG00000172995	ARPP21	chr3	+	35737177	35737362	35737182	35737362	35729302	35729536	1460	22	1	1000100	0	104	99	1	1	NA,NA,NA,0.954	NA,1.0,NA,NA,NA,1.0,NA,NA	-0.046	chr3:35729536-35737178(+)	chr3:35729536-35737183(+)
ENSG00000169718	DUS1L	chr17	-	82058340	82058416	82058340	82058408	82058780	82058818	1461	539374826365	86398943	4.24287e+23	4448516940526550	107	99	0.485718	1	0.853,0.899,0.896,0.887	0.899,0.847,0.857,0.868,0.857,0.902,0.885,0.868	0.011	chr17:82058416-82058781(-)	chr17:82058408-82058781(-)
ENSG00000169718	DUS1L	chr17	-	82064125	82064234	82064125	82064201	82064822	82065069	1464	119110241449977	2424	1.00811e+27	33651400	132	99	1	1	0.998,0.995,0.998,0.995	0.996,0.996,0.99,0.994,0.998,0.995,1.0,1.0	0	chr17:82064234-82064823(-)	chr17:82064201-82064823(-)
ENSG00000169223	LMAN2	chr5	-	177337705	177337785	177337705	177337764	177338487	177338605	1466	10414981080817	11	1.2709e+27	4000	120	99	1	1	1.0,1.0,0.999,0.999	1.0,1.0,1.0,1.0,0.996,1.0,1.0,1.0	0	chr5:177337785-177338488(-)	chr5:177337764-177338488(-)
ENSG00000065883	CDK13	chr7	+	40092784	40093237	40092964	40093237	40088125	40088331	1467	694682124	40910874	1.34551e+18	52422268150851	198	99	0.177213	0.715221	0.463,0.719,0.275,0.456	0.563,0.873,0.714,0.739,0.316,0.422,0.484,0.472	-0.095	chr7:40088331-40092785(+)	chr7:40088331-40092965(+)
ENSG00000085514	PILRA	chr7	+	100399784	100400096	100399822	100400096	100399580	100399612	1469	2517281927	93126	3.55168e+23	9138283986	137	99	0.525675	1	0.953,0.945,0.983,0.963	0.966,0.903,0.919,0.92,0.99,0.967,0.948,0.982	0.012	chr7:100399612-100399785(+)	chr7:100399612-100399823(+)
ENSG00000138834	MAPK8IP3	chr16	+	1743331	1743476	1743334	1743476	1729486	1729578	1471	8710669170	133204112253	7.41236e+16	1.26263e+18	102	99	0.559905	1	0.388,0.335,0.374,0.395	0.363,0.312,0.347,0.339,0.452,0.341,0.764,0.446	-0.048	chr16:1729578-1743332(+)	chr16:1729578-1743335(+)
ENSG00000167515	TRAPPC2L	chr16	+	88858618	88858791	88858641	88858791	88857085	88857183	1473	471182507240	25103	3.00297e+23	52563206	122	99	0.55244	1	0.995,0.967,0.976,0.985	0.98,0.992,0.977,0.979,0.983,0.993,1.0,0.968	-0.003	chr16:88857183-88858619(+)	chr16:88857183-88858642(+)
ENSG00000078070	MCCC1	chr3	-	183086692	183086788	183086692	183086784	183094558	183094605	1478	120168	0	16032621769	100030	103	99	1	1	1.0,NA,1.0,1.0	1.0,NA,0.742,1.0,1.0,1.0,0.658,1.0	0.086	chr3:183086788-183094559(-)	chr3:183086784-183094559(-)
ENSG00000113231	PDE8B	chr5	+	77331345	77331459	77331401	77331459	77328997	77329057	1479	200	1140	10000	6610500	155	99	1	1	0.0,0.561,0.0,NA	NA,0.0,0.0,0.39,NA,0.0,NA,NA	0.09	chr5:77329057-77331346(+)	chr5:77329057-77331402(+)
ENSG00000146802	TMEM168	chr7	-	112772780	112773055	112772780	112772818	112775175	112775318	1481	8547122154	20	1.13256e+19	30100	198	99	1	1	1.0,1.0,0.968,1.0	1.0,1.0,1.0,0.944,1.0,0.985,1.0,1.0	0.001	chr7:112773055-112775176(-)	chr7:112772818-112775176(-)
ENSG00000102100	SLC35A2	chrX	-	48903183	48905482	48903183	48903465	48906391	48906543	1485	64458569	0	4474305996632560	1000001	198	99	1	1	1.0,1.0,1.0,1.0	1.0,0.974,1.0,1.0,1.0,1.0,1.0,0.968	0.007	chrX:48905482-48906392(-)	chrX:48903465-48906392(-)
ENSG00000102100	SLC35A2	chrX	-	48904745	48905482	48904745	48904892	48906391	48906543	1486	163112167167	971198572	9.61935e+20	9.11056e+17	198	99	0.926946	1	0.457,0.32,0.496,0.537	0.345,0.479,0.283,0.369,0.611,0.453,0.492,0.614	-0.003	chrX:48905482-48906392(-)	chrX:48904892-48906392(-)
ENSG00000102100	SLC35A2	chrX	-	48906391	48906543	48906391	48906508	48909813	48909996	1487	202195143129	0	1.74206e+21	102000	134	99	1	1	1.0,1.0,1.0,1.0	1.0,1.0,0.985,1.0,0.987,1.0,1.0,1.0	0.004	chrX:48906543-48909814(-)	chrX:48906508-48909814(-)
ENSG00000132780	NASP	chr1	+	45604916	45605016	45604935	45605016	45602254	45602365	1490	110	16268441871593	320210000	1.25899e+26	118	99	0.870739	1	0.0,0.001,0.0,0.0	0.021,0.0,0.002,0.0,0.0,0.0,0.0,0.0	-0.003	chr1:45602365-45604917(+)	chr1:45602365-45604936(+)
ENSG00000132780	NASP	chr1	+	45616625	45616703	45616700	45616703	45616336	45616393	1492	3134179642991269	0	2.55121e+31	2000	174	99	1	1	1.0,1.0,1.0,1.0	1.0,1.0,1.0,1.0,0.998,1.0,1.0,1.0	0	chr1:45616393-45616626(+)	chr1:45616393-45616701(+)
ENSG00000103544	VPS35L	chr16	+	19569243	19569591	19569423	19569591	19564850	19564950	1493	3018	874111368	21156008	1.27323e+19	198	99	0.695295	1	0.017,0.0,0.004,0.056	0.008,0.015,0.019,0.019,0.023,0.0,0.0,0.039	0.004	chr16:19564950-19569244(+)	chr16:19564950-19569424(+)
ENSG00000103544	VPS35L	chr16	+	19573118	19573241	19573123	19573241	19569423	19569591	1494	1074613697	11123	1.28523e+20	52137700	104	99	0.212272	0.798361	0.903,0.978,0.985,0.969	0.961,0.961,0.963,0.976,0.956,0.96,1.0,1.0	-0.013	chr16:19569591-19573119(+)	chr16:19569591-19573124(+)
ENSG00000139908	TSSK4	chr14	+	24207115	24207509	24207145	24207509	24206508	24206723	1497	81847	0	78364196	1000000	129	99	1	1	1.0,1.0,1.0,1.0	1.0,0.86,1.0,1.0,1.0,1.0,1.0,1.0	0.018	chr14:24206723-24207116(+)	chr14:24206723-24207146(+)
ENSG00000075790	BCAP29	chr7	+	107595866	107596002	107595868	107596002	107593954	107594105	1499	394171414139	11	3.113e+23	4010000	101	99	1	1	1.0,1.0,0.998,0.993	1.0,0.987,1.0,0.997,1.0,1.0,1.0,1.0	0	chr7:107594105-107595867(+)	chr7:107594105-107595869(+)
ENSG00000184009	ACTG1	chr17	-	81511187	81511803	81511187	81511626	81511902	81512142	1502	161203202225	7.35958e+16	2.11272e+23	1.36811e+37	198	99	0.00312278	0.0354253	0.011,0.017,0.014,0.01	0.008,0.01,0.008,0.008,0.006,0.007,0.012,0.007	0.005	chr17:81511803-81511903(-)	chr17:81511626-81511903(-)
ENSG00000184009	ACTG1	chr17	-	81511902	81512142	81511902	81512115	81512231	81512360	1503	1.25819e+18	3244	2.36422e+38	51424184	126	99	1	1	1.0,1.0,1.0,1.0	1.0,1.0,1.0,1.0,1.0,1.0,0.999,1.0	0	chr17:81512142-81512232(-)	chr17:81512115-81512232(-)
ENSG00000064932	SBNO2	chr19	-	1117322	1117499	1117322	1117469	1119010	1119164	1506	347629312768	1001	3.55882e+23	12000	129	99	1	1	0.996,1.0,1.0,0.998	1.0,1.0,1.0,0.998,0.993,1.0,1.0,1.0	0	chr19:1117499-1119011(-)	chr19:1117469-1119011(-)
ENSG00000164649	CDCA7L	chr7	-	21911616	21911754	21911616	21911751	21916753	21916894	1507	16349225235	11138137137	2.80103e+23	1.60661e+20	102	99	0.00906748	0.0825082	0.588,0.556,0.614,0.625	0.629,0.602,0.701,0.67,0.63,0.642,0.944,0.692	-0.093	chr7:21911754-21916754(-)	chr7:21911751-21916754(-)
ENSG00000151640	DPYSL4	chr10	+	132192282	132192520	132192368	132192520	132190746	132190835	1508	5	1	10000000	0	185	99	1	1	NA,NA,NA,0.728	1.0,NA,NA,NA,NA,NA,NA,NA	-0.272	chr10:132190835-132192283(+)	chr10:132190835-132192369(+)
ENSG00000089280	FUS	chr16	+	31183857	31184002	31183860	31184002	31182512	31182664	1510	204898925821621	8864401034728	1.67012e+30	6.64554e+23	102	99	0.669909	1	0.692,0.686,0.708,0.684	0.709,0.678,0.695,0.694,0.704,0.689,0.711,0.713	-0.007	chr16:31182664-31183858(+)	chr16:31182664-31183861(+)
ENSG00000089280	FUS	chr16	+	31189119	31189226	31189122	31189226	31188324	31188357	1515	54358237	2863118742442245	2529315725692334	2.34715e+31	102	99	0.0904759	0.451733	0.018,0.028,0.018,0.016	0.01,0.019,0.016,0.016,0.014,0.021,0.015,0.015	0.004	chr16:31188357-31189120(+)	chr16:31188357-31189123(+)
ENSG00000079134	THOC1	chr18	-	224083	224200	224083	224179	224923	224994	1521	148214	196139273129	23841211203	1.5922e+20	120	99	0.597267	1	0.056,0.045,0.06,0.025	0.107,0.029,0.027,0.05,0.016,0.091,0.0,0.03	0.003	chr18:224200-224924(-)	chr18:224179-224924(-)
ENSG00000079134	THOC1	chr18	-	247848	247957	247848	247908	252538	252612	1525	2248924297	173438	1.70193e+22	55023160673	148	99	0.37613	1	0.898,0.636,0.982,0.89	0.958,0.72,0.726,0.903,1.0,0.955,0.933,0.97	-0.044	chr18:247957-252539(-)	chr18:247908-252539(-)
ENSG00000122644	ARL4A	chr7	+	12688165	12689176	12688168	12689176	12686907	12687043	1528	184191214145	12492122117	3.02329e+23	1.76162e+21	102	99	0.637643	1	0.59,0.668,0.63,0.546	0.625,0.663,0.6,0.593,0.65,0.553,0.716,0.584	-0.014	chr7:12687043-12688166(+)	chr7:12687043-12688169(+)
ENSG00000121236	TRIM6	chr11	+	5610404	5610561	5610534	5610561	5610144	5610245	1532	1000	16188	0	1951724520531	198	99	1	1	0.333,0.0,0.0,0.0	0.0,0.0,0.0,0.0,0.0,0.0,0.0,0.0	0.083	chr11:5610245-5610405(+)	chr11:5610245-5610535(+)
ENSG00000130822	PNCK	chrX	-	153672565	153672784	153672565	153672697	153673008	153673078	1537	0	10	10000	0	186	99	1	1	NA,NA,0.0,NA	NA,NA,NA,1.0,NA,NA,NA,NA	-1	chrX:153672784-153673009(-)	chrX:153672697-153673009(-)
ENSG00000196204	RNF216P1	chr7	+	4984909	4985075	4984961	4985075	4983670	4983773	1538	60676096	61637	6772705842527169	5111839310819	151	99	0.375859	1	0.868,0.978,0.384,0.9	0.898,0.811,0.718,0.494,0.902,0.773,0.853,0.704	0.013	chr7:4983773-4984910(+)	chr7:4983773-4984962(+)
ENSG00000196204	RNF216P1	chr7	+	4989033	4989177	4989062	4989177	4984909	4985075	1539	122298	41337654	86158092217	5340407831347948	128	99	0.412397	1	0.185,0.34,0.084,0.103	0.105,0.104,0.225,0.073,0.0,0.17,0.177,0.215	0.044	chr7:4985075-4989034(+)	chr7:4985075-4989063(+)
ENSG00000141867	BRD4	chr19	-	15268153	15268281	15268153	15268240	15268904	15269042	1540	32294644	10121316	22256432515637	162623078522	140	99	0.00867893	0.0797519	0.694,0.631,0.714,0.66	0.493,0.405,0.68,0.503,0.716,0.57,0.459,0.543	0.129	chr19:15268281-15268905(-)	chr19:15268240-15268905(-)
ENSG00000106263	EIF3B	chr7	+	2380203	2380740	2380278	2380740	2379393	2379511	1543	8947721539517	291218622132	7.44985e+24	2.45226e+23	174	99	0.5469	1	0.636,0.668,0.585,0.69	0.633,0.712,0.647,0.694,0.639,0.657,0.616,0.607	-0.006	chr7:2379511-2380204(+)	chr7:2379511-2380279(+)
ENSG00000143420	ENSA	chr1	-	150625641	150625808	150625641	150625802	150627466	150627592	1546	1683118115851322	10	2.18321e+31	50001013	105	99	1	1	1.0,1.0,0.999,1.0	0.998,1.0,1.0,1.0,0.999,1.0,1.0,0.998	0	chr1:150625808-150627467(-)	chr1:150625802-150627467(-)
ENSG00000130024	PHF10	chr6	-	169717822	169717906	169717822	169717900	169718787	169718918	1547	362283489191	705510432	3.06349e+23	6582687422464635	105	99	0.29932	0.995417	0.83,0.829,0.816,0.849	0.816,0.801,0.725,0.812,0.877,0.856,0.735,0.846	0.022	chr6:169717906-169718788(-)	chr6:169717900-169718788(-)
ENSG00000137752	CASP1	chr11	-	105034207	105034474	105034207	105034388	105035106	105035147	1554	32667226454	1051618	3.81103e+21	2074171400	185	99	0.0282863	0.194505	0.946,0.878,0.883,0.931	0.911,0.886,0.92,0.936,0.991,0.969,1.0,1.0	-0.042	chr11:105034474-105035107(-)	chr11:105034388-105035107(-)
ENSG00000186862	PDZD7	chr10	-	101010271	101010883	101010271	101010879	101011689	101011761	1555	24	1	5211131200	2	103	99	1	1	NA,NA,1.0,0.794	1.0,1.0,1.0,1.0,1.0,1.0,NA,0.0	0.04	chr10:101010883-101011690(-)	chr10:101010879-101011690(-)
ENSG00000002586	CD99	chrX	+	2738199	2738256	2738202	2738256	2726259	2726373	1562	775519795994	66607093	6.93443e+24	5.73634e+16	102	99	0.774675	1	0.919,0.894,0.917,0.912	0.922,0.923,0.896,0.92,0.905,0.922,0.904,0.899	-0.001	chrX:2726373-2738200(+)	chrX:2726373-2738203(+)
ENSG00000203711	C6orf99	chr6	+	158895220	158895366	158895225	158895366	158873527	158873621	1564	10	0	503	10000000	104	99	1	1	NA,NA,1.0,NA	0.0,NA,NA,NA,NA,1.0,NA,1.0	0.333	chr6:158873621-158895221(+)	chr6:158873621-158895226(+)
ENSG00000122335	SERAC1	chr6	-	158116184	158117821	158116184	158116282	158119028	158119170	1565	541715	0	195715111316	20000	198	99	1	1	1.0,1.0,1.0,1.0	1.0,1.0,1.0,0.789,1.0,1.0,1.0,1.0	0.026	chr6:158117821-158119029(-)	chr6:158116282-158119029(-)
ENSG00000122335	SERAC1	chr6	-	158119028	158119170	158119028	158119120	158120424	158120575	1566	1321322	1064	1453379709	40302411	149	99	0.697021	1	0.896,1.0,0.59,0.785	0.699,1.0,0.399,1.0,0.749,0.538,0.0,0.857	0.162	chr6:158119170-158120425(-)	chr6:158119120-158120425(-)
ENSG00000122335	SERAC1	chr6	-	158150452	158150589	158150452	158150563	158155314	158155351	1567	1212128	3000	12101728191004	10000	125	99	1	1	0.76,1.0,1.0,1.0	1.0,1.0,1.0,0.957,1.0,1.0,NA,1.0	-0.054	chr6:158150589-158155315(-)	chr6:158150563-158155315(-)
ENSG00000122335	SERAC1	chr6	-	158150452	158150589	158150452	158150587	158158272	158158364	1570	3276	0	2510112971382	10000	101	99	1	1	1.0,1.0,1.0,1.0	1.0,1.0,1.0,0.966,1.0,1.0,1.0,1.0	0.004	chr6:158150589-158158273(-)	chr6:158150587-158158273(-)
ENSG00000049618	ARID1B	chr6	+	157190037	157190210	157190040	157190210	157189641	157189780	1571	13093228210	103116	1.72771e+20	68891227	102	99	0.814002	1	0.927,0.968,0.953,0.971	0.965,0.903,0.938,0.954,0.987,0.988,0.943,0.939	0.003	chr6:157189780-157190038(+)	chr6:157189780-157190041(+)
ENSG00000074706	IPCEF1	chr6	-	154247448	154247488	154247448	154247485	154265911	154265964	1572	3820452	246021	3922747634292103	392242631222069	102	99	0.112299	0.525913	0.606,0.764,1.0,0.706	0.493,0.493,0.631,0.539,0.733,0.561,1.0,0.592	0.139	chr6:154247488-154265912(-)	chr6:154247485-154265912(-)
ENSG00000112031	MTRF1L	chr6	-	152991184	152991416	152991184	152991321	152992856	152992974	1574	151947374	791006765	6.41511e+18	5.88489e+16	194	99	0.545739	1	0.494,0.324,0.357,0.367	0.36,0.478,0.395,0.465,0.243,0.278,0.352,0.287	0.028	chr6:152991416-152992857(-)	chr6:152991321-152992857(-)
ENSG00000112031	MTRF1L	chr6	-	152995135	152995319	152995135	152995294	152998549	152998629	1575	108696555	136985859	5.83164e+16	6.31201e+18	124	99	0.691617	1	0.388,0.36,0.472,0.427	0.424,0.171,0.325,0.297,0.635,0.498,0.466,0.415	0.008	chr6:152995319-152998550(-)	chr6:152995294-152998550(-)
ENSG00000092853	CLSPN	chr1	-	35749632	35749811	35749632	35749652	35751249	35751506	1576	14410714946	1011	1.84173e+18	40	198	99	1	1	0.986,1.0,0.987,0.958	1.0,1.0,1.0,1.0,1.0,1.0,0.89,1.0	-0.003	chr1:35749811-35751250(-)	chr1:35749652-35751250(-)
ENSG00000164062	APEH	chr3	+	49676055	49676515	49676377	49676515	49675890	49675966	1577	5932551018364	1661712	6.21235e+23	711218145208	198	99	1	1	0.949,0.955,0.968,0.938	0.978,0.992,0.937,0.932,0.945,0.984,0.861,0.967	0.003	chr3:49675966-49676056(+)	chr3:49675966-49676378(+)
ENSG00000164062	APEH	chr3	+	49682827	49682945	49682842	49682945	49682545	49682736	1579	91114	6092991117474	1610692374	5.6828e+23	114	99	0.518195	1	0.013,0.003,0.008,0.007	0.024,0.03,0.014,0.014,0.003,0.004,0.018,0.007	-0.007	chr3:49682736-49682828(+)	chr3:49682736-49682843(+)
ENSG00000055211	GINM1	chr6	+	149580590	149580723	149580592	149580723	149579833	149579990	1580	9342	208243155131	71410161200	1.98431e+23	101	99	0.724753	1	0.041,0.012,0.025,0.015	0.033,0.031,0.03,0.031,0.006,0.007,0.0,0.0	0.006	chr6:149579990-149580591(+)	chr6:149579990-149580593(+)
ENSG00000144136	SLC20A1	chr2	+	112658824	112659094	112658950	112659094	112657121	112657241	1585	712562606331	1110182	5.14101e+24	7211338569	198	99	0.172343	0.701042	0.97,0.966,0.944,0.988	0.973,0.96,0.993,0.926,0.937,0.969,0.967,0.893	0.015	chr2:112657241-112658825(+)	chr2:112657241-112658951(+)
ENSG00000144136	SLC20A1	chr2	+	112658824	112659094	112658973	112659094	112657121	112657241	1586	795647631348	32601110	5.50114e+24	1585194112183710	198	99	0.101989	0.491431	0.925,0.844,0.966,0.946	0.948,0.871,0.888,0.92,0.911,0.902,0.846,0.907	0.021	chr2:112657241-112658825(+)	chr2:112657241-112658974(+)
ENSG00000144136	SLC20A1	chr2	+	112658950	112659094	112658973	112659094	112657121	112657241	1587	23219014881	32601110	1.17315e+19	1585194112183710	122	99	0.0411377	0.256925	0.855,0.72,0.916,0.868	0.864,0.75,0.729,0.828,0.757,0.72,0.695,0.839	0.067	chr2:112657241-112658951(+)	chr2:112657241-112658974(+)
ENSG00000104408	EIF3E	chr8	-	108239957	108240098	108239957	108240075	108241798	108241913	1588	53336966	4056218153883003	5837539627742823	4.1963e+31	122	99	0.163453	0.676451	0.01,0.012,0.01,0.018	0.011,0.01,0.014,0.011,0.007,0.011,0.009,0.007	0.003	chr8:108240098-108241799(-)	chr8:108240075-108241799(-)
ENSG00000118495	PLAGL1	chr6	-	143960468	143960556	143960468	143960542	143964786	143964818	1591	4063818	58496755	331541232239746	9335578970931954	113	99	0.678201	1	0.377,0.097,0.332,0.223	0.237,0.273,0.387,0.185,0.216,0.269,0.244,0.427	-0.022	chr6:143960556-143964787(-)	chr6:143960542-143964787(-)
ENSG00000118495	PLAGL1	chr6	-	143960468	143960580	143960468	143960542	143964786	143964818	1592	82179	58496755	1751312914213	9335578970931954	137	99	0.769222	1	0.091,0.029,0.155,0.106	0.117,0.094,0.141,0.089,0.085,0.098,0.071,0.148	-0.01	chr6:143960580-143964787(-)	chr6:143960542-143964787(-)
ENSG00000118495	PLAGL1	chr6	-	143960468	143960580	143960468	143960556	143964786	143964818	1593	65	3242714	53445405	211332151829538	123	99	0.84027	1	0.0,0.0,0.152,0.223	0.161,0.157,0.091,0.177,0.183,0.1,0.0,0.096	-0.027	chr6:143960580-143964787(-)	chr6:143960556-143964787(-)
ENSG00000118495	PLAGL1	chr6	-	143964786	143966230	143964786	143964818	143968906	143968978	1594	44203340	83223	622942752761745	1977172329523	198	99	0.133742	0.591193	0.733,0.769,0.429,0.87	0.62,0.674,0.75,0.688,0.37,0.513,0.412,0.495	0.135	chr6:143966230-143968907(-)	chr6:143964818-143968907(-)
ENSG00000118495	PLAGL1	chr6	-	143966157	143966212	143966157	143966198	143968906	143968978	1595	1712214	30163225	34726252334338	6212556336493252	113	99	0.753434	1	0.332,0.052,0.376,0.329	0.325,0.338,0.293,0.258,0.359,0.378,0.076,0.39	-0.03	chr6:143966212-143968907(-)	chr6:143966198-143968907(-)
ENSG00000118495	PLAGL1	chr6	-	143966157	143966230	143966157	143966198	143968906	143968978	1596	43224142	30163225	6236549136871334	6212556336493252	131	99	0.205783	0.783749	0.52,0.51,0.492,0.559	0.43,0.694,0.426,0.522,0.43,0.573,0.235,0.331	0.065	chr6:143966230-143968907(-)	chr6:143966198-143968907(-)
ENSG00000118495	PLAGL1	chr6	-	143966157	143966285	143966157	143966198	143968906	143968978	1597	26203230	30163225	4425405924851834	6212556336493252	186	99	0.44325	1	0.316,0.4,0.347,0.39	0.274,0.526,0.279,0.333,0.262,0.48,0.23,0.258	0.033	chr6:143966285-143968907(-)	chr6:143966198-143968907(-)
ENSG00000118495	PLAGL1	chr6	-	143966157	143966230	143966157	143966212	143968906	143968978	1598	37213231	110133	4431348128701331	1626151517335	117	99	0.175417	0.709746	0.74,1.0,0.676,0.897	0.699,0.929,0.827,0.82,0.612,0.777,0.786,0.428	0.094	chr6:143966230-143968907(-)	chr6:143966212-143968907(-)
ENSG00000118495	PLAGL1	chr6	-	143966157	143966285	143966157	143966212	143968906	143968978	1599	20192319	110133	2620204916681831	1626151517335	172	99	0.304637	1	0.511,1.0,0.505,0.785	0.483,0.852,0.657,0.653,0.38,0.697,0.775,0.338	0.096	chr6:143966285-143968907(-)	chr6:143966212-143968907(-)
ENSG00000118495	PLAGL1	chr6	-	143966157	143966285	143966157	143966230	143968906	143968978	1600	12131313	29152225	1818163811511228	362930702353728	154	99	0.335242	1	0.21,0.358,0.275,0.251	0.243,0.285,0.255,0.259,0.235,0.382,0.524,0.391	-0.048	chr6:143966285-143968907(-)	chr6:143966230-143968907(-)
ENSG00000160613	PCSK7	chr11	-	117208896	117209053	117208896	117209046	117218465	117218568	1601	11640276210	164	1.32749e+20	20121700	106	99	0.664505	1	1.0,0.974,0.977,0.98	1.0,0.972,1.0,0.994,0.98,0.906,1.0,1.0	0.001	chr11:117209053-117218466(-)	chr11:117209046-117218466(-)
ENSG00000154358	OBSCN	chr1	+	228339941	228340101	228339944	228340101	228338852	228339026	1603	1109	73925	230130431	50165400	102	99	0.0098197	0.088062	0.122,0.244,0.0,0.259	0.28,1.0,0.0,0.678,0.0,0.493,1.0,1.0	-0.4	chr1:228339026-228339942(+)	chr1:228339026-228339945(+)
ENSG00000154358	OBSCN	chr1	+	228377930	228378006	228377936	228378006	228377488	228377712	1604	1121453	10	966232103	0	105	99	1	1	1.0,1.0,0.93,1.0	1.0,1.0,1.0,1.0,1.0,1.0,NA,1.0	-0.017	chr1:228377712-228377931(+)	chr1:228377712-228377937(+)
ENSG00000027697	IFNGR1	chr6	-	137206135	137206308	137206135	137206206	137206962	137207077	1605	757612225922	24134938111	1.16019e+29	1.16342e+20	198	99	7.52311e-07	3.12503e-05	0.611,0.467,0.748,0.806	0.833,0.731,0.844,0.888,0.982,0.834,0.856,0.849	-0.194	chr6:137206308-137206963(-)	chr6:137206206-137206963(-)
ENSG00000029363	BCLAF1	chr6	-	136271994	136272079	136271994	136272076	136273081	136273187	1608	1506155812791028	17211112	1.62819e+28	6163113948	102	99	0.632182	1	0.989,0.986,0.991,0.988	0.996,0.991,0.997,0.995,0.994,0.992,0.991,0.992	-0.005	chr6:136272079-136273082(-)	chr6:136272076-136273082(-)
ENSG00000029363	BCLAF1	chr6	-	136275842	136276508	136275842	136275989	136277864	136278770	1609	11981323897711	45207	1.20115e+26	583320515	198	99	0.0639339	0.349614	0.993,0.992,0.957,0.981	0.992,0.99,0.994,0.997,0.986,1.0,0.967,0.948	-0.003	chr6:136276508-136277865(-)	chr6:136275989-136277865(-)
ENSG00000029363	BCLAF1	chr6	-	136277864	136278776	136277864	136278770	136279762	136279876	1611	13731325924883	59365222	1.37118e+26	756125493142750	105	99	0.575008	1	0.956,0.972,0.944,0.974	0.945,0.965,0.974,0.973,0.935,0.953,0.975,0.945	0.003	chr6:136278776-136279763(-)	chr6:136278770-136279763(-)
ENSG00000135976	ANKRD36	chr2	+	97224805	97224879	97224808	97224879	97219173	97219246	1612	26402635	17503629	403978248322234	363753386252035	102	99	0.623721	1	0.597,0.437,0.412,0.539	0.519,0.506,0.588,0.38,0.564,0.554,0.516,0.485	-0.018	chr2:97219246-97224806(+)	chr2:97219246-97224809(+)
ENSG00000130684	ZNF337	chr20	-	25685995	25686249	25685995	25686122	25686390	25686466	1614	5527	42236371	112481004	3125294236432422	198	99	0.787033	1	0.056,0.098,0.016,0.047	0.016,0.194,0.065,0.087,0.014,0.0,0.0,0.083	-0.003	chr20:25686249-25686391(-)	chr20:25686122-25686391(-)
ENSG00000118520	ARG1	chr6	+	131579086	131579285	131579110	131579285	131576662	131576735	1618	12329812	188610623631119	7238852849121459	1.77715e+30	123	99	0.092678	0.459851	0.05,0.022,0.017,0.009	0.032,0.02,0.027,0.011,0.029,0.034,0.01,0.028	0.001	chr6:131576735-131579087(+)	chr6:131576735-131579111(+)
ENSG00000198945	L3MBTL3	chr6	+	130049650	130049830	130049755	130049830	130049281	130049393	1619	16013	24211638	34002040	189101712702	198	99	0.0791001	0.406515	0.02,0.125,0.0,0.146	0.077,0.182,0.0,0.0,0.077,0.0,1.0,0.0	-0.094	chr6:130049393-130049651(+)	chr6:130049393-130049756(+)
ENSG00000172889	EGFL7	chr9	+	136664691	136664785	136664694	136664785	136663407	136663623	1621	1610	31210	71000401	20051400	102	99	1	1	NA,0.244,0.327,0.493	0.773,1.0,NA,0.0,0.0,0.493,NA,1.0	-0.19	chr9:136663623-136664692(+)	chr9:136663623-136664695(+)
ENSG00000182149	IST1	chr16	+	71924768	71924817	71924772	71924817	71923287	71923380	1623	456679448347	12657	2.95678e+24	1127328109336	103	99	0.000140484	0.00295624	0.973,0.991,0.989,0.979	0.963,0.96,0.993,0.974,0.966,0.955,0.944,0.979	0.016	chr16:71923380-71924769(+)	chr16:71923380-71924773(+)
ENSG00000093144	ECHDC1	chr6	-	127315933	127316081	127315933	127315974	127316449	127316502	1627	22102	1153	2240102	30133127	198	99	0.00312645	0.0354309	0.5,0.5,0.5,0.25	0.0,1.0,0.5,0.4,0.0,0.333,0.0,0.125	0.143	chr6:127316081-127316450(-)	chr6:127315974-127316450(-)
ENSG00000203760	CENPW	chr6	+	126346204	126346318	126346244	126346318	126340173	126340399	1628	14126361299392	61006	9.71123e+27	3110260600	139	99	1	1	0.994,0.978,1.0,0.979	0.996,0.988,1.0,0.976,1.0,0.992,1.0,1.0	-0.006	chr6:126340399-126346205(+)	chr6:126340399-126346245(+)
ENSG00000133997	MED6	chr14	-	70592879	70593009	70592879	70592988	70593295	70593378	1634	16251017	111978372	2616272922151119	7.38218e+18	120	99	0.566328	1	0.106,0.175,0.09,0.163	0.227,0.139,0.109,0.07,0.312,0.164,0.078,0.25	-0.035	chr14:70593009-70593296(-)	chr14:70592988-70593296(-)
ENSG00000133997	MED6	chr14	-	70596610	70596702	70596610	70596698	70597617	70597777	1635	143149109114	1505	1.49167e+21	10100000	103	99	0.472513	1	0.993,0.966,1.0,0.956	0.993,1.0,0.995,1.0,1.0,1.0,1.0,1.0	-0.02	chr14:70596702-70597618(-)	chr14:70596698-70597618(-)
ENSG00000133997	MED6	chr14	-	70596610	70596742	70596610	70596698	70597617	70597777	1636	7323	1505	254102006	10100000	143	99	1	1	0.829,0.293,1.0,0.293	0.581,1.0,0.735,1.0,1.0,NA,NA,1.0	-0.282	chr14:70596742-70597618(-)	chr14:70596698-70597618(-)
ENSG00000133997	MED6	chr14	-	70596610	70596742	70596610	70596702	70597617	70597777	1637	6010	142146108111	3020002	1.47165e+21	139	99	1	1	0.029,0.0,0.007,0.0	0.0,0.013,0.0,0.003,0.0,0.0,0.0,0.02	0.005	chr14:70596742-70597618(-)	chr14:70596702-70597618(-)
ENSG00000068831	RASGRP2	chr11	-	64727295	64727363	64727295	64727360	64728862	64729042	1638	5143105133	90974110852192	1.06547e+18	1.83182e+29	102	99	0.520459	1	0.052,0.053,0.086,0.056	0.053,0.06,0.05,0.065,0.069,0.078,0.082,0.069	-0.004	chr11:64727363-64728863(-)	chr11:64727360-64728863(-)
ENSG00000068831	RASGRP2	chr11	-	64740367	64740449	64740367	64740446	64740947	64741079	1640	654384237	23519	7.87262e+16	464780211	102	99	0.97563	1	0.969,0.933,0.942,0.924	0.95,0.921,0.937,0.914,0.886,1.0,0.943,0.902	0.01	chr11:64740449-64740948(-)	chr11:64740446-64740948(-)
ENSG00000068831	RASGRP2	chr11	-	64742009	64742112	64742009	64742032	64742793	64742937	1641	1549129215873018	5211470130	2.38016e+30	1.45198e+19	179	99	0.0397724	0.252349	0.943,0.862,0.926,0.928	0.901,0.821,0.834,0.9,0.942,0.942,0.938,0.917	0.015	chr11:64742112-64742794(-)	chr11:64742032-64742794(-)
ENSG00000255571	MIR9-3HG	chr15	+	89388500	89388581	89388503	89388581	89387816	89387881	1642	31003	1021	102720005	61003000	102	99	1	1	0.744,1.0,0.0,0.744	0.618,0.66,1.0,1.0,0.0,NA,NA,1.0	-0.091	chr15:89387881-89388501(+)	chr15:89387881-89388504(+)
ENSG00000134453	RBM17	chr10	+	6106140	6106238	6106143	6106238	6104930	6105097	1643	708534844501	6030	6.14859e+24	40470105	102	99	1	1	0.991,1.0,0.996,1.0	0.993,1.0,0.993,0.994,1.0,0.998,1.0,0.986	0.001	chr10:6105097-6106141(+)	chr10:6105097-6106144(+)
ENSG00000071889	FAM3A	chrX	-	154507810	154507882	154507810	154507861	154508288	154508347	1644	29164743	17784207168	3923152323372510	1.31911e+20	120	99	0.747712	1	0.119,0.136,0.158,0.174	0.197,0.173,0.11,0.114,0.162,0.224,0.235,0.061	-0.013	chrX:154507882-154508289(-)	chrX:154507861-154508289(-)
ENSG00000071889	FAM3A	chrX	-	154508473	154508652	154508473	154508597	154511847	154511871	1645	21105322	322111379280	262515361813529	1.6618e+22	154	99	0.316419	1	0.04,0.055,0.082,0.048	0.091,0.082,0.05,0.075,0.066,0.043,0.033,0.079	-0.009	chrX:154508652-154511848(-)	chrX:154508597-154511848(-)
ENSG00000071889	FAM3A	chrX	-	154508473	154508811	154508473	154508597	154511847	154511871	1646	38134830	322111379280	2733204913171025	1.6618e+22	198	99	0.540734	1	0.056,0.055,0.06,0.051	0.075,0.084,0.051,0.079,0.038,0.044,0.051,0.055	-0.004	chrX:154508811-154511848(-)	chrX:154508597-154511848(-)
ENSG00000071889	FAM3A	chrX	-	154508473	154508811	154508473	154508652	154511847	154511871	1647	31102221	32188	142611314121115	965963511	198	99	0.374555	1	0.838,0.714,0.379,0.568	0.438,0.684,0.524,0.633,0.25,0.667,0.524,0.405	0.109	chrX:154508811-154511848(-)	chrX:154508652-154511848(-)
ENSG00000071889	FAM3A	chrX	-	154512313	154512431	154512313	154512411	154512822	154512936	1649	251111	58378168	73311210	1837286634614282	119	99	0.0321762	0.21413	0.028,0.101,0.102,0.119	0.0,0.136,0.082,0.036,0.024,0.013,0.038,0.092	0.035	chrX:154512431-154512823(-)	chrX:154512411-154512823(-)
ENSG00000108622	ICAM2	chr17	-	64005106	64005373	64005106	64005137	64006630	64006735	1654	353163793406	2165	3.22122e+23	0	198	99	0.807049	1	0.989,0.988,0.985,0.976	1.0,1.0,1.0,1.0,1.0,1.0,1.0,1.0	-0.016	chr17:64005373-64006631(-)	chr17:64005137-64006631(-)
ENSG00000108622	ICAM2	chr17	-	64006630	64006735	64006630	64006671	64020522	64020625	1658	224132598274	725629	2.29912e+22	12615227211329	163	99	0.324845	1	0.951,0.976,0.866,0.852	0.921,0.902,0.888,0.917,0.951,0.941,0.917,0.802	0.006	chr17:64006735-64020523(-)	chr17:64006671-64020523(-)
ENSG00000185339	TCN2	chr22	+	30612872	30613042	30612884	30613042	30610870	30611063	1661	107484552	0	6.64524e+16	10000500	111	99	1	1	1.0,1.0,1.0,1.0	0.983,1.0,1.0,1.0,1.0,0.971,1.0,1.0	0.006	chr22:30611063-30612873(+)	chr22:30611063-30612885(+)
ENSG00000197498	RPF2	chr6	+	110988987	110989065	110989027	110989065	110985005	110985138	1662	31	1643732545	201000	1.38797e+18	139	99	1	1	0.0,0.0,0.007,0.016	0.0,0.0,0.02,0.0,0.008,0.0,0.0,0.0	0.002	chr6:110985138-110988988(+)	chr6:110985138-110989028(+)
ENSG00000116337	AMPD2	chr1	+	109629795	109629916	109629799	109629916	109629326	109629490	1664	298226281402	16111635	4.95228e+23	1917256132028	103	99	0.0367711	0.237366	0.947,0.952,0.944,0.917	0.962,0.928,0.952,0.937,0.986,0.99,1.0,0.944	-0.022	chr1:109629490-109629796(+)	chr1:109629490-109629800(+)
ENSG00000183137	CEP57L1	chr6	+	109150117	109150239	109150165	109150239	109146757	109146937	1665	81710838	84138	9121248426662136	132390241	147	99	0.0588411	0.332618	0.872,0.541,0.848,0.762	0.825,0.876,0.843,0.863,1.0,0.957,0.78,0.959	-0.132	chr6:109146937-109150118(+)	chr6:109146937-109150166(+)
ENSG00000183137	CEP57L1	chr6	+	109159217	109159462	109159268	109159462	109159024	109159102	1666	150166	5338726	9271527017	52820221730421	150	99	0.23577	0.856846	0.157,0.0,0.108,0.132	0.103,0.142,0.188,0.31,0.072,0.133,0.0,0.348	-0.063	chr6:109159102-109159218(+)	chr6:109159102-109159269(+)
ENSG00000183137	CEP57L1	chr6	+	109159217	109159462	109159340	109159462	109159024	109159102	1667	7749921	0	721122422776353	20100000	198	99	1	1	1.0,1.0,1.0,1.0	0.947,1.0,0.917,1.0,1.0,1.0,1.0,1.0	0.017	chr6:109159102-109159218(+)	chr6:109159102-109159341(+)
ENSG00000183137	CEP57L1	chr6	+	109159268	109159462	109159340	109159462	109159024	109159102	1668	116717342	0	1.15174e+16	20100000	171	99	1	1	1.0,1.0,1.0,1.0	0.971,1.0,0.954,1.0,1.0,1.0,1.0,1.0	0.009	chr6:109159102-109159269(+)	chr6:109159102-109159341(+)
ENSG00000165905	LARGE2	chr11	+	45926038	45926347	45926221	45926347	45924784	45924889	1670	841633	10	4140197174	0	198	99	1	1	1.0,1.0,0.889,1.0	1.0,1.0,NA,1.0,1.0,1.0,1.0,1.0	-0.028	chr11:45924889-45926039(+)	chr11:45924889-45926222(+)
ENSG00000165905	LARGE2	chr11	+	45927314	45927593	45927444	45927593	45926710	45926871	1671	142938	8	19321215220	0	198	99	1	1	1.0,1.0,1.0,0.704	NA,1.0,1.0,1.0,1.0,1.0,1.0,1.0	-0.074	chr11:45926871-45927315(+)	chr11:45926871-45927445(+)
ENSG00000165905	LARGE2	chr11	+	45927748	45928069	45927919	45928069	45927314	45927593	1672	1135	241113	1001022	210331152	198	99	1	1	0.2,0.111,0.12,0.161	0.0,0.333,NA,0.0,0.143,0.0,0.062,0.333	0.024	chr11:45927593-45927749(+)	chr11:45927593-45927920(+)
ENSG00000170100	ZNF778	chr16	+	89220996	89221152	89221003	89221152	89217709	89217910	1673	3179	1	33679201022	50323405	106	99	9.44201e-06	0.000286698	1.0,1.0,1.0,0.894	0.359,1.0,0.651,0.766,0.737,0.824,1.0,0.804	0.206	chr16:89217910-89220997(+)	chr16:89217910-89221004(+)
ENSG00000181523	SGSH	chr17	-	80214614	80214765	80214614	80214679	80215032	80215138	1674	859538172	4000	1.16111e+20	1020000	185	99	1	1	0.919,1.0,1.0,1.0	1.0,0.983,1.0,0.983,1.0,1.0,1.0,1.0	-0.016	chr17:80214765-80215033(-)	chr17:80214679-80215033(-)
ENSG00000181523	SGSH	chr17	-	80214614	80214783	80214614	80214679	80215032	80215138	1675	52501994	4000	7.68486e+16	1020000	198	99	0.806666	1	0.867,1.0,1.0,1.0	1.0,0.977,1.0,0.969,1.0,1.0,1.0,1.0	-0.026	chr17:80214783-80215033(-)	chr17:80214679-80215033(-)
ENSG00000181523	SGSH	chr17	-	80214614	80214783	80214614	80214765	80215032	80215138	1676	4101	34451979	52450426	4529649140731534	117	99	0.0197036	0.148461	0.091,0.018,0.0,0.011	0.086,0.055,0.05,0.044,0.0,0.044,0.101,0.13	-0.034	chr17:80214783-80215033(-)	chr17:80214765-80215033(-)
ENSG00000163430	FSTL1	chr3	-	120450683	120450797	120450683	120450746	120450896	120450991	1677	100	142090	300806	110393513149115	150	99	1	1	0.0,0.032,0.0,NA	0.0,0.0,0.048,0.0,0.0,0.034,0.0,0.209	-0.026	chr3:120450797-120450897(-)	chr3:120450746-120450897(-)
ENSG00000138381	ASNSD1	chr2	+	189665356	189665451	189665375	189665451	189663900	189663954	1678	2330	989917990	20110200	1.39106e+21	118	99	1	1	0.017,0.025,0.014,0.0	0.012,0.0,0.008,0.004,0.0,0.015,0.0,0.0	0.009	chr2:189663954-189665357(+)	chr2:189663954-189665376(+)
ENSG00000138381	ASNSD1	chr2	+	189665356	189665451	189665421	189665451	189663900	189663954	1679	1087818879	43333632	1.23938e+18	3037454337352832	164	99	0.633307	1	0.603,0.588,0.759,0.598	0.712,0.603,0.521,0.752,0.49,0.594,0.572,0.688	0.02	chr2:189663954-189665357(+)	chr2:189663954-189665422(+)
ENSG00000138381	ASNSD1	chr2	+	189665375	189665451	189665421	189665451	189663900	189663954	1680	204174364169	43333632	2.60199e+23	3037454337352832	145	99	0.971897	1	0.764,0.783,0.873,0.783	0.855,0.786,0.735,0.875,0.724,0.788,0.791,0.853	0	chr2:189663954-189665376(+)	chr2:189663954-189665422(+)
ENSG00000131375	CAPN7	chr3	+	15250930	15251023	15250974	15251023	15247326	15247457	1685	10481163176	102658	1.52165e+21	2440394111054	143	99	0.336216	1	0.878,0.683,0.958,0.938	0.814,0.741,0.75,0.812,0.985,0.913,0.915,0.962	0.003	chr3:15247457-15250931(+)	chr3:15247457-15250975(+)
ENSG00000112182	BACH2	chr6	-	90206568	90206681	90206568	90206676	90271848	90271941	1691	44913	1	15636043	2000001	104	99	1	1	1.0,1.0,1.0,0.925	1.0,0.704,1.0,1.0,1.0,NA,1.0,0.741	0.061	chr6:90206681-90271849(-)	chr6:90206676-90271849(-)
ENSG00000112182	BACH2	chr6	-	90206568	90206681	90206568	90206676	90296479	90296742	1692	127511	10	370701012	0	104	99	1	1	1.0,1.0,0.826,1.0	1.0,1.0,NA,1.0,NA,1.0,NA,1.0	-0.043	chr6:90206681-90296480(-)	chr6:90206676-90296480(-)
ENSG00000164924	YWHAZ	chr8	-	100924134	100924322	100924134	100924298	100924915	100925039	1693	37222926	3115222623132945	615434652524428	4.32057e+31	123	99	1	1	0.009,0.008,0.01,0.007	0.011,0.008,0.007,0.007,0.008,0.008,0.002,0.007	0.001	chr8:100924322-100924916(-)	chr8:100924298-100924916(-)
ENSG00000171097	KYAT1	chr9	-	128835996	128836105	128835996	128836073	128836801	128836922	1695	189827	2782125	154784706	18126162325314	131	99	0.048226	0.288413	0.335,0.46,0.224,0.449	0.386,0.201,0.469,0.274,0.116,0.175,0.0,0.245	0.134	chr9:128836105-128836802(-)	chr9:128836073-128836802(-)
ENSG00000171097	KYAT1	chr9	-	128845352	128845517	128845352	128845411	128846679	128846859	1696	2213	7035	50023105	10101102	198	99	1	1	0.125,1.0,0.143,0.231	0.714,NA,0.0,1.0,0.6,0.333,NA,0.556	-0.159	chr9:128845517-128846680(-)	chr9:128845411-128846680(-)
ENSG00000135336	ORC3	chr6	+	87656902	87656982	87656905	87656982	87653115	87653249	1697	4426419	5758932	3362314964735	3849452658927	102	99	0.147077	0.63088	0.428,0.28,0.411,0.366	0.457,0.593,0.177,0.401,0.647,0.517,0.43,0.557	-0.101	chr6:87653249-87656903(+)	chr6:87653249-87656906(+)
ENSG00000004864	SLC25A13	chr7	-	96184926	96185014	96184926	96185011	96189293	96189378	1698	33102	683413169	334173011	9.22776e+16	102	99	0.706335	1	0.041,0.079,0.069,0.027	0.031,0.097,0.049,0.139,0.044,0.0,0.057,0.014	0	chr7:96185014-96189294(-)	chr7:96185011-96189294(-)
ENSG00000184465	WDR27	chr6	-	169663562	169663878	169663562	169663649	169664165	169664286	1699	2883935	701830	29311361435633	125115305	198	99	0.116771	0.538283	0.667,1.0,0.52,0.368	0.935,0.429,0.524,0.947,0.318,0.854,1.0,0.767	-0.083	chr6:169663878-169664166(-)	chr6:169663649-169664166(-)
ENSG00000184465	WDR27	chr6	-	169667135	169668776	169667135	169667187	169670568	169670693	1700	16102125	4	184191918151213	30410003	198	99	0.199631	0.769953	1.0,1.0,1.0,0.758	0.75,1.0,0.704,0.905,1.0,1.0,1.0,0.684	0.059	chr6:169668776-169670569(-)	chr6:169667187-169670569(-)
ENSG00000184465	WDR27	chr6	-	169667981	169668185	169667981	169668095	169670568	169670693	1701	2574742	7345	30313331735229	647127627	189	99	0.0518801	0.303394	0.652,0.55,0.86,0.815	0.724,0.282,0.493,0.59,0.56,0.753,0.344,0.685	0.165	chr6:169668185-169670569(-)	chr6:169668095-169670569(-)
ENSG00000156958	GALK2	chr15	+	49217172	49217313	49217189	49217313	49201161	49201250	1704	23	3989257	10040000	2372195455160	116	99	1	1	0.0,0.0,0.018,0.043	0.036,0.0,0.0,0.152,0.0,0.0,0.0,0.0	-0.008	chr15:49201250-49217173(+)	chr15:49201250-49217190(+)
ENSG00000135317	SNX14	chr6	-	85572297	85572374	85572297	85572371	85574257	85574378	1706	775990148	9111028	1.30781e+21	21811103123139	102	99	0.61228	1	0.893,0.839,0.897,0.837	0.857,0.904,0.904,0.941,0.843,0.852,0.959,0.835	-0.02	chr6:85572374-85574258(-)	chr6:85572371-85574258(-)
ENSG00000071994	PDCD2	chr6	-	170583504	170583747	170583504	170583623	170584298	170584692	1708	7503121464830	37433415	8.3734e+25	627183420241120	198	99	0.232965	0.850983	0.91,0.784,0.956,0.965	0.871,0.96,0.931,0.94,0.951,0.957,0.94,0.938	-0.032	chr6:170583747-170584299(-)	chr6:170583623-170584299(-)
ENSG00000071537	SEL1L	chr14	-	81506073	81506241	81506073	81506178	81526732	81526964	1709	12591109148	252058	1.73143e+22	232031237321	162	99	0.168035	0.690303	0.753,0.735,0.93,0.919	0.821,0.814,0.727,0.865,0.948,0.97,0.865,0.989	-0.041	chr14:81506241-81526733(-)	chr14:81506178-81526733(-)
ENSG00000112742	TTK	chr6	+	80026377	80026514	80026380	80026514	80022323	80022472	1714	21611916330	4119315	1.72232e+20	321812491011150	102	99	0.00916148	0.0830929	0.836,0.859,0.836,0.853	0.839,0.926,0.911,0.861,0.851,0.873,0.894,1.0	-0.048	chr6:80022472-80026378(+)	chr6:80022472-80026381(+)
ENSG00000178028	DMAP1	chr1	+	44213662	44213858	44213708	44213858	44213472	44213527	1718	35574246	65397875	2952377430442824	642836463220313	145	99	0.00741691	0.0705332	0.269,0.499,0.269,0.295	0.236,0.559,0.412,0.523,0.39,0.6,0.864,0.558	-0.185	chr1:44213527-44213663(+)	chr1:44213527-44213709(+)
ENSG00000105963	ADAP1	chr7	-	900532	900616	900532	900613	904125	904272	1719	1007754239	4128	2.86129e+23	142912614011	102	99	0.473554	1	0.96,0.987,0.963,0.967	0.952,0.984,0.948,0.97,0.971,0.958,1.0,0.966	0.001	chr7:900616-904126(-)	chr7:900613-904126(-)
ENSG00000100092	SH3BP1	chr22	+	37642894	37643006	37642898	37643006	37642538	37642615	1720	283182216515	103	4.51944e+23	5147130001	103	99	0.847291	1	1.0,0.994,1.0,0.994	0.989,0.985,0.986,0.982,1.0,1.0,1.0,0.996	0.005	chr22:37642615-37642895(+)	chr22:37642615-37642899(+)
ENSG00000100092	SH3BP1	chr22	+	37650085	37650249	37650151	37650249	37648318	37648435	1721	27271220	205184211418	3813741601320118	3.72988e+22	165	99	0.405173	1	0.073,0.081,0.033,0.028	0.058,0.077,0.053,0.056,0.031,0.032,0.008,0.058	0.007	chr22:37648435-37650086(+)	chr22:37648435-37650152(+)
ENSG00000186594	MIR22HG	chr17	-	1713855	1714045	1713855	1714014	1714370	1714453	1725	1504	295954272336	20171201502	4.2798e+22	130	99	0.0838504	0.425884	0.0,0.012,0.0,0.009	0.034,0.013,0.002,0.019,0.011,0.012,0.0,0.013	-0.008	chr17:1714045-1714371(-)	chr17:1714014-1714371(-)
ENSG00000139218	SCAF11	chr12	-	45919130	45922194	45919130	45919309	45922462	45922582	1726	316317437332	88794659	1.93182e+23	1.19161e+20	198	99	2.44342e-07	1.1795e-05	0.642,0.667,0.826,0.738	0.448,0.361,0.486,0.386,0.769,0.451,0.436,0.587	0.228	chr12:45922194-45922463(-)	chr12:45919309-45922463(-)
ENSG00000166343	MSS51	chr10	-	73425810	73426377	73425810	73425946	73426606	73426731	1728	610817	300	21961616909	0	198	99	1	1	1.0,0.625,1.0,1.0	1.0,1.0,1.0,1.0,1.0,1.0,NA,1.0	-0.094	chr10:73426377-73426607(-)	chr10:73425946-73426607(-)
ENSG00000131351	HAUS8	chr19	-	17059996	17060092	17059996	17060089	17062697	17062779	1729	763612435	109182	6.74462e+16	1252212160	102	99	0.0412436	0.257317	0.881,0.795,0.87,0.944	0.844,0.895,0.968,0.858,0.949,0.979,0.939,1.0	-0.056	chr19:17060092-17062698(-)	chr19:17060089-17062698(-)
ENSG00000131351	HAUS8	chr19	-	17069030	17069099	17069030	17069086	17073273	17073335	1732	8751	1125319457	611692002	8.57511e+17	112	99	0.690087	1	0.059,0.105,0.022,0.015	0.059,0.115,0.047,0.045,0.031,0.0,0.0,0.032	0.009	chr19:17069099-17073274(-)	chr19:17069086-17073274(-)
ENSG00000183337	BCOR	chrX	-	40063607	40063952	40063607	40063850	40064335	40064599	1733	20426817769	1377728343	1.83551e+21	6.61097e+16	198	99	0.0010078	0.0144374	0.427,0.635,0.238,0.445	0.581,0.717,0.713,0.708,0.449,0.565,0.7,0.581	-0.19	chrX:40063952-40064336(-)	chrX:40063850-40064336(-)
ENSG00000105443	CYTH2	chr19	+	48473721	48474017	48473904	48474017	48473297	48473378	1735	17191212	357261438334	381515231215105	3.74288e+23	198	99	0.397032	1	0.023,0.035,0.014,0.018	0.048,0.025,0.031,0.02,0.023,0.017,0.019,0.011	-0.002	chr19:48473378-48473722(+)	chr19:48473378-48473905(+)
ENSG00000105443	CYTH2	chr19	+	48478065	48478145	48478068	48478145	48474837	48474949	1736	5135	13689188112	20233200	1.83911e+21	102	99	0.0962511	0.472628	0.034,0.011,0.015,0.042	0.01,0.0,0.017,0.009,0.026,0.011,0.0,0.0	0.016	chr19:48474949-48478066(+)	chr19:48474949-48478069(+)
ENSG00000214087	ARL16	chr17	-	81682033	81682675	81682033	81682149	81683012	81683126	1737	143100174247	42155952	2.03807e+20	7737478251772760	198	99	0.00648306	0.0631025	0.63,0.769,0.596,0.704	0.569,0.519,0.43,0.546,0.659,0.535,0.534,0.655	0.119	chr17:81682675-81683013(-)	chr17:81682149-81683013(-)
ENSG00000134905	CARS2	chr13	-	110642314	110644182	110642314	110642521	110644384	110644483	1741	171145151238	23395297231	2.19991e+22	3.36108e+22	198	99	0.738563	1	0.268,0.433,0.203,0.34	0.246,0.314,0.348,0.296,0.209,0.206,0.486,0.281	0.013	chr13:110644182-110644385(-)	chr13:110642521-110644385(-)
ENSG00000134905	CARS2	chr13	-	110644384	110644606	110644384	110644483	110645966	110646090	1742	686151103	372174425409	9.66791e+18	4.71169e+23	198	99	0.0612521	0.341022	0.084,0.149,0.057,0.112	0.092,0.165,0.177,0.124,0.079,0.115,0.1,0.089	-0.017	chr13:110644606-110645967(-)	chr13:110644483-110645967(-)
ENSG00000124571	XPO5	chr6	-	43525838	43525954	43525838	43525921	43526684	43526747	1744	89116	923217052	412130275	5937528260754852	132	99	0.123244	0.5589	0.061,0.174,0.046,0.08	0.048,0.196,0.014,0.027,0.0,0.02,0.099,0.067	0.031	chr6:43525954-43526685(-)	chr6:43525921-43526685(-)
ENSG00000137207	YIPF3	chr6	-	43513068	43513200	43513068	43513098	43513358	43513451	1745	71155410161003	5011	7.07635e+24	59226411	198	99	1	1	0.986,1.0,0.998,0.998	0.986,0.972,0.994,0.997,0.985,0.99,0.997,0.997	0.006	chr6:43513200-43513359(-)	chr6:43513098-43513359(-)
ENSG00000124574	ABCC10	chr6	+	43436092	43436247	43436137	43436247	43435750	43435907	1754	14	49155967	30100004	4724293745411672	144	99	1	1	0.0,0.0,0.012,0.039	0.042,0.0,0.023,0.0,0.0,0.0,0.0,0.037	0	chr6:43435907-43436093(+)	chr6:43435907-43436138(+)
ENSG00000105819	PMPCB	chr7	+	103303841	103304040	103303985	103304040	103300177	103300307	1757	1539125118221192	36153913	1.18813e+28	70213036	198	99	0	0	0.955,0.977,0.959,0.979	0.988,1.0,0.996,0.999,0.992,1.0,0.996,0.986	-0.027	chr7:103300307-103303842(+)	chr7:103300307-103303986(+)
ENSG00000112640	PPP2R5D	chr6	+	43006445	43006679	43006462	43006679	42989610	42989688	1759	1231	15539198118	100002	1.20865e+18	116	99	1	1	0.005,0.042,0.013,0.007	0.0,0.0,0.016,0.0,0.0,0.0,0.0,0.022	0.012	chr6:42989688-43006446(+)	chr6:42989688-43006463(+)
ENSG00000112640	PPP2R5D	chr6	+	43010633	43010736	43010663	43010736	43010467	43010569	1762	4242	20362263141	742113100	1.98109e+20	129	99	0.145345	0.625369	0.015,0.024,0.012,0.011	0.026,0.028,0.026,0.005,0.007,0.015,0.161,0.0	-0.018	chr6:43010569-43010634(+)	chr6:43010569-43010664(+)
ENSG00000131389	SLC6A6	chr3	+	14443623	14443863	14443627	14443863	14416411	14416453	1763	22331372334	8415	3.75176e+25	42974014832	103	99	0.347194	1	0.964,0.987,0.986,0.985	0.989,0.983,0.98,0.969,0.944,0.964,0.984,0.996	0.004	chr3:14416453-14443624(+)	chr3:14416453-14443628(+)
ENSG00000196209	SIRPB2	chr20	-	1473117	1473260	1473117	1473211	1473791	1473870	1765	21036	10220	12009131019	10030608	148	99	1	1	0.572,1.0,0.0,0.546	0.889,NA,NA,0.667,1.0,0.1,NA,0.614	-0.124	chr20:1473260-1473792(-)	chr20:1473211-1473792(-)
ENSG00000137413	TAF8	chr6	+	42068464	42068607	42068503	42068607	42066311	42066459	1767	100535785	2137	8.94641e+17	30500000	138	99	0.00103338	0.0146979	0.973,0.974,0.932,0.897	0.955,1.0,0.855,1.0,1.0,1.0,1.0,1.0	-0.032	chr6:42066459-42068465(+)	chr6:42066459-42068504(+)
ENSG00000184939	ZFP90	chr16	+	68558374	68558568	68558472	68558568	68557997	68558124	1769	1221122	55225841	5156231328	24139272118521	197	99	0.11775	0.54079	0.099,0.044,0.087,0.212	0.095,0.037,0.218,0.1,0.355,0.266,0.167,0.161	-0.064	chr16:68558124-68558375(+)	chr16:68558124-68558473(+)
ENSG00000095970	TREM2	chr6	-	41158872	41159106	41158872	41159066	41159791	41159882	1772	1000	3002	40	13502600	139	99	1	1	0.192,NA,NA,0.0	NA,0.0,0.0,0.0,NA,0.0,1.0,NA	-0.104	chr6:41159106-41159792(-)	chr6:41159066-41159792(-)
ENSG00000103066	PLA2G15	chr16	+	68255705	68255990	68255765	68255990	68255281	68255380	1773	3113	56113421	4304203	1015112212035	159	99	0.315277	1	0.032,0.054,0.018,0.082	0.0,0.142,0.651,0.0,0.106,0.059,0.0,0.272	-0.107	chr16:68255380-68255706(+)	chr16:68255380-68255766(+)
ENSG00000103066	PLA2G15	chr16	+	68255705	68255990	68255890	68255990	68255281	68255380	1774	62112828	43231914	2634102145481428	12372218622511	198	99	0.263126	0.915655	0.419,0.193,0.424,0.5	0.52,0.315,0.185,0.368,0.789,0.522,0.583,0.56	-0.096	chr16:68255380-68255706(+)	chr16:68255380-68255891(+)
ENSG00000103066	PLA2G15	chr16	+	68255765	68255990	68255890	68255990	68255281	68255380	1775	118226249	43231914	3649113366681733	12372218622511	198	99	0.993713	1	0.578,0.324,0.62,0.636	0.6,0.398,0.2,0.478,0.846,0.607,0.63,0.6	-0.005	chr16:68255380-68255766(+)	chr16:68255380-68255891(+)
ENSG00000147133	TAF1	chrX	+	71376949	71377191	71377012	71377191	71375166	71375286	1776	1058483100	1513514	1.29106e+17	717101510511	162	99	0.253143	0.893494	0.811,0.798,0.91,0.814	0.918,0.791,0.801,0.793,0.835,0.934,0.786,0.974	-0.021	chrX:71375286-71376950(+)	chrX:71375286-71377013(+)
ENSG00000058404	CAMK2B	chr7	-	44217149	44219522	44217149	44217735	44220059	44220294	1777	2001	0	10000200	101	198	99	1	1	1.0,NA,NA,1.0	1.0,NA,NA,NA,NA,0.5,NA,0.0	0.5	chr7:44219522-44220060(-)	chr7:44217735-44220060(-)
ENSG00000184226	PCDH9	chr13	-	66631209	66631411	66631209	66631285	66903503	66903605	1782	0	20	10000000	1	198	99	1	1	NA,NA,0.0,NA	1.0,NA,NA,NA,NA,NA,NA,0.0	-0.5	chr13:66631411-66903504(-)	chr13:66631285-66903504(-)
ENSG00000103174	NAGPA	chr16	-	5027134	5027379	5027134	5027198	5027845	5027893	1783	13785142148	1423	1.48778e+20	4171600	198	99	0.674559	1	0.986,0.914,0.973,0.961	1.0,0.906,0.975,0.944,0.987,0.953,1.0,1.0	-0.012	chr16:5027379-5027846(-)	chr16:5027198-5027846(-)
ENSG00000103174	NAGPA	chr16	-	5028296	5028398	5028296	5028365	5028879	5029008	1784	41446	31310	76713717213	62365611	132	99	0.495122	1	0.5,0.913,0.5,0.31	0.467,0.692,0.636,0.619,0.512,0.68,0.6,0.907	-0.083	chr16:5028398-5028880(-)	chr16:5028365-5028880(-)
ENSG00000198838	RYR3	chr15	+	33724064	33724176	33724067	33724176	33722714	33722895	1787	10	1000	60010000	13000301	102	99	1	1	0.0,NA,1.0,NA	0.853,0.0,NA,1.0,NA,0.0,NA,0.0	0.129	chr15:33722895-33724065(+)	chr15:33722895-33724068(+)
ENSG00000198838	RYR3	chr15	+	33844857	33845062	33844861	33845062	33841863	33842035	1789	100	9120	100	401301521	103	99	1	1	0.0,0.49,0.0,NA	0.0,NA,0.0,0.0,NA,0.06,0.0,0.0	0.153	chr15:33842035-33844858(+)	chr15:33842035-33844862(+)
ENSG00000124772	CPNE5	chr6	-	36744267	36744526	36744267	36744325	36745047	36745150	1790	30	1161415	10400202	610285314	198	99	0.186759	0.737923	0.0,0.0,0.097,0.0	0.077,0.0,1.0,0.0,0.0,0.167,0.0,0.067	-0.14	chr6:36744526-36745048(-)	chr6:36744325-36745048(-)
ENSG00000096070	BRPF3	chr6	+	36210200	36210528	36210215	36210528	36209786	36209915	1792	30294031	111115124101	51534344526716	9.31641e+17	114	99	0.812617	1	0.19,0.18,0.219,0.21	0.323,0.219,0.242,0.165,0.056,0.199,0.403,0.205	-0.027	chr6:36209915-36210201(+)	chr6:36209915-36210216(+)
ENSG00000096070	BRPF3	chr6	+	36225266	36225364	36225270	36225364	36222167	36222265	1795	158117155120	1918514	1.4322e+21	2324112772301	103	99	0.82454	1	0.889,0.862,0.968,0.892	0.857,0.898,0.919,0.879,0.919,0.848,1.0,0.99	-0.011	chr6:36222265-36225267(+)	chr6:36222265-36225271(+)
ENSG00000143569	UBAP2L	chr1	+	154268756	154268954	154268759	154268954	154266500	154266568	1798	14332310112	501410237	1.22396e+18	46612186046735	102	99	0.341911	1	0.735,0.689,0.747,0.746	0.72,0.863,0.829,0.808,0.695,0.762,0.825,0.731	-0.05	chr1:154266568-154268757(+)	chr1:154266568-154268760(+)
ENSG00000124593	AL365205.1	chr6	+	41783733	41784238	41784130	41784238	41783461	41783605	1799	15131413	2131	913851118527	185311324011	198	99	0.00019885	0.00393265	0.789,0.867,0.7,0.867	0.2,0.565,0.571,0.185,0.647,0.273,1.0,0.551	0.307	chr6:41783605-41783734(+)	chr6:41783605-41784131(+)
ENSG00000124593	AL365205.1	chr6	+	41786439	41787825	41786761	41787825	41786127	41786332	1800	1591512	502316	12131921516620	108431722413	198	99	0.502382	1	0.6,1.0,0.246,0.273	0.375,0.448,0.704,0.25,0.306,0.267,0.429,0.435	0.128	chr6:41786332-41786440(+)	chr6:41786332-41786762(+)
ENSG00000065029	ZNF76	chr6	+	35290252	35290382	35290265	35290382	35287645	35287845	1801	2166	8658116179	22101341307	1.24617e+17	112	99	0.000242813	0.00464587	0.02,0.015,0.044,0.029	0.136,0.014,0.0,0.084,0.078,0.114,0.0,0.078	-0.036	chr6:35287845-35290253(+)	chr6:35287845-35290266(+)
ENSG00000065029	ZNF76	chr6	+	35292539	35292787	35292553	35292787	35291557	35291737	1802	12111227	51208390	156225157214	6727319749812362	113	99	0.171226	0.698024	0.171,0.325,0.112,0.208	0.164,0.163,0.053,0.184,0.211,0.07,0.071,0.165	0.069	chr6:35291737-35292540(+)	chr6:35291737-35292554(+)
ENSG00000185499	MUC1	chr1	-	155187454	155187576	155187454	155187544	155188007	155188063	1803	3520879	10	383727234222012	0	131	99	1	1	1.0,1.0,0.985,1.0	1.0,1.0,1.0,1.0,1.0,1.0,1.0,1.0	-0.004	chr1:155187576-155188008(-)	chr1:155187544-155188008(-)
ENSG00000185499	MUC1	chr1	-	155188162	155188231	155188162	155188212	155192182	155192283	1806	468725	0	211012257392412	10000	118	99	1	1	1.0,1.0,1.0,1.0	1.0,1.0,1.0,0.954,1.0,1.0,1.0,1.0	0.006	chr1:155188231-155192183(-)	chr1:155188212-155192183(-)
ENSG00000185499	MUC1	chr1	-	155188162	155188285	155188162	155188212	155192182	155192283	1807	1595230223	0	7.24352e+16	10000	172	99	1	1	1.0,1.0,1.0,1.0	1.0,1.0,1.0,0.975,1.0,1.0,1.0,1.0	0.003	chr1:155188285-155192183(-)	chr1:155188212-155192183(-)
ENSG00000185499	MUC1	chr1	-	155188162	155188285	155188162	155188231	155192182	155192283	1808	1204624118	72110	6335434452775124	12240012118	153	99	0.00334061	0.0373465	0.917,0.937,0.934,1.0	0.773,0.919,0.874,1.0,1.0,0.806,0.75,0.66	0.099	chr1:155188285-155192183(-)	chr1:155188231-155192183(-)
ENSG00000185499	MUC1	chr1	-	155192182	155192310	155192182	155192283	155192785	155192867	1809	50465113	107122176	476756667802520	5213020722547	126	99	0.0545616	0.315238	0.269,0.751,0.156,0.63	0.415,0.981,0.116,0.963,1.0,0.466,0.44,0.251	-0.128	chr1:155192310-155192786(-)	chr1:155192283-155192786(-)
ENSG00000156313	RPGR	chrX	-	38287093	38288041	38287093	38287245	38290958	38291024	1810	80909462	40	5.08913e+16	2004	198	99	0.55072	1	1.0,1.0,0.922,1.0	1.0,1.0,1.0,1.0,0.852,1.0,1.0,0.467	0.066	chrX:38288041-38290959(-)	chrX:38287245-38290959(-)
ENSG00000204231	RXRB	chr6	-	33195362	33195466	33195362	33195454	33195569	33195702	1816	131380	1122420	1411815051211	112224203101414	111	99	1	1	0.0,0.491,0.337,NA	0.532,0.039,0.401,0.401,0.0,0.308,0.433,0.412	-0.04	chr6:33195466-33195570(-)	chr6:33195454-33195570(-)
ENSG00000185624	P4HB	chr17	-	81855452	81855586	81855452	81855505	81859180	81859387	1817	1.06878e+16	13653	1.32931e+37	2524131832273031	180	99	1	1	0.998,0.999,0.998,0.999	0.997,0.997,0.998,0.998,0.997,0.996,0.993,0.994	0.002	chr17:81855586-81859181(-)	chr17:81855505-81859181(-)
ENSG00000148985	PGAP2	chr11	+	3817352	3817535	3817431	3817535	3811249	3811424	1818	109617	20	125721411315	0	178	99	1	1	1.0,1.0,0.625,1.0	1.0,1.0,1.0,1.0,1.0,1.0,1.0,1.0	-0.094	chr11:3811424-3817353(+)	chr11:3811424-3817432(+)
ENSG00000148985	PGAP2	chr11	+	3823612	3823740	3823616	3823740	3822908	3822993	1819	2475	0	11101134	1000000	103	99	1	1	1.0,1.0,1.0,1.0	NA,0.49,1.0,1.0,NA,1.0,1.0,1.0	0.085	chr11:3822993-3823613(+)	chr11:3822993-3823617(+)
ENSG00000148985	PGAP2	chr11	+	3824795	3825128	3825019	3825128	3824269	3824376	1821	25152344	50116445	26301930225015	4713216330522129	198	99	0.300109	0.997044	0.2,0.405,0.152,0.328	0.217,0.536,0.311,0.192,0.268,0.046,0.0,0.205	0.049	chr11:3824376-3824796(+)	chr11:3824376-3825020(+)
ENSG00000204256	BRD2	chr6	+	32977259	32977570	32977441	32977570	32976561	32976936	1825	85737011	1989168934831363	8.22482e+16	1.29023e+27	198	99	4.18887e-13	7.20099e-11	0.021,0.021,0.01,0.004	0.031,0.005,0.166,0.027,0.026,0.061,0.049,0.006	-0.032	chr6:32976936-32977260(+)	chr6:32976936-32977442(+)
ENSG00000204261	PSMB8-AS1	chr6	+	32844644	32844870	32844809	32844870	32844132	32844274	1826	1911428	50	3478192429161	11027104	198	99	0.166184	0.684966	1.0,1.0,0.583,1.0	0.944,0.778,1.0,0.826,0.632,0.935,1.0,0.884	0.021	chr6:32844274-32844645(+)	chr6:32844274-32844810(+)
ENSG00000231852	CYP21A2	chr6	+	32039060	32039248	32039093	32039248	32038721	32038811	1831	0	220	10000000	0	132	99	1	1	NA,0.0,0.0,NA	1.0,NA,NA,NA,NA,NA,NA,NA	-1	chr6:32038811-32039061(+)	chr6:32038811-32039094(+)
ENSG00000231852	CYP21A2	chr6	+	32039074	32039248	32039093	32039248	32038721	32038811	1832	0	220	10000000	0	118	99	1	1	NA,0.0,0.0,NA	1.0,NA,NA,NA,NA,NA,NA,NA	-1	chr6:32038811-32039075(+)	chr6:32038811-32039094(+)
ENSG00000204344	STK19	chr6	+	31979413	31980548	31980450	31980548	31978902	31978998	1834	801214593	2184412	1.56311e+20	991330154	198	99	4.08814e-07	1.81273e-05	0.656,0.429,0.622,0.795	0.897,0.633,0.816,0.806,1.0,0.981,0.924,0.938	-0.249	chr6:31978998-31979414(+)	chr6:31978998-31980451(+)
ENSG00000204420	MPIG6B	chr6	+	31724745	31724844	31724764	31724844	31723638	31723986	1835	10767	2202	4002118611	10100	118	99	1	1	0.808,0.746,1.0,0.746	1.0,NA,NA,0.627,1.0,0.938,1.0,1.0	-0.102	chr6:31723986-31724746(+)	chr6:31723986-31724765(+)
ENSG00000204420	MPIG6B	chr6	+	31724745	31724844	31724764	31724844	31724586	31724627	1839	82431626	132033	231363067662890	40081124438	118	99	0.955214	1	0.841,0.643,0.817,0.879	0.828,1.0,1.0,0.759,0.836,0.698,0.855,0.665	-0.035	chr6:31724627-31724746(+)	chr6:31724627-31724765(+)
ENSG00000204438	GPANK1	chr6	-	31663852	31664580	31663852	31664577	31664840	31665003	1841	42104817	46124532	262820602612335	4734334524451237	102	99	0.539118	1	0.47,0.447,0.509,0.34	0.349,0.444,0.37,0.564,0.513,0.021,0.65,0.479	0.018	chr6:31664580-31664841(-)	chr6:31664577-31664841(-)
ENSG00000197535	MYO5A	chr15	-	52346360	52346470	52346360	52346461	52351253	52351481	1842	11012	24291452	10732205	132032532627443	108	99	0.254526	0.89662	0.037,0.031,0.0,0.175	0.066,0.0,0.167,0.049,0.066,0.064,0.0,0.096	-0.003	chr15:52346470-52351254(-)	chr15:52346461-52351254(-)
ENSG00000163346	PBXIP1	chr1	-	154948132	154948401	154948132	154948366	154951231	154951397	1843	17111025	3442902751019	1814314368	5.0257e+23	134	99	0.00909673	0.082707	0.035,0.027,0.026,0.018	0.026,0.018,0.009,0.002,0.014,0.007,0.031,0.022	0.01	chr1:154948401-154951232(-)	chr1:154948366-154951232(-)
ENSG00000163346	PBXIP1	chr1	-	154951470	154951921	154951470	154951535	154953670	154953757	1844	232179220711	1011416	3.31302e+23	20298117172011	198	99	0.00028384	0.00526849	0.921,0.891,0.965,0.957	0.892,0.839,0.922,0.922,0.947,0.897,0.802,0.899	0.043	chr1:154951921-154953671(-)	chr1:154951535-154953671(-)
ENSG00000149451	ADAM33	chr20	-	3667969	3669000	3667969	3668997	3669298	3669370	1846	11	2013	30130000	10000	102	99	1	1	0.0,NA,0.493,0.244	1.0,NA,1.0,0.744,NA,NA,NA,NA	-0.669	chr20:3669000-3669299(-)	chr20:3668997-3669299(-)
ENSG00000160111	CPAMD8	chr19	-	16896175	16896326	16896175	16896252	16896455	16896665	1849	198320	202	100711397806	10000500	173	99	1	1	1.0,0.696,1.0,0.851	0.851,NA,1.0,1.0,1.0,0.899,NA,1.0	-0.072	chr19:16896326-16896456(-)	chr19:16896252-16896456(-)
ENSG00000132773	TOE1	chr1	+	45342734	45343002	45342842	45343002	45342383	45342643	1852	9810099205	422510140	1.15125e+20	279252237471735	198	99	0.103674	0.497189	0.538,0.667,0.329,0.719	0.68,0.873,0.655,0.832,0.439,0.397,0.794,0.679	-0.105	chr1:45342643-45342735(+)	chr1:45342643-45342843(+)
ENSG00000236830	CBR3-AS1	chr21	-	36137093	36137308	36137093	36137176	36146255	36146355	1854	22	0	10112000	26101301	198	99	1	1	NA,NA,1.0,1.0	0.2,0.0,0.333,1.0,0.5,0.0,NA,0.0	0.71	chr21:36137308-36146256(-)	chr21:36137176-36146256(-)
ENSG00000137312	FLOT1	chr6	-	30741189	30741704	30741189	30741333	30741791	30741867	1858	534292437751	828645133	5.12288e+23	6.54194e+16	198	99	0.084402	0.427519	0.765,0.629,0.829,0.738	0.798,0.778,0.635,0.712,0.896,0.83,0.711,0.907	-0.043	chr6:30741704-30741792(-)	chr6:30741333-30741792(-)
ENSG00000204482	LST1	chr6	+	31588517	31588909	31588562	31588909	31587199	31587318	1861	9594771211966	27827511110	1.4771e+29	1.75601e+25	144	99	0.0414756	0.258332	0.703,0.544,0.428,0.993	0.984,0.554,0.477,0.585,0.597,0.629,0.195,0.517	0.1	chr6:31587318-31588518(+)	chr6:31587318-31588563(+)
ENSG00000204482	LST1	chr6	+	31587943	31587966	31587948	31587966	31587640	31587733	1862	857425341652	29171320	9.17511e+24	2825364431232444	104	99	0.249985	0.886208	0.966,0.96,0.961,0.969	0.969,0.951,0.956,0.968,0.964,0.964,0.948,0.94	0.006	chr6:31587733-31587944(+)	chr6:31587733-31587949(+)
ENSG00000204482	LST1	chr6	+	31588517	31588909	31588562	31588909	31587640	31587733	1863	454314140605	39137923	5.52591e+23	1.12586e+17	144	99	0.850683	1	0.889,0.943,0.549,0.948	0.772,0.875,0.872,0.816,0.918,0.833,0.863,0.966	-0.032	chr6:31587733-31588518(+)	chr6:31587733-31588563(+)
ENSG00000204482	LST1	chr6	+	31588496	31588909	31588517	31588909	31587943	31587966	1864	113653886	9593633801051	1.85771e+20	9.08578e+25	120	99	0.00211438	0.0262221	0.089,0.129,0.076,0.063	0.144,0.099,0.112,0.108,0.09,0.086,0.122,0.117	-0.02	chr6:31587966-31588497(+)	chr6:31587966-31588518(+)
ENSG00000133265	HSPBP1	chr19	-	55279398	55279705	55279398	55279702	55280034	55280108	1866	10166214	1638828271	11131328311104	1.50747e+17	102	99	0.635052	1	0.056,0.15,0.176,0.161	0.066,0.146,0.16,0.187,0.057,0.109,0.257,0.108	-0.001	chr19:55279705-55280035(-)	chr19:55279702-55280035(-)
ENSG00000204574	ABCF1	chr6	+	30578072	30578202	30578075	30578202	30577817	30577913	1867	72637428	54494622	5.01324e+17	4872448016411121	102	99	0.732451	1	0.564,0.555,0.61,0.553	0.503,0.64,0.469,0.567,0.621,0.547,0.788,0.597	-0.021	chr6:30577913-30578073(+)	chr6:30577913-30578076(+)
ENSG00000108384	RAD51C	chr17	+	58732480	58732544	58732483	58732544	58724039	58724100	1869	80181	721318727	50142905	796256268561867	102	99	0.165999	0.684709	0.097,0.0,0.085,0.035	0.058,0.0,0.037,0.059,0.028,0.135,0.0,0.068	0.006	chr17:58724100-58732481(+)	chr17:58724100-58732484(+)
ENSG00000241370	RPP21	chr6	+	30345466	30345573	30345490	30345573	30345297	30345398	1870	1171	3294880	140013033	2.53212e+19	123	99	0.857387	1	0.025,0.082,0.011,1.0	0.043,0.0,0.0,0.006,0.029,0.0,0.009,0.042	0.263	chr6:30345398-30345467(+)	chr6:30345398-30345491(+)
ENSG00000068323	TFE3	chrX	-	49039106	49039410	49039106	49039345	49040454	49040568	1871	575532304761	7310248111	4.93105e+23	8.91781e+18	164	99	0.000167102	0.0033949	0.826,0.759,0.793,0.805	0.77,0.781,0.72,0.729,0.679,0.685,0.535,0.74	0.091	chrX:49039410-49040455(-)	chrX:49039345-49040455(-)
ENSG00000128513	POT1	chr7	-	124928814	124928999	124928814	124928996	124929793	124929825	1874	2764014	12478	2821311123610	97682213	102	99	0.729149	1	0.686,0.593,0.847,0.629	0.751,0.217,0.678,0.572,0.853,0.593,0.853,0.764	0.029	chr7:124928999-124929794(-)	chr7:124928996-124929794(-)
ENSG00000248538	AC022784.1	chr8	+	9156770	9156847	9156773	9156847	9156151	9156304	1875	2210	1000	50000000	0	102	99	1	1	0.66,1.0,1.0,NA	1.0,NA,NA,NA,NA,NA,NA,NA	-0.113	chr8:9156304-9156771(+)	chr8:9156304-9156774(+)
ENSG00000248538	AC022784.1	chr8	+	9202380	9202858	9202498	9202858	9198923	9198991	1878	100	2031	20000000	20000000	198	99	1	1	0.0,1.0,0.0,0.0	0.333,NA,NA,NA,NA,NA,NA,NA	-0.083	chr8:9198991-9202381(+)	chr8:9198991-9202499(+)
ENSG00000248538	AC022784.1	chr8	+	9202391	9202858	9202498	9202858	9198923	9198991	1879	100	2031	20000000	20000000	198	99	1	1	0.0,1.0,0.0,0.0	0.333,NA,NA,NA,NA,NA,NA,NA	-0.083	chr8:9198991-9202392(+)	chr8:9198991-9202499(+)
ENSG00000145191	EIF2B5	chr3	+	184137873	184138075	184137897	184138075	184137619	184137805	1887	17181612	15460172114	12146305493	1.22548e+19	123	99	0.304538	1	0.082,0.194,0.07,0.078	0.073,0.173,0.058,0.139,0.038,0.024,0.124,0.033	0.023	chr3:184137805-184137874(+)	chr3:184137805-184137898(+)
ENSG00000145191	EIF2B5	chr3	+	184138143	184138246	184138165	184138246	184137897	184138075	1889	5054	227103290149	4063012	1.95113e+22	121	99	0.676447	1	0.018,0.0,0.014,0.021	0.0,0.028,0.0,0.018,0.018,0.0,0.007,0.017	0.002	chr3:184138075-184138144(+)	chr3:184138075-184138166(+)
ENSG00000145191	EIF2B5	chr3	+	184140056	184140157	184140079	184140157	184138165	184138246	1891	4151	19086286145	20543130	1.89857e+20	122	99	0.901543	1	0.017,0.009,0.014,0.006	0.009,0.0,0.056,0.016,0.02,0.006,0.031,0.0	-0.006	chr3:184138246-184140057(+)	chr3:184138246-184140080(+)
ENSG00000145191	EIF2B5	chr3	+	184141866	184142070	184141920	184142070	184140417	184140730	1893	25351021	4765	2332261915213411	1105866716	153	99	0.491243	1	0.802,0.764,0.519,0.731	0.937,0.674,0.771,0.606,0.618,0.694,0.759,0.308	0.033	chr3:184140730-184141867(+)	chr3:184140730-184141921(+)
ENSG00000145191	EIF2B5	chr3	+	184141866	184142070	184141924	184142070	184140417	184140730	1894	34371622	25699275104	2734282216293814	2.31971e+21	157	99	0.489638	1	0.077,0.191,0.035,0.118	0.069,0.181,0.137,0.052,0.077,0.091,0.201,0.072	-0.005	chr3:184140730-184141867(+)	chr3:184140730-184141925(+)
ENSG00000145191	EIF2B5	chr3	+	184141920	184142070	184141924	184142070	184140417	184140730	1895	139126	25699275104	5127117141119	2.31971e+21	103	99	0.188972	0.744036	0.047,0.08,0.04,0.053	0.02,0.106,0.057,0.04,0.053,0.068,0.1,0.138	-0.018	chr3:184140730-184141921(+)	chr3:184140730-184141925(+)
ENSG00000145191	EIF2B5	chr3	+	184142236	184142378	184142297	184142378	184141924	184142070	1897	549374699317	111546	4.23317e+23	343926720	160	99	0.965941	1	0.969,0.939,0.991,0.97	0.989,0.98,0.982,0.975,0.99,0.975,0.971,0.891	-0.002	chr3:184142070-184142237(+)	chr3:184142070-184142298(+)
ENSG00000145191	EIF2B5	chr3	+	184143430	184143565	184143441	184143565	184143051	184143142	1898	20261815	1342217973	24212349981619	9.74651e+19	110	99	0.911105	1	0.118,0.515,0.083,0.156	0.182,0.291,0.289,0.292,0.065,0.057,0.12,0.19	0.032	chr3:184143142-184143431(+)	chr3:184143142-184143442(+)
ENSG00000145191	EIF2B5	chr3	+	184144098	184144224	184144127	184144224	184143051	184143565	1902	243113417167	0	1.81137e+23	10000	128	99	1	1	1.0,1.0,1.0,1.0	1.0,1.0,1.0,0.995,1.0,1.0,1.0,1.0	0.001	chr3:184143565-184144099(+)	chr3:184143565-184144128(+)
ENSG00000145191	EIF2B5	chr3	+	184144078	184144224	184144098	184144224	184143441	184143565	1903	24201918	16940316107	13151416823017	1.10498e+19	119	99	0.69527	1	0.106,0.294,0.048,0.123	0.09,0.203,0.133,0.07,0.052,0.015,0.233,0.135	0.026	chr3:184143565-184144079(+)	chr3:184143565-184144099(+)
ENSG00000204681	GABBR1	chr6	-	29629086	29629247	29629086	29629107	29630457	29630643	1906	2417443	55132	212608132828	1872622611022	198	99	0.0518029	0.303389	0.706,0.63,0.667,0.402	0.368,0.125,0.536,0.154,0.52,0.56,1.0,0.154	0.174	chr6:29629247-29630458(-)	chr6:29629107-29630458(-)
ENSG00000204681	GABBR1	chr6	-	29629086	29629247	29629086	29629107	29631395	29631599	1908	3117447	69014	222598132929	7221201305	198	99	0.875482	1	0.721,0.486,1.0,0.627	0.611,0.333,0.584,0.667,1.0,0.527,1.0,0.474	0.059	chr6:29629247-29631396(-)	chr6:29629107-29631396(-)
ENSG00000164045	CDC25A	chr3	-	48182928	48183030	48182928	48183027	48183799	48183836	1909	1369312721	75474326	7.71135e+16	3469166317431518	102	99	0.783928	1	0.638,0.658,0.741,0.439	0.687,0.614,0.763,0.519,0.701,0.587,0.736,0.66	-0.039	chr3:48183030-48183800(-)	chr3:48183027-48183800(-)
ENSG00000119782	FKBP1B	chr2	+	24063018	24063681	24063063	24063681	24060813	24060926	1914	707014732	610171	426429574547449	131981782148	144	99	8.92255e-05	0.00199801	0.889,0.828,0.856,0.957	0.69,0.698,0.714,0.697,0.795,0.606,0.883,0.436	0.193	chr2:24060926-24063019(+)	chr2:24060926-24063064(+)
ENSG00000241404	EGFL8	chr6	+	32167086	32167257	32167146	32167257	32166909	32167005	1918	2853529053	1124812731	6.1239e+17	3764173239237	159	99	6.8327e-05	0.00158072	0.613,0.312,0.587,0.516	0.507,0.698,0.782,0.78,0.899,0.85,0.638,0.84	-0.242	chr6:32167005-32167087(+)	chr6:32167005-32167147(+)
ENSG00000180316	PNPLA1	chr6	+	36294162	36294399	36294189	36294399	36293060	36293126	1921	402	2315728	412126002	275334426913056	126	99	1	1	0.0,0.173,0.0,0.053	0.104,0.151,0.023,0.036,0.064,0.0,NA,0.027	-0.001	chr6:36293126-36294163(+)	chr6:36293126-36294190(+)
ENSG00000204628	RACK1	chr5	-	181236936	181237319	181236936	181237042	181237608	181237719	1922	333175349244	8.54957e+16	3.00254e+21	9.01671e+32	198	99	0.430595	1	0.019,0.015,0.012,0.015	0.016,0.018,0.019,0.012,0.013,0.01,0.014,0.012	0.001	chr5:181237319-181237609(-)	chr5:181237042-181237609(-)
ENSG00000204628	RACK1	chr5	-	181240215	181240345	181240215	181240327	181241491	181241639	1924	89597136	2213257	8.17253e+16	444117461519198	117	99	0.000637401	0.00992977	0.774,0.793,0.706,0.813	0.609,0.598,0.725,0.665,0.474,0.483,0.629,0.733	0.157	chr5:181240345-181241492(-)	chr5:181240327-181241492(-)
ENSG00000204628	RACK1	chr5	-	181241491	181241639	181241491	181241563	181242169	181242345	1925	1.09517e+17	2372211	1.07119e+34	101412997108	175	99	1	1	0.996,0.998,0.997,0.998	0.998,0.997,1.0,0.997,0.998,0.999,0.998,0.998	-0.001	chr5:181241639-181242170(-)	chr5:181241563-181242170(-)
ENSG00000204628	RACK1	chr5	-	181241491	181241639	181241491	181241563	181242173	181242345	1926		1210289	2.68062e+39	710142810968	175	99	1	1	0.999,0.999,0.999,0.999	1.0,0.999,0.999,0.999,0.999,0.999,0.999,0.999	0	chr5:181241639-181242174(-)	chr5:181241563-181242174(-)
ENSG00000112763	BTN2A1	chr6	+	26467718	26469637	26467947	26469637	26466061	26466088	1928	8411328280	27312272	7.71491e+20	4.04645e+16	198	99	0.840179	1	0.609,0.646,0.389,0.66	0.49,0.618,0.62,0.586,0.459,0.746,0.6,0.506	-0.002	chr6:26466088-26467719(+)	chr6:26466088-26467948(+)
ENSG00000124508	BTN2A2	chr6	+	26385014	26385362	26385142	26385362	26383791	26383915	1930	4251967	0	311116375554815	1	198	99	1	1	1.0,1.0,1.0,1.0	1.0,1.0,1.0,1.0,1.0,1.0,1.0,0.882	0.015	chr6:26383915-26385015(+)	chr6:26383915-26385143(+)
ENSG00000124508	BTN2A2	chr6	+	26392374	26394874	26394297	26394874	26390802	26390829	1931	2541118	1010	84291931019	10	198	99	1	1	0.926,1.0,0.846,1.0	1.0,1.0,1.0,1.0,1.0,1.0,0.833,1.0	-0.036	chr6:26390829-26392375(+)	chr6:26390829-26394298(+)
ENSG00000110583	NAA40	chr11	+	63946724	63947003	63946950	63947003	63945839	63945935	1932	28283555	21106942	5740283219386421	5734205220441831	198	99	0.771932	1	0.4,0.583,0.202,0.396	0.333,0.37,0.412,0.235,0.322,0.302,0.64,0.253	0.037	chr11:63945935-63946725(+)	chr11:63945935-63946951(+)
ENSG00000113810	SMC4	chr3	+	160401914	160402093	160401989	160402093	160400821	160400965	1935	870392599262	11196	7.64713e+23	105163506	174	99	0.101579	0.489666	0.978,0.996,0.974,0.961	0.978,0.988,0.996,0.989,0.985,0.981,1.0,0.97	-0.009	chr3:160400965-160401915(+)	chr3:160400965-160401990(+)
ENSG00000113810	SMC4	chr3	+	160404327	160404504	160404377	160404504	160402675	160402867	1938	820321674219	1516311	5.66498e+23	174101745010	149	99	0.692149	1	0.973,0.93,0.993,0.93	0.957,0.988,0.96,0.967,0.98,0.978,1.0,0.94	-0.015	chr3:160402867-160404328(+)	chr3:160402867-160404378(+)
ENSG00000111913	RIPOR2	chr6	-	24839358	24840775	24839358	24839599	24842861	24843554	1940	11334981157	15716115	1.18108e+21	221712512629942	198	99	0.0176088	0.136545	0.79,0.708,0.754,0.834	0.728,0.759,0.73,0.622,0.848,0.669,0.795,0.723	0.037	chr6:24840775-24842862(-)	chr6:24839599-24842862(-)
ENSG00000198858	R3HDM4	chr19	-	901975	902130	901975	902067	913086	913245	1944	1239302919054636	44410	2.05348e+30	131204311	162	99	1	1	0.995,0.998,0.997,0.996	0.999,0.999,0.99,1.0,0.998,0.997,0.998,0.999	-0.001	chr19:902130-913087(-)	chr19:902067-913087(-)
ENSG00000062524	LTK	chr15	-	41507094	41507290	41507094	41507174	41507561	41507657	1945	134011173	310	1834992850703422	5000	198	99	0.000938826	0.0136951	1.0,1.0,0.647,0.896	1.0,1.0,1.0,1.0,0.833,1.0,1.0,1.0	-0.093	chr15:41507290-41507562(-)	chr15:41507174-41507562(-)
ENSG00000214706	IFRD2	chr3	-	50289254	50289360	50289254	50289356	50289446	50289628	1948	386221818206	2110186	2.40168e+23	8451811632	103	99	0.521492	1	0.946,0.955,0.978,0.971	0.966,0.976,0.96,0.939,0.954,0.985,0.981,0.987	-0.006	chr3:50289360-50289447(-)	chr3:50289356-50289447(-)
ENSG00000047579	DTNBP1	chr6	-	15651312	15651408	15651312	15651363	15652086	15652140	1950	91654	633310280	161182571042	8.02462e+16	144	99	0.625174	1	0.089,0.25,0.033,0.033	0.121,0.24,0.083,0.184,0.064,0.05,0.052,0.016	0	chr6:15651408-15652087(-)	chr6:15651363-15652087(-)
ENSG00000174885	NLRP6	chr11	+	282701	282797	282704	282797	280083	281839	1952	31210	33542	21003	45084202	102	99	1	1	0.493,0.244,0.28,0.188	0.0,0.0,NA,0.195,0.195,0.0,NA,0.593	0.137	chr11:281839-282702(+)	chr11:281839-282705(+)
ENSG00000135945	REV1	chr2	-	99406324	99406490	99406324	99406431	99408028	99408131	1953	5717124110	132215	1.10536e+19	645125409	158	99	0.089919	0.450165	0.733,0.842,0.975,0.821	0.92,0.892,0.875,0.868,0.936,0.929,1.0,0.889	-0.071	chr2:99406490-99408029(-)	chr2:99406431-99408029(-)
ENSG00000135945	REV1	chr2	-	99429839	99429948	99429839	99429945	99434331	99434448	1954	18103427	35102824	23416294211326	271014361817419	102	99	0.738174	1	0.333,0.493,0.541,0.522	0.453,0.28,0.526,0.439,0.694,0.386,0.421,0.57	0.001	chr2:99429948-99434332(-)	chr2:99429945-99434332(-)
ENSG00000111859	NEDD9	chr6	-	11305065	11305347	11305065	11305159	11305991	11306155	1956	10010	684411104	412180106	7.58792e+16	198	99	0.21208	0.797908	0.007,0.0,0.0,0.046	0.026,0.065,0.005,0.03,0.0,0.04,0.0,0.064	-0.016	chr6:11305347-11305992(-)	chr6:11305159-11305992(-)
ENSG00000186204	CYP4F12	chr19	+	15680243	15680297	15680277	15680297	15678260	15678329	1957	17010	200	72350131704	3010200	133	99	1	1	1.0,0.723,NA,1.0	1.0,0.851,1.0,0.0,1.0,0.864,NA,1.0	0.091	chr19:15678329-15680244(+)	chr19:15678329-15680278(+)
ENSG00000105486	LIG1	chr19	-	48137521	48137759	48137521	48137688	48139970	48140143	1964	65534034	590222750240	5474458719382429	4.60299e+23	170	99	0.243776	0.87497	0.06,0.122,0.03,0.076	0.064,0.126,0.104,0.098,0.03,0.043,0.061,0.048	0	chr19:48137759-48139971(-)	chr19:48137688-48139971(-)
ENSG00000105486	LIG1	chr19	-	48151231	48151339	48151231	48151336	48153871	48153967	1965	426161425188	1927920477	2.24197e+23	1.30108e+18	102	99	0.538125	1	0.683,0.664,0.669,0.703	0.626,0.641,0.647,0.656,0.656,0.778,0.892,0.67	-0.016	chr19:48151339-48153872(-)	chr19:48151336-48153872(-)
ENSG00000111667	USP5	chr12	+	6863144	6863377	6863185	6863377	6862469	6862558	1971	1161917	226137501153	16134111722149	2.46112e+23	140	99	0.317705	1	0.033,0.03,0.026,0.073	0.044,0.076,0.022,0.035,0.045,0.037,0.066,0.039	-0.005	chr12:6862558-6863145(+)	chr12:6862558-6863186(+)
ENSG00000244355	LY6G6D	chr6	+	31717459	31717804	31717580	31717804	31715501	31715624	1972	2000	211672	20069	9422366611	198	99	0.0013827	0.0185035	0.045,0.0,0.0,0.0	0.0,0.0,0.0,0.042,0.0,0.0,0.333,0.29	-0.072	chr6:31715624-31717460(+)	chr6:31715624-31717581(+)
ENSG00000164304	CAGE1	chr6	-	7386978	7387196	7386978	7387175	7389201	7389402	1974	0	200	100	0	120	99	1	1	NA,0.0,NA,NA	NA,NA,NA,NA,NA,1.0,NA,NA	-1	chr6:7387196-7389202(-)	chr6:7387175-7389202(-)
ENSG00000124783	SSR1	chr6	-	7301309	7301572	7301309	7301368	7303549	7303637	1975	127510631012850	416127	1.49913e+31	3473135817	198	99	0.0159536	0.127332	0.994,0.971,0.977,0.984	0.996,0.994,0.988,0.998,0.988,0.994,0.986,0.976	-0.009	chr6:7301572-7303550(-)	chr6:7301368-7303550(-)
ENSG00000124783	SSR1	chr6	-	7303549	7303637	7303549	7303633	7309916	7310029	1976	812576605468	7502	8.50692e+24	39276011	103	99	1	1	0.991,0.991,1.0,0.996	0.996,0.987,0.997,0.994,0.992,1.0,0.997,0.998	-0.001	chr6:7303637-7309917(-)	chr6:7303633-7309917(-)
ENSG00000174080	CTSF	chr11	-	66565670	66565751	66565670	66565749	66565830	66565927	1977	632812073	200	3317102820110226	0	101	99	1	1	1.0,0.932,1.0,1.0	1.0,1.0,1.0,1.0,1.0,1.0,1.0,1.0	-0.017	chr11:66565751-66565831(-)	chr11:66565749-66565831(-)
ENSG00000174080	CTSF	chr11	-	66566290	66566404	66566290	66566401	66567245	66567321	1978	733312270	1111	342519266532410	2302000	102	99	1	1	0.986,0.97,0.992,0.985	1.0,0.924,0.86,1.0,0.744,1.0,1.0,1.0	0.042	chr11:66566404-66567246(-)	chr11:66566401-66567246(-)
ENSG00000161381	PLXDC1	chr17	-	39079103	39079528	39079103	39079164	39083458	39083540	1979	1543580	107016	15291236212370	273590	198	99	1	1	0.429,0.754,1.0,0.714	1.0,1.0,0.75,0.72,0.778,0.697,0.28,NA	-0.022	chr17:39079528-39083459(-)	chr17:39079164-39083459(-)
ENSG00000155749	ALS2CR12	chr2	-	201289695	201289854	201289695	201289785	201299237	201299300	1982	8720	57341318	911614331	235625292030105	168	99	0.343266	1	0.076,0.108,0.083,0.0	0.187,0.104,0.124,0.02,0.105,0.056,0.15,0.105	-0.04	chr2:201289854-201299238(-)	chr2:201289785-201299238(-)
ENSG00000155749	ALS2CR12	chr2	-	201289695	201289859	201289695	201289785	201299237	201299300	1983	121236	57341318	1513702552	235625292030105	173	99	0.662558	1	0.108,0.168,0.117,0.16	0.272,0.117,0.138,0.0,0.054,0.087,0.222,0.186	0.004	chr2:201289859-201299238(-)	chr2:201289785-201299238(-)
ENSG00000155749	ALS2CR12	chr2	-	201289695	201289859	201289695	201289854	201299237	201299300	1984	5616	1100	73100221	11012000	104	99	1	1	0.826,0.851,1.0,1.0	0.87,0.741,1.0,0.0,0.0,1.0,1.0,1.0	0.218	chr2:201289859-201299238(-)	chr2:201289854-201299238(-)
ENSG00000132305	IMMT	chr2	-	86170748	86170844	86170748	86170841	86171207	86171312	1985	371135372147	1016514241	2.872e+23	1.20685e+17	102	99	0.571422	1	0.781,0.668,0.718,0.777	0.699,0.741,0.755,0.663,0.689,0.733,0.788,0.767	0.007	chr2:86170844-86171208(-)	chr2:86170841-86171208(-)
ENSG00000132305	IMMT	chr2	-	86171207	86171345	86171207	86171312	86173649	86173761	1987	221123204106	324119431128	3.1822e+23	1.9811e+22	132	99	8.21761e-08	4.5023e-06	0.338,0.437,0.262,0.383	0.546,0.6,0.445,0.571,0.515,0.447,0.543,0.499	-0.166	chr2:86171345-86173650(-)	chr2:86171312-86173650(-)
ENSG00000132305	IMMT	chr2	-	86171207	86171381	86171207	86171312	86173649	86173761	1988	50273729	324119431128	6655367857804452	1.9811e+22	168	99	2.22045e-16	6.89202e-14	0.083,0.118,0.048,0.118	0.164,0.228,0.14,0.168,0.25,0.192,0.226,0.188	-0.103	chr2:86171381-86173650(-)	chr2:86171312-86173650(-)
ENSG00000132305	IMMT	chr2	-	86171207	86171381	86171207	86171345	86173649	86173761	1989	2331	1739917078	32284302	2.55167e+21	135	99	1	1	0.008,0.022,0.013,0.009	0.009,0.009,0.014,0.017,0.032,0.016,0.0,0.012	-0.001	chr2:86171381-86173650(-)	chr2:86171345-86173650(-)
ENSG00000074582	BCS1L	chr2	+	218662509	218662679	218662514	218662679	218662196	218662260	1991	1224330280	1065713	8.73447e+17	118212917325	104	99	0.628212	1	0.921,0.872,0.835,0.854	0.883,0.802,0.956,0.844,0.875,0.861,0.948,0.815	-0.002	chr2:218662260-218662510(+)	chr2:218662260-218662515(+)
ENSG00000074582	BCS1L	chr2	+	218663133	218663442	218663242	218663442	218662882	218663000	1992	359109712257	31	3.35114e+23	40011340	198	99	1	1	1.0,1.0,0.992,0.992	0.977,1.0,1.0,0.991,0.991,0.98,0.956,1.0	0.009	chr2:218663000-218663134(+)	chr2:218663000-218663243(+)
ENSG00000198721	ECI2	chr6	-	4130371	4130642	4130371	4130560	4130766	4130865	1995	2714377	2137353483	1196100431	2.19112e+22	181	99	9.76263e-08	5.2195e-06	0.065,0.095,0.037,0.044	0.027,0.042,0.035,0.034,0.0,0.01,0.012,0.004	0.04	chr6:4130642-4130767(-)	chr6:4130560-4130767(-)
ENSG00000198721	ECI2	chr6	-	4133548	4133711	4133548	4133701	4135510	4135597	1996	883220025	1342326632	5471396337765548	1.06283e+16	109	99	0.75453	1	0.374,0.558,0.406,0.415	0.316,0.697,0.518,0.476,0.291,0.426,0.427,0.398	-0.005	chr6:4133711-4135511(-)	chr6:4133701-4135511(-)
ENSG00000171490	RSL1D1	chr16	-	11841694	11841820	11841694	11841817	11841906	11842000	2008	6183981435670	22141	7.70618e+24	5201426167	102	99	0.900748	1	0.997,0.995,0.99,0.998	0.993,0.997,1.0,0.991,0.994,0.993,0.969,0.985	0.005	chr16:11841820-11841907(-)	chr16:11841817-11841907(-)
ENSG00000171490	RSL1D1	chr16	-	11841906	11842000	11841906	11841929	11851407	11851518	2009	402252920428	115178	5.26386e+24	9411522764	170	99	0.32262	1	0.955,0.967,0.969,0.969	0.971,0.983,0.994,0.976,0.988,0.938,0.975,0.981	-0.011	chr16:11842000-11851408(-)	chr16:11841929-11851408(-)
ENSG00000180822	PSMG4	chr6	+	3264173	3264325	3264208	3264325	3263683	3263759	2011	4151	1162116	86420621	410718046246	134	99	1	1	0.212,0.11,0.15,0.044	0.126,1.0,0.297,0.076,NA,0.088,0.058,0.11	-0.122	chr6:3263759-3264174(+)	chr6:3263759-3264209(+)
ENSG00000124535	WRNIP1	chr6	+	2770119	2770361	2770194	2770361	2768690	2768882	2013	340221405232	72208	5.70596e+23	205412611193	174	99	0.276117	0.945554	0.965,0.984,0.92,0.943	0.942,0.985,0.965,0.973,0.977,0.958,0.85,0.979	-0.001	chr6:2768882-2770120(+)	chr6:2768882-2770195(+)
ENSG00000133731	IMPA1	chr8	-	81676233	81676279	81676233	81676265	81679125	81679230	2015	1151779993	31	8.61461e+20	18030008	113	99	0.526388	1	1.0,1.0,0.967,0.988	0.987,0.941,1.0,0.987,1.0,1.0,1.0,0.942	0.007	chr8:81676279-81679126(-)	chr8:81676265-81679126(-)
ENSG00000133731	IMPA1	chr8	-	81680649	81680783	81680649	81680779	81681497	81681584	2016	661229565	522	7.49213e+19	10280000	103	99	0.610291	1	1.0,0.959,0.979,0.969	0.986,1.0,0.984,0.964,1.0,1.0,1.0,1.0	-0.015	chr8:81680783-81681498(-)	chr8:81680779-81681498(-)
ENSG00000116717	GADD45A	chr1	+	67686349	67686587	67686403	67686587	67686024	67686126	2019	2914192738701306	21133	1.29236e+31	6301069	153	99	1	1	0.999,0.999,0.995,0.996	1.0,0.997,0.999,1.0,0.999,1.0,0.993,0.996	-0.001	chr1:67686126-67686350(+)	chr1:67686126-67686404(+)
ENSG00000145916	RMND5B	chr5	+	178142582	178142728	178142632	178142728	178138107	178138258	2024	21497317143	6074	1.70651e+21	22211200	149	99	0.0072823	0.0694304	0.96,1.0,0.968,0.96	0.983,0.956,0.973,0.99,0.987,0.985,1.0,1.0	-0.012	chr5:178138258-178142583(+)	chr5:178138258-178142633(+)
ENSG00000196924	FLNA	chrX	-	154353000	154353221	154353000	154353204	154353295	154353457	2027	18361132	130712538052403	4411336385502124	2.9172e+30	116	99	0.283746	0.959919	0.012,0.024,0.012,0.011	0.013,0.046,0.016,0.011,0.002,0.016,0.027,0.014	-0.003	chrX:154353221-154353296(-)	chrX:154353204-154353296(-)
ENSG00000196924	FLNA	chrX	-	154365135	154365259	154365135	154365257	154365348	154365486	2028	9189184331576	2300	2.0571e+29	11020052	101	99	1	1	0.998,0.997,1.0,1.0	1.0,0.999,1.0,0.999,1.0,1.0,0.954,0.998	0.005	chrX:154365259-154365349(-)	chrX:154365257-154365349(-)
ENSG00000085788	DDHD2	chr8	+	38234393	38234584	38234399	38234584	38232986	38233214	2031	12414119796	1320	1.41215e+19	24034302	105	99	0.62325	1	0.992,0.978,0.989,1.0	0.985,0.981,1.0,0.979,0.914,0.971,1.0,0.951	0.017	chr8:38233214-38234394(+)	chr8:38233214-38234400(+)
ENSG00000183258	DDX41	chr5	-	177515185	177515339	177515185	177515258	177515684	177515821	2037	241317193114	320111437204	1.96573e+22	2.76136e+22	180	99	0.431637	1	0.293,0.611,0.195,0.235	0.281,0.699,0.495,0.415,0.178,0.266,0.534,0.237	-0.055	chr5:177515339-177515685(-)	chr5:177515258-177515685(-)
ENSG00000183258	DDX41	chr5	-	177515185	177515361	177515185	177515258	177515684	177515821	2038	272351230131	320111437204	2.25641e+23	2.76136e+22	198	99	0.351979	1	0.298,0.613,0.208,0.243	0.29,0.702,0.498,0.417,0.206,0.291,0.554,0.267	-0.063	chr5:177515361-177515685(-)	chr5:177515258-177515685(-)
ENSG00000183258	DDX41	chr5	-	177515185	177515361	177515185	177515339	177515684	177515821	2039	51565721	712173	3.71044e+16	51731002810	121	99	0.0382998	0.245384	0.856,0.792,0.733,0.851	0.858,0.833,0.916,0.815,1.0,0.957,0.849,0.797	-0.07	chr5:177515361-177515685(-)	chr5:177515339-177515685(-)
ENSG00000183258	DDX41	chr5	-	177516287	177516516	177516287	177516447	177516724	177516835	2048	15818010677	379176607263	9.52971e+20	4.33284e+23	168	99	0.447554	1	0.197,0.376,0.093,0.147	0.114,0.381,0.188,0.187,0.059,0.117,0.25,0.126	0.025	chr5:177516516-177516725(-)	chr5:177516447-177516725(-)
ENSG00000196923	PDLIM7	chr5	-	177489770	177490031	177489770	177489832	177490869	177490906	2049	33229995459	254134186432	3.65997e+23	2.54187e+23	198	99	0.447109	1	0.395,0.527,0.203,0.347	0.418,0.727,0.551,0.484,0.18,0.222,0.44,0.32	-0.05	chr5:177490031-177490870(-)	chr5:177489832-177490870(-)
ENSG00000196923	PDLIM7	chr5	-	177491806	177491976	177491806	177491925	177492404	177492435	2051	30232966	315328241629	278823431925731	4.54931e+23	150	99	0.000174261	0.00350845	0.059,0.044,0.074,0.065	0.038,0.059,0.025,0.034,0.029,0.042,0.025,0.039	0.024	chr5:177491976-177492405(-)	chr5:177491925-177492405(-)
ENSG00000196923	PDLIM7	chr5	-	177491806	177491995	177491806	177491925	177492404	177492435	2052	31233566	315328241629	369527501929730	4.54931e+23	169	99	0.00070836	0.0108131	0.055,0.039,0.078,0.058	0.044,0.056,0.026,0.035,0.026,0.043,0.023,0.033	0.022	chr5:177491995-177492405(-)	chr5:177491925-177492405(-)
ENSG00000196923	PDLIM7	chr5	-	177491806	177491995	177491806	177491976	177492404	177492435	2053	2065	1005	911481401	4011002	118	99	1	1	0.627,NA,1.0,0.456	1.0,0.698,1.0,0.87,0.456,1.0,NA,0.296	-0.066	chr5:177491995-177492405(-)	chr5:177491976-177492405(-)
ENSG00000169220	RGS14	chr5	+	177370587	177370664	177370590	177370664	177368716	177368920	2054	119109157690	122	4.52337e+23	11031144	102	99	1	1	1.0,0.991,0.987,0.997	1.0,0.997,0.997,1.0,0.994,0.967,0.98,0.995	0.003	chr5:177368920-177370588(+)	chr5:177368920-177370591(+)
ENSG00000214765	SEPT7P2	chr7	-	45724352	45725715	45724352	45724480	45726183	45726236	2055	52623948	39268	4956523515332342	121019171071022	198	99	0.091393	0.455294	0.897,0.775,0.429,0.75	0.671,0.737,0.578,0.507,0.429,0.702,0.535,0.488	0.132	chr7:45725715-45726184(-)	chr7:45724480-45726184(-)
ENSG00000105583	WDR83OS	chr19	-	12668519	12668617	12668519	12668611	12669127	12669233	2056	1915138625921249	75146	2.06618e+31	1316212253910	105	99	1	1	0.996,0.996,0.994,0.995	0.993,0.991,0.986,0.992,0.997,0.998,0.995,0.993	0.002	chr19:12668617-12669128(-)	chr19:12668611-12669128(-)
ENSG00000137274	BPHL	chr6	+	3138040	3140509	3140385	3140509	3137361	3137493	2059	203	214309	11201	2011218102301	198	99	1	1	0.0,0.2,0.0,0.143	0.0,0.0,0.0,0.027,0.048,0.042,NA,0.333	0.021	chr6:3137493-3138041(+)	chr6:3137493-3140386(+)
ENSG00000174705	SH3PXD2B	chr5	-	172333498	172339916	172333498	172333769	172346135	172346261	2060	6105	100	121361509	300000	198	99	1	1	1.0,0.333,NA,1.0	NA,1.0,0.25,1.0,1.0,1.0,NA,1.0	-0.097	chr5:172339916-172346136(-)	chr5:172333769-172346136(-)
ENSG00000148343	MIGA2	chr9	+	129063172	129063316	129063243	129063316	129061230	129061346	2063	72527134	380382388200	38311637539527	3.40558e+23	170	99	5.23033e-07	2.26355e-05	0.099,0.073,0.096,0.09	0.061,0.031,0.034,0.06,0.026,0.119,0.017,0.078	0.036	chr9:129061346-129063173(+)	chr9:129061346-129063244(+)
ENSG00000148343	MIGA2	chr9	+	129067994	129068332	129068018	129068332	129067772	129067871	2064	58505836	3666	347932788391125	4000200	123	99	2.31966e-08	1.49826e-06	0.94,0.87,0.886,0.828	1.0,0.941,1.0,1.0,1.0,0.94,1.0,1.0	-0.104	chr9:129067871-129067995(+)	chr9:129067871-129068019(+)
ENSG00000148343	MIGA2	chr9	+	129067994	129068332	129068197	129068332	129067772	129067871	2065	1591299976	252178220118	8.11799e+17	1.92283e+21	198	99	0.023117	0.167523	0.24,0.266,0.184,0.244	0.174,0.24,0.229,0.269,0.145,0.204,0.078,0.153	0.047	chr9:129067871-129067995(+)	chr9:129067871-129068198(+)
ENSG00000148343	MIGA2	chr9	+	129068018	129068332	129068197	129068332	129067772	129067871	2066	1451288468	252178220118	7.51578e+16	1.92283e+21	198	99	0.00276328	0.0323658	0.223,0.264,0.16,0.224	0.163,0.217,0.202,0.201,0.135,0.181,0.069,0.103	0.059	chr9:129067871-129068019(+)	chr9:129067871-129068198(+)
ENSG00000119862	LGALSL	chr2	+	64456267	64456465	64456287	64456465	64455588	64455677	2068	111611	1361341329	3512061127	1.02126e+21	119	99	6.89714e-05	0.00159233	0.063,0.09,0.06,0.028	0.024,0.032,0.019,0.0,0.06,0.019,0.037,0.03	0.033	chr2:64455677-64456268(+)	chr2:64455677-64456288(+)
ENSG00000168487	BMP1	chr8	+	22176923	22177139	22176960	22177139	22176532	22176650	2069	21102932	953312	64103452257	2161116183135	136	99	0.0167644	0.131826	0.629,0.593,0.39,0.66	0.172,0.327,0.398,0.607,0.168,0.341,0.548,0.505	0.185	chr8:22176650-22176924(+)	chr8:22176650-22176961(+)
ENSG00000168487	BMP1	chr8	+	22196180	22196840	22196679	22196840	22195461	22195587	2070	531016	24215728	641102500	2513246025591114	198	99	0.00249931	0.0297732	0.094,0.067,0.081,0.222	0.107,0.133,0.02,0.077,0.038,0.041,0.0,0.0	0.064	chr8:22195587-22196181(+)	chr8:22195587-22196680(+)
ENSG00000168487	BMP1	chr8	+	22201117	22201928	22201802	22201928	22197239	22197420	2071	1484431	27116632	2510162814812715	146193622461614	198	99	0.0156354	0.1256	0.206,0.267,0.25,0.326	0.472,0.455,0.296,0.28,0.241,0.468,0.458,0.349	-0.115	chr8:22197420-22201118(+)	chr8:22197420-22201803(+)
ENSG00000250479	CHCHD10	chr22	-	23766127	23766296	23766127	23766275	23767373	23767593	2072	32109	105101191103	232131401	1.13104e+19	120	99	0.208302	0.790613	0.023,0.016,0.041,0.067	0.014,0.023,0.018,0.086,0.021,0.026,0.0,0.015	0.011	chr22:23766296-23767374(-)	chr22:23766275-23767374(-)
ENSG00000128596	CCDC136	chr7	+	128806236	128806858	128806687	128806858	128805760	128805901	2074	10212	4	120461902	221600	198	99	1	1	1.0,NA,1.0,0.6	1.0,1.0,0.0,0.5,0.75,0.613,NA,1.0	0.172	chr7:128805901-128806237(+)	chr7:128805901-128806688(+)
ENSG00000113645	WWC1	chr5	+	168464710	168464962	168464728	168464962	168460649	168460742	2075	30	2	100304	20150620	117	99	1	1	NA,NA,1.0,0.0	0.0,NA,0.458,0.0,NA,0.297,0.0,1.0	0.208	chr5:168460742-168464711(+)	chr5:168460742-168464729(+)
ENSG00000113645	WWC1	chr5	+	168467839	168467964	168467842	168467964	168464710	168464962	2076	1100	2100	42000200	100300	102	99	1	1	0.327,0.493,NA,NA	1.0,1.0,0.0,NA,NA,0.393,NA,NA	-0.188	chr5:168464962-168467840(+)	chr5:168464962-168467843(+)
ENSG00000205659	LIN52	chr14	+	74095929	74095985	74095947	74095985	74091231	74091306	2080	2103	91597732	20032002	4.66544e+16	117	99	0.740586	1	0.018,0.014,0.0,0.073	0.035,0.0,0.0,0.027,0.026,0.0,0.0,0.039	0.01	chr14:74091306-74095930(+)	chr14:74091306-74095948(+)
ENSG00000214049	UCA1	chr19	+	15831197	15831356	15831254	15831356	15829094	15829338	2082	3100	63190	100000	593501183224012	156	99	1	1	0.029,0.388,0.0,NA	0.0,0.0,0.013,0.0,0.0,0.0,0.0,0.0	0.137	chr19:15829338-15831198(+)	chr19:15829338-15831255(+)
ENSG00000214049	UCA1	chr19	+	15831207	15831356	15831254	15831356	15829094	15829338	2083	3100	63190	200000	593501183224012	146	99	1	1	0.031,0.404,0.0,NA	0.0,0.0,0.026,0.0,0.0,0.0,0.0,0.0	0.142	chr19:15829338-15831208(+)	chr19:15829338-15831255(+)
ENSG00000214049	UCA1	chr19	+	15834501	15835114	15834635	15835114	15831254	15831356	2085	917170	0	8.01013e+16	20000000	198	99	1	1	1.0,1.0,1.0,NA	0.952,1.0,1.0,1.0,1.0,1.0,1.0,1.0	0.006	chr19:15831356-15834502(+)	chr19:15831356-15834636(+)
ENSG00000214049	UCA1	chr19	+	15834501	15835280	15835217	15835280	15831254	15831356	2087	836162	11010	448951305315822	1401060070	198	99	0.957555	1	0.79,1.0,0.889,1.0	0.611,1.0,0.826,0.915,1.0,1.0,0.806,1.0	0.025	chr19:15831356-15834502(+)	chr19:15831356-15835218(+)
ENSG00000214049	UCA1	chr19	+	15834575	15835114	15834635	15835114	15831254	15831356	2089	30350	0	228374404124	20000000	159	99	1	1	1.0,1.0,1.0,NA	0.873,1.0,1.0,1.0,NA,1.0,1.0,1.0	0.018	chr19:15831356-15834576(+)	chr19:15831356-15834636(+)
ENSG00000214049	UCA1	chr19	+	15834610	15835419	15835217	15835419	15831254	15831356	2091	464112	11010	11835600162111	1401060070	198	99	1	1	0.676,1.0,0.846,1.0	0.282,1.0,0.636,0.833,NA,1.0,0.6,1.0	0.116	chr19:15831356-15834611(+)	chr19:15831356-15835218(+)
ENSG00000214049	UCA1	chr19	+	15835178	15835418	15835217	15835418	15834501	15835114	2093	26061	10000	7216260383	15418390446	138	99	1	1	0.651,NA,1.0,1.0	0.251,0.264,0.389,0.324,NA,0.35,0.589,0.264	0.536	chr19:15835114-15835179(+)	chr19:15835114-15835218(+)
ENSG00000146083	RNF44	chr5	-	176532003	176532132	176532003	176532129	176532365	176532516	2095	47306172	143102141297	3672624839472565	1.3517e+22	102	99	0.977961	1	0.242,0.222,0.296,0.19	0.206,0.291,0.221,0.183,0.169,0.212,0.409,0.272	-0.008	chr5:176532132-176532366(-)	chr5:176532129-176532366(-)
ENSG00000146083	RNF44	chr5	-	176532003	176532193	176532003	176532129	176532365	176532516	2096	218283227375	143102141297	4.40656e+23	1.3517e+22	163	99	0.00639138	0.0623732	0.481,0.628,0.494,0.434	0.664,0.701,0.55,0.583,0.47,0.543,0.735,0.672	-0.106	chr5:176532193-176532366(-)	chr5:176532129-176532366(-)
ENSG00000146083	RNF44	chr5	-	176532003	176532193	176532003	176532132	176532365	176532516	2097	202272210351	31194448	4.2663e+23	2246463629312353	160	99	0.00347818	0.0385185	0.801,0.899,0.747,0.819	0.923,0.894,0.847,0.889,0.848,0.864,0.81,0.867	-0.051	chr5:176532193-176532366(-)	chr5:176532132-176532366(-)
ENSG00000245694	CRNDE	chr16	-	54920297	54920338	54920297	54920327	54923584	54923650	2098	50211	31101	31341312103	14521975816	110	99	0.211247	0.796651	0.6,0.0,0.654,0.474	0.162,0.701,0.643,0.381,0.114,0.265,0.529,0.144	0.065	chr16:54920338-54923585(-)	chr16:54920327-54923585(-)
ENSG00000245694	CRNDE	chr16	-	54920297	54920410	54920297	54920327	54923584	54923650	2099	822931532	31101	6.91604e+17	14521975816	182	99	4.85247e-06	0.000160895	0.937,0.94,0.945,0.946	0.728,0.946,0.912,0.851,0.693,0.89,0.765,0.692	0.132	chr16:54920410-54923585(-)	chr16:54920327-54923585(-)
ENSG00000245694	CRNDE	chr16	-	54920297	54920410	54920297	54920338	54923584	54923650	2100	772929831	40	6.61473e+17	20000	171	99	1	1	1.0,1.0,0.977,1.0	1.0,1.0,1.0,0.982,1.0,1.0,1.0,1.0	-0.004	chr16:54920410-54923585(-)	chr16:54920338-54923585(-)
ENSG00000141076	UTP4	chr16	+	69136678	69136887	69136695	69136887	69133511	69133618	2101	33150	21980360109	260105405	2.59104e+21	116	99	0.549043	1	0.012,0.031,0.034,0.0	0.007,0.047,0.0,0.025,0.025,0.015,0.0,0.045	-0.001	chr16:69133618-69136679(+)	chr16:69133618-69136696(+)
ENSG00000162819	BROX	chr1	+	222724091	222724164	222724099	222724164	222719262	222719359	2102	33351518	4505	427023601114129	594110000	107	99	0.657539	1	0.884,0.866,1.0,0.769	0.886,0.878,0.842,0.835,1.0,1.0,1.0,1.0	-0.05	chr1:222719359-222724092(+)	chr1:222719359-222724100(+)
ENSG00000164733	CTSB	chr8	-	11867253	11867526	11867253	11867391	11868000	11868089	2107	911293449	1106	4.21312e+16	543512103	198	99	0.00303718	0.034702	0.978,0.985,1.0,0.803	0.808,0.942,0.786,0.903,0.564,0.951,1.0,0.727	0.106	chr8:11867526-11868001(-)	chr8:11867391-11868001(-)
ENSG00000168066	SF1	chr11	-	64764605	64766155	64764605	64765518	64766899	64767079	2108	3358365620043018	604448688624	3.58257e+31	6.84116e+25	198	99	0.804167	1	0.735,0.803,0.593,0.707	0.724,0.711,0.794,0.71,0.665,0.64,0.744,0.661	0.003	chr11:64766155-64766900(-)	chr11:64765518-64766900(-)
ENSG00000168066	SF1	chr11	-	64767191	64767251	64767191	64767246	64767570	64767844	2113	1657135512871428	385434305286	1.62127e+31	3.65797e+23	104	99	0.753261	1	0.804,0.748,0.801,0.826	0.809,0.763,0.783,0.754,0.89,0.829,0.689,0.781	0.008	chr11:64767251-64767571(-)	chr11:64767246-64767571(-)
ENSG00000168066	SF1	chr11	-	64767191	64767275	64767191	64767246	64767570	64767844	2114	14811994130	385434305286	1.15162e+19	3.65797e+23	128	99	1.12684e-05	0.000330166	0.229,0.175,0.192,0.26	0.196,0.136,0.166,0.119,0.284,0.136,0.068,0.123	0.061	chr11:64767275-64767571(-)	chr11:64767246-64767571(-)
ENSG00000168066	SF1	chr11	-	64767191	64767275	64767191	64767251	64767570	64767844	2115	40362353	1549127212161351	4334434438301338	1.54926e+31	123	99	0.00327826	0.0368153	0.02,0.022,0.015,0.031	0.022,0.011,0.02,0.012,0.025,0.013,0.009,0.018	0.006	chr11:64767275-64767571(-)	chr11:64767251-64767571(-)
ENSG00000163517	HDAC11	chr3	+	13496735	13496852	13496804	13496852	13483463	13483564	2117	1464115	1001	12792124791624	0	168	99	1	1	0.892,1.0,1.0,0.898	1.0,1.0,1.0,1.0,1.0,1.0,1.0,1.0	-0.052	chr3:13483564-13496736(+)	chr3:13483564-13496805(+)
ENSG00000112659	CUL9	chr6	+	43213712	43213912	43213796	43213912	43213437	43213567	2119	7171123143	0	1.04779e+20	2	183	99	1	1	1.0,1.0,1.0,1.0	1.0,1.0,1.0,1.0,1.0,1.0,1.0,0.968	0.004	chr6:43213567-43213713(+)	chr6:43213567-43213797(+)
ENSG00000113282	CLINT1	chr5	-	157789362	157789567	157789362	157789513	157791702	157791995	2122	351315305164	224293228121	3.37518e+23	2.36373e+23	153	99	0.201145	0.773462	0.503,0.41,0.464,0.467	0.48,0.473,0.344,0.31,0.526,0.434,0.319,0.511	0.036	chr5:157789567-157791703(-)	chr5:157789513-157791703(-)
ENSG00000055163	CYFIP2	chr5	+	157304237	157304366	157304249	157304366	157302793	157302890	2126	6604731931008	13213	7.48823e+23	41217101	111	99	1	1	0.998,0.993,0.989,0.986	0.994,0.999,0.997,0.999,0.985,0.997,1.0,0.999	-0.005	chr5:157302890-157304238(+)	chr5:157302890-157304250(+)
ENSG00000115414	FN1	chr2	-	215371908	215372300	215371908	215372015	215373321	215373411	2128	7320	200	1242642401	2221400	198	99	1	1	1.0,0.429,1.0,NA	1.0,1.0,0.5,0.867,0.5,0.462,NA,1.0	0.048	chr2:215372300-215373322(-)	chr2:215372015-215373322(-)
ENSG00000115414	FN1	chr2	-	215371908	215372375	215371908	215372015	215373321	215373411	2129	6520	200	116838113631	2221400	198	99	1	1	1.0,0.556,1.0,NA	1.0,1.0,0.667,0.905,0.733,0.563,1.0,1.0	-0.006	chr2:215372375-215373322(-)	chr2:215372015-215373322(-)
ENSG00000115414	FN1	chr2	-	215371908	215372375	215371908	215372300	215373321	215373411	2130	8840	3100	228102112691411	1301600	174	99	1	1	0.603,0.82,1.0,NA	1.0,1.0,0.851,0.799,1.0,0.71,1.0,1.0	-0.112	chr2:215372375-215373322(-)	chr2:215372300-215373322(-)
ENSG00000135525	MAP7	chr6	-	136372500	136372649	136372500	136372625	136377754	136377868	2131	2040	1389340	102300	10911144181615	123	99	0.409477	1	0.11,0.0,0.033,0.0	0.0,0.0,0.068,0.0,0.287,0.118,0.0,0.0	-0.023	chr6:136372649-136377755(-)	chr6:136372625-136377755(-)
ENSG00000170271	FAXDC2	chr5	-	154834842	154835119	154834842	154834934	154838130	154838178	2132	558650770276	114170	3.19464e+21	22393601	198	99	0.487022	1	0.962,0.988,0.958,1.0	0.988,0.991,0.965,0.952,0.979,0.938,1.0,0.974	0.004	chr5:154835119-154838131(-)	chr5:154834934-154838131(-)
ENSG00000198563	DDX39B	chr6	-	31530778	31530949	31530778	31530926	31531052	31531197	2133	1518229	2982244537712393	231013191012249	2.5533e+31	122	99	1	1	0.004,0.006,0.005,0.003	0.007,0.003,0.005,0.004,0.005,0.004,0.005,0.003	0	chr6:31530949-31531053(-)	chr6:31530926-31531053(-)
ENSG00000198563	DDX39B	chr6	-	31531052	31531197	31531052	31531178	31531295	31531405	2134	30632401566930	250328180240	1.00327e+28	2.38323e+20	118	99	0.0485298	0.289675	0.911,0.86,0.725,0.765	0.78,0.877,0.682,0.876,0.897,0.889,0.91,0.936	-0.041	chr6:31531197-31531296(-)	chr6:31531178-31531296(-)
ENSG00000198563	DDX39B	chr6	-	31538762	31538939	31538762	31538855	31539146	31539274	2135	550530	1200113861	63037112211	26991071924915	183	99	0.000376666	0.00661772	0.024,0.0,0.02,0.0	0.619,0.023,0.015,0.791,0.057,0.213,0.024,0.543	-0.275	chr6:31538939-31539147(-)	chr6:31538855-31539147(-)
ENSG00000198563	DDX39B	chr6	-	31540321	31540664	31540321	31540534	31541152	31541327	2136	228562458	11214	2.05258e+22	5111130710	198	99	0.422306	1	0.991,0.7,0.992,0.5	0.953,0.921,0.651,0.975,1.0,0.892,0.985,1.0	-0.126	chr6:31540664-31541153(-)	chr6:31540534-31541153(-)
ENSG00000198563	DDX39B	chr6	-	31540321	31540664	31540321	31540534	31541949	31542448	2137	81316384512	33697	5.58668e+22	385594275154491	198	99	0.263575	0.916077	0.993,0.964,0.986,0.058	0.989,0.797,0.219,0.989,0.887,0.21,0.234,0.993	0.085	chr6:31540664-31541950(-)	chr6:31540534-31541950(-)
ENSG00000145901	TNIP1	chr5	-	151029948	151030747	151029948	151030673	151032286	151032383	2142	105412739581664	9257134181	1.0173e+28	5765435466934635	173	99	4.15115e-10	4.41761e-08	0.868,0.927,0.804,0.84	0.911,0.963,0.913,0.947,0.881,0.847,0.937,0.943	-0.058	chr5:151030747-151032287(-)	chr5:151030673-151032287(-)
ENSG00000145901	TNIP1	chr5	-	151032286	151032400	151032286	151032383	151033607	151033799	2145	7210681121	289360368562	6.12236e+16	2.78644e+23	116	99	0.260095	0.909218	0.175,0.201,0.158,0.155	0.158,0.228,0.232,0.134,0.114,0.106,0.138,0.143	0.016	chr5:151032400-151033608(-)	chr5:151032383-151033608(-)
ENSG00000070814	TCOF1	chr5	+	150383061	150383172	150383064	150383172	150379531	150379732	2150	22222413	2132	291341811913	10060401	102	99	0.474819	1	0.914,0.955,0.886,0.863	0.966,1.0,1.0,0.744,1.0,0.822,1.0,0.744	-0.005	chr5:150379732-150383062(+)	chr5:150379732-150383065(+)
ENSG00000070814	TCOF1	chr5	+	150387901	150388088	150387942	150388088	150379531	150379732	2151	15152202100	20111522	9.72932e+17	2116436101074	140	99	0.352513	1	0.842,0.77,0.905,0.763	0.766,0.562,0.846,0.568,0.885,0.923,0.769,0.913	0.041	chr5:150379732-150387902(+)	chr5:150379732-150387943(+)
ENSG00000070814	TCOF1	chr5	+	150392704	150392790	150392707	150392790	150391956	150392176	2154	1285322978	45184636	9.45229e+16	231613417422315	102	99	0.820693	1	0.734,0.741,0.829,0.678	0.799,0.759,0.966,0.781,0.777,0.68,0.65,0.753	-0.025	chr5:150392176-150392705(+)	chr5:150392176-150392708(+)
ENSG00000145882	PCYOX1L	chr5	+	149365941	149366153	149366118	149366153	149364035	149364210	2155	11745143143	2100	1.09334e+20	0	198	99	1	1	0.967,0.957,1.0,1.0	1.0,1.0,1.0,1.0,1.0,1.0,1.0,1.0	-0.019	chr5:149364210-149365942(+)	chr5:149364210-149366119(+)
ENSG00000163382	NAXE	chr1	+	156593407	156593555	156593463	156593555	156592556	156592670	2156	459276757432	10	4.00326e+23	32000202	155	99	1	1	1.0,1.0,0.998,1.0	0.988,0.99,1.0,1.0,1.0,0.996,1.0,0.99	0.004	chr1:156592670-156593408(+)	chr1:156592670-156593464(+)
ENSG00000171792	RHNO1	chr12	+	2885161	2885534	2885262	2885534	2877198	2877282	2161	9223	2	36120000	170110010	198	99	1	1	1.0,1.0,1.0,0.429	0.081,1.0,0.333,0.5,NA,NA,0.0,NA	0.474	chr12:2877282-2885162(+)	chr12:2877282-2885263(+)
ENSG00000171792	RHNO1	chr12	+	2885161	2885534	2885282	2885534	2877222	2877282	2162	10225	10661159113	38320223	1.16778e+18	198	99	0.318658	1	0.045,0.016,0.006,0.022	0.013,0.049,0.019,0.008,0.0,0.009,0.018,0.033	0.004	chr12:2877282-2885162(+)	chr12:2877282-2885283(+)
ENSG00000120318	ARAP3	chr5	-	141661683	141662255	141661683	141661789	141664921	141665085	2165	142613143	22125	503157446155663	5111372703	198	99	0.632791	1	0.778,0.867,0.867,0.741	0.833,0.585,0.687,0.759,0.938,0.797,1.0,0.913	-0.001	chr5:141662255-141664922(-)	chr5:141661789-141664922(-)
ENSG00000197948	FCHSD1	chr5	-	141644858	141644942	141644858	141644938	141645019	141645148	2166	1158885213	916224	1.10488e+20	148101672112	103	99	0.465917	1	0.925,0.841,0.976,0.895	0.883,0.852,0.878,0.88,0.951,0.986,0.973,0.907	-0.004	chr5:141644942-141645020(-)	chr5:141644938-141645020(-)
ENSG00000197948	FCHSD1	chr5	-	141649394	141649536	141649394	141649530	141649886	141649954	2168	75325	525658170	1075221914	1.09797e+16	105	99	0.605465	1	0.113,0.078,0.047,0.122	0.08,0.077,0.064,0.184,0.027,0.119,0.053,0.048	0.008	chr5:141649536-141649887(-)	chr5:141649530-141649887(-)
ENSG00000135905	DOCK10	chr2	-	224805407	224805529	224805407	224805502	224806125	224806237	2172	17261685	912329	501729919675330	1612304416132320	126	99	0.220795	0.820199	0.597,0.63,0.807,0.697	0.711,0.527,0.432,0.619,0.825,0.819,0.093,0.541	0.112	chr2:224805529-224806126(-)	chr2:224805502-224806126(-)
ENSG00000135905	DOCK10	chr2	-	224886458	224886531	224886458	224886526	224896294	224896377	2173	61321280	3000	8833301038181941	34212200	104	99	0.584506	1	0.951,1.0,1.0,1.0	0.965,0.887,0.935,0.99,0.975,0.975,1.0,1.0	0.022	chr2:224886531-224896295(-)	chr2:224886526-224896295(-)
ENSG00000184863	RBM33	chr7	+	155711172	155711455	155711202	155711455	155706859	155707068	2176	17111751	260309209200	424424743344075	2.25559e+21	129	99	0.000323352	0.00584146	0.048,0.027,0.059,0.164	0.125,0.057,0.075,0.099,0.232,0.242,0.0,0.315	-0.069	chr7:155707068-155711173(+)	chr7:155707068-155711203(+)
ENSG00000184863	RBM33	chr7	+	155763808	155764018	155763811	155764018	155744960	155745602	2180	43559479	127114120150	5.06927e+16	1.09114e+18	102	99	0.767627	1	0.247,0.319,0.432,0.338	0.308,0.372,0.238,0.232,0.29,0.272,0.647,0.544	-0.029	chr7:155745602-155763809(+)	chr7:155745602-155763812(+)
ENSG00000102312	PORCN	chrX	+	48511294	48511487	48511365	48511487	48509783	48509956	2182	42374573	1221221	4329269250471446	129611114010	170	99	0.42145	1	0.671,0.915,0.686,0.669	0.676,0.652,0.716,0.83,0.726,0.872,1.0,0.728	-0.04	chrX:48509956-48511295(+)	chrX:48509956-48511366(+)
ENSG00000185864	NPIPB4	chr16	-	21851769	21852046	21851769	21851855	21857258	21857416	2184	117314	1200	91362202	0	198	99	1	1	0.846,0.636,1.0,1.0	1.0,1.0,1.0,1.0,1.0,1.0,NA,1.0	-0.129	chr16:21852046-21857259(-)	chr16:21851855-21857259(-)
ENSG00000100211	CBY1	chr22	+	38670766	38670989	38670883	38670989	38668016	38668132	2188	18145817	42414016	199141024251236	395171339641425	198	99	0.840186	1	0.176,0.636,0.172,0.347	0.196,0.474,0.292,0.278,0.235,0.163,0.3,0.419	0.038	chr22:38668132-38670767(+)	chr22:38668132-38670884(+)
ENSG00000048740	CELF2	chr10	+	11321188	11321386	11321206	11321386	11314138	11314258	2189	40371445	14414890271	464151314823449	1.62234e+22	117	99	0.0444202	0.271973	0.19,0.175,0.116,0.123	0.194,0.129,0.153,0.05,0.13,0.102,0.046,0.145	0.032	chr10:11314258-11321189(+)	chr10:11314258-11321207(+)
ENSG00000213523	SRA1	chr5	-	140551060	140552184	140551060	140551169	140557146	140557446	2195	484299343622	1817222	4.67672e+24	2441167727173912	198	99	0.000876255	0.0129858	0.931,0.898,0.988,0.934	0.907,0.891,0.937,0.879,0.84,0.928,0.833,0.962	0.041	chr5:140552184-140557147(-)	chr5:140551169-140557147(-)
ENSG00000109805	NCAPG	chr4	+	17823646	17823770	17823671	17823770	17822982	17823123	2199	23013122064	101360	1.73282e+22	8193160002	124	99	0.27989	0.951473	0.948,0.889,0.967,1.0	0.945,0.922,0.966,0.948,1.0,1.0,1.0,0.98	-0.019	chr4:17823123-17823647(+)	chr4:17823123-17823672(+)
ENSG00000280987	MATR3	chr5	+	139325295	139325662	139325439	139325662	139322597	139322967	2200	16022212882	2148193718401380	2.41306e+23	1.60026e+29	198	99	1.11022e-16	3.75928e-14	0.036,0.054,0.034,0.029	0.07,0.055,0.069,0.055,0.165,0.096,0.043,0.073	-0.04	chr5:139322967-139325296(+)	chr5:139322967-139325440(+)
ENSG00000120725	SIL1	chr5	-	139121034	139121173	139121034	139121170	139127738	139127853	2201	384214317240	185127	4.63181e+23	10915161811711	102	99	0.270163	0.932832	0.954,0.976,0.962,0.971	0.978,0.951,0.961,0.965,0.965,0.985,0.98,0.97	-0.004	chr5:139121173-139127739(-)	chr5:139121170-139127739(-)
ENSG00000113013	HSPA9	chr5	-	138574067	138574169	138574067	138574126	138575237	138575401	2206	13272016	844587886438	25291625681711	1.04897e+25	142	99	0.0838976	0.42593	0.011,0.031,0.015,0.025	0.016,0.02,0.012,0.011,0.009,0.007,0.032,0.016	0.005	chr5:138574169-138575238(-)	chr5:138574126-138575238(-)
ENSG00000120709	FAM53C	chr5	+	138344824	138345609	138345395	138345609	138341808	138341866	2208	1940233512821265	9510	1.54434e+29	61221313	198	99	1	1	0.991,0.996,0.998,1.0	0.992,0.999,0.998,0.999,0.996,0.996,0.996,0.997	0	chr5:138341866-138344825(+)	chr5:138341866-138345396(+)
ENSG00000112983	BRD8	chr5	-	138166517	138166727	138166517	138166610	138167933	138168078	2209	975919373	63128	1.16812e+16	141013712131	198	99	0.169028	0.6926	0.89,0.908,0.889,0.82	0.806,0.976,1.0,0.743,0.859,0.76,0.629,0.961	0.035	chr5:138166727-138167934(-)	chr5:138166610-138167934(-)
ENSG00000112983	BRD8	chr5	-	138172719	138172851	138172719	138172826	138177570	138177667	2213	152762	11831	10241130700	54420200	124	99	1	1	0.521,0.729,0.615,0.615	0.615,0.827,0.166,0.838,NA,0.736,NA,NA	-0.016	chr5:138172851-138177571(-)	chr5:138172826-138177571(-)
ENSG00000113648	H2AFY	chr5	-	135360496	135360607	135360496	135360604	135369405	135369603	2220	1018660987701	13827691415937	1.32713e+30	1.85414e+30	102	99	0.197001	0.76443	0.417,0.454,0.404,0.421	0.41,0.48,0.457,0.445,0.427,0.415,0.486,0.443	-0.021	chr5:135360607-135369406(-)	chr5:135360604-135369406(-)
ENSG00000113648	H2AFY	chr5	-	135360496	135360780	135360496	135360604	135369405	135369603	2221	46297731	13827691415937	6052389522583139	1.85414e+30	198	99	0.0135256	0.112368	0.016,0.019,0.026,0.016	0.016,0.018,0.016,0.019,0.007,0.012,0.017,0.014	0.004	chr5:135360780-135369406(-)	chr5:135360604-135369406(-)
ENSG00000113648	H2AFY	chr5	-	135360496	135360780	135360496	135360607	135369405	135369603	2222	24224711	996653957681	2637203912271322	1.29313e+29	198	99	0.0028662	0.0332575	0.012,0.017,0.024,0.008	0.01,0.014,0.01,0.01,0.005,0.008,0.008,0.01	0.006	chr5:135360780-135369406(-)	chr5:135360607-135369406(-)
ENSG00000149743	TRPT1	chr11	-	64224099	64224210	64224099	64224162	64224284	64224341	2226	8455205180	21610	8.2837e+18	33458253	147	99	0.81687	1	0.966,0.974,0.958,0.924	0.948,0.949,0.922,0.954,0.896,0.981,0.881,0.956	0.02	chr11:64224210-64224285(-)	chr11:64224162-64224285(-)
ENSG00000119048	UBE2B	chr5	+	134388324	134388413	134388351	134388413	134380718	134380808	2233	1185124310111099	31101	6.9925e+27	722680150	126	99	1	1	0.997,0.989,1.0,0.999	0.987,0.989,0.994,0.996,1.0,0.998,0.996,1.0	0.001	chr5:134380808-134388325(+)	chr5:134380808-134388352(+)
ENSG00000079616	KIF22	chr16	+	29804575	29805026	29804813	29805026	29803997	29804065	2241	896744513346	10656681283262	6.69908e+23	7.1799e+24	198	99	0.45394	1	0.296,0.358,0.167,0.398	0.318,0.314,0.319,0.23,0.345,0.281,0.155,0.243	0.029	chr16:29804065-29804576(+)	chr16:29804065-29804814(+)
ENSG00000159593	NAE1	chr16	-	66805776	66805862	66805776	66805826	66805911	66806026	2242	21322022	261196508176	16171829616372	1.95144e+22	135	99	1	1	0.056,0.107,0.028,0.084	0.057,0.08,0.057,0.071,0.031,0.056,0.086,0.015	0.012	chr16:66805862-66805912(-)	chr16:66805826-66805912(-)
ENSG00000159593	NAE1	chr16	-	66823226	66823306	66823226	66823262	66823528	66823600	2243	299258538227	51015	3.36218e+23	59290530	143	99	0.635638	1	0.976,0.947,0.997,0.969	0.979,0.944,0.992,0.962,1.0,0.98,0.981,1.0	-0.007	chr16:66823306-66823529(-)	chr16:66823262-66823529(-)
ENSG00000155329	ZCCHC10	chr5	-	133000131	133000201	133000131	133000173	133006758	133006920	2244	93221	32187510	40033309	2249162844381551	127	99	2.66096e-05	0.000702921	0.18,0.115,0.186,0.072	0.124,0.0,0.0,0.077,0.05,0.058,0.0,0.121	0.084	chr5:133000201-133006759(-)	chr5:133000173-133006759(-)
ENSG00000179869	ABCA13	chr7	+	48466952	48467045	48466955	48467045	48455036	48455286	2245	90951145	4757423	1.84762e+19	1143682661791092	102	99	0.385754	1	0.65,0.618,0.727,0.655	0.61,0.672,0.672,0.64,0.768,0.744,0.738,0.69	-0.029	chr7:48455286-48466953(+)	chr7:48455286-48466956(+)
ENSG00000164402	SEPT8	chr5	-	132763705	132763892	132763705	132763886	132764223	132764419	2246	48256119	249172	225130351882189	817152113428	105	99	0.640249	1	0.653,0.724,0.772,0.9	0.722,0.739,0.653,0.611,0.944,0.695,0.895,0.515	0.04	chr5:132763892-132764224(-)	chr5:132763886-132764224(-)
ENSG00000114626	ABTB1	chr3	+	127674344	127674418	127674390	127674418	127672957	127673081	2247	200299139489	4875993611535	3.01344e+22	6.52103e+24	145	99	0.304201	1	0.219,0.254,0.208,0.179	0.24,0.186,0.208,0.226,0.148,0.179,0.185,0.218	0.016	chr3:127673081-127674345(+)	chr3:127673081-127674391(+)
ENSG00000224389	C4B	chr6	+	32031741	32031928	32031818	32031928	32031550	32031644	2250	0	4011	20100100	2	176	99	1	1	0.0,NA,0.0,0.0	1.0,NA,1.0,NA,NA,1.0,NA,0.0	-0.75	chr6:32031644-32031742(+)	chr6:32031644-32031819(+)
ENSG00000130717	UCK1	chr9	-	131529487	131529584	131529487	131529556	131530485	131530645	2252	167283184215	61499	1.60443e+23	121282331336	127	99	0.913264	1	0.956,0.94,0.941,0.949	0.912,0.966,0.923,0.927,0.966,0.942,0.98,0.958	0	chr9:131529584-131530486(-)	chr9:131529556-131530486(-)
ENSG00000158987	RAPGEF6	chr5	-	131498442	131498607	131498442	131498518	131504625	131504778	2253	170128132144	12	1.51161e+20	2	188	99	1	1	1.0,1.0,0.986,0.974	1.0,1.0,1.0,1.0,1.0,1.0,1.0,0.973	-0.007	chr5:131498607-131504626(-)	chr5:131498518-131504626(-)
ENSG00000196182	STK40	chr1	-	36358736	36358837	36358736	36358822	36361220	36361340	2258	71826	10329281301	46524111	1.08507e+19	114	99	0.108017	0.51057	0.056,0.029,0.024,0.07	0.0,0.065,0.066,0.04,0.014,0.034,0.025,0.059	0.007	chr1:36358837-36361221(-)	chr1:36358822-36361221(-)
ENSG00000197343	ZNF655	chr7	+	99562343	99562494	99562348	99562494	99561887	99561973	2267	1528824	1225013	9272121146159	73017351657	104	99	0.451472	1	0.543,0.516,1.0,0.637	0.55,0.461,0.54,0.364,0.93,0.488,0.741,0.55	0.096	chr7:99561973-99562344(+)	chr7:99561973-99562349(+)
ENSG00000197343	ZNF655	chr7	+	99562343	99562494	99562367	99562494	99561887	99561973	2268	801162490	65783779	7.41158e+17	5.31079e+21	123	99	0.00299938	0.0343392	0.498,0.545,0.343,0.478	0.529,0.464,0.428,0.311,0.235,0.271,0.289,0.227	0.122	chr7:99561973-99562344(+)	chr7:99561973-99562368(+)
ENSG00000197343	ZNF655	chr7	+	99562348	99562494	99562367	99562494	99561887	99561973	2269	771131679	65783779	7.21188e+17	5.31079e+21	118	99	0.0375937	0.241837	0.498,0.549,0.266,0.456	0.533,0.481,0.426,0.342,0.181,0.279,0.274,0.227	0.099	chr7:99561973-99562349(+)	chr7:99561973-99562368(+)
ENSG00000159210	SNF8	chr17	-	48931642	48931717	48931642	48931714	48933204	48933346	2272	830574974573	38183824	7.59609e+23	2927123333532713	102	99	0.816472	1	0.955,0.969,0.961,0.959	0.962,0.956,0.977,0.957,0.948,0.946,0.972,0.979	-0.001	chr17:48931717-48933205(-)	chr17:48931714-48933205(-)
ENSG00000149231	CCDC82	chr11	-	96358992	96359178	96358992	96359097	96364979	96365150	2276	108101156108	45662827	1.75202e+22	2653326518165323	180	99	0.0165798	0.13102	0.569,0.457,0.754,0.688	0.787,0.677,0.748,0.652,0.816,0.874,0.653,0.688	-0.12	chr11:96359178-96364980(-)	chr11:96359097-96364980(-)
ENSG00000137171	KLC4	chr6	+	43062885	43063147	43062916	43063147	43061310	43061593	2281	161298	23187036	7231013141397	373113444341628	130	99	0.234614	0.854948	0.346,0.337,0.089,0.145	0.126,0.854,0.409,0.226,0.195,0.226,0.3,0.16	-0.083	chr6:43061593-43062886(+)	chr6:43061593-43062917(+)
ENSG00000177239	MAN1B1	chr9	+	137088868	137089005	137088952	137089005	137088074	137088183	2284	28195266237	10	2.37952e+22	3000	183	99	1	1	1.0,1.0,0.993,1.0	1.0,1.0,1.0,1.0,0.98,1.0,1.0,1.0	0.001	chr9:137088183-137088869(+)	chr9:137088183-137088953(+)
ENSG00000177239	MAN1B1	chr9	+	137107249	137107447	137107274	137107447	137106688	137106809	2285	14688200210	26102019	1.55931e+21	207192210211315	124	99	0.815405	1	0.818,0.875,0.889,0.898	0.861,0.914,0.833,0.891,0.929,0.883,0.818,0.843	-0.001	chr9:137106809-137107250(+)	chr9:137106809-137107275(+)
ENSG00000172901	LVRN	chr5	+	116005788	116005967	116005911	116005967	116003240	116003380	2286	0	10	1	70511002	198	99	1	1	NA,NA,0.0,NA	0.0,NA,0.0,0.0,0.0,NA,NA,0.2	-0.04	chr5:116003380-116005789(+)	chr5:116003380-116005912(+)
ENSG00000172901	LVRN	chr5	+	116010514	116010894	116010740	116010894	116005911	116005967	2287	0	30	901000	2	198	99	1	1	NA,NA,0.0,NA	NA,NA,1.0,NA,1.0,NA,NA,0.0	-0.667	chr5:116005967-116010515(+)	chr5:116005967-116010741(+)
ENSG00000106628	POLD2	chr7	-	44115294	44115396	44115294	44115354	44115765	44115893	2288	8943351558441	20125411	6.85404e+23	12131521151425	141	99	0.0551479	0.316824	0.969,0.951,0.953,0.966	0.976,0.956,0.938,0.955,0.956,0.977,0.995,0.982	-0.007	chr7:44115396-44115766(-)	chr7:44115354-44115766(-)
ENSG00000106628	POLD2	chr7	-	44116114	44116272	44116114	44116209	44116429	44116510	2289	10414281674523	1316336	8.03401e+23	61131274	162	99	3.22904e-08	1.97166e-06	0.98,0.942,0.969,0.982	0.988,0.996,0.996,0.994,0.996,0.996,0.975,0.986	-0.023	chr7:44116272-44116430(-)	chr7:44116209-44116430(-)
ENSG00000166501	PRKCB	chr16	+	24214657	24220611	24219960	24220611	24191089	24191230	2293	449193158784	49781762	3.96114e+23	3633564553252440	198	99	0.14506	0.624625	0.821,0.553,0.823,0.863	0.846,0.633,0.751,0.877,0.866,0.899,0.812,0.873	-0.055	chr16:24191230-24214658(+)	chr16:24191230-24219961(+)
ENSG00000135074	ADAM19	chr5	-	157477303	157481002	157477303	157477735	157481790	157481943	2294	11412169293	20	1.42119e+21	202	198	99	1	1	1.0,1.0,0.945,1.0	1.0,1.0,1.0,1.0,1.0,0.97,1.0,0.981	-0.008	chr5:157481002-157481791(-)	chr5:157477735-157481791(-)
ENSG00000204120	GIGYF2	chr2	+	232790697	232790915	232790715	232790915	232787149	232787329	2297	125122154113	118310	9.18257e+16	59046104	117	99	0.0733892	0.386452	0.906,0.928,0.977,0.905	0.939,0.885,1.0,0.968,0.928,0.984,1.0,0.947	-0.027	chr2:232787329-232790698(+)	chr2:232787329-232790716(+)
ENSG00000204120	GIGYF2	chr2	+	232791257	232791446	232791260	232791446	232791007	232791170	2300	824410696	21	7532511084638550	8110000	102	99	0.66698	1	1.0,1.0,0.981,0.989	1.0,0.795,0.98,0.991,1.0,1.0,1.0,1.0	0.022	chr2:232791170-232791258(+)	chr2:232791170-232791261(+)
ENSG00000139625	MAP3K12	chr12	-	53486946	53487155	53486946	53487145	53487254	53487428	2301	48511	2	55321251814	10001000	109	99	1	1	1.0,1.0,1.0,0.833	0.82,1.0,1.0,1.0,0.958,1.0,1.0,1.0	-0.014	chr12:53487155-53487255(-)	chr12:53487145-53487255(-)
ENSG00000171777	RASGRP4	chr19	-	38414847	38415123	38414847	38414916	38417051	38417168	2304	5163981911269	52010	9.0869e+24	911515117013	198	99	0.0247801	0.176252	0.981,0.99,1.0,0.984	0.981,0.969,0.987,0.975,0.971,0.971,1.0,0.974	0.01	chr19:38415123-38417052(-)	chr19:38414916-38417052(-)
ENSG00000171777	RASGRP4	chr19	-	38417051	38417168	38417051	38417166	38418390	38418564	2305	264232109667	314	4.97329e+22	15811105	101	99	0.84079	1	1.0,1.0,0.973,0.979	0.998,0.985,0.983,0.999,0.998,0.996,1.0,0.99	-0.006	chr19:38417168-38418391(-)	chr19:38417166-38418391(-)
ENSG00000171777	RASGRP4	chr19	-	38418390	38418564	38418390	38418462	38419859	38420013	2306	4654121791286	1	8.95641e+25	40222206	198	99	1	1	1.0,1.0,1.0,0.998	0.991,1.0,0.995,0.997,0.996,0.992,1.0,0.988	0.005	chr19:38418564-38419860(-)	chr19:38418462-38419860(-)
ENSG00000171777	RASGRP4	chr19	-	38419859	38420013	38419859	38419971	38420130	38420262	2308	31328493743	720315	6.84448e+23	1812142545936	141	99	0.45235	1	0.969,0.909,0.956,0.972	0.964,0.963,0.968,0.968,0.99,0.984,0.849,0.936	-0.001	chr19:38420013-38420131(-)	chr19:38419971-38420131(-)
ENSG00000153037	SRP19	chr5	+	112864433	112864528	112864456	112864528	112862507	112862583	2309	1012129	227208343178	11127218471	2.41261e+23	122	99	0.151978	0.645631	0.035,0.045,0.028,0.039	0.036,0.036,0.024,0.033,0.03,0.016,0.022,0.004	0.012	chr5:112862583-112864434(+)	chr5:112862583-112864457(+)
ENSG00000117984	CTSD	chr11	-	1752787	1753670	1752787	1753661	1753802	1753901	2310	7669525446665355	24	7.60411e+33	113135120	108	99	1	1	1.0,1.0,1.0,0.999	1.0,0.999,1.0,1.0,0.999,1.0,1.0,1.0	0	chr11:1753670-1753803(-)	chr11:1753661-1753803(-)
ENSG00000117984	CTSD	chr11	-	1753802	1753901	1753802	1753880	1753993	1754138	2311	8610599948105751	11863	8.01812e+33	261524191361015	120	99	1	1	0.998,0.998,0.998,0.999	0.996,0.998,0.997,0.998,0.998,0.999,0.998,0.998	0	chr11:1753901-1753994(-)	chr11:1753880-1753994(-)
ENSG00000117984	CTSD	chr11	-	1759515	1759639	1759515	1759633	1761308	1761468	2312	7739539841275287	5392	8.04211e+33	51851021102	105	99	1	1	0.999,0.999,0.998,1.0	0.999,0.998,0.999,0.999,1.0,0.998,1.0,1.0	0	chr11:1759639-1761309(-)	chr11:1759633-1761309(-)
ENSG00000114026	OGG1	chr3	+	9759186	9759286	9759233	9759286	9756766	9756816	2313	6509	69411	11716113116	176780323	146	99	0.092576	0.459753	0.404,0.274,0.0,0.357	0.305,0.442,0.088,0.337,1.0,0.404,0.789,0.576	-0.234	chr3:9756816-9759187(+)	chr3:9756816-9759234(+)
ENSG00000106077	ABHD11	chr7	-	73736928	73737220	73736928	73737110	73737561	73737735	2315	49223738	13084	3013162021311120	10210601	198	99	0.00114509	0.015994	0.653,1.0,0.698,0.826	0.938,1.0,0.8,0.909,1.0,0.721,1.0,0.909	-0.115	chr7:73737220-73737562(-)	chr7:73737110-73737562(-)
ENSG00000106077	ABHD11	chr7	-	73737220	73737391	73737220	73737360	73737561	73737735	2316	592212845	4091	3312202925461338	171102217	130	99	0.0215404	0.158978	0.918,1.0,0.915,0.972	0.962,0.566,0.938,0.688,0.905,0.946,0.908,0.805	0.112	chr7:73737391-73737562(-)	chr7:73737360-73737562(-)
ENSG00000106077	ABHD11	chr7	-	73738327	73738463	73738327	73738442	73738645	73738852	2317	786214087	2010	8.03672e+16	100	120	99	1	1	0.97,1.0,0.991,1.0	1.0,1.0,1.0,1.0,1.0,0.987,1.0,1.0	-0.008	chr7:73738463-73738646(-)	chr7:73738442-73738646(-)
ENSG00000111752	PHC1	chr12	+	8922632	8922788	8922656	8922788	8921600	8921750	2319	674684177	61514	392235353576928	247871145	123	99	0.00134767	0.0181214	0.9,0.974,0.931,0.911	0.94,0.816,0.801,0.779,0.801,0.848,0.644,0.818	0.123	chr12:8921750-8922633(+)	chr12:8921750-8922657(+)
ENSG00000072518	MARK2	chr11	+	63902600	63902782	63902603	63902782	63902197	63902330	2321	1273028	148118132240	1424233536920111	2.25274e+22	102	99	0.428677	1	0.073,0.054,0.181,0.102	0.057,0.078,0.1,0.07,0.16,0.046,0.193,0.378	-0.033	chr11:63902330-63902601(+)	chr11:63902330-63902604(+)
ENSG00000090372	STRN4	chr19	-	46725472	46725648	46725472	46725632	46727451	46727691	2325	529484571337	0	3.81905e+24	2000	115	99	1	1	1.0,1.0,1.0,1.0	1.0,1.0,1.0,1.0,0.99,1.0,1.0,1.0	0.001	chr19:46725648-46727452(-)	chr19:46725632-46727452(-)
ENSG00000090372	STRN4	chr19	-	46727451	46727567	46727451	46727546	46727893	46728007	2326	244346162153	246238330206	2.50665e+22	1.90407e+23	120	99	0.605925	1	0.45,0.545,0.288,0.38	0.521,0.574,0.386,0.493,0.333,0.347,0.448,0.374	-0.019	chr19:46727567-46727894(-)	chr19:46727546-46727894(-)
ENSG00000090372	STRN4	chr19	-	46727451	46727691	46727451	46727546	46727893	46728007	2327	119145124137	246238330206	9.82287e+17	1.90407e+23	198	99	0.0109401	0.0963317	0.195,0.233,0.158,0.25	0.205,0.219,0.143,0.148,0.182,0.099,0.131,0.217	0.041	chr19:46727691-46727894(-)	chr19:46727546-46727894(-)
ENSG00000090372	STRN4	chr19	-	46727451	46727691	46727451	46727567	46727893	46728007	2328	816676112	189256105106	5.51053e+16	1.95528e+21	198	99	0.000592402	0.00937606	0.176,0.114,0.266,0.346	0.124,0.09,0.126,0.08,0.271,0.102,0.075,0.26	0.084	chr19:46727691-46727894(-)	chr19:46727567-46727894(-)
ENSG00000090372	STRN4	chr19	-	46727893	46728126	46727893	46728007	46728617	46728777	2329	46294143	399488405349	267228721222222	3.32915e+23	198	99	0.00481885	0.0500891	0.055,0.029,0.048,0.058	0.038,0.038,0.063,0.039,0.02,0.032,0.003,0.032	0.014	chr19:46728126-46728618(-)	chr19:46728007-46728618(-)
ENSG00000040275	SPDL1	chr5	+	169596560	169596701	169596584	169596701	169594570	169594681	2332	63289930	2071	7.83228e+16	72469751	123	99	0.0275474	0.190126	0.962,1.0,0.919,0.96	0.9,0.928,0.845,0.896,0.899,0.909,0.897,0.971	0.055	chr5:169594681-169596561(+)	chr5:169594681-169596585(+)
ENSG00000213676	ATF6B	chr6	-	32117036	32117130	32117036	32117107	32117322	32117404	2333	53335961	691281791618	9.81065e+16	7.90314e+23	122	99	1.64444e-05	0.00045862	0.059,0.087,0.057,0.074	0.091,0.215,0.126,0.089,0.062,0.067,0.154,0.081	-0.041	chr6:32117130-32117323(-)	chr6:32117107-32117323(-)
ENSG00000120708	TGFBI	chr5	+	136054674	136054861	136054715	136054861	136053942	136054080	2335	21019	35412855313	5021291333	1.74178e+24	140	99	0.172733	0.701863	0.004,0.005,0.0,0.041	0.02,0.0,0.008,0.011,0.026,0.008,0.008,0.008	0.001	chr5:136054080-136054675(+)	chr5:136054080-136054716(+)
ENSG00000135108	FBXO21	chr12	-	117157872	117158084	117157872	117158063	117165484	117165617	2336	18132217	33433221	20308382011319	2156277335291734	120	99	0.908301	1	0.31,0.2,0.362,0.4	0.44,0.307,0.196,0.3,0.32,0.238,0.601,0.179	-0.005	chr12:117158084-117165485(-)	chr12:117158063-117165485(-)
ENSG00000145741	BTF3	chr5	+	73502487	73503117	73502915	73503117	73499133	73499202	2340	9.39362e+16	1000	8.56973e+32	1000000	198	99	1	1	1.0,1.0,1.0,1.0	1.0,1.0,1.0,1.0,1.0,1.0,1.0,1.0	0	chr5:73499202-73502488(+)	chr5:73499202-73502916(+)
ENSG00000166793	YPEL4	chr11	-	57646296	57646794	57646296	57646405	57646966	57647291	2341	82912171370374	20104114	6.46903e+23	183872678159	198	99	0.0132835	0.110851	0.954,0.984,0.944,0.93	0.947,0.922,0.961,0.917,0.966,0.971,0.864,0.898	0.022	chr11:57646794-57646967(-)	chr11:57646405-57646967(-)
ENSG00000171681	ATF7IP	chr12	+	14434336	14434423	14434339	14434423	14423908	14425473	2342	276134228203	115466767	2.20942e+19	874064953730940	102	99	0.758762	1	0.7,0.739,0.768,0.746	0.711,0.695,0.703,0.727,0.72,0.744,0.897,0.787	-0.01	chr12:14425473-14434337(+)	chr12:14425473-14434340(+)
ENSG00000182473	EXOC7	chr17	-	76090328	76090481	76090328	76090397	76091142	76091235	2345	39154954	713985110	24242094629732	1.09596e+18	183	99	0.000239368	0.00458782	0.229,0.172,0.238,0.21	0.106,0.18,0.164,0.042,0.209,0.122,0.132,0.19	0.069	chr17:76090481-76091143(-)	chr17:76090397-76091143(-)
ENSG00000157450	RNF111	chr15	+	59084101	59084254	59084128	59084254	59080935	59081284	2346	662138	26113667	171351210191439	192211262114825	126	99	0.0405887	0.255947	0.153,0.3,0.314,0.308	0.413,0.317,0.263,0.266,0.272,0.516,0.579,0.551	-0.128	chr15:59081284-59084102(+)	chr15:59081284-59084129(+)
ENSG00000157450	RNF111	chr15	+	59092512	59092640	59092536	59092640	59091058	59091154	2347	24285168	44257157	2524173126442943	2419233037321173	123	99	0.436282	1	0.305,0.474,0.366,0.49	0.456,0.504,0.373,0.454,0.361,0.525,0.68,0.322	-0.051	chr15:59091154-59092513(+)	chr15:59091154-59092537(+)
ENSG00000247828	TMEM161B-AS1	chr5	+	88282714	88282866	88282756	88282866	88282041	88282106	2350	3555451	1000	26161826581831	20200000	141	99	1	1	0.961,1.0,1.0,1.0	0.901,1.0,0.678,1.0,1.0,1.0,1.0,1.0	0.043	chr5:88282106-88282715(+)	chr5:88282106-88282757(+)
ENSG00000275835	TUBGCP5	chr15	-	23019218	23019380	23019218	23019334	23021958	23022161	2351	201292	56335441	7915152805	492235482149926	145	99	0.964184	1	0.196,0.199,0.102,0.032	0.089,0.218,0.226,0.176,0.061,0.1,0.0,0.116	0.009	chr15:23019380-23021959(-)	chr15:23019334-23021959(-)
ENSG00000275835	TUBGCP5	chr15	-	23027191	23027309	23027191	23027306	23030884	23031020	2354	188177	59455621	3251582110	5036406534272226	102	99	0.00616547	0.060748	0.228,0.147,0.228,0.244	0.055,0.051,0.108,0.183,0.186,0.067,0.042,0.272	0.091	chr15:23027309-23030885(-)	chr15:23027306-23030885(-)
ENSG00000113916	BCL6	chr3	-	187731708	187731930	187731708	187731868	187733532	187733703	2355	10031025269727	91783	9.1288e+24	2832143614261152	161	99	4.04952e-08	2.38154e-06	0.986,0.974,0.954,0.993	0.952,0.944,0.972,0.968,0.965,0.931,0.952,0.92	0.026	chr3:187731930-187733533(-)	chr3:187731868-187733533(-)
ENSG00000163040	CCDC74A	chr2	+	131530578	131530827	131530776	131530827	131529646	131529691	2357	64	121	6200000	1000000	198	99	1	1	NA,0.0,0.6,0.667	NA,0.75,1.0,NA,NA,NA,NA,NA	-0.453	chr2:131529691-131530579(+)	chr2:131529691-131530777(+)
ENSG00000152422	XRCC4	chr5	+	83353124	83353711	83353130	83353711	83258529	83258677	2360	2994316	0	49419262152338	260140	105	99	0.00234486	0.0282953	1.0,1.0,1.0,1.0	1.0,1.0,1.0,1.0,0.432,1.0,0.168,1.0	0.175	chr5:83258677-83353125(+)	chr5:83258677-83353131(+)
ENSG00000135426	TESPA1	chr12	-	54967842	54968013	54967842	54967892	54973476	54973519	2368	865123	33248791	43131115104	611619634851425	198	99	0.0162363	0.128944	0.108,0.111,0.227,0.112	0.032,0.086,0.255,0.08,0.01,0.047,0.556,0.074	-0.003	chr12:54968013-54973477(-)	chr12:54967892-54973477(-)
ENSG00000163959	SLC51A	chr3	+	196227537	196227737	196227663	196227737	196226964	196227119	2369	19161515	2251	76324941829	22003072	198	99	0.763152	1	0.826,0.8,0.6,0.882	0.636,0.6,1.0,1.0,0.6,1.0,0.563,0.879	-0.008	chr3:196227119-196227538(+)	chr3:196227119-196227664(+)
ENSG00000145687	SSBP2	chr5	-	81466973	81467065	81466973	81467041	81473699	81473770	2370	301012	10316136118	1302912566	7827508346733254	123	99	0.0364298	0.235981	0.023,0.0,0.056,0.076	0.118,0.0,0.031,0.08,0.174,0.052,0.131,0.082	-0.045	chr5:81467065-81473700(-)	chr5:81467041-81473700(-)
ENSG00000105221	AKT2	chr19	-	40236023	40236142	40236023	40236104	40236256	40236385	2372	40383430	498446648541	3059294026222920	4.85427e+23	137	99	0.224893	0.830248	0.055,0.058,0.037,0.039	0.043,0.091,0.061,0.044,0.05,0.031,0.077,0.045	-0.008	chr19:40236142-40236257(-)	chr19:40236104-40236257(-)
ENSG00000105221	AKT2	chr19	-	40240044	40240121	40240044	40240110	40241937	40242069	2373	29273845	702510718640	302121171522510	5.80601e+23	110	99	0.000429748	0.00730898	0.036,0.045,0.045,0.06	0.044,0.03,0.039,0.022,0.026,0.031,0.016,0.022	0.018	chr19:40240121-40241938(-)	chr19:40240110-40241938(-)
ENSG00000105221	AKT2	chr19	-	40255157	40255299	40255157	40255269	40256925	40257054	2374	4116	676693772760	412413505	6.25614e+23	129	99	1	1	0.005,0.001,0.001,0.006	0.005,0.015,0.006,0.001,0.004,0.006,0.0,0.009	-0.003	chr19:40255299-40256926(-)	chr19:40255269-40256926(-)
ENSG00000254996	ANKHD1-EIF4EBP3	chr5	+	140537337	140537589	140537388	140537589	140535361	140535538	2377	219145228326	814714785	2.51225e+23	8.9687e+18	150	99	0.780805	1	0.641,0.671,0.506,0.717	0.651,0.686,0.647,0.683,0.74,0.575,0.702,0.464	-0.01	chr5:140535538-140537338(+)	chr5:140535538-140537389(+)
ENSG00000175221	MED16	chr19	-	890136	890423	890136	890244	890962	891149	2378	13111515	288195438272	3253831125	2.18161e+22	198	99	0.378394	1	0.022,0.027,0.017,0.027	0.007,0.072,0.01,0.015,0.007,0.025,0.011,0.013	0.003	chr19:890423-890963(-)	chr19:890244-890963(-)
ENSG00000164300	SERINC5	chr5	-	80158835	80158962	80158835	80158956	80166382	80166478	2379	30224262	2000	402140732756537	30000100	105	99	1	1	0.934,1.0,1.0,1.0	0.926,1.0,1.0,1.0,1.0,0.981,1.0,1.0	-0.005	chr5:80158962-80166383(-)	chr5:80158956-80166383(-)
ENSG00000164329	TENT2	chr5	+	79642831	79642910	79642843	79642910	79641104	79641196	2381	99688965	704111272	1.78109e+21	5.76255e+17	111	99	0.0023857	0.0286133	0.558,0.597,0.415,0.446	0.736,0.611,0.697,0.605,0.572,0.694,0.571,0.517	-0.121	chr5:79641196-79642832(+)	chr5:79641196-79642844(+)
ENSG00000177674	AGTRAP	chr1	+	11745929	11746223	11745987	11746223	11745802	11745837	2382	2131443	38161639	40123486415728	5746567353443880	157	99	0.102135	0.491707	0.258,0.106,0.356,0.41	0.307,0.141,0.277,0.065,0.432,0.177,0.104,0.181	0.072	chr1:11745837-11745930(+)	chr1:11745837-11745988(+)
ENSG00000177674	AGTRAP	chr1	+	11745929	11746223	11746126	11746223	11745802	11745837	2383	833329121	16411693133	1.69601e+20	2.96153e+23	198	99	0.918759	1	0.202,0.125,0.135,0.313	0.222,0.164,0.25,0.184,0.323,0.207,0.122,0.13	-0.006	chr1:11745837-11745930(+)	chr1:11745837-11746127(+)
ENSG00000177674	AGTRAP	chr1	+	11745987	11746223	11746126	11746223	11745802	11745837	2384	1114942156	16411693133	2.19102e+23	2.96153e+23	198	99	0.466879	1	0.253,0.174,0.184,0.37	0.27,0.25,0.323,0.266,0.395,0.29,0.182,0.194	-0.026	chr1:11745837-11745988(+)	chr1:11745837-11746127(+)
ENSG00000122008	POLK	chr5	+	75593877	75594049	75593965	75594049	75590343	75590440	2387	1982133	40419	401116364634625	601885823	187	99	0.980538	1	0.715,1.0,0.735,0.479	0.779,1.0,0.894,0.704,0.753,0.783,0.284,0.365	0.037	chr5:75590440-75593878(+)	chr5:75590440-75593966(+)
ENSG00000101096	NFATC2	chr20	-	51523080	51524110	51523080	51523596	51542369	51542719	2388	38243593	2	5477514816201335	32000808	198	99	0.000165922	0.00338647	1.0,1.0,1.0,0.959	0.9,0.951,1.0,1.0,1.0,0.556,1.0,0.686	0.103	chr20:51524110-51542370(-)	chr20:51523596-51542370(-)
ENSG00000101096	NFATC2	chr20	-	51523080	51524110	51523080	51523596	51562559	51562831	2389	24171962	1200	334626375101221	0	198	99	1	1	0.923,0.81,1.0,1.0	1.0,1.0,1.0,1.0,1.0,1.0,1.0,1.0	-0.067	chr20:51524110-51562560(-)	chr20:51523596-51562560(-)
ENSG00000113163	COL4A3BP	chr5	-	75368485	75374191	75368485	75368658	75379336	75379473	2390	94974463	23381027	1.07129e+21	2142255511112526	198	99	0.0370165	0.238812	0.671,0.561,0.688,0.538	0.718,0.606,0.795,0.644,0.856,0.711,0.609,0.658	-0.085	chr5:75374191-75379337(-)	chr5:75368658-75379337(-)
ENSG00000113163	COL4A3BP	chr5	-	75385901	75386057	75385901	75386034	75389591	75389687	2391	1742	14917884160	43320107	1.9121e+21	122	99	0.385786	1	0.005,0.031,0.037,0.01	0.017,0.011,0.01,0.004,0.0,0.009,0.0,0.048	0.008	chr5:75386057-75389592(-)	chr5:75386034-75389592(-)
ENSG00000113163	COL4A3BP	chr5	-	75400204	75400297	75400204	75400291	75402971	75403058	2393	17216894142	5340	2.03224e+22	4103185903	105	99	0.0620574	0.343452	0.97,0.981,0.957,1.0	0.98,0.955,0.986,0.948,0.968,0.923,1.0,0.983	0.009	chr5:75400297-75402972(-)	chr5:75400291-75402972(-)
ENSG00000049860	HEXB	chr5	+	74718796	74718971	74718908	74718971	74718290	74718363	2395	1151495697784	19471616	1.17563e+27	5097471467244729	198	99	0.083658	0.425147	0.968,0.84,0.956,0.961	0.922,0.764,0.9,0.898,0.99,0.977,0.91,0.927	0.02	chr5:74718363-74718797(+)	chr5:74718363-74718909(+)
ENSG00000164338	UTP15	chr5	+	73568234	73568327	73568291	73568327	73567261	73567434	2396	8111511746	1301	8.41338e+17	2410000	156	99	0.966875	1	0.981,0.961,1.0,0.967	1.0,0.977,0.928,0.989,1.0,1.0,1.0,1.0	-0.009	chr5:73567434-73568235(+)	chr5:73567434-73568292(+)
ENSG00000157764	BRAF	chr7	-	140794307	140794467	140794307	140794415	140800361	140800481	2397	11711414394	6388723	1.6125e+21	45677785210712	151	99	0.119065	0.54459	0.549,0.459,0.931,0.728	0.701,0.71,0.638,0.771,0.976,0.827,0.824,0.891	-0.125	chr7:140794467-140800362(-)	chr7:140794415-140800362(-)
ENSG00000157764	BRAF	chr7	-	140800361	140800481	140800361	140800462	140801411	140801560	2398	1061516854	9498	1.02231e+19	774180211	118	99	0.00283148	0.032923	0.908,0.969,0.864,0.85	0.924,0.965,0.974,0.931,1.0,0.947,0.972,0.987	-0.065	chr7:140800481-140801412(-)	chr7:140800462-140801412(-)
ENSG00000157764	BRAF	chr7	-	140834608	140834872	140834608	140834703	140850110	140850212	2399	230272168213	132405	3.38441e+22	6138170010	198	99	0.000220078	0.00425458	0.898,0.85,1.0,0.955	0.966,0.944,0.955,0.948,1.0,1.0,0.977,1.0	-0.048	chr7:140834872-140850111(-)	chr7:140834703-140850111(-)
ENSG00000073584	SMARCE1	chr17	-	40631591	40631711	40631591	40631693	40632194	40632367	2402	22202713	697352844421	2220204322242818	6.20613e+24	117	99	0.459874	1	0.026,0.046,0.026,0.025	0.029,0.027,0.028,0.035,0.044,0.027,0.042,0.033	-0.002	chr17:40631711-40632195(-)	chr17:40631693-40632195(-)
ENSG00000073584	SMARCE1	chr17	-	40631591	40632367	40631591	40631693	40635930	40636102	2403	691340669368	615229	5.44496e+23	44932303110	198	99	0.303343	1	0.983,0.919,0.938,0.953	0.986,0.984,0.97,0.931,0.983,1.0,0.891,0.951	-0.014	chr17:40632367-40635931(-)	chr17:40631693-40635931(-)
ENSG00000048052	HDAC9	chr7	+	18590335	18590486	18590344	18590486	18585280	18585522	2408	113733	2006	2065191641713	104406	108	99	0.518777	1	0.834,1.0,1.0,0.834	1.0,1.0,1.0,0.635,0.786,0.904,1.0,0.665	0.043	chr7:18585522-18590336(+)	chr7:18585522-18590345(+)
ENSG00000148154	UGCG	chr9	+	111922816	111922951	111922848	111922951	111914604	111914746	2410	5705	14911845290658	14181830302	1.6994e+28	131	99	1	1	0.003,0.003,0.0,0.006	0.006,0.003,0.007,0.001,0.0,0.005,0.0,0.002	0	chr9:111914746-111922817(+)	chr9:111914746-111922849(+)
ENSG00000115020	PIKFYVE	chr2	+	208274017	208274053	208274020	208274053	208273583	208273733	2411	133197	122323	813171312111	15299100308	102	99	0.363367	1	0.513,0.567,0.814,0.694	0.341,0.303,0.647,0.558,1.0,0.393,1.0,0.572	0.045	chr2:208273733-208274018(+)	chr2:208273733-208274021(+)
ENSG00000006704	GTF2IRD1	chr7	+	74515344	74515596	74515440	74515596	74512829	74512971	2412	200	1116	6000100	40502100	195	99	1	1	NA,0.504,0.0,0.0	NA,0.432,NA,0.0,NA,0.024,NA,NA	0.016	chr7:74512971-74515345(+)	chr7:74512971-74515441(+)
ENSG00000006704	GTF2IRD1	chr7	+	74555392	74555494	74555437	74555494	74555173	74555223	2413	21	271	650	102111640	144	99	1	1	NA,0.0,0.164,0.407	0.0,NA,0.0,0.0,0.0,0.205,0.462,NA	0.079	chr7:74555223-74555393(+)	chr7:74555223-74555438(+)
ENSG00000140368	PSTPIP1	chr15	+	77027745	77027914	77027799	77027914	77025497	77025604	2414	94639	22151287	33332113146322	6062156776432974	153	99	0.321189	1	0.209,0.147,0.244,0.225	0.262,0.256,0.475,0.112,0.107,0.083,0.063,0.161	0.016	chr15:77025604-77027746(+)	chr15:77025604-77027800(+)
ENSG00000140368	PSTPIP1	chr15	+	77027745	77027914	77027851	77027914	77025497	77025604	2415	362722115	428275167909	1.08857e+19	5.98437e+23	198	99	1.68509e-09	1.51879e-07	0.04,0.047,0.062,0.059	0.083,0.089,0.088,0.08,0.118,0.106,0.062,0.121	-0.041	chr15:77025604-77027746(+)	chr15:77025604-77027852(+)
ENSG00000140368	PSTPIP1	chr15	+	77027799	77027914	77027851	77027914	77025497	77025604	2416	493829171	428275167909	1.39119e+21	5.98437e+23	151	99	5.41055e-10	5.59791e-08	0.07,0.083,0.102,0.11	0.132,0.15,0.106,0.148,0.196,0.189,0.13,0.202	-0.065	chr15:77025604-77027800(+)	chr15:77025604-77027852(+)
ENSG00000140368	PSTPIP1	chr15	+	77035801	77035935	77035810	77035935	77035507	77035563	2418	6203742441176	36102669	1.04861e+26	1.24293e+16	108	99	0.494783	1	0.94,0.972,0.896,0.94	0.886,0.951,0.95,0.962,0.92,0.925,0.968,0.94	-0.001	chr15:77035563-77035802(+)	chr15:77035563-77035811(+)
ENSG00000226259	GTF2H2B	chr5	+	70421734	70421771	70421736	70421771	70421279	70421357	2419	1041	74	1600	36142023010	101	99	1	1	1.0,NA,1.0,0.013	0.0,0.0,0.0,NA,0.041,1.0,0.0,NA	0.497	chr5:70421357-70421735(+)	chr5:70421357-70421737(+)
ENSG00000008382	MPND	chr19	+	4357252	4357421	4357339	4357421	4355096	4355173	2421	225155241252	112129	3.38172e+23	1111511111108	186	99	0.541032	1	0.916,0.976,0.914,0.937	0.942,0.893,0.923,0.953,0.992,0.953,0.894,0.937	0	chr19:4355173-4357253(+)	chr19:4355173-4357340(+)
ENSG00000008382	MPND	chr19	+	4357950	4358172	4358082	4358172	4357514	4357585	2422	15161624	15397167151	3116112010111216	2.07126e+22	198	99	0.125124	0.565412	0.047,0.076,0.046,0.074	0.07,0.06,0.073,0.04,0.03,0.02,0.047,0.058	0.011	chr19:4357585-4357951(+)	chr19:4357585-4358083(+)
ENSG00000183323	CCDC125	chr5	-	69313984	69314046	69313984	69314043	69320236	69320580	2426	410812	659842130	2013422413832133	2.81754e+20	102	99	0.0293053	0.19913	0.056,0.09,0.156,0.082	0.065,0.144,0.084,0.083,0.08,0.144,0.689,0.285	-0.101	chr5:69314046-69320237(-)	chr5:69314043-69320237(-)
ENSG00000134057	CCNB1	chr5	+	69177238	69177349	69177290	69177349	69175396	69175537	2428	9262621457219	4231845	7.29524e+23	6161326172875	151	99	2.42403e-09	2.08354e-07	0.935,0.847,0.919,0.966	0.988,0.955,0.94,0.954,0.958,0.948,0.987,0.98	-0.047	chr5:69175537-69177239(+)	chr5:69175537-69177291(+)
ENSG00000145740	SLC30A5	chr5	+	69121693	69121895	69121746	69121895	69118498	69118628	2429	645612349	41416	8.55152e+17	25250001	152	99	2.90303e-05	0.000754381	0.912,0.973,0.952,0.666	0.965,0.869,0.943,0.914,1.0,1.0,1.0,0.982	-0.083	chr5:69118628-69121694(+)	chr5:69118628-69121747(+)
ENSG00000228106	AL392172.1	chr1	+	222836922	222837384	222836995	222837384	222835118	222835215	2431	6523	49384442	414615823102	5220815928386924	172	99	0.00107843	0.0152519	0.066,0.07,0.025,0.039	0.042,0.287,0.041,0.128,0.141,0.258,0.077,0.046	-0.077	chr1:222835215-222836923(+)	chr1:222835215-222836996(+)
ENSG00000101773	RBBP8	chr18	+	22989220	22989318	22989271	22989318	22984885	22984990	2441	21313122095	2635	2.06189e+22	73425054	150	99	0.707723	1	0.986,0.935,0.98,0.926	0.951,0.977,0.961,0.99,0.962,1.0,0.898,0.957	-0.005	chr18:22984990-22989221(+)	chr18:22984990-22989272(+)
ENSG00000101773	RBBP8	chr18	+	23001570	23001729	23001585	23001729	22997619	22997734	2442	2100	1074911847	11111001	1.02635e+17	114	99	1	1	0.016,0.017,0.0,0.0	0.008,0.014,0.017,0.005,0.019,0.0,0.0,0.017	-0.002	chr18:22997734-23001571(+)	chr18:22997734-23001586(+)
ENSG00000001084	GCLC	chr6	-	53516108	53516222	53516108	53516217	53520777	53520960	2445	539305589189	1416810	3.0334e+23	132212206422	104	99	0.511043	1	0.973,0.948,0.986,0.947	0.957,0.936,0.949,0.965,0.977,0.986,0.985,0.984	-0.004	chr6:53516222-53520778(-)	chr6:53516217-53520778(-)
ENSG00000001084	GCLC	chr6	-	53516108	53516240	53516108	53516217	53520777	53520960	2446	71346226	1416810	573324362630166	132212206422	122	99	0.415002	1	0.805,0.633,0.863,0.678	0.781,0.549,0.619,0.594,0.779,0.859,0.867,0.709	0.025	chr6:53516240-53520778(-)	chr6:53516217-53520778(-)
ENSG00000001084	GCLC	chr6	-	53516108	53516240	53516108	53516222	53520777	53520960	2447	6560	474276533163	183242320	2.6431e+23	117	99	0.878991	1	0.011,0.015,0.009,0.0	0.055,0.008,0.008,0.006,0.007,0.009,0.013,0.0	-0.005	chr6:53516240-53520778(-)	chr6:53516222-53520778(-)
ENSG00000127870	RNF6	chr13	-	26218510	26218606	26218510	26218588	26219456	26219667	2451	263277236252	200	2.63352e+23	100000	117	99	1	1	1.0,0.992,1.0,1.0	1.0,1.0,0.995,1.0,1.0,1.0,1.0,1.0	-0.001	chr13:26218606-26219457(-)	chr13:26218588-26219457(-)
ENSG00000242802	AP5Z1	chr7	+	4786000	4786428	4786249	4786428	4785521	4785684	2455	72783190	239184153346	5.91855e+17	2.87324e+23	198	99	0.274698	0.943873	0.131,0.175,0.092,0.115	0.093,0.222,0.105,0.154,0.093,0.067,0.074,0.092	0.016	chr7:4785684-4786001(+)	chr7:4785684-4786250(+)
ENSG00000242802	AP5Z1	chr7	+	4787595	4787776	4787633	4787776	4786249	4786428	2457	515050108	288170240403	6.21419e+17	2.36272e+23	137	99	0.0512984	0.301371	0.113,0.175,0.131,0.162	0.16,0.273,0.222,0.205,0.119,0.11,0.187,0.122	-0.03	chr7:4786428-4787596(+)	chr7:4786428-4787634(+)
ENSG00000242802	AP5Z1	chr7	+	4790213	4790591	4790388	4790591	4789831	4789929	2458	173195134292	1206	2.03342e+21	27085322	198	99	0.0520811	0.304052	0.989,0.98,1.0,0.961	0.981,0.961,1.0,0.921,0.913,0.921,0.975,0.957	0.029	chr7:4789929-4790214(+)	chr7:4789929-4790389(+)
ENSG00000242802	AP5Z1	chr7	+	4790213	4790591	4790458	4790591	4789831	4789929	2459	226209114312	9059130121	1.81413e+22	1.21686e+20	198	99	0.855004	1	0.557,0.639,0.305,0.563	0.428,0.752,0.678,0.53,0.364,0.341,0.811,0.275	-0.006	chr7:4789929-4790214(+)	chr7:4789929-4790459(+)
ENSG00000242802	AP5Z1	chr7	+	4790388	4790591	4790458	4790591	4789831	4789929	2460	14812583197	9059130121	8.82472e+19	1.21686e+20	169	99	0.993962	1	0.491,0.554,0.272,0.488	0.299,0.68,0.61,0.469,0.325,0.271,0.774,0.194	-0.002	chr7:4789929-4790389(+)	chr7:4789929-4790459(+)
ENSG00000242802	AP5Z1	chr7	+	4790672	4790887	4790809	4790887	4790458	4790591	2462	537403499709	1137	5.0868e+23	10203431	198	99	1	1	0.996,0.995,0.988,0.981	0.996,1.0,0.992,1.0,0.984,0.981,0.984,0.994	-0.001	chr7:4790591-4790673(+)	chr7:4790591-4790810(+)
ENSG00000163958	ZDHHC19	chr3	-	196198788	196198874	196198788	196198869	196207397	196207503	2467	63923	6	625691121540	432002112	104	99	0.479843	1	1.0,1.0,1.0,0.785	0.588,0.888,0.741,1.0,1.0,0.488,0.935,0.76	0.146	chr3:196198874-196207398(-)	chr3:196198869-196207398(-)
ENSG00000062194	GPBP1	chr5	+	57249408	57249576	57249453	57249576	57247074	57247215	2468	330351458430	217202307154	4.17658e+24	7.51211e+20	144	99	0	0	0.511,0.544,0.506,0.657	0.793,0.789,0.678,0.857,0.868,0.753,0.803,0.733	-0.23	chr5:57247215-57249409(+)	chr5:57247215-57249454(+)
ENSG00000180353	HCLS1	chr3	-	121647318	121647448	121647318	121647371	121657278	121657352	2469	2971145814924841	0	3.4111e+30	10000	176	99	1	1	1.0,1.0,1.0,1.0	1.0,1.0,1.0,0.999,1.0,1.0,1.0,1.0	0	chr3:121647448-121657279(-)	chr3:121647371-121657279(-)
ENSG00000180353	HCLS1	chr3	-	121647318	121647482	121647318	121647371	121657278	121657352	2470	11285785771903	0	1.3774e+29	10000	198	99	1	1	1.0,1.0,1.0,1.0	1.0,1.0,1.0,0.999,1.0,1.0,1.0,1.0	0	chr3:121647482-121657279(-)	chr3:121647371-121657279(-)
ENSG00000180353	HCLS1	chr3	-	121647318	121647482	121647318	121647448	121657278	121657352	2471	51314	18448819152948	41351410513	2.03763e+29	133	99	1	1	0.002,0.001,0.002,0.004	0.001,0.001,0.001,0.002,0.005,0.005,0.007,0.004	-0.001	chr3:121647482-121657279(-)	chr3:121647448-121657279(-)
ENSG00000067248	DHX29	chr5	-	55273292	55273426	55273292	55273377	55274613	55274731	2479	13161215	21017619379	142611503019414	1.13125e+19	148	99	8.90183e-06	0.000272518	0.04,0.057,0.04,0.113	0.077,0.123,0.073,0.144,0.216,0.092,0.028,0.16	-0.052	chr5:55273426-55274614(-)	chr5:55273377-55274614(-)
ENSG00000168216	LMBRD1	chr6	-	69700764	69700869	69700764	69700802	69701442	69701545	2480	13710413988	83833371	1.56285e+23	4.61356e+16	166	99	0.00527331	0.053861	0.496,0.428,0.715,0.425	0.669,0.557,0.608,0.635,0.968,0.787,0.461,0.709	-0.158	chr6:69700869-69701443(-)	chr6:69700802-69701443(-)
ENSG00000134363	FST	chr5	+	53484996	53485227	53484999	53485227	53484068	53484293	2481	610	0	240100720	4020000	102	99	1	1	NA,1.0,1.0,NA	1.0,0.493,NA,0.829,NA,1.0,1.0,NA	0.136	chr5:53484293-53484997(+)	chr5:53484293-53485000(+)
ENSG00000164172	MOCS2	chr5	-	53100410	53100534	53100410	53100487	53101358	53101509	2482	1024217596	2000	1.16506e+21	1	146	99	1	1	0.972,1.0,1.0,1.0	1.0,1.0,1.0,1.0,1.0,1.0,1.0,0.986	-0.005	chr5:53100534-53101359(-)	chr5:53100487-53101359(-)
ENSG00000164172	MOCS2	chr5	-	53100410	53101509	53100410	53100534	53102096	53102224	2483	47149225	1002	4.91541e+16	12421022	198	99	0.0563746	0.322618	0.959,1.0,1.0,0.862	0.961,0.789,0.833,0.927,0.963,1.0,0.938,0.926	0.038	chr5:53101509-53102097(-)	chr5:53100534-53102097(-)
ENSG00000221988	PPT2	chr6	+	32155687	32155783	32155767	32155783	32154586	32154777	2484	245328820161	310223	4.27493e+23	323528211150	179	99	0.141706	0.614922	0.978,0.948,0.954,0.967	0.987,0.922,0.939,0.893,0.98,0.952,0.921,1.0	0.012	chr6:32154777-32155688(+)	chr6:32154777-32155768(+)
ENSG00000221988	PPT2	chr6	+	32155687	32155783	32155767	32155783	32155029	32155183	2485	2723771050268	4021497	5.09695e+23	176624392103511	179	99	0.314441	1	0.79,0.909,0.922,0.955	0.943,0.853,0.899,0.906,0.983,0.966,0.864,0.942	-0.025	chr6:32155183-32155688(+)	chr6:32155183-32155768(+)
ENSG00000140987	ZSCAN32	chr16	-	3390009	3390183	3390009	3390133	3390422	3390517	2486	3267	34253	84333509	464716206	149	99	1	1	0.399,0.249,0.138,0.608	0.571,0.307,0.333,0.222,0.111,0.624,NA,0.499	-0.032	chr16:3390183-3390423(-)	chr16:3390133-3390423(-)
ENSG00000254788	CKLF-CMTM1	chr16	+	66578830	66579135	66578846	66579135	66577103	66577202	2488	11121013	14463	9142225126108	617850101	115	99	0.0836673	0.425147	0.403,0.721,0.589,0.789	0.564,0.415,0.703,0.811,1.0,0.838,1.0,0.873	-0.15	chr16:66577202-66578831(+)	chr16:66577202-66578847(+)
ENSG00000228192	AL512353.1	chr1	-	42844510	42844684	42844510	42844610	42846256	42846387	2489	932481998135	2	3.83704e+23	4	173	99	1	1	1.0,1.0,1.0,0.975	1.0,1.0,1.0,1.0,1.0,1.0,1.0,0.952	0	chr1:42844684-42846257(-)	chr1:42844610-42846257(-)
ENSG00000165915	SLC39A13	chr11	+	47415038	47415159	47415059	47415159	47414776	47414909	2495	1012715	47137895	776101012102	3917164766651948	120	99	0.816871	1	0.149,0.432,0.069,0.115	0.129,0.254,0.236,0.149,0.111,0.132,0.303,0.033	0.023	chr11:47414909-47415039(+)	chr11:47414909-47415060(+)
ENSG00000215068	AC025171.2	chr5	+	43044392	43045268	43044698	43045268	43042132	43043567	2496	4084232	9087	36081529191042	3641179326	198	99	0.0234199	0.168835	0.69,1.0,0.724,0.696	0.857,0.0,0.5,0.405,0.674,0.514,0.625,0.447	0.275	chr5:43043567-43044393(+)	chr5:43043567-43044699(+)
ENSG00000125122	LRRC29	chr16	-	67210047	67210348	67210047	67210322	67223825	67223927	2497	4612	11226	1310373110	15101018146210	125	99	0.471416	1	0.224,0.704,0.284,0.209	0.407,0.442,0.192,0.235,0.145,0.117,0.284,0.0	0.128	chr16:67210348-67223826(-)	chr16:67210322-67223826(-)
ENSG00000125122	LRRC29	chr16	-	67210047	67211024	67210047	67210322	67223825	67223927	2498	6343	11226	777105140	15101018146210	198	99	0.306658	1	0.214,0.429,0.5,0.2	0.189,0.259,0.259,0.217,0.152,0.077,0.5,0.0	0.129	chr16:67211024-67223826(-)	chr16:67210322-67223826(-)
ENSG00000125122	LRRC29	chr16	-	67210047	67211073	67210047	67210322	67223825	67223927	2499	6343	11226	779105240	15101018146210	198	99	0.413932	1	0.214,0.429,0.5,0.2	0.189,0.259,0.31,0.217,0.152,0.143,0.5,0.0	0.114	chr16:67211073-67223826(-)	chr16:67210322-67223826(-)
ENSG00000125122	LRRC29	chr16	-	67210047	67211024	67210047	67210348	67223825	67223927	2500	6043	3312	67575160	96022000	198	99	1	1	0.5,0.0,0.667,0.429	0.25,0.368,1.0,0.636,0.556,1.0,1.0,NA	-0.288	chr16:67211024-67223826(-)	chr16:67210348-67223826(-)
ENSG00000125122	LRRC29	chr16	-	67210047	67211073	67210047	67210348	67223825	67223927	2501	6043	3312	67775260	96022000	198	99	1	1	0.5,0.0,0.667,0.429	0.25,0.368,1.0,0.636,0.556,1.0,1.0,NA	-0.288	chr16:67211073-67223826(-)	chr16:67210348-67223826(-)
ENSG00000250722	SELENOP	chr5	-	42804655	42807108	42804655	42804773	42808150	42808366	2503	155219164140	110	2.2362e+21	200	198	99	0.799678	1	1.0,1.0,0.967,1.0	1.0,1.0,1.0,1.0,1.0,0.994,1.0,1.0	-0.007	chr5:42807108-42808151(-)	chr5:42804773-42808151(-)
ENSG00000197603	CPLANE1	chr5	-	37125243	37125440	37125243	37125409	37138719	37138848	2508	0	2093425	1000200	20410321224712	130	99	1	1	0.0,0.0,0.0,0.0	0.0,0.16,0.0,0.0,0.0,0.06,0.0,0.0	-0.028	chr5:37125440-37138720(-)	chr5:37125409-37138720(-)
ENSG00000197603	CPLANE1	chr5	-	37157312	37157462	37157312	37157420	37157669	37157868	2509	1	371712	10000000	51832500	141	99	1	1	0.0,0.0,0.0,0.055	0.123,0.0,0.0,0.0,0.0,0.0,NA,NA	-0.007	chr5:37157462-37157670(-)	chr5:37157420-37157670(-)
ENSG00000197603	CPLANE1	chr5	-	37157669	37157868	37157669	37157814	37158223	37158345	2510	1492317	30620	51827121027	40052200	153	99	0.0840108	0.426311	0.751,1.0,0.713,0.355	0.447,1.0,1.0,0.777,0.795,0.764,1.0,1.0	-0.143	chr5:37157868-37158224(-)	chr5:37157814-37158224(-)
ENSG00000197603	CPLANE1	chr5	-	37179360	37179443	37179360	37179440	37180016	37180183	2511	631712	22114	140944002	10221102	102	99	1	1	0.744,0.593,0.6,0.744	0.931,NA,0.814,0.66,0.795,0.0,NA,0.493	0.055	chr5:37179443-37180017(-)	chr5:37179440-37180017(-)
ENSG00000197603	CPLANE1	chr5	-	37206196	37206425	37206196	37206296	37213558	37213622	2512	1124426	0	12324912906	10002070	198	99	0.0288384	0.196848	1.0,1.0,1.0,1.0	0.857,1.0,1.0,1.0,0.75,1.0,0.0,1.0	0.174	chr5:37206425-37213559(-)	chr5:37206296-37213559(-)
ENSG00000049283	EPN3	chr17	+	50538078	50538197	50538119	50538197	50536420	50537118	2519	150153	1	530562000	0	140	99	1	1	1.0,NA,1.0,0.68	1.0,1.0,NA,1.0,1.0,1.0,NA,NA	-0.107	chr17:50537118-50538079(+)	chr17:50537118-50538120(+)
ENSG00000049283	EPN3	chr17	+	50540203	50540334	50540246	50540334	50539186	50539315	2520	0	100170	1300	40000440	142	99	1	1	0.0,NA,0.0,NA	0.0,NA,NA,NA,1.0,0.343,0.0,NA	-0.336	chr17:50539315-50540204(+)	chr17:50539315-50540247(+)
ENSG00000105711	SCN1B	chr19	+	35033498	35033739	35033711	35033739	35032527	35032694	2528	128412850	10	2.86417e+16	3010000	198	99	1	1	1.0,1.0,0.933,1.0	1.0,0.914,1.0,0.952,1.0,1.0,1.0,1.0	0	chr19:35032694-35033499(+)	chr19:35032694-35033712(+)
ENSG00000255036	STRA6LP	chr9	+	97359981	97360101	97359985	97360101	97357626	97357725	2533	5063	1024	30387003	10004100	103	99	1	1	0.828,NA,0.742,0.419	0.742,NA,1.0,1.0,0.627,0.0,NA,1.0	-0.065	chr9:97357725-97359982(+)	chr9:97357725-97359986(+)
ENSG00000255036	STRA6LP	chr9	+	97364017	97364128	97364050	97364128	97362362	97362441	2534	11246	80414	449781204	4084908	132	99	1	1	0.508,1.0,0.429,0.243	1.0,0.429,1.0,0.396,0.6,0.5,NA,0.273	-0.055	chr9:97362441-97364018(+)	chr9:97362441-97364051(+)
ENSG00000145868	FBXO38	chr5	+	148398998	148399132	148399014	148399132	148394711	148394904	2537	48165583	0	663534446168495	30000	115	99	1	1	1.0,1.0,1.0,1.0	1.0,1.0,1.0,0.927,1.0,1.0,1.0,1.0	0.009	chr5:148394904-148398999(+)	chr5:148394904-148399015(+)
ENSG00000159685	CHCHD6	chr3	+	126852643	126852730	126852646	126852730	126733077	126733222	2539	5566	50227636	4004211157	377144923592320	102	99	0.371001	1	0.088,0.181,0.071,0.139	0.095,0.0,0.0,0.073,0.078,0.153,0.388,0.254	-0.01	chr3:126733222-126852644(+)	chr3:126733222-126852647(+)
ENSG00000159685	CHCHD6	chr3	+	126957415	126957551	126957424	126957551	126914679	126914750	2541	45209137	210	171610266392414	20003	108	99	1	1	1.0,0.902,0.988,1.0	1.0,1.0,1.0,0.923,1.0,1.0,1.0,0.811	0.006	chr3:126914750-126957416(+)	chr3:126914750-126957425(+)
ENSG00000161013	MGAT4B	chr5	-	179798512	179798591	179798512	179798576	179798927	179799121	2543	7915981246372	2313355	7.14112e+25	1021821812446	114	99	0.196661	0.763621	0.968,0.976,0.969,0.985	0.984,0.979,0.987,0.979,0.981,0.982,0.944,0.989	-0.004	chr5:179798591-179798928(-)	chr5:179798576-179798928(-)
ENSG00000161013	MGAT4B	chr5	-	179799202	179799310	179799202	179799307	179799505	179799636	2546	8256431228406	13161710	6.92129e+25	9952612171912	102	99	0.803488	1	0.984,0.975,0.986,0.975	0.987,0.993,0.993,0.975,0.961,0.965,0.976,0.971	0.002	chr5:179799310-179799506(-)	chr5:179799307-179799506(-)
ENSG00000161013	MGAT4B	chr5	-	179801553	179801694	179801553	179801692	179801783	179801969	2551	657529958326	14141517	4.87769e+23	13257320785	101	99	0.878614	1	0.979,0.974,0.984,0.949	0.973,0.968,0.986,0.958,1.0,0.983,0.976,0.985	-0.007	chr5:179801694-179801784(-)	chr5:179801692-179801784(-)
ENSG00000161013	MGAT4B	chr5	-	179801553	179801719	179801553	179801692	179801783	179801969	2552	53705524	14141517	5315138556162717	13257320785	126	99	0.578723	1	0.748,0.797,0.742,0.526	0.762,0.826,0.81,0.575,1.0,0.642,0.726,0.728	-0.055	chr5:179801719-179801784(-)	chr5:179801692-179801784(-)
ENSG00000161013	MGAT4B	chr5	-	179801553	179801719	179801553	179801694	179801783	179801969	2553	45523013	649511933315	34104273158208	4.68722e+23	124	99	0.791184	1	0.052,0.075,0.025,0.032	0.055,0.103,0.043,0.033,0.018,0.015,0.048,0.019	0.004	chr5:179801719-179801784(-)	chr5:179801694-179801784(-)
ENSG00000135297	MTO1	chr6	+	73480996	73481116	73481000	73481116	73480674	73480805	2556	3030	5251	30414600	171516514	103	99	0.727401	1	0.366,0.0,0.366,0.0	0.145,0.0,0.435,0.49,0.391,0.536,0.0,0.0	-0.067	chr6:73480805-73480997(+)	chr6:73480805-73481001(+)
ENSG00000135297	MTO1	chr6	+	73482028	73482244	73482039	73482244	73480674	73480805	2557	79514644	40148032	1.16325e+17	5327219066783981	110	99	0.204315	0.78025	0.64,0.766,0.341,0.553	0.663,0.516,0.694,0.585,0.214,0.18,0.592,0.338	0.102	chr6:73480805-73482029(+)	chr6:73480805-73482040(+)
ENSG00000136828	RALGPS1	chr9	+	127212943	127213049	127212967	127213049	127212626	127212719	2559	87220	2236	51421813013	100002	123	99	1	1	0.763,0.738,0.349,0.728	1.0,1.0,0.617,1.0,1.0,1.0,NA,0.84	-0.278	chr9:127212719-127212944(+)	chr9:127212719-127212968(+)
ENSG00000176927	EFCAB5	chr17	+	29996305	29996360	29996311	29996360	29993164	29993321	2561	1	1000	0	13005	105	99	1	1	0.0,NA,NA,1.0	NA,NA,NA,0.0,0.0,NA,NA,0.0	0.5	chr17:29993321-29996306(+)	chr17:29993321-29996312(+)
ENSG00000163803	PLB1	chr2	+	28538285	28538381	28538318	28538381	28532107	28532194	2562	0	356	100	40323804	132	99	1	1	NA,0.0,0.0,0.0	0.0,NA,0.0,0.0,0.0,0.086,NA,0.0	-0.014	chr2:28532194-28538286(+)	chr2:28532194-28538319(+)
ENSG00000145495	MARCH6	chr5	+	10415472	10415669	10415487	10415669	10414432	10414502	2566	19372310	10581486728520	3066375013172412	8.67238e+26	114	99	0.11449	0.531497	0.015,0.021,0.027,0.016	0.029,0.024,0.028,0.025,0.028,0.023,0.022,0.019	-0.005	chr5:10414502-10415473(+)	chr5:10414502-10415488(+)
ENSG00000111319	SCNN1A	chr12	-	6355271	6355435	6355271	6355378	6355776	6355880	2567	215313	0	4163254304	100300	156	99	1	1	1.0,1.0,1.0,1.0	1.0,1.0,0.656,1.0,1.0,0.388,NA,1.0	0.137	chr12:6355435-6355777(-)	chr12:6355378-6355777(-)
ENSG00000100726	TELO2	chr16	+	1506224	1506329	1506237	1506329	1505409	1505601	2571	14101918	17198286150	16671213172712	1.69768e+20	112	99	0.72359	1	0.067,0.083,0.055,0.096	0.077,0.065,0.069,0.051,0.096,0.051,0.196,0.057	-0.007	chr16:1505601-1506225(+)	chr16:1505601-1506238(+)
ENSG00000124279	FASTKD3	chr5	-	7861582	7861773	7861582	7861652	7862822	7862997	2572	93305	8183310	1024212110414	2122134343434244	198	99	0.0301903	0.204081	0.36,0.077,0.312,0.2	0.192,0.043,0.133,0.196,0.196,0.104,0.045,0.137	0.107	chr5:7861773-7862823(-)	chr5:7861652-7862823(-)
ENSG00000197558	SSPO	chr7	+	149777945	149778045	149777951	149778045	149777608	149777853	2573	820	0	62662214	100002	105	99	1	1	NA,1.0,1.0,NA	1.0,1.0,0.85,1.0,1.0,1.0,1.0,0.653	0.062	chr7:149777853-149777946(+)	chr7:149777853-149777952(+)
ENSG00000111364	DDX55	chr12	+	123605864	123605981	123605930	123605981	123602127	123602256	2580	11251911	472512346	17185111612169	6854486494632475	165	99	0.192219	0.752841	0.123,0.375,0.085,0.125	0.13,0.167,0.059,0.093,0.093,0.103,0.286,0.067	0.052	chr12:123602256-123605865(+)	chr12:123602256-123605931(+)
ENSG00000111364	DDX55	chr12	+	123607599	123607662	123607603	123607662	123607431	123607523	2584	1218416758	5347	1.29807e+20	175661107	103	99	0.692841	1	0.959,0.964,0.976,0.888	0.879,0.939,0.921,0.967,0.993,0.991,1.0,0.952	-0.008	chr12:123607523-123607600(+)	chr12:123607523-123607604(+)
ENSG00000111364	DDX55	chr12	+	123609938	123610128	123610002	123610128	123608679	123608829	2585	197157360115	29392922	2.11188e+22	5343274915171017	163	99	0.751036	1	0.805,0.71,0.883,0.76	0.707,0.726,0.706,0.762,0.895,0.904,0.836,0.893	-0.014	chr12:123608829-123609939(+)	chr12:123608829-123610003(+)
ENSG00000205084	TMEM231	chr16	-	75545825	75546077	75545825	75545954	75555803	75555973	2588	5651	89160	1461131802	1092891874	198	99	0.902424	1	0.238,0.25,0.135,1.0	0.412,0.25,0.2,0.448,0.053,0.182,0.0,0.2	0.188	chr16:75546077-75555804(-)	chr16:75545954-75555804(-)
ENSG00000176142	TMEM39A	chr3	-	119458017	119458184	119458017	119458083	119461961	119462148	2589	14310110077	3105	1.20136e+22	103101510126	198	99	0.00248954	0.0296956	0.96,0.981,1.0,0.885	0.857,0.958,0.836,0.917,0.989,1.0,0.822,0.904	0.046	chr3:119458184-119461962(-)	chr3:119458083-119461962(-)
ENSG00000176142	TMEM39A	chr3	-	119458017	119458240	119458017	119458083	119461961	119462148	2590	17310015493	3105	1.4417e+22	103101510126	198	99	0.00305843	0.0348918	0.966,0.98,1.0,0.903	0.878,0.966,0.833,0.921,0.994,1.0,0.839,0.928	0.042	chr3:119458240-119461962(-)	chr3:119458083-119461962(-)
ENSG00000176142	TMEM39A	chr3	-	119458017	119458240	119458017	119458184	119461961	119462148	2591	1446213971	14151213	1.02115e+21	6111762821913	155	99	0.454803	1	0.868,0.725,0.881,0.777	0.916,0.869,0.703,0.7,0.956,0.964,0.808,0.84	-0.032	chr3:119458240-119461962(-)	chr3:119458184-119461962(-)
ENSG00000174358	SLC6A19	chr5	+	1210443	1210581	1210535	1210581	1208745	1208886	2594	51828166	324	85700	700	191	99	1	1	1.0,0.757,0.879,0.956	NA,NA,NA,NA,1.0,0.808,NA,NA	-0.006	chr5:1208886-1210444(+)	chr5:1208886-1210536(+)
ENSG00000172432	GTPBP2	chr6	-	43626225	43626410	43626225	43626386	43626921	43626948	2596	638380604295	3000	5.19374e+22	1000000	123	99	1	1	0.994,1.0,1.0,1.0	1.0,0.997,1.0,1.0,1.0,1.0,1.0,1.0	-0.001	chr6:43626410-43626922(-)	chr6:43626386-43626922(-)
ENSG00000179361	ARID3B	chr15	+	74593134	74593236	74593137	74593236	74591559	74591814	2597	22242217	13221436139	1984193372117	1.19564e+19	102	99	0.278418	0.948489	0.139,0.098,0.372,0.106	0.134,0.126,0.148,0.099,0.124,0.031,0.244,0.126	0.05	chr15:74591814-74593135(+)	chr15:74591814-74593138(+)
ENSG00000169519	METTL15	chr11	+	28296752	28296931	28296796	28296931	28290205	28290397	2600	10588	2522813	1832222026426	743910465	143	99	0.00133484	0.0179922	0.217,0.634,0.165,0.299	0.64,0.342,0.316,0.629,0.581,0.818,0.316,0.783	-0.224	chr11:28290397-28296753(+)	chr11:28290397-28296797(+)
ENSG00000073578	SDHA	chr5	+	254357	254506	254392	254506	240357	240476	2601	5484	1953113	418310313114	992131316125	134	99	0.00753247	0.0714382	0.163,0.371,0.16,0.185	0.247,0.596,0.526,0.362,0.146,0.375,0.404,0.371	-0.159	chr5:240476-254358(+)	chr5:240476-254393(+)
ENSG00000109794	FAM149A	chr4	+	186149565	186149704	186149592	186149704	186149172	186149283	2604	2	10	10000	200	126	99	1	1	NA,NA,0.0,1.0	NA,NA,NA,1.0,NA,0.0,NA,NA	0	chr4:186149283-186149566(+)	chr4:186149283-186149593(+)
ENSG00000108797	CNTNAP1	chr17	+	42691136	42691293	42691152	42691293	42690738	42690942	2606	23723	23	225711005	0	115	99	1	1	1.0,1.0,0.751,0.868	1.0,1.0,1.0,1.0,1.0,NA,NA,1.0	-0.095	chr17:42690942-42691137(+)	chr17:42690942-42691153(+)
ENSG00000167613	LAIR1	chr19	-	54360915	54361209	54360915	54361206	54364294	54364330	2610	26101636	87311	6.93738e+16	1412122112021	102	99	0.518635	1	0.225,0.764,0.94,0.972	0.827,0.973,0.949,0.701,0.814,0.829,1.0,0.846	-0.142	chr19:54361209-54364295(-)	chr19:54361206-54364295(-)
ENSG00000167613	LAIR1	chr19	-	54360915	54361243	54360915	54361206	54364294	54364330	2611	483300	87311	563925258571112	1412122112021	136	99	0.0796976	0.40888	0.287,0.889,0.0,0.0	0.744,0.966,0.901,0.108,0.668,0.776,1.0,0.294	-0.388	chr19:54361243-54364295(-)	chr19:54361206-54364295(-)
ENSG00000167613	LAIR1	chr19	-	54360915	54361243	54360915	54361209	54364294	54364330	2612	483300	26101636	54372525354104	6.73538e+16	133	99	0.475979	1	0.579,0.711,0.0,0.0	0.375,0.44,0.329,0.049,0.305,0.414,0.347,0.026	0.037	chr19:54361243-54364295(-)	chr19:54361209-54364295(-)
ENSG00000167613	LAIR1	chr19	-	54364294	54364486	54364294	54364330	54364770	54364931	2613	2210170	822109	7425200170926163	4022129194347	198	99	0.431759	1	0.118,0.192,1.0,0.795	0.481,0.362,0.455,0.0,0.817,0.517,0.429,0.921	0.028	chr19:54364486-54364771(-)	chr19:54364330-54364771(-)
ENSG00000109775	UFSP2	chr4	-	185405779	185405959	185405779	185405856	185407935	185408060	2614	1611818	68287950	179242824138	5023153134813867	198	99	0.310907	1	0.105,0.018,0.102,0.153	0.145,0.164,0.444,0.311,0.029,0.024,0.146,0.056	-0.07	chr4:185405959-185407936(-)	chr4:185405856-185407936(-)
ENSG00000109775	UFSP2	chr4	-	185408270	185408435	185408270	185408390	185413725	185413872	2615	973412956	1000	5646354235902753	0	144	99	1	1	0.985,1.0,1.0,1.0	1.0,1.0,1.0,1.0,1.0,1.0,1.0,1.0	-0.004	chr4:185408435-185413726(-)	chr4:185408390-185413726(-)
ENSG00000109775	UFSP2	chr4	-	185415709	185415867	185415709	185415815	185418440	185418507	2616	652111049	32	6420204639542641	1000	151	99	0.434317	1	1.0,1.0,0.96,0.941	1.0,1.0,1.0,1.0,0.962,1.0,1.0,1.0	-0.02	chr4:185415867-185418441(-)	chr4:185415815-185418441(-)
ENSG00000186352	ANKRD37	chr4	+	185398936	185399028	185398946	185399028	185397149	185397302	2617	31139237	2111	1815911463328126	30201000	109	99	0.401055	1	0.934,0.922,0.988,0.971	0.845,1.0,0.803,1.0,0.977,1.0,1.0,1.0	0.001	chr4:185397302-185398937(+)	chr4:185397302-185398947(+)
ENSG00000074660	SCARF1	chr17	-	1636708	1636855	1636708	1636818	1636940	1637062	2618	882713589	91280	5.68066e+17	131204535	136	99	0.043733	0.269037	0.877,0.952,0.778,1.0	0.758,0.983,0.96,1.0,0.909,0.955,0.914,0.828	-0.012	chr17:1636855-1636941(-)	chr17:1636818-1636941(-)
ENSG00000074660	SCARF1	chr17	-	1639911	1640040	1639911	1639970	1640447	1640666	2619	52397537	7049	3547305856901339	77312350	169	99	0.47419	1	0.813,1.0,0.917,0.707	0.745,0.797,0.854,0.971,0.943,0.946,0.604,1.0	0.002	chr17:1640040-1640448(-)	chr17:1639970-1640448(-)
ENSG00000151729	SLC25A4	chr4	+	185145354	185145899	185145758	185145899	185144763	185145250	2620	38320	2014218	28070106	4011362329	198	99	0.314119	1	0.07,0.8,0.034,0.357	0.2,1.0,0.0,0.538,0.0,0.021,0.0,0.25	0.064	chr4:185145250-185145355(+)	chr4:185145250-185145759(+)
ENSG00000175556	LONRF3	chrX	+	119012879	119013201	119013038	119013201	119011814	119011973	2621	9719	8555	2210291187010	512131275010	198	99	1	1	0.36,0.412,0.091,0.474	0.688,0.294,0.527,0.314,0.364,0.412,NA,0.333	-0.085	chrX:119011973-119012880(+)	chrX:119011973-119013039(+)
ENSG00000100462	PRMT5	chr14	-	22928125	22928241	22928125	22928211	22928496	22928615	2623	37141	20868329120	712451020	2.01858e+20	129	99	0.160158	0.667015	0.011,0.073,0.032,0.006	0.026,0.009,0.019,0.017,0.023,0.022,0.027,0.0	0.013	chr14:22928241-22928497(-)	chr14:22928211-22928497(-)
ENSG00000164306	PRIMPOL	chr4	+	184657081	184657320	184657084	184657320	184652022	184652100	2627	3184522	52113	2527294923342	9002106114	102	99	0.808802	1	0.858,0.795,0.799,0.877	0.729,1.0,1.0,0.934,0.826,0.788,0.744,0.744	-0.013	chr4:184652100-184657082(+)	chr4:184652100-184657085(+)
ENSG00000164306	PRIMPOL	chr4	+	184685408	184685498	184685411	184685498	184682247	184682336	2629	1355138	3043	24015374835836	412111622	102	99	0.542837	1	0.808,1.0,0.925,0.925	0.853,0.0,0.879,0.973,0.809,0.85,0.795,0.946	0.151	chr4:184682336-184685409(+)	chr4:184682336-184685412(+)
ENSG00000186648	CARMIL3	chr14	+	24057945	24058064	24057959	24058064	24057802	24057879	2630	1	10610	0	10011400	113	99	1	1	0.0,NA,0.0,0.081	0.0,NA,NA,0.0,0.0,0.0,NA,NA	0.027	chr14:24057879-24057946(+)	chr14:24057879-24057960(+)
ENSG00000168538	TRAPPC11	chr4	+	183667961	183668117	183668002	183668117	183667059	183667130	2632	41	59336279	1107021	1.11246e+18	140	99	1	1	0.0,0.0,0.044,0.009	0.0,0.029,0.011,0.0,0.038,0.0,0.073,0.007	-0.007	chr4:183667130-183667962(+)	chr4:183667130-183668003(+)
ENSG00000168538	TRAPPC11	chr4	+	183706786	183706940	183706806	183706940	183704978	183705070	2635	962011	825815690	910141666317	1.20367e+19	119	99	0.896278	1	0.084,0.079,0.096,0.092	0.059,0.188,0.139,0.116,0.039,0.045,0.055,0.141	-0.01	chr4:183705070-183706787(+)	chr4:183705070-183706807(+)
ENSG00000182552	RWDD4	chr4	-	183651217	183651327	183651217	183651323	183655880	183655961	2636	926710971	1424915	1.09748e+20	353648318452124	103	99	0.0478107	0.28707	0.863,0.729,0.921,0.82	0.75,0.664,0.619,0.813,0.904,0.778,0.836,0.832	0.059	chr4:183651327-183655881(-)	chr4:183651323-183655881(-)
ENSG00000237765	FAM200B	chr4	+	15686931	15687145	15687000	15687145	15686235	15686462	2642	24412	863686111	2121921128206	7629586664841955	168	99	6.0275e-08	3.43629e-06	0.014,0.061,0.027,0.06	0.14,0.299,0.084,0.158,0.099,0.053,0.383,0.06	-0.119	chr4:15686462-15686932(+)	chr4:15686462-15687001(+)
ENSG00000183479	TREX2	chrX	-	153444719	153445495	153444719	153445464	153446008	153446111	2643	2242	100	1013011401	10000000	130	99	1	1	1.0,0.604,1.0,1.0	0.884,1.0,1.0,NA,1.0,1.0,NA,1.0	-0.08	chrX:153445495-153446009(-)	chrX:153445464-153446009(-)
ENSG00000183479	TREX2	chrX	-	153455541	153455766	153455541	153455648	153456264	153456364	2644	16664273151	6202314	2.81931e+21	5782671236	198	99	0.00618135	0.060748	0.933,0.615,0.856,0.844	0.966,0.869,0.891,0.84,0.931,0.915,0.905,0.931	-0.094	chrX:153455766-153456265(-)	chrX:153455648-153456265(-)
ENSG00000137500	CCDC90B	chr11	-	83274638	83274763	83274638	83274740	83278725	83278829	2647	2281	16432257105	33212505	1.04436e+19	122	99	0.804724	1	0.01,0.048,0.025,0.008	0.023,0.054,0.026,0.009,0.015,0.029,0.0,0.028	0	chr11:83274763-83278726(-)	chr11:83274740-83278726(-)
ENSG00000181381	DDX60L	chr4	-	168395958	168396127	168395958	168396124	168400825	168400978	2651	760540	87470297	13138740210	1385446660119655	102	99	0.706584	1	0.459,0.0,1.0,0.0	0.0,0.018,0.395,0.358,1.0,0.0,0.773,0.0	0.047	chr4:168396127-168400826(-)	chr4:168396124-168400826(-)
ENSG00000181381	DDX60L	chr4	-	168419301	168419397	168419301	168419384	168420260	168420380	2652	551220133	5	863383547711592	0	112	99	0.596903	1	1.0,1.0,1.0,0.959	1.0,1.0,1.0,1.0,1.0,1.0,1.0,1.0	-0.01	chr4:168419397-168420261(-)	chr4:168419384-168420261(-)
ENSG00000171503	ETFDH	chr4	+	158680466	158680607	158680527	158680607	158672124	158672490	2654	1145515655	6302	7.05656e+18	12020038	160	99	0.342614	1	0.922,0.919,1.0,0.944	0.977,0.945,1.0,0.971,1.0,1.0,0.905,0.878	-0.013	chr4:158672490-158680467(+)	chr4:158672490-158680528(+)
ENSG00000151503	NCAPD3	chr11	-	134168468	134168602	134168468	134168528	134168916	134169054	2658	412275462127	1000	4.80504e+23	22000000	173	99	1	1	0.996,1.0,1.0,1.0	0.993,0.993,1.0,1.0,1.0,1.0,1.0,1.0	0.001	chr11:134168602-134168917(-)	chr11:134168528-134168917(-)
ENSG00000164116	GUCY1A1	chr4	+	155696755	155697122	155696805	155697122	155667345	155667419	2661	1713042	262113	205018621314	3000101	149	99	1	1	0.85,0.1,0.487,0.682	1.0,0.525,NA,1.0,1.0,0.933,1.0,0.903	-0.379	chr4:155667419-155696756(+)	chr4:155667419-155696806(+)
ENSG00000164116	GUCY1A1	chr4	+	155696755	155697122	155696934	155697122	155667345	155667419	2662	26118166	2054	28143381324820	0	198	99	6.53545e-05	0.00152776	0.867,1.0,0.89,0.892	1.0,1.0,1.0,1.0,1.0,1.0,1.0,1.0	-0.088	chr4:155667419-155696756(+)	chr4:155667419-155696935(+)
ENSG00000164116	GUCY1A1	chr4	+	155696805	155697122	155696934	155697122	155667345	155667419	2663	22178556	2054	20133271218815	0	198	99	5.76479e-05	0.0013764	0.846,1.0,0.895,0.875	1.0,1.0,1.0,1.0,1.0,1.0,1.0,1.0	-0.096	chr4:155667419-155696806(+)	chr4:155667419-155696935(+)
ENSG00000164116	GUCY1A1	chr4	+	155710541	155711251	155710681	155711251	155708235	155708294	2665	2014124118	20	1761461320812	1	198	99	1	1	1.0,1.0,0.969,1.0	1.0,1.0,1.0,1.0,1.0,1.0,1.0,0.857	0.01	chr4:155708294-155710542(+)	chr4:155708294-155710682(+)
ENSG00000180902	D2HGDH	chr2	+	241743621	241743815	241743638	241743815	241742434	241742574	2666	235143309157	10873150102	1.34891e+20	5146587535451872	116	99	0.104776	0.500541	0.65,0.626,0.637,0.568	0.692,0.623,0.607,0.666,0.68,0.739,0.766,0.579	-0.049	chr2:241742574-241743622(+)	chr2:241742574-241743639(+)
ENSG00000180902	D2HGDH	chr2	+	241767709	241768811	241767712	241768811	241755044	241756014	2672	263172388157	2011	9.89716e+20	20054112	102	99	1	1	0.992,1.0,0.997,0.993	0.979,1.0,1.0,0.982,0.966,0.993,0.989,0.988	0.008	chr2:241756014-241767710(+)	chr2:241756014-241767713(+)
ENSG00000106772	PRUNE2	chr9	-	76644738	76644912	76644738	76644909	76652482	76652683	2673	284381	285442	1185182410261549	7042421538218	102	99	0.648111	1	0.493,0.437,0.421,0.652	0.621,0.548,0.421,0.526,0.66,0.399,0.879,0.725	-0.097	chr9:76644912-76652483(-)	chr9:76644909-76652483(-)
ENSG00000170791	CHCHD7	chr8	+	56216388	56216506	56216432	56216506	56214597	56214667	2676	53254036	357213379195	1.07358e+19	2.09139e+23	143	99	2.22045e-16	6.89202e-14	0.093,0.075,0.068,0.113	0.262,0.148,0.134,0.152,0.201,0.261,0.198,0.233	-0.111	chr8:56214667-56216389(+)	chr8:56214667-56216433(+)
ENSG00000171566	PLRG1	chr4	-	154537968	154538108	154537968	154538082	154539104	154539213	2678	26579586159	274	1.76105e+23	298131143	125	99	0.0117109	0.101127	1.0,0.969,0.985,0.969	0.986,0.902,0.928,0.95,0.992,0.995,0.982,0.981	0.016	chr4:154538108-154539105(-)	chr4:154538082-154539105(-)
ENSG00000074935	TUBE1	chr6	-	112075936	112076171	112075936	112076112	112076321	112076509	2679	1432911	36107316	10134514368	24722224129226	158	99	0.723533	1	0.196,0.158,0.199,0.301	0.207,0.538,0.102,0.125,0.176,0.061,0.653,0.162	-0.04	chr6:112076171-112076322(-)	chr6:112076112-112076322(-)
ENSG00000138964	PARVG	chr22	+	44186576	44187878	44187775	44187878	44185807	44185872	2682	8546578491351	383214272592	1.13064e+25	8.96234e+23	198	99	6.3617e-07	2.67239e-05	0.527,0.606,0.609,0.533	0.387,0.579,0.469,0.47,0.359,0.242,0.456,0.3	0.161	chr22:44185872-44186577(+)	chr22:44185872-44187776(+)
ENSG00000101384	JAG1	chr20	-	10648548	10648722	10648548	10648676	10649060	10649107	2684	1215725632	1731470	2.17557e+22	83620107419	145	99	6.16689e-05	0.00145685	0.829,0.557,0.788,1.0	0.949,0.914,0.92,0.992,1.0,0.942,0.952,0.867	-0.148	chr20:10648722-10649061(-)	chr20:10648676-10649061(-)
ENSG00000204410	MSH5	chr6	+	31744138	31744299	31744189	31744299	31743903	31744025	2690	19887	1598219469	10133331323312	1.91129e+20	150	99	0.20787	0.789951	0.073,0.06,0.026,0.063	0.033,0.063,0.022,0.088,0.074,0.146,0.026,0.06	-0.009	chr6:31744025-31744139(+)	chr6:31744025-31744190(+)
ENSG00000204410	MSH5	chr6	+	31761184	31761262	31761187	31761262	31760689	31760839	2694	2245322	148917390	1938243749393551	5.13512e+20	102	99	0.034954	0.228942	0.126,0.301,0.229,0.192	0.787,0.215,0.167,0.14,0.217,0.759,0.205,0.305	-0.137	chr6:31760839-31761185(+)	chr6:31760839-31761188(+)
ENSG00000204410	MSH5	chr6	+	31761817	31761955	31761865	31761955	31761471	31761615	2695	19839246110	5051	1.61702e+19	2205243	147	99	1	1	0.964,1.0,0.971,0.987	NA,0.982,0.959,1.0,0.966,0.974,0.958,0.958	0.009	chr6:31761615-31761818(+)	chr6:31761615-31761866(+)
ENSG00000213468	FIRRE	chrX	-	131711650	131711744	131711650	131711720	131749305	131749458	2697	30	10366	2	5141412140	123	99	0.823095	1	0.0,0.0,0.287,0.0	0.0,0.0,0.0,0.0,0.0,0.0,0.0,1.0	-0.053	chrX:131711744-131749306(-)	chrX:131711720-131749306(-)
ENSG00000008952	SEC62	chr3	+	169982636	169982911	169982659	169982911	169976945	169977051	2701	21511	1030	7218313727	31185700	122	99	0.10387	0.497813	0.619,1.0,0.213,1.0	0.654,0.945,0.867,0.759,0.327,0.448,1.0,1.0	-0.042	chr3:169977051-169982637(+)	chr3:169977051-169982660(+)
ENSG00000008952	SEC62	chr3	+	169982636	169982911	169982706	169982911	169976945	169977051	2702	103359	744618480404	2040215922142518	6.22119e+25	169	99	0.00263101	0.0310115	0.008,0.03,0.006,0.013	0.018,0.019,0.017,0.025,0.029,0.024,0.022,0.043	-0.01	chr3:169977051-169982637(+)	chr3:169977051-169982707(+)
ENSG00000008952	SEC62	chr3	+	169982659	169982911	169982706	169982911	169976945	169977051	2703	91878	744618480404	1620143624142311	6.22119e+25	146	99	0.00940408	0.0850171	0.008,0.019,0.01,0.013	0.017,0.011,0.013,0.018,0.037,0.028,0.023,0.031	-0.01	chr3:169977051-169982660(+)	chr3:169977051-169982707(+)
ENSG00000109686	SH3D19	chr4	-	151174669	151175695	151174669	151175674	151176533	151176687	2704	10	1040	0	134200	120	99	1	1	0.0,NA,0.171,NA	NA,NA,0.0,0.0,0.0,0.0,NA,NA	0.086	chr4:151175695-151176534(-)	chr4:151175674-151176534(-)
ENSG00000145425	RPS3A	chr4	+	151104176	151104286	151104184	151104286	151102870	151103079	2705		1212	3.35292e+39	61045000	107	99	1	1	1.0,1.0,1.0,1.0	1.0,1.0,1.0,1.0,1.0,1.0,1.0,1.0	0	chr4:151103079-151104177(+)	chr4:151103079-151104185(+)
ENSG00000105136	ZNF419	chr19	+	57491467	57491597	57491470	57491597	57487717	57487983	2707	1181211	97263	80115322	111001213625	102	99	1	1	0.543,0.526,0.309,0.781	0.0,0.437,NA,0.471,0.272,0.327,0.493,0.28	0.214	chr19:57487983-57491468(+)	chr19:57487983-57491471(+)
ENSG00000105136	ZNF419	chr19	+	57491467	57491597	57491470	57491597	57490146	57490185	2708	3127	132	2040009	26300611	102	99	1	1	NA,0.744,0.795,0.773	0.0,0.244,0.0,1.0,NA,0.0,0.0,0.897	0.465	chr19:57490185-57491468(+)	chr19:57490185-57491471(+)
ENSG00000163463	KRTCAP2	chr1	-	155169790	155172489	155169790	155169857	155172564	155172892	2709	29125720	162771016731014	251716343072715	1.34771e+26	198	99	0.937561	1	0.009,0.008,0.017,0.01	0.009,0.012,0.01,0.012,0.017,0.003,0.016,0.01	0	chr1:155172489-155172565(-)	chr1:155169857-155172565(-)
ENSG00000166333	ILK	chr11	+	6604179	6604360	6604225	6604360	6603730	6603822	2712	186137178138	286102418289	1.98258e+23	2.54921e+21	145	99	2.69624e-06	9.71865e-05	0.307,0.478,0.225,0.246	0.347,0.657,0.498,0.577,0.539,0.508,0.579,0.479	-0.209	chr11:6603822-6604180(+)	chr11:6603822-6604226(+)
ENSG00000166333	ILK	chr11	+	6608693	6608967	6608883	6608967	6608393	6608489	2714	638303777529	2515829	5.43434e+23	2269405418142512	198	99	0.00218192	0.026851	0.927,0.91,0.98,0.901	0.925,0.759,0.807,0.801,0.963,0.951,0.889,0.972	0.046	chr11:6608489-6608694(+)	chr11:6608489-6608884(+)
ENSG00000101361	NOP56	chr20	+	2655237	2655512	2655324	2655512	2654748	2654947	2715	52258436	5562521168349	4136151330402137	5.36279e+23	186	99	0.0601526	0.336746	0.047,0.05,0.037,0.052	0.039,0.064,0.032,0.019,0.032,0.037,0.035,0.034	0.01	chr20:2654947-2655238(+)	chr20:2654947-2655325(+)
ENSG00000179818	PCBP1-AS1	chr2	-	69993862	69994250	69993862	69994218	69996685	69996888	2716	4578	1030	51052606	0	131	99	1	1	0.751,1.0,0.638,1.0	1.0,1.0,NA,1.0,1.0,1.0,NA,1.0	-0.153	chr2:69994250-69996686(-)	chr2:69994218-69996686(-)
ENSG00000179818	PCBP1-AS1	chr2	-	70050139	70050268	70050139	70050252	70051202	70051305	2718	1910127	70355223	141301357138	3229113218331634	115	99	0.381093	1	0.189,0.197,0.166,0.208	0.274,0.278,0.0,0.259,0.193,0.154,0.412,0.168	-0.027	chr2:70050268-70051203(-)	chr2:70050252-70051203(-)
ENSG00000179818	PCBP1-AS1	chr2	-	70053730	70053815	70053730	70053792	70055713	70055910	2720	2630	9442	15282640	9641449166	122	99	0.762726	1	0.153,0.549,0.378,0.0	0.083,0.403,0.289,0.317,0.289,0.351,0.169,0.0	0.032	chr2:70053815-70055714(-)	chr2:70053792-70055714(-)
ENSG00000250361	GYPB	chr4	-	143997539	143997634	143997539	143997558	143999410	143999449	2723	26185733470685	60147740	1.73517e+28	131915192725233	175	99	4.1051e-06	0.000139001	0.961,0.959,0.962,0.906	0.987,0.98,0.973,0.975,0.953,0.971,0.965,0.979	-0.026	chr4:143997634-143999411(-)	chr4:143997558-143999411(-)
ENSG00000163874	ZC3H12A	chr1	+	37482349	37482540	37482433	37482540	37481600	37481835	2730	21512761246	620589502572	2.31584e+19	9.62287e+26	183	99	0.0259751	0.182615	0.158,0.104,0.062,0.189	0.115,0.099,0.073,0.082,0.146,0.115,0.151,0.1	0.018	chr1:37481835-37482350(+)	chr1:37481835-37482434(+)
ENSG00000105677	TMEM147	chr19	+	35546671	35547240	35547118	35547240	35546525	35546585	2733	560318694392	6733	3.86304e+23	23111472	198	99	0.154035	0.651226	0.979,0.958,0.991,0.985	0.99,0.981,0.992,0.997,0.996,0.988,0.972,0.989	-0.01	chr19:35546585-35546672(+)	chr19:35546585-35547119(+)
ENSG00000064012	CASP8	chr2	+	201266460	201266791	201266486	201266791	201234015	201234112	2735	9320032155	24193833	1.40212e+21	86567883	125	99	1.09861e-08	7.77913e-07	0.754,0.893,0.4,0.788	0.933,0.965,0.97,0.965,0.918,0.893,0.92,0.967	-0.233	chr2:201234112-201266461(+)	chr2:201234112-201266487(+)
ENSG00000164134	NAA15	chr4	+	139384831	139384978	139384834	139384978	139378755	139378854	2738	1085211868	1151211	9.41179e+18	13862731024	102	99	0.354827	1	0.905,0.91,0.905,0.857	0.875,0.934,0.936,0.881,0.931,0.907,0.966,0.949	-0.028	chr4:139378854-139384832(+)	chr4:139378854-139384835(+)
ENSG00000185379	RAD51D	chr17	-	35106987	35107122	35106987	35107061	35107365	35107447	2739	741911466	2002	1.02183e+19	50801001	160	99	0.270333	0.932891	0.958,1.0,1.0,0.953	0.927,1.0,0.724,1.0,0.985,1.0,1.0,0.988	0.025	chr17:35107122-35107366(-)	chr17:35107061-35107366(-)
ENSG00000109381	ELF2	chr4	-	139071865	139072039	139071865	139072003	139073453	139073567	2740	46105850	261352269240	413928615818737	2.79331e+22	135	99	0.697589	1	0.114,0.02,0.137,0.133	0.097,0.08,0.089,0.084,0.336,0.075,0.036,0.116	-0.013	chr4:139072039-139073454(-)	chr4:139072003-139073454(-)
ENSG00000261556	SMG1P7	chr16	-	70233614	70233702	70233614	70233670	70234173	70234292	2741	31101812	2010	341223601206	0	131	99	1	1	0.921,1.0,0.932,1.0	1.0,1.0,1.0,1.0,NA,1.0,NA,1.0	-0.037	chr16:70233702-70234174(-)	chr16:70233670-70234174(-)
ENSG00000166676	TVP23A	chr16	-	10766675	10769478	10766675	10769101	10770271	10770331	2742	148111139120	0	1.03113e+19	110	198	99	1	1	1.0,1.0,1.0,1.0	1.0,1.0,1.0,1.0,1.0,0.974,0.983,1.0	0.005	chr16:10769478-10770272(-)	chr16:10769101-10770272(-)
ENSG00000123636	BAZ2B	chr2	-	159448241	159448409	159448241	159448403	159453612	159453801	2744	4473477	41418	9217334766304130	9133191011	105	99	0.153289	0.649299	0.912,0.868,0.889,0.801	0.906,0.941,0.912,0.937,0.766,0.966,1.0,0.918	-0.051	chr2:159448409-159453613(-)	chr2:159448403-159453613(-)
ENSG00000084444	FAM234B	chr12	+	13079788	13080009	13079831	13080009	13076025	13076143	2749	74465326	2010	4480178933444637	0	142	99	1	1	0.963,1.0,0.974,1.0	1.0,1.0,1.0,1.0,1.0,1.0,1.0,1.0	-0.016	chr12:13076143-13079789(+)	chr12:13076143-13079832(+)
ENSG00000077684	JADE1	chr4	+	128848979	128849167	128849015	128849167	128846374	128846532	2751	420569377191	4522	3.16777e+23	30102	135	99	1	1	0.987,0.988,0.993,0.986	1.0,1.0,1.0,0.993,1.0,0.993,1.0,0.992	-0.009	chr4:128846532-128848980(+)	chr4:128846532-128849016(+)
ENSG00000142731	PLK4	chr4	+	127883261	127883357	127883265	127883357	127881830	127881926	2752	17712716470	111357	1.83212e+21	8693412833	103	99	0.688229	1	0.939,0.904,0.969,0.906	0.956,0.971,0.944,0.879,0.987,0.813,0.963,0.973	-0.006	chr4:127881926-127883262(+)	chr4:127881926-127883266(+)
ENSG00000118557	PMFBP1	chr16	-	72119850	72120149	72119850	72120089	72122913	72122988	2756	220	9000	2120300	114222129	159	99	1	1	0.0,1.0,1.0,NA	0.0,0.237,0.237,0.384,0.0,0.651,0.0,0.0	0.478	chr16:72120149-72122914(-)	chr16:72120089-72122914(-)
ENSG00000138688	KIAA1109	chr4	+	122224497	122224677	122224500	122224677	122220332	122220470	2758	61981849	2223210	6.31701e+18	15481528106513	102	99	0.402792	1	0.729,0.805,0.897,0.826	0.803,0.775,0.892,0.845,0.593,0.744,0.947,0.822	0.012	chr4:122220470-122224498(+)	chr4:122220470-122224501(+)
ENSG00000164112	TMEM155	chr4	-	121762726	121762798	121762726	121762795	121763763	121763872	2760	100	0	0	1000	102	99	1	1	NA,1.0,NA,NA	NA,NA,NA,NA,0.0,NA,NA,NA	1	chr4:121762798-121763764(-)	chr4:121762795-121763764(-)
ENSG00000187098	MITF	chr3	+	69951811	69951886	69951829	69951886	69949050	69949168	2762	164264	111195	275528458022	7316161403	117	99	1	1	0.552,0.772,0.537,0.404	0.765,0.585,0.809,0.798,0.175,0.778,NA,0.861	-0.115	chr3:69949168-69951812(+)	chr3:69949168-69951830(+)
ENSG00000158793	NIT1	chr1	+	161119492	161119612	161119508	161119612	161119133	161119388	2764	321011	806136107	716115804	6.71341e+18	115	99	0.618328	1	0.031,0.223,0.06,0.081	0.083,0.062,0.114,0.011,0.102,0.05,0.0,0.027	0.043	chr1:161119388-161119493(+)	chr1:161119388-161119509(+)
ENSG00000163633	C4orf36	chr4	-	86890047	86890158	86890047	86890138	86891455	86891593	2766	21	1	20001	0	119	99	1	1	NA,NA,1.0,0.454	NA,NA,NA,1.0,NA,NA,NA,1.0	-0.273	chr4:86890158-86891456(-)	chr4:86890138-86891456(-)
ENSG00000076108	BAZ2A	chr12	-	56600942	56601098	56600942	56601086	56601179	56601402	2769	489780240437	1169	5.79109e+25	107341003	111	99	0.818166	1	0.998,0.999,0.973,0.977	0.981,0.993,0.996,0.996,0.994,1.0,1.0,0.988	-0.007	chr12:56601098-56601180(-)	chr12:56601086-56601180(-)
ENSG00000076108	BAZ2A	chr12	-	56606246	56606395	56606246	56606312	56606632	56606733	2770	141879	365660219307	24302416225311	4.02906e+22	182	99	0.0426676	0.264137	0.02,0.015,0.017,0.016	0.031,0.018,0.021,0.01,0.1,0.023,0.035,0.041	-0.018	chr12:56606395-56606633(-)	chr12:56606312-56606633(-)
ENSG00000076108	BAZ2A	chr12	-	56609735	56609946	56609735	56609937	56610113	56610215	2771	273284161243	3402	3.01548e+22	434122000	108	99	1	1	0.988,0.985,1.0,0.991	0.986,0.994,0.989,0.985,0.988,1.0,1.0,1.0	-0.002	chr12:56609946-56610114(-)	chr12:56609937-56610114(-)
ENSG00000076108	BAZ2A	chr12	-	56610408	56610539	56610408	56610517	56611572	56611633	2772	41441842	312446130257	501083165591024	2.90632e+22	121	99	0.774115	1	0.097,0.075,0.102,0.118	0.124,0.123,0.06,0.071,0.031,0.059,0.194,0.138	-0.002	chr12:56610539-56611573(-)	chr12:56610517-56611573(-)
ENSG00000073331	ALPK1	chr4	+	112377677	112377898	112377729	112377898	112315800	112315852	2773	2173251	4136	4613283568231095	11298104331	151	99	0.0164912	0.130504	0.775,0.821,0.875,0.848	0.733,0.81,0.671,0.741,0.817,0.79,0.686,0.668	0.09	chr4:112315852-112377678(+)	chr4:112315852-112377730(+)
ENSG00000073331	ALPK1	chr4	+	112423725	112424003	112423943	112424003	112411826	112412025	2776	613211	18141044	50425106	452126304520960	198	99	2.54683e-06	9.23971e-05	0.143,0.317,0.091,0.111	0.053,0.0,0.071,0.032,0.053,0.024,0.0,0.048	0.13	chr4:112412025-112423726(+)	chr4:112412025-112423944(+)
ENSG00000022840	RNF10	chr12	+	120563331	120563623	120563346	120563623	120562944	120563070	2783	5951037325395	2225311539173299	7.2618e+25	1.25024e+29	114	99	4.93829e-11	5.99788e-09	0.188,0.224,0.067,0.094	0.335,0.397,0.376,0.424,0.143,0.165,0.338,0.256	-0.161	chr12:120563070-120563332(+)	chr12:120563070-120563347(+)
ENSG00000022840	RNF10	chr12	+	120563331	120563623	120563440	120563623	120562944	120563070	2784	3683571446984389	16491215	2.74965e+31	4673221160101726	198	99	1.59308e-07	8.0185e-06	0.991,0.983,0.995,0.993	0.968,0.978,0.98,0.968,1.0,0.993,0.99,0.974	0.009	chr12:120563070-120563332(+)	chr12:120563070-120563441(+)
ENSG00000022840	RNF10	chr12	+	120563346	120563623	120563440	120563623	120562944	120563070	2785	5405795083217348	16491215	3.36573e+31	4673221160101726	193	99	4.00913e-06	0.000136997	0.994,0.988,0.997,0.996	0.974,0.981,0.983,0.972,1.0,0.995,0.991,0.98	0.009	chr12:120563070-120563347(+)	chr12:120563070-120563441(+)
ENSG00000120265	PCMT1	chr6	+	149772013	149772247	149772047	149772247	149771161	149771266	2788	152765	28211311	566572115372628	20263945221811	133	99	6.53776e-06	0.000209321	0.285,0.489,0.256,0.253	0.676,0.65,0.579,0.655,0.528,0.723,0.518,0.655	-0.302	chr6:149771266-149772014(+)	chr6:149771266-149772048(+)
ENSG00000104517	UBR5	chr8	-	102265099	102265278	102265099	102265275	102266946	102267007	2791	185169168203	19252315	1.47303e+21	17331663161379	102	99	0.66547	1	0.904,0.868,0.876,0.929	0.894,0.899,0.927,0.843,0.842,0.886,0.94,0.914	0.001	chr8:102265278-102266947(-)	chr8:102265275-102266947(-)
ENSG00000104517	UBR5	chr8	-	102299451	102299547	102299451	102299496	102299999	102300151	2793	136148143147	31123	1.51296e+21	875327611	150	99	0.475933	1	0.968,0.899,0.979,0.97	0.926,0.965,0.956,0.984,0.959,0.932,0.784,0.9	0.028	chr8:102299547-102300000(-)	chr8:102299496-102300000(-)
ENSG00000104517	UBR5	chr8	-	102342472	102342684	102342472	102342666	102345395	102345545	2795	991245071	25252443	8.02169e+18	235925372223027	117	99	0.199647	0.769953	0.77,0.808,0.638,0.583	0.746,0.756,0.759,0.786,0.574,0.723,1.0,0.798	-0.068	chr8:102342684-102345396(-)	chr8:102342666-102345396(-)
ENSG00000131018	SYNE1	chr6	-	152283977	152284184	152283977	152284172	152293587	152293749	2796	910621	2829564	259321857039	471655601317059	111	99	1	1	0.223,0.235,0.517,0.226	0.322,0.334,0.342,0.211,0.255,0.269,NA,0.371	0	chr6:152284184-152293588(-)	chr6:152284172-152293588(-)
ENSG00000131018	SYNE1	chr6	-	152471596	152471765	152471596	152471670	152472300	152472413	2803	25027840124	1600	3.80236e+20	34120002	194	99	0.605195	1	0.992,0.959,1.0,1.0	0.985,0.968,0.995,0.99,1.0,1.0,1.0,0.989	-0.003	chr6:152471765-152472301(-)	chr6:152471670-152472301(-)
ENSG00000138795	LEF1	chr4	-	108063622	108063663	108063622	108063657	108064335	108064384	2805	214816318	10012	2938113625429234	100306	105	99	0.128417	0.576482	0.952,1.0,1.0,0.962	1.0,1.0,0.912,1.0,1.0,0.93,1.0,0.842	0.018	chr4:108063663-108064336(-)	chr4:108063657-108064336(-)
ENSG00000138795	LEF1	chr4	-	108078219	108078462	108078219	108078382	108079491	108079614	2806	1607	195734340	12000010	384244217224938	179	99	0.666096	1	0.028,0.055,0.0,0.011	0.014,0.026,0.0,0.0,0.0,0.0,0.011,0.0	0.017	chr4:108078462-108079492(-)	chr4:108078382-108079492(-)
ENSG00000146063	TRIM41	chr5	+	181233412	181233763	181233635	181233763	181232658	181232889	2810	376216341324	1272020	4.1437e+23	1687161618622	198	99	0.586874	1	0.94,0.939,0.895,0.89	0.928,0.959,0.963,0.906,0.902,0.897,0.941,0.874	-0.005	chr5:181232889-181233413(+)	chr5:181232889-181233636(+)
ENSG00000168765	GSTM4	chr1	+	109657349	109657671	109657589	109657671	109657214	109657279	2812	513423	1056213354	6996141784	3.94411e+18	198	99	0.13418	0.591953	0.023,0.095,0.015,0.176	0.071,0.093,0.039,0.034,0.123,0.025,0.035,0.051	0.018	chr1:109657279-109657350(+)	chr1:109657279-109657590(+)
ENSG00000168765	GSTM4	chr1	+	109657532	109657671	109657589	109657671	109657214	109657279	2813	1429	1056213354	373411330	3.94411e+18	156	99	0.921961	1	0.006,0.039,0.009,0.096	0.047,0.092,0.017,0.029,0.123,0.006,0.017,0.0	-0.004	chr1:109657279-109657533(+)	chr1:109657279-109657590(+)
ENSG00000269313	MAGIX	chrX	+	49164862	49165090	49164907	49165090	49164706	49164789	2818	8262	43510	326818991	442113725	144	99	0.278382	0.948489	0.579,0.314,0.452,0.121	0.34,0.256,0.673,0.333,0.805,0.469,0.756,0.121	-0.103	chrX:49164789-49164863(+)	chrX:49164789-49164908(+)
ENSG00000269313	MAGIX	chrX	+	49166073	49166632	49166088	49166632	49165189	49165361	2819	120113	112201	43714522118	50651714149	114	99	0.480844	1	0.486,0.0,0.323,0.723	0.41,1.0,0.503,0.709,0.203,0.577,0.406,0.436	-0.147	chrX:49165361-49166074(+)	chrX:49165361-49166089(+)
ENSG00000197363	ZNF517	chr8	+	144804124	144804238	144804145	144804238	144803640	144803767	2822	1492320	3011	9512142229019	10010570	120	99	0.598945	1	0.794,1.0,0.95,0.943	0.881,1.0,1.0,0.92,1.0,0.827,0.0,1.0	0.093	chr8:144803767-144804125(+)	chr8:144803767-144804146(+)
ENSG00000124795	DEK	chr6	-	18236451	18236600	18236451	18236596	18237380	18237516	2824	214711701884894	117219	1.74315e+28	2291294361	103	99	1	1	0.995,0.994,0.989,0.99	0.987,0.994,0.999,0.99,0.995,0.997,0.993,0.999	-0.002	chr6:18236600-18237381(-)	chr6:18236596-18237381(-)
ENSG00000109332	UBE2D3	chr4	-	102809067	102809184	102809067	102809159	102809671	102809703	2831	3025812	16013166135	1231212009213	1.14459e+21	124	99	9.39451e-06	0.000286033	0.13,0.132,0.088,0.066	0.078,0.051,0.111,0.034,0.0,0.071,0.013,0.058	0.052	chr4:102809184-102809672(-)	chr4:102809159-102809672(-)
ENSG00000109332	UBE2D3	chr4	-	102809671	102809723	102809671	102809703	102809791	102809855	2832	169175	4768493635273379	42011191849	3.10679e+31	119	99	1	1	0.003,0.002,0.004,0.001	0.001,0.002,0.003,0.002,0.001,0.002,0.001,0.002	0.001	chr4:102809723-102809792(-)	chr4:102809703-102809792(-)
ENSG00000109332	UBE2D3	chr4	-	102826484	102826844	102826484	102826636	102827591	102827948	2834	3531482315152635	226105359228	2.87086e+30	1.58146e+21	198	99	0.0199902	0.149813	0.887,0.958,0.678,0.852	0.901,0.967,0.94,0.939,0.679,0.9,0.902,0.932	-0.051	chr4:102826844-102827592(-)	chr4:102826636-102827592(-)
ENSG00000168676	KCTD19	chr16	-	67299362	67301386	67299362	67299573	67301790	67301922	2836	3000	0	0	1	198	99	1	1	1.0,NA,NA,NA	NA,NA,NA,NA,NA,NA,NA,0.0	1	chr16:67301386-67301791(-)	chr16:67299573-67301791(-)
ENSG00000146416	AIG1	chr6	+	143187387	143190597	143187628	143190597	143165081	143165183	2840	9084	59174931	321074011	199222537302452	198	99	0.588922	1	0.071,0.0,0.075,0.061	0.073,0.1,0.022,0.0,0.086,0.062,0.0,0.096	-0.003	chr6:143165183-143187388(+)	chr6:143165183-143187629(+)
ENSG00000164032	H2AFZ	chr4	-	99949272	99949386	99949272	99949379	99949662	99949740	2841	6409425279902697	75126	5.49166e+31	199918714147	106	99	1	1	0.999,0.999,0.998,0.998	0.996,0.999,0.998,0.998,0.998,0.997,0.997,0.998	0.001	chr4:99949386-99949663(-)	chr4:99949379-99949663(-)
ENSG00000132514	CLEC10A	chr17	-	7075984	7076152	7075984	7076071	7076732	7076804	2843	81207	90218	43333836691612	7373632188817	180	99	0.930448	1	0.328,1.0,0.0,0.176	0.245,0.191,0.355,0.249,0.485,0.301,0.524,0.28	0.047	chr17:7076152-7076733(-)	chr17:7076071-7076733(-)
ENSG00000164024	METAP1	chr4	+	99034229	99034342	99034232	99034342	99028866	99028918	2844	14993225102	69120	1.6513e+22	315591382	102	99	0.232274	0.849124	0.96,0.909,0.948,1.0	0.982,0.992,0.951,0.982,0.948,0.944,0.916,0.989	-0.009	chr4:99028918-99034230(+)	chr4:99028918-99034233(+)
ENSG00000140854	KATNB1	chr16	+	57755789	57755917	57755840	57755917	57755344	57755494	2847	81699566	1228618483	8995387347604165	1.37137e+21	150	99	0.025417	0.179867	0.305,0.346,0.254,0.344	0.3,0.316,0.22,0.246,0.231,0.185,0.162,0.352	0.061	chr16:57755494-57755790(+)	chr16:57755494-57755841(+)
ENSG00000168785	TSPAN5	chr4	-	98478684	98478810	98478684	98478746	98482004	98482175	2848	453868925245	1506018549	2.67327e+22	412338461622810	163	99	0.00209173	0.0260859	0.647,0.898,0.752,0.752	0.798,0.896,0.745,0.816,0.927,0.873,0.935,0.829	-0.09	chr4:98478810-98482005(-)	chr4:98478746-98482005(-)
ENSG00000138698	RAP1GDS1	chr4	+	98293404	98293515	98293407	98293515	98261485	98261569	2850	49194832	63236762	3514355555601669	5.93646e+16	102	99	0.788209	1	0.43,0.445,0.41,0.334	0.365,0.274,0.43,0.38,0.397,0.342,0.509,0.453	0.011	chr4:98261569-98293405(+)	chr4:98261569-98293408(+)
ENSG00000138698	RAP1GDS1	chr4	+	98421254	98421394	98421257	98421394	98420018	98420144	2852	10341138113	74917	1.03336e+17	6358515414	102	99	0.888336	1	0.935,0.909,0.937,0.866	0.943,0.914,0.914,0.918,0.932,0.888,0.938,0.809	0.005	chr4:98420144-98421255(+)	chr4:98420144-98421258(+)
ENSG00000174791	RIN1	chr11	-	66333918	66334041	66333918	66334038	66334513	66335251	2855	110	211	51123111	351623101	102	99	1	1	NA,0.327,0.493,0.0	0.618,0.163,0.493,0.244,0.593,0.244,0.088,0.493	-0.094	chr11:66334041-66334514(-)	chr11:66334038-66334514(-)
ENSG00000174791	RIN1	chr11	-	66333918	66334224	66333918	66334038	66334513	66335251	2856	61384544	211	8.71898e+18	351623101	198	99	0.0359646	0.233916	1.0,0.905,0.957,0.957	0.935,0.95,0.975,0.956,0.925,0.963,0.737,0.953	0.03	chr11:66334224-66334514(-)	chr11:66334038-66334514(-)
ENSG00000174791	RIN1	chr11	-	66333918	66334224	66333918	66334041	66334513	66335251	2857	61374444	0	8.31908e+18	11003101	198	99	1	1	1.0,1.0,1.0,1.0	0.976,0.99,1.0,1.0,0.891,0.988,1.0,0.953	0.025	chr11:66334224-66334514(-)	chr11:66334041-66334514(-)
ENSG00000138640	FAM13A	chr4	-	88758753	88759164	88758753	88758901	88767552	88767595	2858	7672	84229320	23870500	3422298612391530	198	99	0.49322	1	0.04,0.12,0.036,0.048	0.029,0.064,0.121,0.039,0.0,0.06,0.0,0.0	0.022	chr4:88759164-88767553(-)	chr4:88758901-88767553(-)
ENSG00000138642	HERC6	chr4	+	88398107	88398209	88398141	88398209	88396014	88396142	2859	2003	2002	300000	50010401	133	99	1	1	0.427,NA,NA,0.528	0.0,NA,1.0,0.0,NA,0.0,NA,0.0	0.278	chr4:88396142-88398108(+)	chr4:88396142-88398142(+)
ENSG00000197912	SPG7	chr16	+	89523482	89524247	89524005	89524247	89512947	89513037	2862	13271126	179146182185	323528711081915	1.45137e+19	198	99	7.72765e-08	4.31744e-06	0.035,0.085,0.029,0.066	0.099,0.114,0.139,0.258,0.075,0.038,0.229,0.085	-0.076	chr16:89513037-89523483(+)	chr16:89513037-89524006(+)
ENSG00000197912	SPG7	chr16	+	89528631	89529524	89529134	89529524	89526328	89526468	2864	1310	6509	12262001	61484034	198	99	1	1	0.077,0.231,1.0,0.0	0.077,0.5,0.2,0.273,0.2,NA,0.0,0.111	0.133	chr16:89526468-89528632(+)	chr16:89526468-89529135(+)
ENSG00000197912	SPG7	chr16	+	89528631	89529579	89529476	89529579	89526328	89526468	2865	237116	254169359286	61014244728	2.4112e+22	198	99	0.253828	0.895401	0.043,0.02,0.001,0.027	0.012,0.04,0.045,0.051,0.014,0.018,0.012,0.029	-0.005	chr16:89526468-89528632(+)	chr16:89526468-89529477(+)
ENSG00000197912	SPG7	chr16	+	89529476	89530808	89530682	89530808	89526328	89526468	2866	267184374298	1526712	2.6213e+22	234220270879	198	99	0.0263472	0.184348	0.899,0.78,0.964,0.925	0.851,0.607,0.791,0.809,1.0,0.925,0.857,0.884	0.051	chr16:89526468-89529477(+)	chr16:89526468-89530683(+)
ENSG00000197912	SPG7	chr16	+	89531903	89532066	89531924	89532066	89530682	89530808	2868	275262371326	6201	3.10203e+22	42814255	120	99	0.0203304	0.151806	0.974,0.991,1.0,0.996	0.985,0.988,0.948,0.996,0.967,0.987,0.905,0.96	0.023	chr16:89530808-89531904(+)	chr16:89530808-89531925(+)
ENSG00000197912	SPG7	chr16	+	89541152	89542279	89541201	89542279	89540943	89541027	2869	781084670	1412	5667426226343038	10300	148	99	0.169572	0.693813	0.981,0.948,0.969,0.959	1.0,1.0,1.0,0.976,1.0,0.883,1.0,1.0	-0.018	chr16:89541027-89541153(+)	chr16:89541027-89541202(+)
ENSG00000197912	SPG7	chr16	+	89545871	89546760	89546657	89546760	89544647	89544772	2871	1713159	331370455399	1558132211171011	2.65246e+23	198	99	2.69392e-07	1.28093e-05	0.025,0.017,0.016,0.011	0.028,0.105,0.03,0.037,0.028,0.028,0.027,0.025	-0.021	chr16:89544772-89545872(+)	chr16:89544772-89546658(+)
ENSG00000197912	SPG7	chr16	+	89548979	89549336	89549080	89549336	89548002	89548113	2873	51594649	1101	4.21025e+16	1000101	198	99	1	1	0.962,0.967,1.0,0.961	1.0,0.981,1.0,1.0,1.0,0.939,1.0,0.905	-0.006	chr16:89548113-89548980(+)	chr16:89548113-89549081(+)
ENSG00000197912	SPG7	chr16	+	89552851	89553135	89552978	89553135	89550493	89550609	2874	31383542	332312483377	346053458112415	2.58227e+23	198	99	0.000206095	0.00404019	0.045,0.057,0.035,0.053	0.062,0.117,0.116,0.07,0.03,0.026,0.086,0.06	-0.023	chr16:89550609-89552852(+)	chr16:89550609-89552979(+)
ENSG00000197912	SPG7	chr16	+	89552851	89553135	89553023	89553135	89550493	89550609	2875	153136192205	1	1.40149e+23	100	198	99	1	1	1.0,1.0,1.0,0.99	1.0,1.0,1.0,1.0,1.0,0.987,1.0,1.0	-0.001	chr16:89550609-89552852(+)	chr16:89550609-89553024(+)
ENSG00000197912	SPG7	chr16	+	89552978	89553135	89553023	89553135	89550493	89550609	2876	468429657553	1	3.79336e+23	100	144	99	1	1	1.0,1.0,1.0,0.997	1.0,1.0,1.0,1.0,1.0,0.996,1.0,1.0	0	chr16:89550609-89552979(+)	chr16:89550609-89553024(+)
ENSG00000197912	SPG7	chr16	+	89553738	89553960	89553793	89553960	89552978	89553135	2877	69149	228230300316	696118755	2.65212e+23	154	99	0.899389	1	0.017,0.025,0.029,0.018	0.014,0.027,0.021,0.023,0.041,0.023,0.016,0.023	-0.001	chr16:89553135-89553739(+)	chr16:89553135-89553794(+)
ENSG00000197912	SPG7	chr16	+	89554469	89554563	89554485	89554563	89553793	89553960	2878	1000	287281380361	3222002	2.3127e+23	115	99	1	1	0.003,0.0,0.0,0.0	0.0,0.009,0.009,0.006,0.009,0.0,0.0,0.009	-0.005	chr16:89553960-89554470(+)	chr16:89553960-89554486(+)
ENSG00000197912	SPG7	chr16	+	89555877	89556085	89555920	89556085	89554485	89554563	2879	121722113	20118	112224237171611	40275001	142	99	0.826251	1	0.807,1.0,0.939,0.814	0.657,1.0,0.893,0.696,0.494,1.0,1.0,0.885	0.062	chr16:89554563-89555878(+)	chr16:89554563-89555921(+)
ENSG00000197912	SPG7	chr16	+	89555877	89556085	89555958	89556085	89554485	89554563	2880	233139188	2006	2239453523282415	12200100	180	99	1	1	0.863,1.0,1.0,0.945	0.924,0.915,0.925,1.0,1.0,0.939,1.0,1.0	-0.011	chr16:89554563-89555878(+)	chr16:89554563-89555959(+)
ENSG00000197912	SPG7	chr16	+	89555920	89556085	89555958	89556085	89554485	89554563	2881	13141893	2006	15172319211185	12200100	137	99	0.0332872	0.2197	0.824,1.0,1.0,0.918	0.916,0.86,0.893,1.0,1.0,0.888,1.0,1.0	-0.009	chr16:89554563-89555921(+)	chr16:89554563-89555959(+)
ENSG00000145332	KLHL8	chr4	-	87185250	87185799	87185250	87185571	87195323	87195690	2885	852818	0	1221213527546	1100	198	99	1	1	1.0,1.0,1.0,1.0	1.0,1.0,1.0,1.0,0.985,0.931,1.0,1.0	0.01	chr4:87185799-87195324(-)	chr4:87185571-87195324(-)
ENSG00000187796	CARD9	chr9	-	136367636	136367976	136367636	136367828	136369749	136369875	2888	25166750	12499250141	78338642841528	2.32691e+21	198	99	0.277925	0.947981	0.092,0.075,0.118,0.151	0.144,0.021,0.136,0.092,0.099,0.088,0.051,0.093	0.018	chr9:136367976-136369750(-)	chr9:136367828-136369750(-)
ENSG00000187796	CARD9	chr9	-	136371894	136372094	136371894	136371970	136373531	136373644	2889	19289393199	257144	5.45782e+22	202411123426	198	99	3.49046e-07	1.59846e-05	0.98,0.899,0.735,0.693	0.932,0.951,0.964,0.959,0.942,0.989,0.943,0.896	-0.12	chr9:136372094-136373532(-)	chr9:136371970-136373532(-)
ENSG00000172493	AFF1	chr4	+	87084119	87084164	87084122	87084164	87046694	87047594	2892	179161237191	77624659	1.85138e+22	7492667035602340	102	99	0.487649	1	0.693,0.716,0.833,0.759	0.708,0.593,0.648,0.762,0.801,0.711,0.752,0.852	0.022	chr4:87047594-87084120(+)	chr4:87047594-87084123(+)
ENSG00000172493	AFF1	chr4	+	87134470	87134694	87134473	87134694	87132270	87132408	2895	11372191124	7072	1.46477e+18	953311031	102	99	0.193484	0.755412	0.94,1.0,0.964,0.984	0.94,0.901,0.959,0.967,0.917,1.0,0.894,0.991	0.026	chr4:87132408-87134471(+)	chr4:87132408-87134474(+)
ENSG00000184584	TMEM173	chr5	-	139481158	139481704	139481158	139481342	139482209	139482302	2898	687636749930	2220	1.10189e+26	890149144	198	99	0.43579	1	0.994,0.994,0.995,1.0	0.986,0.98,1.0,0.98,0.985,0.998,0.982,0.985	0.009	chr5:139481704-139482210(-)	chr5:139481342-139482210(-)
ENSG00000141198	TOM1L1	chr17	+	54903707	54903792	54903712	54903792	54900852	54900923	2899	212180	1000	1906443616	20300	104	99	1	1	0.952,1.0,1.0,NA	1.0,NA,1.0,0.656,1.0,0.92,1.0,1.0	0.045	chr17:54900923-54903708(+)	chr17:54900923-54903713(+)
ENSG00000141198	TOM1L1	chr17	+	54912665	54912815	54912686	54912815	54905488	54905567	2900	123330	1020	2697261756614	20000	120	99	1	1	0.908,1.0,0.932,NA	1.0,1.0,1.0,0.915,1.0,1.0,1.0,1.0	-0.043	chr17:54905567-54912666(+)	chr17:54905567-54912687(+)
ENSG00000141198	TOM1L1	chr17	+	54949517	54949623	54949550	54949623	54947260	54947312	2901	93232	2020	27091438641410	20001600	132	99	1	1	0.771,1.0,0.896,1.0	0.91,NA,1.0,1.0,0.966,0.889,1.0,1.0	-0.05	chr17:54947312-54949518(+)	chr17:54947312-54949551(+)
ENSG00000138674	SEC31A	chr4	-	82853569	82853715	82853569	82853637	82854902	82855029	2907	566259674417	0	5.74329e+23	10000	177	99	1	1	1.0,1.0,1.0,1.0	1.0,1.0,1.0,0.998,1.0,1.0,1.0,1.0	0	chr4:82853715-82854903(-)	chr4:82853637-82854903(-)
ENSG00000138674	SEC31A	chr4	-	82881857	82881940	82881857	82881937	82891087	82891178	2911	182111261149	41306148	2.59122e+22	5671321105550233	102	99	0.383057	1	0.812,0.782,0.806,0.751	0.818,0.625,0.803,0.738,0.72,0.805,0.911,0.805	0.01	chr4:82881940-82891088(-)	chr4:82881937-82891088(-)
ENSG00000104980	TIMM44	chr19	-	7934088	7934241	7934088	7934238	7935064	7935145	2913	28124120	22267322100	1611142113172037	1.06581e+19	102	99	0.122304	0.555992	0.109,0.148,0.11,0.163	0.128,0.155,0.102,0.112,0.136,0.086,0.321,0.371	-0.044	chr19:7934241-7935065(-)	chr19:7934238-7935065(-)
ENSG00000104980	TIMM44	chr19	-	7935064	7935253	7935064	7935145	7938026	7938197	2915	960	2476336782	4220002	1.38859e+18	198	99	0.856044	1	0.0,0.067,0.008,0.0	0.0,0.023,0.011,0.005,0.0,0.0,0.0,0.019	0.012	chr19:7935253-7938027(-)	chr19:7935145-7938027(-)
ENSG00000198015	MRPL42	chr12	+	93469188	93469355	93469191	93469355	93467517	93467554	2917	602610516	1297016565	16242138714910	457630101623146	102	99	0.403184	1	0.311,0.265,0.382,0.193	0.257,0.235,0.405,0.267,0.531,0.371,0.384,0.618	-0.096	chr12:93467554-93469189(+)	chr12:93467554-93469192(+)
ENSG00000228784	LINC00954	chr2	+	19870401	19870546	19870424	19870546	19869495	19869613	2920	2003	41012	20920020	11111100009	122	99	1	1	0.289,0.0,NA,0.169	0.129,0.0,0.399,0.14,NA,NA,1.0,0.0	-0.125	chr2:19869613-19870402(+)	chr2:19869613-19870425(+)
ENSG00000138750	NUP54	chr4	-	76117663	76117774	76117663	76117742	76118074	76118194	2921	486379496198	60753921	3.20527e+23	14503769235215	131	99	5.91144e-05	0.00140541	0.86,0.792,0.906,0.877	0.945,0.888,0.894,0.905,0.983,0.983,0.87,0.901	-0.062	chr4:76117774-76118075(-)	chr4:76117742-76118075(-)
ENSG00000166278	C2	chr6	+	31942914	31943099	31942958	31943099	31939230	31939320	2925	6300	184303412	0	27421816685318	143	99	0.830031	1	0.022,0.065,0.0,0.0	0.0,0.0,0.0,0.0,0.0,0.0,0.0,0.0	0.022	chr6:31939320-31942915(+)	chr6:31939320-31942959(+)
ENSG00000166278	C2	chr6	+	31945177	31945672	31945461	31945672	31944979	31945029	2926	8610363	1021	1106116391029	10000	198	99	1	1	0.977,1.0,0.9,0.6	1.0,NA,1.0,0.846,1.0,1.0,1.0,1.0	-0.109	chr6:31945029-31945178(+)	chr6:31945029-31945462(+)
ENSG00000163743	RCHY1	chr4	-	75490580	75490701	75490580	75490663	75491610	75491637	2927	274281208217	4020	3.8741e+23	80050002	137	99	1	1	0.98,1.0,0.987,1.0	0.972,1.0,1.0,0.991,1.0,1.0,1.0,0.991	-0.002	chr4:75490701-75491611(-)	chr4:75490663-75491611(-)
ENSG00000110619	CARS	chr11	-	3001969	3002174	3001969	3002053	3002540	3002600	2928	104276485	20131434127	8.89583e+16	8.5448e+16	198	99	0.000465071	0.00773319	0.206,0.303,0.069,0.251	0.341,0.519,0.342,0.359,0.221,0.117,0.326,0.306	-0.109	chr11:3002174-3002541(-)	chr11:3002053-3002541(-)
ENSG00000110619	CARS	chr11	-	3001969	3002600	3001969	3002053	3005365	3005433	2930	30962482239	1101	1.33138e+23	40010000	198	99	1	1	0.994,0.969,1.0,0.992	0.943,1.0,1.0,0.993,1.0,1.0,1.0,1.0	-0.003	chr11:3002600-3005366(-)	chr11:3002053-3005366(-)
ENSG00000110619	CARS	chr11	-	3040895	3041031	3040895	3040984	3042164	3042256	2933	210294	23352341156	177105016291017	1.15689e+19	146	99	1.78478e-09	1.59545e-07	0.058,0.0,0.055,0.017	0.091,0.065,0.069,0.215,0.09,0.145,0.11,0.109	-0.079	chr11:3041031-3042165(-)	chr11:3040984-3042165(-)
ENSG00000137474	MYO7A	chr11	+	77199534	77199818	77199648	77199818	77198494	77198621	2935	8320	1926114	411100	491251525010	198	99	1	1	0.174,0.055,0.083,0.0	0.0,0.0,0.0,0.286,0.032,0.18,NA,0.0	0.007	chr11:77198621-77199535(+)	chr11:77198621-77199649(+)
ENSG00000137474	MYO7A	chr11	+	77201447	77201638	77201450	77201638	77199648	77199818	2936	401433	210	1814143334	410900	102	99	0.101405	0.489038	1.0,0.872,0.744,1.0	1.0,1.0,0.195,0.795,1.0,0.781,1.0,1.0	0.058	chr11:77199818-77201448(+)	chr11:77199818-77201451(+)
ENSG00000137474	MYO7A	chr11	+	77205461	77205617	77205546	77205617	77204075	77204229	2937	6823819	4000	176162311100139	4000102	184	99	0.346933	1	0.901,1.0,1.0,1.0	1.0,0.447,1.0,1.0,1.0,0.982,1.0,0.708	0.083	chr11:77204229-77205462(+)	chr11:77204229-77205547(+)
ENSG00000137474	MYO7A	chr11	+	77206995	77207402	77207288	77207402	77206096	77206202	2938	4011	237102	32381800	41512762122	198	99	0.0989008	0.479651	0.08,0.0,0.048,0.2	0.273,0.5,0.231,0.25,0.067,0.061,0.0,0.0	-0.091	chr11:77206202-77206996(+)	chr11:77206202-77207289(+)
ENSG00000137216	TMEM63B	chr6	+	44134419	44134743	44134560	44134743	44127638	44127678	2940	44351411	614210128	149319402789	288416433752517	198	99	0.487644	1	0.265,0.294,0.065,0.164	0.2,0.356,0.373,0.317,0.026,0.063,0.444,0.209	-0.052	chr6:44127678-44134420(+)	chr6:44127678-44134561(+)
ENSG00000217930	PAM16	chr16	-	4341367	4341583	4341367	4341504	4343206	4343291	2943	20143025	305157473196	354123251820010	2.99289e+23	178	99	0.7294	1	0.035,0.047,0.034,0.066	0.061,0.073,0.053,0.044,0.041,0.033,0.0,0.024	0.004	chr16:4341583-4343207(-)	chr16:4341504-4343207(-)
ENSG00000217930	PAM16	chr16	-	4341367	4341672	4341367	4341504	4343206	4343291	2944	30264137	305157473196	609543614244820	2.99289e+23	198	99	0.00113187	0.015849	0.047,0.076,0.042,0.086	0.091,0.141,0.086,0.092,0.082,0.063,0.035,0.043	-0.016	chr16:4341672-4343207(-)	chr16:4341504-4343207(-)
ENSG00000217930	PAM16	chr16	-	4341367	4341672	4341367	4341583	4343206	4343291	2945	23172728	92119	468833553934920	11137106306	188	99	0.0527398	0.306935	0.574,0.817,0.564,0.621	0.688,0.781,0.713,0.743,0.774,0.856,1.0,0.637	-0.13	chr16:4341672-4343207(-)	chr16:4341583-4343207(-)
ENSG00000164466	SFXN1	chr5	+	175509031	175509202	175509060	175509202	175492094	175492267	2948	323193247126	56431637	2.28162e+23	13362334158144	128	99	0.000247432	0.00471007	0.817,0.776,0.923,0.725	0.931,0.777,0.853,0.869,0.917,0.942,0.915,0.968	-0.086	chr5:175492267-175509032(+)	chr5:175492267-175509061(+)
ENSG00000011198	ABHD5	chr3	+	43702214	43702587	43702386	43702587	43699275	43699361	2951	11926591103683	1000	1.07613e+28	0	198	99	1	1	0.998,1.0,1.0,1.0	1.0,1.0,1.0,1.0,1.0,1.0,1.0,1.0	0	chr3:43699361-43702215(+)	chr3:43699361-43702387(+)
ENSG00000011198	ABHD5	chr3	+	43717670	43717857	43717765	43717857	43714946	43715058	2954	9905941297649	71373725	1.044e+27	563652352304329	194	99	0.00487227	0.0505503	0.877,0.891,0.947,0.93	0.905,0.934,0.945,0.953,0.931,1.0,0.876,0.949	-0.025	chr3:43715058-43717671(+)	chr3:43715058-43717766(+)
ENSG00000164576	SAP30L	chr5	+	154453401	154453500	154453416	154453500	154446544	154446805	2955	22382837	3031	2654278513183626	31016143	114	99	0.547212	1	0.864,1.0,0.89,0.97	0.883,0.979,1.0,0.987,0.653,0.94,0.887,0.883	0.029	chr5:154446805-154453402(+)	chr5:154446805-154453417(+)
ENSG00000187741	FANCA	chr16	-	89810928	89811071	89810928	89811057	89814519	89814613	2963	1347414928	0	1.53818e+18	2020183	113	99	0.190384	0.747489	1.0,1.0,1.0,1.0	1.0,0.973,1.0,0.984,1.0,0.989,0.651,0.948	0.057	chr16:89811071-89814520(-)	chr16:89811057-89814520(-)
ENSG00000173889	PHC3	chr3	-	170172556	170172712	170172556	170172700	170178772	170178938	2965	289247175272	36321124	3.37374e+23	252717261614211	111	99	0.000750976	0.0113573	0.877,0.873,0.934,0.91	0.923,0.925,0.937,0.93,0.886,0.918,0.98,0.969	-0.035	chr3:170172712-170178773(-)	chr3:170172700-170178773(-)
ENSG00000151090	THRB	chr3	-	24143500	24144896	24143500	24143706	24146674	24146822	2968	0	21311	400	112101061453	198	99	1	1	0.0,0.0,0.0,0.0	0.0,0.0,0.0,0.0,0.0,0.125,0.0,0.0	-0.016	chr3:24144896-24146675(-)	chr3:24143706-24146675(-)
ENSG00000198677	TTC37	chr5	-	95506933	95507011	95506933	95506992	95509593	95509687	2970	12228136114	178014	1.14204e+18	1781025113180	118	99	0.209386	0.792573	0.858,0.746,1.0,0.872	0.849,0.677,0.787,0.701,0.993,0.92,0.506,1.0	0.065	chr5:95507011-95509594(-)	chr5:95506992-95509594(-)
ENSG00000166261	ZNF202	chr11	-	123740116	123740232	123740116	123740192	123740416	123740536	2974	20283532	6017	372612526473036	81520960	139	99	0.905198	1	0.704,1.0,0.961,0.765	0.767,0.949,0.631,0.949,1.0,0.788,0.781,1.0	-0.001	chr11:123740232-123740417(-)	chr11:123740192-123740417(-)
ENSG00000169247	SH3TC2	chr5	-	149042693	149042837	149042693	149042816	149044532	149044638	2977	163264	2000	165105161905	0	120	99	1	1	0.868,1.0,1.0,1.0	1.0,1.0,1.0,1.0,1.0,1.0,NA,1.0	-0.033	chr5:149042837-149044533(-)	chr5:149042816-149044533(-)
ENSG00000169247	SH3TC2	chr5	-	149047861	149048019	149047861	149047989	149052141	149052240	2978	7040	71260	50010500	7129101686	129	99	1	1	0.434,0.0,0.106,NA	0.354,0.0,0.0,0.079,0.0,0.193,0.0,0.0	0.102	chr5:149048019-149052142(-)	chr5:149047989-149052142(-)
ENSG00000159640	ACE	chr17	+	63488569	63488791	63488647	63488791	63486985	63487073	2980	1000	1260	10000	420620	177	99	1	1	0.359,0.0,0.0,NA	NA,NA,0.0,0.219,NA,0.0,0.0,NA	0.065	chr17:63487073-63488570(+)	chr17:63487073-63488648(+)
ENSG00000159199	ATP5MC1	chr17	+	48895155	48895334	48895182	48895334	48894371	48894449	2982	14315892378599	1919224	1.49255e+29	2031214533111	126	99	0.110848	0.5209	0.983,0.961,0.988,0.992	0.983,0.993,0.982,0.986,0.994,0.982,0.999,0.988	-0.007	chr17:48894449-48895156(+)	chr17:48894449-48895183(+)
ENSG00000157911	PEX10	chr1	-	2406719	2406955	2406719	2406895	2408451	2408858	2984	1102	63248151	20622212	6.33275e+16	159	99	0.805029	1	0.01,0.025,0.0,0.024	0.019,0.0,0.048,0.018,0.046,0.01,0.015,0.036	-0.009	chr1:2406955-2408452(-)	chr1:2406895-2408452(-)
ENSG00000105875	WDR91	chr7	-	135204267	135204465	135204267	135204433	135205927	135206058	2985	78553631	681613121	4882348098921	704725734624825	131	99	0.388747	1	0.464,0.722,0.172,0.527	0.341,0.569,0.507,0.453,0.129,0.201,0.46,0.388	0.09	chr7:135204465-135205928(-)	chr7:135204433-135205928(-)
ENSG00000250802	ZBED3-AS1	chr5	+	77100235	77100391	77100325	77100391	77098654	77098747	2989	6020	121	40102700	4800	189	99	1	1	1.0,0.0,0.344,0.0	1.0,NA,1.0,NA,0.208,0.314,NA,NA	-0.295	chr5:77098747-77100236(+)	chr5:77098747-77100326(+)
ENSG00000166428	PLD4	chr14	+	104927672	104927866	104927678	104927866	104927140	104927230	2991	1157389998	10211	2.24529e+19	72000303	105	99	1	1	0.991,1.0,0.977,0.988	0.968,0.961,1.0,1.0,1.0,0.992,1.0,0.975	0.002	chr14:104927230-104927673(+)	chr14:104927230-104927679(+)
ENSG00000137760	ALKBH8	chr11	-	107553846	107553978	107553846	107553973	107556765	107557003	2992	15183017	52101	282084611131728	2031520010	104	99	0.376249	1	0.741,0.895,0.741,0.942	0.93,1.0,0.717,0.745,0.84,1.0,1.0,0.727	-0.04	chr11:107553978-107556766(-)	chr11:107553973-107556766(-)
ENSG00000137501	SYTL2	chr11	-	85717482	85717726	85717482	85717530	85718789	85718843	3001	104	4	11002600	10020	198	99	1	1	NA,1.0,NA,0.333	1.0,1.0,NA,0.0,1.0,1.0,0.0,NA	0	chr11:85717726-85718790(-)	chr11:85717530-85718790(-)
ENSG00000137501	SYTL2	chr11	-	85736500	85736615	85736500	85736612	85737574	85737656	3002	11023	21116	82222003	230214	102	99	0.206732	0.786562	0.327,0.493,0.0,0.583	1.0,1.0,0.493,0.393,1.0,0.0,0.0,0.421	-0.188	chr11:85736615-85737575(-)	chr11:85736612-85737575(-)
ENSG00000088836	SLC4A11	chr20	-	3229523	3229776	3229523	3229706	3230186	3230260	3005	3002	20	11000104	0	169	99	1	1	1.0,NA,0.0,1.0	1.0,1.0,NA,NA,NA,1.0,NA,1.0	-0.333	chr20:3229776-3230187(-)	chr20:3229706-3230187(-)
ENSG00000090989	EXOC1	chr4	+	55892614	55892711	55892634	55892711	55891314	55891422	3009	1271	802314192	50214003	942858518272869	119	99	0.620632	1	0.01,0.067,0.04,0.009	0.042,0.0,0.028,0.016,0.039,0.0,0.0,0.035	0.011	chr4:55891422-55892615(+)	chr4:55891422-55892635(+)
ENSG00000136877	FPGS	chr9	+	127806972	127807087	127806991	127807087	127804635	127804700	3010	346221502274	611318	3.71276e+23	152220621720	118	99	0.614828	1	0.98,0.995,0.97,0.927	0.954,0.991,0.988,0.962,0.977,0.953,0.981,0.924	0.002	chr9:127804700-127806973(+)	chr9:127804700-127806992(+)
ENSG00000187514	PTMA	chr2	+	231711886	231711983	231711889	231711983	231711347	231711419	3012	14287761691825	1.63419e+17	1.378e+26	1.50211e+35	102	99	0.933993	1	0.078,0.077,0.084,0.081	0.082,0.069,0.084,0.076,0.101,0.076,0.077,0.082	-0.001	chr2:231711419-231711887(+)	chr2:231711419-231711890(+)
ENSG00000187514	PTMA	chr2	+	231712442	231712516	231712451	231712516	231711889	231711983	3013	1.43627e+17	22	1.18861e+34	11100100	108	99	1	1	1.0,1.0,1.0,1.0	1.0,1.0,1.0,1.0,1.0,1.0,1.0,1.0	0	chr2:231711983-231712443(+)	chr2:231711983-231712452(+)
ENSG00000137133	HINT2	chr9	-	35813265	35813367	35813265	35813338	35813444	35813549	3014	1532311	752259959229	10951634255	4.32356e+23	128	99	0.858171	1	0.015,0.009,0.018,0.036	0.018,0.019,0.016,0.028,0.008,0.007,0.038,0.014	0.001	chr9:35813367-35813445(-)	chr9:35813338-35813445(-)
ENSG00000137133	HINT2	chr9	-	35813444	35813549	35813444	35813519	35813643	35813784	3015	8943281128289	155163	4.77467e+23	788108700	129	99	0.518383	1	0.979,0.981,0.982,0.987	0.981,0.978,0.972,0.979,0.965,0.983,1.0,1.0	0	chr9:35813549-35813644(-)	chr9:35813519-35813644(-)
ENSG00000082515	MRPL22	chr5	+	154950802	154950938	154950820	154950938	154941216	154941265	3016	2181	347212622156	74304358	2.92323e+23	117	99	0.726999	1	0.005,0.004,0.011,0.005	0.02,0.01,0.012,0.0,0.019,0.009,0.013,0.035	-0.008	chr5:154941265-154950803(+)	chr5:154941265-154950821(+)
ENSG00000184988	TMEM106A	chr17	+	43212204	43212394	43212226	43212394	43211874	43211922	3017	3055	1651629	220101201	17521871205	121	99	1	1	0.133,0.0,0.204,0.124	0.088,0.247,0.0,0.312,0.105,0.12,NA,0.141	-0.029	chr17:43211922-43212205(+)	chr17:43211922-43212227(+)
ENSG00000184988	TMEM106A	chr17	+	43213020	43213252	43213114	43213252	43212226	43212394	3018	47254867	42139	701411578399530	42131414	193	99	0.000923402	0.0135586	0.858,0.865,0.654,0.792	0.9,0.782,0.849,0.907,0.977,0.927,0.719,0.794	-0.065	chr17:43212394-43213021(+)	chr17:43212394-43213115(+)
ENSG00000076984	MAP2K7	chr19	+	7911414	7911578	7911435	7911578	7911249	7911330	3023	25292831	234309280210	374019332517207	2.32407e+23	120	99	0.563215	1	0.081,0.072,0.076,0.109	0.116,0.075,0.069,0.054,0.116,0.064,0.096,0.047	0.005	chr19:7911330-7911415(+)	chr19:7911330-7911436(+)
ENSG00000112701	SENP6	chr6	+	75640683	75640704	75640686	75640704	75634706	75634811	3024	1024216689	11963129131	8.56193e+16	1.06775e+17	102	99	0.378106	1	0.454,0.393,0.555,0.397	0.438,0.435,0.626,0.451,0.443,0.483,0.573,0.506	-0.045	chr6:75634811-75640684(+)	chr6:75634811-75640687(+)
ENSG00000142002	DPP9	chr19	-	4700215	4700277	4700215	4700273	4702026	4702155	3025	283240279225	5230	2.59316e+23	42010220	103	99	1	1	0.982,0.991,0.989,1.0	0.984,0.993,1.0,0.997,1.0,0.993,0.989,1.0	-0.004	chr19:4700277-4702027(-)	chr19:4700273-4702027(-)
ENSG00000084207	GSTP1	chr11	+	67585037	67585241	67585137	67585241	67584684	67584772	3029	25114410592	3997226149932334	1.97214e+20	5.26032e+31	198	99	0.00038592	0.00672769	0.03,0.031,0.01,0.019	0.018,0.032,0.013,0.026,0.009,0.014,0.015,0.007	0.006	chr11:67584772-67585038(+)	chr11:67584772-67585138(+)
ENSG00000160703	NLRX1	chr11	+	119183117	119184016	119183820	119184016	119182093	119182345	3030	15077119152	105911	1.66672e+21	9892916109	198	99	0.862755	1	0.882,0.885,0.869,0.874	0.902,0.807,0.92,0.967,0.899,0.784,0.813,0.919	0.001	chr11:119182345-119183118(+)	chr11:119182345-119183821(+)
ENSG00000083799	CYLD	chr16	+	50749548	50750202	50749575	50750202	50742761	50742841	3032	4041424	24042365262	6.32436e+17	2.77834e+22	126	99	2.43536e-10	2.69433e-08	0.116,0.071,0.046,0.067	0.152,0.186,0.114,0.225,0.185,0.114,0.234,0.106	-0.09	chr16:50742841-50749549(+)	chr16:50742841-50749576(+)
ENSG00000146426	TIAM2	chr6	+	155256459	155257190	155256483	155257190	155254418	155254573	3035	1021	79113	1203	18033060	123	99	1	1	0.103,0.0,0.617,0.058	0.0,0.0,NA,0.0,0.212,1.0,0.0,1.0	-0.121	chr6:155254573-155256460(+)	chr6:155254573-155256484(+)
[truncated: 4,981 more rows]

## Sheet: A5SS
GeneID	geneSymbol	chr	strand	longExonStart_0base	longExonEnd	shortES	shortEE	flankingES	flankingEE	ID.1	IJC_SAMPLE_1	SJC_SAMPLE_1	IJC_SAMPLE_2	SJC_SAMPLE_2	IncFormLen	SkipFormLen	PValue	FDR	IncLevel1	IncLevel2	IncLevelDifference	chr.start.stop.long	chr.start.stop.short
[truncated: 4,019 more rows]

[truncated: 3 more sheets: MXE, RI, SE]
