# Supplementary material for: U2af1S34F and U2af1Q157R myeloid neoplasm-associated hotspot mutations induce distinct hematopoietic phenotypes in mice
Source: Leukemia. 2026 May 6;40(7):1467–81. doi: 10.1038/s41375-026-02974-7 (PMC13276503; doi:10.1038/s41375-026-02974-7)
Supplement: Supplementary file 11 — Table S11 MDS_Madan R156-Q157 alternative splicing [file 41375_2026_2974_MOESM11_ESM.xlsx]

## Sheet: A3SS
GeneID	geneSymbol	chr	strand	longExonStart_0base	longExonEnd	shortES	shortEE	flankingES	flankingEE	ID.1	IJC_SAMPLE_1	SJC_SAMPLE_1	IJC_SAMPLE_2	SJC_SAMPLE_2	IncFormLen	SkipFormLen	PValue	FDR	IncLevel1	IncLevel2	IncLevelDifference	chr.start.stop.long	chr.start.stop.short
ENSG00000160298	C21orf58	chr21	-	46314715	46315049	46314715	46314880	46315473	46315547	2	10595156110	72682041	2.33142e+18	1093025286346137	198	99	0.697014	1	0.422,0.411,0.796,0.573	0.517,0.701,0.576,0.665,0.308,0.24,0.957,0.196	0.031	chr21:46315049-46315474(-)	chr21:46314880-46315474(-)
ENSG00000160298	C21orf58	chr21	-	46317207	46317348	46317207	46317268	46318011	46318220	3	1081286179	74456346	1.92484e+16	1.60624e+16	179	99	0.0846083	0.421769	0.447,0.611,0.349,0.487	0.399,0.3,0.35,0.518,0.319,0.336,0.475,0.485	0.076	chr21:46317348-46318012(-)	chr21:46317268-46318012(-)
ENSG00000142173	COL6A2	chr21	+	46125416	46125617	46125464	46125617	46125265	46125311	5	1204	489218178	15300000	221122718653114	147	99	0.439417	1	0.014,0.014,0.0,0.015	0.03,0.234,0.503,0.0,0.0,0.0,0.0,0.0	-0.085	chr21:46125311-46125417(+)	chr21:46125311-46125465(+)
ENSG00000142173	COL6A2	chr21	+	46128902	46129808	46129195	46129808	46126502	46126541	6	403	2719729	12100200	813271646	198	99	0.552139	1	0.0,0.095,0.0,0.049	0.0,0.333,0.25,0.714,0.0,0.059,0.0,0.0	-0.133	chr21:46126541-46128903(+)	chr21:46126541-46129196(+)
ENSG00000182871	COL18A1	chr21	+	45505834	45505966	45505837	45505966	45505357	45505431	7	1009479261	491321304934	4976444629753171	2.06299e+23	102	99	0.0983117	0.469832	0.165,0.221,0.201,0.213	0.188,0.198,0.142,0.118,0.141,0.157,0.199,0.286	0.021	chr21:45505431-45505835(+)	chr21:45505431-45505838(+)
ENSG00000160255	ITGB2	chr21	-	44910283	44910415	44910283	44910372	44910599	44910785	11	2111085971	50821218	1.36882e+21	4417445478904113	142	99	0.400332	1	0.746,0.479,0.774,0.733	0.683,0.783,0.736,0.612,0.611,0.486,0.8,0.395	0.045	chr21:44910415-44910600(-)	chr21:44910372-44910600(-)
ENSG00000160255	ITGB2	chr21	-	44910283	44910415	44910283	44910372	44910724	44910785	12	36612387149	7770606319283023	1.53112e+22	7.16239e+31	142	99	4.16468e-09	4.01803e-07	0.032,0.014,0.031,0.033	0.015,0.02,0.031,0.013,0.028,0.009,0.009,0.01	0.011	chr21:44910415-44910725(-)	chr21:44910372-44910725(-)
ENSG00000141959	PFKL	chr21	+	44325731	44326060	44325960	44326060	44325152	44325264	15	159324265219	10521085274872	2.76277e+23	8.22269e+23	198	99	0.121777	0.545699	0.07,0.13,0.326,0.112	0.144,0.34,0.287,0.17,0.082,0.125,0.338,0.101	-0.039	chr21:44325264-44325732(+)	chr21:44325264-44325961(+)
ENSG00000160224	AIRE	chr21	+	44291094	44291210	44291097	44291210	44289987	44290068	16	0	2	250	1000020	102	99	1	1	NA,NA,NA,0.0	NA,0.0,NA,NA,NA,1.0,0.708,NA	-0.569	chr21:44290068-44291095(+)	chr21:44290068-44291098(+)
ENSG00000160224	AIRE	chr21	+	44294371	44294503	44294400	44294503	44293788	44293910	17	1102	0	11000000	6000000	128	99	1	1	1.0,1.0,NA,1.0	1.0,0.114,NA,NA,NA,NA,NA,NA	0.443	chr21:44293910-44294372(+)	chr21:44293910-44294401(+)
ENSG00000160209	PDXK	chr21	+	43743668	43743807	43743723	43743807	43741666	43741771	20	85122	605544217260	20401367391518	5.89447e+23	154	99	2.04668e-07	1.1325e-05	0.008,0.006,0.034,0.005	0.021,0.055,0.01,0.05,0.006,0.021,0.026,0.025	-0.013	chr21:43741771-43743669(+)	chr21:43741771-43743724(+)
ENSG00000160209	PDXK	chr21	+	43755476	43755764	43755697	43755764	43753582	43753719	21	6903	945692345455	9292182412	9.44767e+26	198	99	1	1	0.003,0.006,0.0,0.003	0.005,0.019,0.008,0.003,0.002,0.003,0.001,0.001	-0.002	chr21:43753719-43755477(+)	chr21:43753719-43755698(+)
ENSG00000160185	UBASH3A	chr21	+	42443153	42443418	42443311	42443418	42442451	42442596	24	504	1013914	24126462	3053131819614	198	99	0.31952	1	0.0,0.161,0.0,0.125	0.032,0.286,0.143,0.071,0.143,0.095,0.333,0.067	-0.075	chr21:42442596-42443154(+)	chr21:42442596-42443312(+)
ENSG00000173276	ZBTB21	chr21	-	42002349	42002563	42002349	42002503	42002896	42002961	25	23113724	2	3.31033e+16	0	159	99	1	1	1.0,1.0,1.0,0.882	1.0,1.0,1.0,1.0,1.0,1.0,1.0,1.0	-0.029	chr21:42002563-42002897(-)	chr21:42002503-42002897(-)
ENSG00000157601	MX1	chr21	+	41432030	41432175	41432049	41432175	41430532	41430608	28	172229	80741320	56135713622109	2197221324557245	118	99	0.180967	0.717511	0.151,0.2,0.114,0.274	0.177,0.609,0.178,0.254,0.101,0.245,0.808,0.144	-0.13	chr21:41430608-41432031(+)	chr21:41430608-41432050(+)
ENSG00000157578	LCA5L	chr21	-	39429130	39429394	39429130	39429211	39435419	39435542	29	0	1	20000000	10000000	198	99	1	1	NA,NA,NA,0.0	0.5,NA,NA,NA,NA,NA,NA,NA	-0.5	chr21:39429394-39435420(-)	chr21:39429211-39435420(-)
ENSG00000205581	HMGN1	chr21	-	39345829	39347292	39345829	39345958	39347378	39347483	33	285358102191	561459	4.96364e+23	3546467818153633	198	99	0.0329588	0.216933	0.718,0.927,0.911,0.914	0.876,0.798,0.806,0.667,0.812,0.919,0.759,0.799	0.063	chr21:39347292-39347379(-)	chr21:39345958-39347379(-)
ENSG00000205581	HMGN1	chr21	-	39347378	39347483	39347378	39347478	39348291	39348339	34	216952775	133452139	1.0282e+18	3626638213402137	104	99	0.0238473	0.173687	0.607,0.668,0.55,0.647	0.73,0.748,0.594,0.631,0.817,0.76,0.639,0.716	-0.086	chr21:39347483-39348292(-)	chr21:39347478-39348292(-)
ENSG00000185658	BRWD1	chr21	-	39264459	39264685	39264459	39264564	39264890	39265019	37	82972555	0	6.11439e+16	10000000	198	99	1	1	1.0,1.0,1.0,1.0	0.968,1.0,1.0,1.0,1.0,1.0,1.0,1.0	0.004	chr21:39264685-39264891(-)	chr21:39264564-39264891(-)
ENSG00000157540	DYRK1A	chr21	+	37478180	37478300	37478207	37478300	37472683	37472880	38	11119058186	220558221351	3.51463e+17	2.908e+23	126	99	8.22675e-14	2.01877e-11	0.284,0.211,0.171,0.294	0.087,0.125,0.059,0.144,0.113,0.147,0.105,0.152	0.123	chr21:37472880-37478181(+)	chr21:37472880-37478208(+)
ENSG00000157540	DYRK1A	chr21	+	37496090	37496258	37496117	37496258	37493016	37493163	39	31283	283670339565	591083349	3.96953e+23	126	99	0.831594	1	0.008,0.014,0.018,0.004	0.01,0.007,0.017,0.007,0.012,0.008,0.012,0.02	-0.001	chr21:37493163-37496091(+)	chr21:37493163-37496118(+)
ENSG00000157538	VPS26C	chr21	-	37232376	37232645	37232376	37232451	37233361	37233442	40	8538	226182113185	7851313060	1.78135e+22	198	99	0.704503	1	0.017,0.014,0.013,0.021	0.019,0.029,0.016,0.021,0.031,0.0,0.043,0.0	-0.004	chr21:37232645-37233362(-)	chr21:37232451-37233362(-)
ENSG00000185917	SETD4	chr21	-	36058815	36058973	36058815	36058924	36060281	36060313	41	4605	1	102152431	100102	148	99	1	1	1.0,1.0,NA,0.77	1.0,1.0,0.401,1.0,1.0,0.728,1.0,0.251	0.126	chr21:36058973-36060282(-)	chr21:36058924-36060282(-)
ENSG00000185917	SETD4	chr21	-	36058815	36058973	36058815	36058924	36060346	36060526	42	11709	25661544	222052734	4523223826212941	148	99	0.774605	1	0.227,0.066,0.0,0.12	0.246,0.055,0.0,0.081,0.049,0.182,0.065,0.061	0.011	chr21:36058973-36060347(-)	chr21:36058924-36060347(-)
ENSG00000241837	ATP5PO	chr21	-	33903455	33903656	33903455	33903639	33903934	33904021	44	64842356	204922799422438	9.46254e+16	1.96316e+31	116	99	0.369548	1	0.026,0.03,0.02,0.019	0.039,0.032,0.032,0.038,0.013,0.019,0.02,0.021	-0.003	chr21:33903656-33903935(-)	chr21:33903639-33903935(-)
ENSG00000205726	ITSN1	chr21	+	33750142	33750322	33750253	33750322	33735043	33735204	45	5170930	2500	30410343346622	20540007	198	99	0.115764	0.527764	0.927,0.875,1.0,1.0	0.882,1.0,0.5,0.81,1.0,1.0,1.0,0.611	0.1	chr21:33735204-33750143(+)	chr21:33735204-33750254(+)
ENSG00000205726	ITSN1	chr21	+	33772038	33772323	33772060	33772323	33767712	33767828	47	6731	82202472	22336081	885917835222644	121	99	0.479309	1	0.056,0.223,0.093,0.011	0.018,0.027,0.126,0.029,0.086,0.0,0.522,0.018	-0.008	chr21:33767828-33772039(+)	chr21:33767828-33772061(+)
ENSG00000159147	DONSON	chr21	-	33584589	33584768	33584589	33584726	33585977	33586181	50	273276230449	1025	2.77164e+23	3211001	141	99	1	1	0.995,1.0,0.988,0.984	1.0,0.975,0.982,0.996,0.991,1.0,1.0,0.988	0	chr21:33584768-33585978(-)	chr21:33584726-33585978(-)
ENSG00000159147	DONSON	chr21	-	33585977	33586181	33585977	33586060	33587521	33587602	51	295258217479	1962	2.69184e+23	10241121116	198	99	0.0126336	0.105246	0.993,0.935,0.948,0.992	0.931,0.979,0.946,0.933,0.978,0.992,0.842,0.926	0.026	chr21:33586181-33587522(-)	chr21:33586060-33587522(-)
ENSG00000159140	SON	chr21	+	33576364	33577481	33576417	33577481	33575777	33575893	52	1265743108	293140130254	8.51087e+20	1.52164e+23	152	99	0.000149803	0.00320913	0.219,0.21,0.177,0.217	0.267,0.3,0.26,0.234,0.29,0.369,0.247,0.283	-0.076	chr21:33575893-33576365(+)	chr21:33575893-33576418(+)
ENSG00000243646	IL10RB	chr21	+	33308184	33310187	33308975	33310187	33288132	33288261	53	8520	2	117945400	10000050	198	99	1	1	1.0,1.0,1.0,0.0	0.846,1.0,1.0,1.0,1.0,1.0,0.0,NA	-0.085	chr21:33288261-33308185(+)	chr21:33288261-33308976(+)
ENSG00000159082	SYNJ1	chr21	-	32634860	32634884	32634860	32634881	32638907	32639125	54	3216	0	718210421	100010	102	99	1	1	NA,1.0,1.0,1.0	1.0,1.0,0.66,1.0,NA,1.0,0.66,1.0	0.097	chr21:32634884-32638908(-)	chr21:32634881-32638908(-)
ENSG00000159082	SYNJ1	chr21	-	32678644	32678810	32678644	32678801	32681495	32681648	55	149113154112	6922	1.5045e+20	11601010	108	99	0.00218464	0.0276252	0.958,0.92,0.986,0.981	1.0,0.974,0.975,1.0,0.98,1.0,0.971,1.0	-0.026	chr21:32678810-32681496(-)	chr21:32678801-32681496(-)
ENSG00000156304	SCAF4	chr21	-	31685048	31685240	31685048	31685174	31685397	31685484	57	235260195483	117146115104	3.41558e+23	1.21176e+20	165	99	0.382269	1	0.547,0.517,0.504,0.736	0.628,0.655,0.558,0.739,0.685,0.591,0.53,0.522	-0.037	chr21:31685240-31685398(-)	chr21:31685174-31685398(-)
ENSG00000156304	SCAF4	chr21	-	31696568	31696750	31696568	31696736	31700994	31701171	58	182254164236	2001	2.60303e+21	23130200	113	99	1	1	0.988,1.0,1.0,0.995	0.991,0.989,0.994,0.992,1.0,0.988,1.0,1.0	0.001	chr21:31696750-31700995(-)	chr21:31696736-31700995(-)
ENSG00000156299	TIAM1	chr21	-	31118417	31120837	31118417	31118670	31124521	31124694	59	6471717	200	16135201321298	0	198	99	1	1	1.0,0.922,1.0,1.0	1.0,1.0,1.0,1.0,1.0,1.0,1.0,1.0	-0.019	chr21:31120837-31124522(-)	chr21:31118670-31124522(-)
ENSG00000177989	ODF3B	chr22	-	50530711	50530852	50530711	50530828	50530936	50531058	67	1595084271	1310	9.71132e+23	41303002	123	99	1	1	0.992,0.993,0.971,1.0	0.995,0.991,0.992,1.0,0.992,1.0,1.0,0.992	-0.006	chr22:50530852-50530937(-)	chr22:50530828-50530937(-)
ENSG00000177989	ODF3B	chr22	-	50531190	50531341	50531190	50531295	50531569	50531773	68	1352095552	301333032	4.3018e+23	1.90331e+19	145	99	0.584658	1	0.754,0.518,0.556,0.526	0.607,0.788,0.544,0.57,0.452,0.489,0.499,0.563	0.025	chr22:50531341-50531570(-)	chr22:50531295-50531570(-)
ENSG00000025708	TYMP	chr22	-	50526000	50526156	50526000	50526141	50526245	50526476	69	17793623	5311560418405	79520231524031	1.37716e+24	114	99	7.66019e-05	0.00178264	0.027,0.042,0.07,0.047	0.047,0.026,0.019,0.026,0.014,0.024,0.0,0.033	0.023	chr22:50526156-50526246(-)	chr22:50526141-50526246(-)
ENSG00000100429	HDAC10	chr22	-	50248224	50248472	50248224	50248292	50248661	50248751	73	40249379230	11101	4.27137e+23	70224105	198	99	0.73757	1	0.948,0.996,1.0,0.991	0.968,1.0,0.983,0.989,0.973,0.992,1.0,0.969	-0.001	chr22:50248472-50248662(-)	chr22:50248292-50248662(-)
ENSG00000100429	HDAC10	chr22	-	50248830	50248890	50248830	50248859	50249102	50249168	74	39847561204	2227018	3.1813e+23	142726199424	130	99	0.404398	1	0.932,0.931,1.0,0.896	0.945,0.98,0.953,0.901,0.915,0.957,0.969,0.926	-0.004	chr22:50248890-50249103(-)	chr22:50248859-50249103(-)
ENSG00000100429	HDAC10	chr22	-	50249102	50249198	50249102	50249168	50249327	50249454	76	2851731	26035736128	3418303824201519	2.09999e+20	129	99	0.922274	1	0.076,0.099,0.13,0.157	0.111,0.122,0.202,0.118,0.088,0.075,0.117,0.053	0.005	chr22:50249198-50249328(-)	chr22:50249168-50249328(-)
ENSG00000100429	HDAC10	chr22	-	50249327	50249516	50249327	50249454	50249634	50249703	79	66931864	45454172223	8328416454542659	3.37168e+22	161	99	0.192339	0.745037	0.082,0.096,0.133,0.15	0.132,0.093,0.104,0.092,0.129,0.143,0.162,0.137	-0.009	chr22:50249516-50249635(-)	chr22:50249454-50249635(-)
ENSG00000100429	HDAC10	chr22	-	50249634	50249719	50249634	50249703	50249859	50249964	81	2311410	404481102282	1699225986	3.79124e+22	115	99	0.290458	0.982948	0.047,0.019,0.033,0.03	0.035,0.059,0.036,0.047,0.024,0.043,0.08,0.021	-0.011	chr22:50249719-50249860(-)	chr22:50249703-50249860(-)
ENSG00000138892	TTLL8	chr22	-	50047167	50047296	50047167	50047291	50049248	50049322	84	0	2	100000	0	104	99	1	1	NA,NA,NA,0.0	NA,NA,1.0,NA,NA,NA,NA,NA	-1	chr22:50047296-50049249(-)	chr22:50047291-50049249(-)
ENSG00000100416	TRMU	chr22	+	46350290	46350463	46350345	46350463	46346421	46346544	85	45302697	28713137	7376439367545951	429333341281938	154	99	0.0290793	0.198097	0.508,0.214,0.35,0.628	0.528,0.844,0.456,0.644,0.512,0.554,0.666,0.463	-0.158	chr22:46346544-46350291(+)	chr22:46346544-46350346(+)
ENSG00000100416	TRMU	chr22	+	46350290	46350463	46350349	46350463	46346421	46346544	86	463029101	1915208	7376459467565951	6069101264	158	99	0.00012589	0.00276468	0.603,0.556,0.476,0.888	0.884,1.0,0.825,0.867,0.808,0.745,0.86,0.889	-0.229	chr22:46346544-46350291(+)	chr22:46346544-46350350(+)
ENSG00000100416	TRMU	chr22	+	46350345	46350463	46350349	46350463	46346421	46346544	87	29713441	1915208	429353441301938	6069101264	103	99	0.0356873	0.229178	0.595,0.82,0.62,0.831	0.871,1.0,0.849,0.784,0.798,0.706,0.753,0.901	-0.116	chr22:46346544-46350346(+)	chr22:46346544-46350350(+)
ENSG00000186654	PRR5	chr22	+	44731678	44731821	44731729	44731821	44726576	44726634	91	761527	147112216548	121627111411114	1.60197e+19	150	99	5.4645e-05	0.00134386	0.03,0.034,0.044,0.031	0.047,0.051,0.177,0.036,0.107,0.067,0.15,0.035	-0.049	chr22:44726634-44731679(+)	chr22:44726634-44731730(+)
ENSG00000186654	PRR5	chr22	+	44731678	44731821	44731734	44731821	44726576	44726634	92	15152947	23212864	1822332324221910	1544132232921	155	99	0.00549213	0.0554022	0.294,0.313,0.398,0.319	0.434,0.242,0.619,0.4,0.836,0.326,0.859,0.865	-0.242	chr22:44726634-44731679(+)	chr22:44726634-44731735(+)
ENSG00000186654	PRR5	chr22	+	44731729	44731821	44731734	44731821	44726576	44726634	93	155121230568	23212864	1.66203e+19	1544132232921	104	99	0.511455	1	0.865,0.846,0.887,0.894	0.913,0.814,0.867,0.9,0.965,0.786,0.959,0.987	-0.026	chr22:44726634-44731730(+)	chr22:44726634-44731735(+)
ENSG00000189306	RRP7A	chr22	-	42516010	42516296	42516010	42516136	42518004	42518147	95	28291431	353519233895	272317231123220	3.63278e+23	198	99	0.207349	0.782794	0.038,0.027,0.029,0.017	0.036,0.04,0.05,0.022,0.014,0.016,0.003,0.015	0.003	chr22:42516296-42518005(-)	chr22:42516136-42518005(-)
ENSG00000100207	TCF20	chr22	-	42168608	42168736	42168608	42168703	42169846	42169896	96	24501645	3233831	1826373614291733	302036385251132	132	99	0.500554	1	0.36,0.532,0.6,0.521	0.31,0.494,0.435,0.415,0.677,0.465,0.537,0.436	0.032	chr22:42168736-42169847(-)	chr22:42168703-42169847(-)
ENSG00000100162	CENPM	chr22	-	41945224	41945389	41945224	41945304	41945912	41946005	98	613622	458201180567	1869123738	2.89189e+22	184	99	0.675904	1	0.007,0.034,0.018,0.02	0.032,0.017,0.049,0.017,0.006,0.008,0.007,0.02	0	chr22:41945389-41945913(-)	chr22:41945304-41945913(-)
ENSG00000100395	L3MBTL2	chr22	+	41213850	41214026	41213892	41214026	41209695	41209933	104	2923	837737168	1198901476	1.03465e+17	141	99	0.00142823	0.0194944	0.017,0.076,0.037,0.012	0.07,0.121,0.111,0.081,0.0,0.068,0.083,0.042	-0.037	chr22:41209933-41213851(+)	chr22:41209933-41213893(+)
ENSG00000239900	ADSL	chr22	+	40361087	40361342	40361272	40361342	40360401	40360492	108	43862641	520455187881	3741485515374514	5.47285e+23	198	99	0.0180456	0.138949	0.04,0.086,0.065,0.023	0.033,0.067,0.055,0.043,0.019,0.025,0.046,0.016	0.015	chr22:40360492-40361088(+)	chr22:40360492-40361273(+)
ENSG00000100335	MIEF1	chr22	+	39509337	39509571	39509421	39509571	39504202	39504534	109	121194	101116	137191201109	913860101	183	99	1	1	0.394,0.351,0.83,0.265	0.439,0.226,0.562,0.52,NA,0.856,NA,0.83	-0.112	chr22:39504534-39509338(+)	chr22:39504534-39509422(+)
ENSG00000100335	MIEF1	chr22	+	39512231	39512494	39512317	39512494	39511848	39512026	110	161309108254	38412621	3.06411e+21	221326552829019	185	99	0.0238676	0.173687	0.694,0.801,0.69,0.866	0.882,0.944,0.853,0.821,0.632,0.789,1.0,0.783	-0.075	chr22:39512026-39512232(+)	chr22:39512026-39512318(+)
ENSG00000100316	RPL3	chr22	-	39316705	39317021	39316705	39316841	39317460	39317629	111	53813563092136	1.19933e+18	8.06121e+27	1.94231e+39	198	99	0.109431	0.506875	0.022,0.025,0.019,0.05	0.02,0.044,0.012,0.024,0.013,0.021,0.017,0.089	-0.001	chr22:39317021-39317461(-)	chr22:39316841-39317461(-)
ENSG00000100307	CBX7	chr22	-	39134400	39134752	39134400	39134473	39138635	39138702	113	11794103180	45710	9050538352611862	40324401	198	99	0.0638692	0.347784	0.936,0.904,0.88,0.9	0.918,1.0,0.898,0.954,0.867,0.884,1.0,0.969	-0.031	chr22:39134752-39138636(-)	chr22:39134473-39138636(-)
ENSG00000100124	ANKRD54	chr22	-	37832957	37833206	37832957	37833109	37833683	37833755	118	14144266318	100	2.2232e+23	200	196	99	1	1	1.0,0.996,1.0,1.0	1.0,1.0,1.0,1.0,1.0,0.981,1.0,1.0	0.001	chr22:37833206-37833684(-)	chr22:37833109-37833684(-)
ENSG00000100124	ANKRD54	chr22	-	37833683	37833755	37833683	37833750	37838499	37838593	121	4065996	4516	461696032542530	61072050	104	99	0.846622	1	0.905,0.925,0.895,0.938	0.879,0.938,1.0,0.891,0.938,1.0,0.826,1.0	-0.018	chr22:37833755-37838500(-)	chr22:37833750-37838500(-)
ENSG00000100124	ANKRD54	chr22	-	37838499	37838598	37838499	37838593	37840186	37840234	122	461329151	3254911	5455176929637938	52522153123867	104	99	0.294608	0.991808	0.578,0.699,0.488,0.929	0.497,0.502,0.435,0.553,0.697,0.612,0.926,0.838	0.041	chr22:37838598-37840187(-)	chr22:37838593-37840187(-)
ENSG00000100116	GCAT	chr22	+	37813276	37813609	37813462	37813609	37812886	37812988	123	517	1448879230	845101801	1.08104e+19	198	99	0.761315	1	0.0,0.0,0.031,0.036	0.036,0.019,0.032,0.032,0.008,0.02,0.0,0.011	-0.003	chr22:37812988-37813277(+)	chr22:37812988-37813463(+)
ENSG00000100320	RBFOX2	chr22	-	35759887	35760032	35759887	35760020	35761201	35761294	131	3824	2506	30406	30160304	111	99	1	1	0.572,0.588,1.0,0.373	0.0,NA,0.0,0.308,NA,0.543,NA,0.572	0.349	chr22:35760032-35761202(-)	chr22:35760020-35761202(-)
ENSG00000100320	RBFOX2	chr22	-	35781599	35781746	35781599	35781743	35809779	35810004	132	3199	46226	20003300	10721138	102	99	1	1	0.421,0.139,0.814,0.251	1.0,0.0,NA,0.0,0.593,0.209,0.0,0.0	0.149	chr22:35781746-35809780(-)	chr22:35781743-35809780(-)
ENSG00000184708	EIF4ENIF1	chr22	-	31447425	31447568	31447425	31447565	31448152	31448232	137	42352749	48361766	2736354516241950	704549664760829	102	99	0.234909	0.853648	0.459,0.485,0.607,0.419	0.272,0.437,0.409,0.398,0.248,0.28,0.697,0.626	0.072	chr22:31447568-31448153(-)	chr22:31447565-31448153(-)
ENSG00000184708	EIF4ENIF1	chr22	-	31449347	31449531	31449347	31449408	31450288	31450360	139	18113198255	1000	1.35181e+22	12201043	198	99	0.840434	1	0.989,1.0,1.0,1.0	0.985,0.978,0.976,1.0,0.989,1.0,0.889,0.965	0.024	chr22:31449531-31450289(-)	chr22:31449408-31450289(-)
ENSG00000100105	PATZ1	chr22	-	31328786	31328924	31328786	31328859	31335691	31335863	140	131834	51811740	119151112455	414715342511258	164	99	0.0236066	0.172362	0.133,0.118,0.096,0.057	0.139,0.104,0.376,0.163,0.225,0.18,0.108,0.274	-0.095	chr22:31328924-31335692(-)	chr22:31328859-31335692(-)
ENSG00000182858	ALG12	chr22	-	49904336	49904506	49904336	49904384	49907720	49907944	141	196236101212	15311131	1.46998e+21	20146451891915	198	99	0.785914	1	0.867,0.792,0.821,0.774	0.785,0.78,0.862,0.709,0.857,0.927,0.78,0.833	-0.003	chr22:49904506-49907721(-)	chr22:49904384-49907721(-)
ENSG00000183963	SMTN	chr22	+	31082909	31083002	31082915	31083002	31081317	31081456	142	3404	1703	10000024	12202	105	99	1	1	0.739,0.35,NA,0.557	1.0,NA,NA,0.0,0.0,0.0,1.0,0.653	0.106	chr22:31081456-31082910(+)	chr22:31081456-31082916(+)
ENSG00000183963	SMTN	chr22	+	31087932	31088113	31087964	31088113	31083178	31083309	143	3322	767728124	3264002	512419524251843	131	99	0.399581	1	0.029,0.029,0.051,0.012	0.0,0.086,0.074,0.08,0.067,0.0,0.0,0.034	-0.012	chr22:31083309-31087933(+)	chr22:31083309-31087965(+)
ENSG00000183963	SMTN	chr22	+	31088453	31088606	31088512	31088606	31087964	31088113	144	16351531	615415111	3254207329	353620452432444	158	99	0.0604315	0.334224	0.141,0.289,0.385,0.149	0.051,0.303,0.111,0.218,0.155,0.055,0.239,0.114	0.085	chr22:31088113-31088454(+)	chr22:31088113-31088513(+)
ENSG00000183963	SMTN	chr22	+	31095851	31096897	31096732	31096897	31095533	31095609	145	26161121	756427137	183251010444	462019492951344	198	99	0.503546	1	0.148,0.111,0.169,0.071	0.164,0.444,0.116,0.093,0.147,0.038,0.4,0.043	-0.056	chr22:31095609-31095852(+)	chr22:31095609-31096733(+)
ENSG00000183963	SMTN	chr22	+	31099061	31099179	31099064	31099179	31098666	31098840	147	796144156	211	4639125930351939	20002010	102	99	1	1	1.0,0.967,0.977,0.993	0.957,1.0,1.0,1.0,0.936,1.0,0.949,1.0	0.004	chr22:31098840-31099062(+)	chr22:31098840-31099065(+)
ENSG00000184792	OSBP2	chr22	+	30889176	30889234	30889179	30889234	30888222	30888340	151	103364113963178	6855112158	9.02147e+25	4812629823287157	102	99	0.700985	1	0.936,0.919,0.924,0.951	0.948,0.919,0.947,0.916,0.939,0.927,0.948,0.96	-0.006	chr22:30888340-30889177(+)	chr22:30888340-30889180(+)
ENSG00000184792	OSBP2	chr22	+	30906193	30907824	30906196	30907824	30905836	30906069	152	625990230	71448510372105	5290365932522912	7.01131e+24	102	99	0.000451354	0.00783829	0.078,0.106,0.078,0.096	0.067,0.063,0.063,0.06,0.077,0.056,0.086,0.064	0.022	chr22:30906069-30906194(+)	chr22:30906069-30906197(+)
ENSG00000100029	PES1	chr22	-	30578836	30578998	30578836	30578995	30579136	30579303	153	272324193663	8181531	3.15268e+22	15299271015114	102	99	0.0625947	0.343646	0.971,0.946,0.926,0.954	0.953,0.9,0.956,0.914,0.921,0.944,0.946,0.944	0.014	chr22:30578998-30579137(-)	chr22:30578995-30579137(-)
ENSG00000100029	PES1	chr22	-	30580570	30580701	30580570	30580686	30581011	30581101	154	247250118623	27181336	2.56153e+23	23101131162013	114	99	0.826859	1	0.888,0.923,0.887,0.938	0.906,0.93,0.927,0.896,0.893,0.897,0.991,0.971	-0.017	chr22:30580701-30581012(-)	chr22:30580686-30581012(-)
ENSG00000242114	MTFP1	chr22	+	30427121	30427403	30427170	30427403	30426716	30426844	157	1948	3415024153	922774212	7.02632e+16	148	99	0.52467	1	0.0,0.078,0.1,0.034	0.079,0.049,0.041,0.053,0.061,0.023,0.16,0.024	-0.008	chr22:30426844-30427122(+)	chr22:30426844-30427171(+)
ENSG00000242114	MTFP1	chr22	+	30427121	30427403	30427239	30427403	30426716	30426844	158	169929127	98531	5236166541466024	114312128212	198	99	0.755782	1	0.471,0.861,0.744,0.672	0.703,0.818,0.727,0.73,0.631,0.742,0.938,0.5	-0.037	chr22:30426844-30427122(+)	chr22:30426844-30427240(+)
ENSG00000242114	MTFP1	chr22	+	30427170	30427403	30427239	30427403	30426716	30426844	159	5023549272	98531	1.13615e+20	114312128212	168	99	0.513801	1	0.766,0.945,0.852,0.838	0.858,0.9,0.898,0.874,0.839,0.92,0.971,0.789	-0.031	chr22:30426844-30427171(+)	chr22:30426844-30427240(+)
ENSG00000100003	SEC14L2	chr22	+	30400258	30400467	30400336	30400467	30399683	30399718	160	4135	10	300100	0	177	99	1	1	1.0,1.0,0.627,1.0	NA,NA,1.0,NA,NA,1.0,NA,NA	-0.093	chr22:30399718-30400259(+)	chr22:30399718-30400337(+)
ENSG00000100003	SEC14L2	chr22	+	30407414	30407603	30407523	30407603	30407094	30407154	161	10368316530	134	1.36551e+19	20100002	198	99	0.844611	1	1.0,0.971,0.981,0.985	0.971,1.0,0.984,1.0,1.0,1.0,1.0,0.889	0.004	chr22:30407154-30407415(+)	chr22:30407154-30407524(+)
ENSG00000100003	SEC14L2	chr22	+	30409106	30409282	30409186	30409282	30407414	30407603	162	5517	5931137236	110413120	8331467217844518	179	99	0.785771	1	0.045,0.082,0.004,0.016	0.007,0.018,0.0,0.03,0.032,0.019,0.129,0.0	0.007	chr22:30407603-30409107(+)	chr22:30407603-30409187(+)
ENSG00000100003	SEC14L2	chr22	+	30415758	30416087	30415947	30416087	30410595	30410679	163	3438117221	4	555748647854519	0	198	99	1	1	1.0,1.0,1.0,0.965	1.0,1.0,1.0,1.0,1.0,1.0,1.0,1.0	-0.009	chr22:30410679-30415759(+)	chr22:30410679-30415948(+)
ENSG00000187860	CCDC157	chr22	+	30365943	30366248	30365989	30366248	30361960	30362114	164	1103	1013619	19031301	191283791889	145	99	0.470261	1	0.064,0.05,0.0,0.097	0.035,0.339,0.0,0.052,0.071,0.102,0.0,0.071	-0.031	chr22:30362114-30365944(+)	chr22:30362114-30365990(+)
ENSG00000187860	CCDC157	chr22	+	30375478	30375663	30375485	30375663	30373922	30374091	166	1841	2440	14864605	2010000	106	99	1	1	0.318,0.651,0.483,1.0	1.0,0.651,1.0,0.849,1.0,1.0,NA,1.0	-0.316	chr22:30374091-30375479(+)	chr22:30374091-30375486(+)
ENSG00000248751	AC004997.1	chr22	-	30286015	30286142	30286015	30286098	30286824	30286948	168	4435	246	2081326	11050524	143	99	1	1	1.0,0.581,0.342,0.366	0.0,0.581,NA,0.526,1.0,0.293,0.409,0.509	0.098	chr22:30286142-30286825(-)	chr22:30286098-30286825(-)
ENSG00000248751	AC004997.1	chr22	-	30286824	30286951	30286824	30286948	30287154	30287287	169	22015	2936465	31321837	1222416203658	102	99	0.233404	0.850439	0.063,0.051,0.0,0.183	0.195,0.042,0.421,0.108,0.046,0.177,0.368,0.459	-0.153	chr22:30286951-30287155(-)	chr22:30286948-30287155(-)
ENSG00000100325	ASCC2	chr22	-	29822334	29822464	29822334	29822395	29825086	29825257	171	103785312182223	102	1.01516e+28	2101000	168	99	1	1	1.0,0.998,1.0,0.998	1.0,0.998,0.997,1.0,0.998,1.0,1.0,1.0	0	chr22:29822464-29825087(-)	chr22:29822395-29825087(-)
ENSG00000186575	NF2	chr22	+	29671825	29671948	29671912	29671948	29668332	29668446	172	137161115240	2100	1.4713e+19	11300	186	99	1	1	0.973,0.988,1.0,1.0	1.0,1.0,1.0,0.984,0.967,0.938,1.0,1.0	0.004	chr22:29668446-29671826(+)	chr22:29668446-29671913(+)
ENSG00000182944	EWSR1	chr22	+	29272379	29272431	29272385	29272431	29272215	29272252	173	1848177810542681	2232	1.30617e+27	622120203	105	99	1	1	0.999,0.999,0.997,0.999	0.995,0.999,0.998,0.995,1.0,0.996,1.0,0.989	0.002	chr22:29272252-29272380(+)	chr22:29272252-29272386(+)
ENSG00000182944	EWSR1	chr22	+	29273737	29273864	29273740	29273864	29272379	29272431	174	8513452171	1935187710462780	6.38747e+16	1.62519e+28	102	99	0.047042	0.280661	0.041,0.065,0.046,0.056	0.036,0.043,0.034,0.035,0.049,0.035,0.09,0.066	0.004	chr22:29272431-29273738(+)	chr22:29272431-29273741(+)
ENSG00000182944	EWSR1	chr22	+	29291561	29291599	29291564	29291599	29288605	29288786	185	25530196388	352253113428	1.48868e+18	1.61728e+18	102	99	0.150839	0.634143	0.413,0.536,0.452,0.468	0.472,0.537,0.506,0.528,0.517,0.505,0.609,0.427	-0.045	chr22:29288786-29291562(+)	chr22:29288786-29291565(+)
ENSG00000186998	EMID1	chr22	+	29226421	29226551	29226489	29226551	29225132	29225216	188	143	11914861157	3300420	1.04861e+19	167	99	1	1	0.0,0.004,0.037,0.011	0.0,0.02,0.014,0.0,0.0,0.011,0.018,0.0	0.005	chr22:29225216-29226422(+)	chr22:29225216-29226490(+)
ENSG00000235954	TTC28-AS1	chr22	+	27997985	27998838	27998603	27998838	27997410	27997739	189	926129	0	27101012124214	100000	198	99	1	1	1.0,1.0,1.0,1.0	1.0,1.0,0.833,1.0,1.0,1.0,1.0,1.0	0.021	chr22:27997739-27997986(+)	chr22:27997739-27998604(+)
ENSG00000225783	MIAT	chr22	+	26665456	26666937	26665530	26666937	26663315	26663398	190	414657157	389263153	1815365242205	2328138167529015	173	99	1	1	0.382,0.222,0.341,0.37	0.309,0.235,0.13,0.152,0.155,0.303,NA,0.16	0.122	chr22:26663398-26665457(+)	chr22:26663398-26665531(+)
ENSG00000100109	TFIP11	chr22	-	26501899	26502094	26501899	26502052	26503665	26503793	191	18281741	399668378790	8457149223823	3.06863e+23	141	99	0.356631	1	0.031,0.029,0.031,0.035	0.018,0.035,0.014,0.017,0.029,0.062,0.07,0.071	-0.008	chr22:26502094-26503666(-)	chr22:26502052-26503666(-)
ENSG00000100109	TFIP11	chr22	-	26510616	26510702	26510616	26510667	26511118	26511195	192	7511063214	1137	5.91567e+18	9640560	134	99	0.122959	0.54887	0.982,0.988,0.939,0.958	1.0,0.928,0.895,0.95,1.0,0.942,0.902,1.0	0.015	chr22:26510702-26511119(-)	chr22:26510667-26511119(-)
ENSG00000100109	TFIP11	chr22	-	26510616	26510702	26510616	26510692	26512098	26512175	196	10916986231	0	7.21691e+21	500	109	99	1	1	1.0,1.0,1.0,1.0	1.0,1.0,1.0,1.0,1.0,0.959,1.0,1.0	0.005	chr22:26510702-26512099(-)	chr22:26510692-26512099(-)
ENSG00000100109	TFIP11	chr22	-	26511118	26511195	26511118	26511153	26512098	26512175	197	6111971181	1123120	6.71745e+17	8323190496	141	99	0.971428	1	0.796,0.784,0.98,0.864	0.855,0.792,0.915,0.808,1.0,0.903,0.826,0.882	-0.017	chr22:26511195-26512099(-)	chr22:26511153-26512099(-)
ENSG00000100109	TFIP11	chr22	-	26511118	26511317	26511118	26511153	26512098	26512175	198	379537201	1123120	8.01636e+16	8323190496	198	99	0.608396	1	0.627,0.674,0.949,0.834	0.833,0.718,0.902,0.686,1.0,0.84,0.667,0.85	-0.041	chr22:26511317-26512099(-)	chr22:26511153-26512099(-)
ENSG00000100109	TFIP11	chr22	-	26511118	26511317	26511118	26511195	26512098	26512175	199	288025176	43725198	7.21445e+16	3110525802343428	198	99	0.125023	0.554796	0.246,0.357,0.197,0.473	0.537,0.407,0.479,0.313,0.857,0.34,0.227,0.411	-0.128	chr22:26511317-26512099(-)	chr22:26511195-26512099(-)
ENSG00000100099	HPS4	chr22	-	26470718	26470922	26470718	26470813	26472301	26472418	204	26281564	130128159358	31312526123532	1.60221e+22	198	99	0.0940242	0.456353	0.091,0.099,0.045,0.082	0.088,0.066,0.084,0.065,0.044,0.095,0.019,0.009	0.021	chr22:26470922-26472302(-)	chr22:26470813-26472302(-)
ENSG00000100095	SEZ6L	chr22	+	26375574	26375689	26375577	26375689	26373450	26373483	210	410	500	101100	100	102	99	1	1	NA,0.437,1.0,NA	NA,NA,NA,1.0,NA,0.914,NA,NA	-0.239	chr22:26373483-26375575(+)	chr22:26373483-26375578(+)
ENSG00000133454	MYO18B	chr22	+	25835292	25835443	25835295	25835443	25832916	25832997	213	29	201059	0	2000	102	99	1	1	0.0,NA,0.163,0.129	NA,NA,NA,NA,0.0,NA,NA,NA	0.097	chr22:25832997-25835293(+)	chr22:25832997-25835296(+)
ENSG00000100031	GGT1	chr22	+	24609961	24610033	24609964	24610033	24607953	24608023	215	4620612	172772587	1513202632341229	6225789297812097	102	99	0.0333464	0.218591	0.206,0.201,0.189,0.118	0.19,0.335,0.199,0.215,0.243,0.289,0.368,0.225	-0.079	chr22:24608023-24609962(+)	chr22:24608023-24609965(+)
ENSG00000100031	GGT1	chr22	+	24610249	24610531	24610357	24610531	24609961	24610033	220	92643340	116592257	5.91087e+17	6017617268872865	198	99	0.0917688	0.448435	0.284,0.352,0.429,0.26	0.33,0.761,0.371,0.465,0.34,0.312,0.385,0.305	-0.077	chr22:24610033-24610250(+)	chr22:24610033-24610358(+)
ENSG00000100031	GGT1	chr22	+	24610413	24610531	24610454	24610531	24610249	24610336	223	70602726	41249	6442616848652049	13511184955	140	99	0.898942	1	0.925,0.78,0.827,0.671	0.777,0.856,0.797,0.728,0.895,0.836,0.739,0.874	-0.012	chr22:24610336-24610414(+)	chr22:24610336-24610455(+)
ENSG00000100031	GGT1	chr22	+	24611074	24611245	24611077	24611245	24610249	24610531	224	1101034346	34162518	7063899356833075	322016411332422	102	99	0.88641	1	0.758,0.862,0.625,0.713	0.68,0.754,0.844,0.688,0.807,0.716,0.879,0.768	-0.027	chr22:24610531-24611075(+)	chr22:24610531-24611078(+)
ENSG00000100031	GGT1	chr22	+	24627409	24627619	24627431	24627619	24623779	24623916	225	73708931	188683651	6.01013e+16	7.73182e+18	121	99	0.128132	0.564763	0.241,0.457,0.669,0.332	0.389,0.727,0.212,0.31,0.187,0.089,0.425,0.22	0.105	chr22:24623916-24627410(+)	chr22:24623916-24627432(+)
ENSG00000099977	DDT	chr22	-	23973103	23973347	23973103	23973343	23973767	23973943	226	4100	214412	3001800	20220606	103	99	1	1	0.658,0.064,0.0,0.0	0.0,1.0,0.0,0.0,1.0,0.562,NA,0.0	-0.186	chr22:23973347-23973768(-)	chr22:23973343-23973768(-)
ENSG00000133460	SLC2A11	chr22	+	23875084	23875241	23875116	23875241	23868480	23868641	228	1211	30291440	1	3421143427373112	131	99	0.397491	1	0.025,0.05,0.051,0.019	0.0,0.0,0.0,0.0,0.0,0.0,0.0,0.059	0.029	chr22:23868641-23875085(+)	chr22:23868641-23875117(+)
ENSG00000133460	SLC2A11	chr22	+	23875084	23875241	23875120	23875241	23868480	23868641	229	1213	6825	52030011	84463305	135	99	0.326855	1	0.109,0.155,0.268,0.306	0.314,0.268,0.0,0.268,0.0,0.0,1.0,0.128	-0.038	chr22:23868641-23875085(+)	chr22:23868641-23875121(+)
ENSG00000133460	SLC2A11	chr22	+	23875116	23875241	23875120	23875241	23868480	23868641	230	30291442	6825	3923143727373212	84463305	103	99	0.49631	1	0.828,0.777,0.871,0.89	0.824,0.847,0.771,0.856,0.896,0.922,1.0,0.698	-0.01	chr22:23868641-23875117(+)	chr22:23868641-23875121(+)
ENSG00000133460	SLC2A11	chr22	+	23877384	23877869	23877720	23877869	23877041	23877171	231	5920	210110	93171000	51371638	198	99	0.357239	1	0.556,0.31,0.5,0.0	0.474,0.6,0.143,0.333,0.333,0.0,0.0,0.0	0.106	chr22:23877171-23877385(+)	chr22:23877171-23877721(+)
ENSG00000133460	SLC2A11	chr22	+	23882458	23882646	23882494	23882646	23877041	23877171	232	25211048	100	2312326822185	0	135	99	1	1	1.0,0.939,1.0,1.0	1.0,1.0,1.0,1.0,1.0,1.0,1.0,1.0	-0.015	chr22:23877171-23882459(+)	chr22:23877171-23882495(+)
ENSG00000133460	SLC2A11	chr22	+	23883873	23884024	23883948	23884024	23882758	23882869	233	5401	421	20003441	20000200	174	99	1	1	1.0,0.363,0.0,0.363	0.363,NA,NA,NA,1.0,0.532,1.0,1.0	-0.348	chr22:23882869-23883874(+)	chr22:23882869-23883949(+)
ENSG00000099956	SMARCB1	chr22	+	23800943	23803422	23803294	23803422	23793558	23793688	234	454623191579	101	5.42336e+23	310140	198	99	1	1	1.0,0.997,1.0,0.997	1.0,1.0,0.984,0.998,1.0,0.996,0.977,1.0	0.004	chr22:23793688-23800944(+)	chr22:23793688-23803295(+)
ENSG00000159496	RGL4	chr22	+	23698554	23699176	23698843	23699176	23698211	23698333	238	79945525396	34941247486318	3.70549e+24	1.17362e+28	198	99	0.0170875	0.133023	0.103,0.154,0.207,0.131	0.136,0.306,0.196,0.166,0.133,0.12,0.176,0.187	-0.029	chr22:23698333-23698555(+)	chr22:23698333-23698844(+)
ENSG00000228315	GUSBP11	chr22	-	23714186	23714342	23714186	23714286	23715008	23715194	239	545644151436	0	6.1865e+23	4031002	155	99	1	1	1.0,1.0,1.0,1.0	1.0,0.99,1.0,0.993,0.994,1.0,1.0,0.994	0.004	chr22:23714342-23715009(-)	chr22:23714286-23715009(-)
ENSG00000100038	TOP3B	chr22	-	21962746	21963020	21962746	21962893	21963922	21964028	250	33592047	86813491	4.91271e+17	8.6421e+16	198	99	0.0507149	0.29677	0.161,0.267,0.227,0.205	0.222,0.602,0.389,0.319,0.093,0.233,0.234,0.31	-0.085	chr22:21963020-21963923(-)	chr22:21962893-21963923(-)
ENSG00000099957	P2RX6	chr22	+	21017920	21018060	21017988	21018060	21015941	21016092	253	2803	3403	0	3000400	167	99	1	1	0.283,0.542,NA,0.372	NA,0.0,NA,NA,NA,0.0,NA,NA	0.399	chr22:21016092-21017921(+)	chr22:21016092-21017989(+)
ENSG00000244486	SCARF2	chr22	-	20429224	20429355	20429224	20429340	20429535	20429653	258	31385	6663	472192122	215132032	114	99	0.467524	1	0.303,0.653,0.537,0.591	0.635,0.859,0.785,0.375,0.465,1.0,0.367,0.465	-0.098	chr22:20429355-20429536(-)	chr22:20429340-20429536(-)
ENSG00000183597	TANGO2	chr22	+	20053359	20053551	20053436	20053551	20052464	20052584	260	574575120	4563234371051	633518441518310	3.704e+23	176	99	0.00028424	0.0053914	0.066,0.073,0.088,0.06	0.087,0.047,0.046,0.059,0.04,0.028,0.016,0.026	0.028	chr22:20052584-20053360(+)	chr22:20052584-20053437(+)
ENSG00000093010	COMT	chr22	+	19962232	19962815	19962526	19962815	19961198	19961289	261	671162238	8621000224669	3731328267713655	7.88208e+23	198	99	0.853884	1	0.037,0.055,0.047,0.028	0.023,0.069,0.042,0.045,0.038,0.036,0.057,0.043	-0.002	chr22:19961289-19962233(+)	chr22:19961289-19962527(+)
ENSG00000093010	COMT	chr22	+	19964109	19964299	19964167	19964299	19963565	19963759	263	31431341	8811008237725	3910204057521836	7.26224e+24	157	99	0.144272	0.615475	0.022,0.026,0.033,0.034	0.033,0.027,0.041,0.032,0.039,0.031,0.026,0.036	-0.004	chr22:19963759-19964110(+)	chr22:19963759-19964168(+)
ENSG00000184470	TXNRD2	chr22	-	19877039	19877234	19877039	19877212	19878089	19878187	265	22514582346	7127	2.23178e+23	20277880	121	99	0.898814	1	0.963,0.992,0.971,0.976	0.989,1.0,0.982,0.97,0.964,0.969,0.943,1.0	-0.002	chr22:19877234-19878090(-)	chr22:19877212-19878090(-)
ENSG00000215012	RTL10	chr22	-	19846145	19852486	19846145	19847389	19854442	19854539	269	67513063	2000	9551613956582772	100000	198	99	1	1	0.944,1.0,1.0,1.0	1.0,1.0,0.968,1.0,1.0,1.0,1.0,1.0	-0.01	chr22:19852486-19854443(-)	chr22:19847389-19854443(-)
ENSG00000184702	SEPT5	chr22	+	19720548	19720666	19720641	19720666	19720319	19720454	270	31912035332604	7813	1.21879e+28	7420943018	192	99	0.295919	0.994358	0.996,0.992,0.994,0.99	0.989,0.99,0.975,0.986,0.994,0.991,1.0,0.984	0.004	chr22:19720454-19720549(+)	chr22:19720454-19720642(+)
ENSG00000184702	SEPT5	chr22	+	19721821	19721957	19721832	19721957	19721639	19721736	271	1083874118208	36621013	4.13274e+23	2522422627191889	110	99	0.0343494	0.22335	0.964,0.927,0.914,0.935	0.937,0.918,0.918,0.949,0.956,0.935,0.872,0.898	0.012	chr22:19721736-19721822(+)	chr22:19721736-19721833(+)
ENSG00000274602	PI4KAP1	chr22	-	18547245	18547421	18547245	18547373	18548010	18548118	276	7370	328863	3401815506	224536431530106	147	99	1	1	0.0,0.144,0.225,0.0	0.093,0.0,0.252,0.144,0.098,0.06,NA,0.037	-0.005	chr22:18547421-18548011(-)	chr22:18547373-18548011(-)
ENSG00000015475	BID	chr22	-	17739348	17740176	17739348	17739488	17743802	17744013	277	34511711	737702334415	278426552382625	3.44436e+23	198	99	0.00419495	0.0447145	0.023,0.035,0.025,0.013	0.038,0.088,0.026,0.046,0.023,0.009,0.043,0.02	-0.013	chr22:17740176-17743803(-)	chr22:17739488-17743803(-)
ENSG00000093072	ADA2	chr22	-	17209355	17209723	17209355	17209598	17219355	17219434	278	41638190180	5101	5.97553e+21	40037300	198	99	1	1	0.977,0.995,1.0,0.989	0.987,1.0,1.0,0.984,0.98,0.994,1.0,1.0	-0.003	chr22:17209723-17219356(-)	chr22:17209598-17219356(-)
ENSG00000012817	KDM5D	chrY	-	19709450	19710260	19709450	19709809	19710375	19710472	284	824752234696	8381107124	2.87241e+19	1.05182e+16	198	99	1	1	0.832,0.823,0.522,0.737	0.577,0.398,0.422,NA,0.61,0.668,NA,0.669	0.171	chrY:19710260-19710376(-)	chrY:19709809-19710376(-)
ENSG00000012817	KDM5D	chrY	-	19715822	19716111	19715822	19716004	19716278	19716473	285	66516071	387310115390	7116351025805	1.79819e+16	198	99	1	1	0.079,0.076,0.207,0.083	0.166,0.502,0.225,NA,0.084,0.022,0.0,0.045	-0.038	chrY:19716111-19716279(-)	chrY:19716004-19716279(-)
ENSG00000131002	TXLNGY	chrY	+	19588369	19589612	19589520	19589612	19587209	19587507	288	7230259	17914546114	921319019169035	1374080010586048	198	99	1	1	0.167,0.094,0.021,0.206	0.251,0.14,0.106,NA,0.476,0.286,NA,0.267	-0.132	chrY:19587507-19588370(+)	chrY:19587507-19589521(+)
ENSG00000131002	TXLNGY	chrY	+	19591779	19591959	19591919	19591959	19589520	19589612	291	1251132168	110	1.73358e+16	20002000	198	99	1	1	1.0,0.983,0.913,1.0	0.977,1.0,1.0,NA,0.965,1.0,NA,1.0	-0.016	chrY:19589612-19591780(+)	chrY:19589612-19591920(+)
ENSG00000179750	APOBEC3B	chr22	+	38991331	38991626	38991406	38991626	38989456	38989610	293	420164386686	1110	6.80484e+22	3000002	174	99	1	1	0.996,0.989,0.995,1.0	1.0,0.989,1.0,1.0,1.0,1.0,1.0,0.986	-0.002	chr22:38989610-38991332(+)	chr22:38989610-38991407(+)
ENSG00000183878	UTY	chrY	-	13358463	13358619	13358463	13358553	13359087	13359222	294	1414721	31027	733001102	50003100	165	99	1	1	0.737,0.457,0.677,0.643	0.457,1.0,1.0,NA,0.0,0.868,NA,1.0	-0.092	chrY:13358619-13359088(-)	chrY:13358553-13359088(-)
ENSG00000114374	USP9Y	chrY	+	12842224	12842465	12842239	12842465	12841009	12841133	298	1400	19511218	103000	141920091905	114	99	1	1	0.044,0.064,0.0,0.0	0.0,0.0,0.042,NA,0.224,0.0,NA,0.0	-0.017	chrY:12841133-12842225(+)	chrY:12841133-12842240(+)
ENSG00000083838	ZNF446	chr19	+	58479642	58480019	58479929	58480019	58478086	58478181	304	68602960	44114	5328335430574024	510541892	198	99	0.562032	1	0.895,0.882,0.569,0.882	0.841,0.583,0.767,0.871,0.938,0.781,0.69,0.857	0.016	chr19:58478181-58479643(+)	chr19:58478181-58479930(+)
ENSG00000083838	ZNF446	chr19	+	58479928	58480019	58479929	58480019	58478086	58478181	305	201	44114	10000	510541892	100	99	1	1	0.0,0.331,0.0,0.198	0.0,0.0,0.0,0.198,0.0,0.0,0.0,0.0	0.108	chr19:58478181-58479929(+)	chr19:58478181-58479930(+)
ENSG00000171574	ZNF584	chr19	+	58415792	58415940	58415818	58415940	58415523	58415646	306	7628	26214	18196505	30001200	125	99	1	1	0.735,0.442,0.442,0.312	0.209,1.0,1.0,1.0,0.826,0.664,NA,1.0	-0.331	chr19:58415646-58415793(+)	chr19:58415646-58415819(+)
ENSG00000142396	ERVK3-1	chr19	+	58312027	58312462	58312165	58312462	58306087	58306216	307	127335136239	280322151417	2.03195e+22	2.30185e+22	198	99	0.422778	1	0.185,0.342,0.311,0.223	0.306,0.345,0.302,0.208,0.205,0.274,0.273,0.355	-0.018	chr19:58306216-58312028(+)	chr19:58306216-58312166(+)
ENSG00000142396	ERVK3-1	chr19	+	58312027	58312462	58312196	58312462	58306087	58306216	308	268548240459	246314	3.07322e+22	146521517912	198	99	0.119238	0.537545	0.848,0.979,0.976,0.943	0.916,0.964,0.949,0.918,0.9,0.86,0.929,0.896	0.02	chr19:58306216-58312028(+)	chr19:58306216-58312197(+)
ENSG00000142396	ERVK3-1	chr19	+	58312165	58312462	58312196	58312462	58306087	58306216	309	450630291708	246314	4.01352e+23	146521517912	130	99	0.0692839	0.36873	0.935,0.988,0.987,0.975	0.956,0.978,0.975,0.965,0.957,0.925,0.963,0.936	0.014	chr19:58306216-58312166(+)	chr19:58306216-58312197(+)
ENSG00000171606	ZNF274	chr19	+	58185696	58185838	58185711	58185838	58183920	58183998	312	38410	126865081	11813401311	8.98036e+16	114	99	0.42309	1	0.02,0.075,0.065,0.097	0.01,0.163,0.024,0.015,0.069,0.0,0.261,0.158	-0.023	chr19:58183998-58185697(+)	chr19:58183998-58185712(+)
ENSG00000173480	ZNF417	chr19	-	57912059	57912189	57912059	57912186	57915337	57915531	313	200	2002	20020000	10310030	102	99	1	1	0.0,1.0,NA,0.0	0.66,NA,0.0,0.66,NA,NA,0.0,NA	0.003	chr19:57912189-57915338(-)	chr19:57912186-57915338(-)
ENSG00000173480	ZNF417	chr19	-	57912059	57912189	57912059	57912186	57915564	57915665	314	1805	6502	265120141	53470000	102	99	1	1	0.139,0.608,NA,0.708	0.28,0.66,0.548,0.625,NA,1.0,1.0,1.0	-0.245	chr19:57912189-57915565(-)	chr19:57912186-57915565(-)
ENSG00000188785	ZNF548	chr19	+	57394042	57394223	57394187	57394223	57389874	57390114	318	4161124	9519761229	1416657808	1.10166e+19	198	99	0.325841	1	0.021,0.039,0.083,0.05	0.06,0.046,0.027,0.014,0.086,0.045,0.0,0.047	0.008	chr19:57390114-57394043(+)	chr19:57390114-57394188(+)
ENSG00000100330	MTMR3	chr22	+	29978424	29978531	29978441	29978531	29970975	29971062	321	810206	461456359413	11281923911132	3.62636e+23	116	99	0.0152475	0.12224	0.015,0.018,0.045,0.012	0.025,0.036,0.031,0.026,0.028,0.005,0.053,0.054	-0.01	chr22:29971062-29978425(+)	chr22:29971062-29978442(+)
ENSG00000198300	PEG3	chr19	-	56824261	56824514	56824261	56824427	56826387	56826463	323	300	2200	1003	3003001	186	99	1	1	0.0,0.444,NA,NA	NA,0.0,NA,NA,0.151,NA,NA,0.615	-0.033	chr19:56824514-56826388(-)	chr19:56824427-56826388(-)
ENSG00000198300	PEG3	chr19	-	56824261	56824741	56824261	56824427	56826387	56826463	324	300	2200	10001003	3003001	198	99	1	1	0.0,0.429,NA,NA	1.0,0.0,NA,NA,0.143,NA,NA,0.6	-0.221	chr19:56824741-56826388(-)	chr19:56824427-56826388(-)
ENSG00000198300	PEG3	chr19	-	56824261	56824514	56824261	56824427	56836017	56836104	326	300	3600	1003	10000100	186	99	1	1	0.0,0.21,NA,NA	0.0,NA,NA,NA,1.0,0.0,NA,1.0	-0.395	chr19:56824514-56836018(-)	chr19:56824427-56836018(-)
ENSG00000173581	CCDC106	chr19	+	55648757	55649077	55648945	55649077	55648232	55648277	335	24311027	2002	252282025611119	10052422	198	99	0.004728	0.0494621	0.857,1.0,1.0,0.871	0.926,1.0,1.0,0.667,0.862,0.884,0.733,0.826	0.07	chr19:55648277-55648758(+)	chr19:55648277-55648946(+)
ENSG00000063241	ISOC2	chr19	-	55455259	55455378	55455259	55455330	55455635	55455845	336	70546156	20318855415	366185118703128	3.05671e+22	147	99	2.88589e-06	0.000116343	0.188,0.162,0.068,0.202	0.074,0.057,0.081,0.119,0.064,0.122,0.151,0.1	0.059	chr19:55455378-55455636(-)	chr19:55455330-55455636(-)
ENSG00000108106	UBE2S	chr19	-	55404287	55404478	55404287	55404401	55406814	55406962	338	4300326535248049	311	2.90052e+31	10638	176	99	1	1	1.0,0.998,0.999,1.0	1.0,1.0,1.0,1.0,1.0,0.997,0.998,0.996	0	chr19:55404478-55406815(-)	chr19:55404401-55406815(-)
ENSG00000180061	TMEM150B	chr19	-	55320968	55321093	55320968	55321044	55322647	55322743	340	829022	54011	150322567079	903082303	148	99	1	1	0.517,0.829,NA,0.572	0.527,NA,0.401,1.0,0.824,0.671,1.0,0.667	-0.088	chr19:55321093-55322648(-)	chr19:55321044-55322648(-)
ENSG00000080031	PTPRH	chr19	-	55206688	55206976	55206688	55206955	55207165	55207199	341	2	2	1000	0	120	99	1	1	NA,NA,NA,0.452	NA,NA,NA,NA,1.0,NA,NA,NA	-0.548	chr19:55206976-55207166(-)	chr19:55206955-55207166(-)
ENSG00000167646	DNAAF3	chr19	-	55159532	55159720	55159532	55159607	55159898	55160013	342	328039	455740	12242	111270124	198	99	0.0137325	0.112462	0.273,0.203,0.0,0.328	0.0,0.0,0.0,0.018,1.0,0.5,0.5,0.2	-0.076	chr19:55159720-55159899(-)	chr19:55159607-55159899(-)
ENSG00000167646	DNAAF3	chr19	-	55159898	55160013	55159898	55160010	55160639	55160775	343	115220	321	51112300	2	102	99	1	1	1.0,0.829,0.493,0.951	NA,1.0,1.0,1.0,1.0,1.0,NA,0.0	-0.015	chr19:55160013-55160640(-)	chr19:55160010-55160640(-)
ENSG00000167646	DNAAF3	chr19	-	55165857	55166063	55165857	55166000	55166328	55166417	344	102	14	0	76104	162	99	1	1	NA,1.0,NA,0.08	NA,NA,NA,0.0,0.0,0.0,NA,0.0	0.54	chr19:55166063-55166329(-)	chr19:55166000-55166329(-)
ENSG00000167646	DNAAF3	chr19	-	55165857	55166077	55165857	55166000	55166328	55166417	345	104	14	0	76104	176	99	1	1	NA,1.0,NA,0.138	NA,NA,NA,0.0,0.0,0.0,NA,0.0	0.569	chr19:55166077-55166329(-)	chr19:55166000-55166329(-)
ENSG00000105048	TNNT1	chr19	-	55134065	55134204	55134065	55134156	55137102	55137212	348	1310	1122039177	3802500	1.61668e+16	147	99	0.387072	1	0.0,0.003,0.049,0.037	0.0,0.0,0.029,0.024,0.0,0.033,0.0,0.0	0.011	chr19:55134204-55137103(-)	chr19:55134156-55137103(-)
ENSG00000105048	TNNT1	chr19	-	55141856	55142057	55141856	55141920	55145543	55145565	349	529	823748202	364013810	1.72571e+16	198	99	3.68439e-12	7.5617e-10	0.0,0.01,0.02,0.022	0.0,0.0,0.021,0.131,0.0,0.216,0.021,0.0	-0.036	chr19:55142057-55145544(-)	chr19:55141920-55145544(-)
ENSG00000125503	PPP1R12C	chr19	-	55092782	55092868	55092782	55092865	55093015	55093076	351	328347110311	526532220462	2.58256e+23	3.8631e+23	102	99	0.115705	0.52776	0.377,0.388,0.327,0.395	0.393,0.445,0.436,0.401,0.419,0.394,0.398,0.363	-0.034	chr19:55092868-55093016(-)	chr19:55092865-55093016(-)
ENSG00000125503	PPP1R12C	chr19	-	55095444	55095603	55095444	55095600	55095866	55095940	353	22728786217	18421774155	1.93164e+23	2.04156e+23	102	99	0.674511	1	0.545,0.562,0.53,0.576	0.479,0.505,0.563,0.576,0.611,0.512,0.497,0.606	0.01	chr19:55095603-55095867(-)	chr19:55095600-55095867(-)
ENSG00000186818	LILRB4	chr19	+	54665129	54665180	54665132	54665180	54664798	54664849	361	141182351	867817	6.43123e+17	529145370901211	102	99	0.694858	1	0.629,0.631,0.736,0.744	0.544,0.77,0.604,0.555,0.628,0.648,0.727,0.85	0.019	chr19:54664849-54665130(+)	chr19:54664849-54665133(+)
ENSG00000186818	LILRB4	chr19	+	54666693	54666749	54666696	54666749	54666398	54666436	363	118818	361311175	422438645572429	5.95922e+18	102	99	0.0272989	0.190098	0.026,0.118,0.414,0.189	0.409,0.283,0.117,0.243,0.195,0.201,0.336,0.281	-0.071	chr19:54666436-54666694(+)	chr19:54666436-54666697(+)
ENSG00000186818	LILRB4	chr19	+	54667634	54667793	54667637	54667793	54666696	54666749	364	2239748	1430321	2.23414e+16	4033147874831034	102	99	0.128838	0.566546	0.604,0.558,0.694,0.689	0.348,0.5,0.493,0.593,0.419,0.474,0.807,0.646	0.101	chr19:54666749-54667635(+)	chr19:54666749-54667638(+)
ENSG00000131042	LILRB2	chr19	-	54277549	54277600	54277549	54277597	54277888	54277939	366	28836088122	35130987125	2.23872e+22	3.06125e+22	102	99	0.694059	1	0.443,0.531,0.495,0.486	0.414,0.403,0.393,0.513,0.399,0.497,0.624,0.576	0.011	chr19:54277600-54277889(-)	chr19:54277597-54277889(-)
ENSG00000170889	RPS9	chr19	+	54206552	54207647	54207397	54207647	54206275	54206462	373	1116281542492	1.16511e+18	1.48322e+28	4.65718e+34	198	99	1.31241e-07	7.96476e-06	0.046,0.104,0.007,0.022	0.016,0.082,0.075,0.014,0.074,0.068,0.142,0.312	-0.053	chr19:54206462-54206553(+)	chr19:54206462-54207398(+)
ENSG00000105618	PRPF31	chr19	+	54126499	54126617	54126527	54126617	54124498	54124656	374	87112	374466190565	40121320913202	4.24367e+23	127	99	1.94158e-06	8.14743e-05	0.016,0.012,0.004,0.016	0.069,0.025,0.036,0.027,0.024,0.022,0.061,0.006	-0.022	chr19:54124656-54126500(+)	chr19:54124656-54126528(+)
ENSG00000105618	PRPF31	chr19	+	54128072	54128200	54128090	54128200	54126527	54126617	375	350437148505	1104	4.16387e+23	21000410	117	99	1	1	0.997,0.997,1.0,0.991	0.994,0.997,1.0,1.0,1.0,0.989,0.996,1.0	-0.001	chr19:54126617-54128073(+)	chr19:54126617-54128091(+)
ENSG00000170906	NDUFA3	chr19	+	54106763	54106961	54106810	54106961	54106352	54106446	378	1738	2732415	32270511	311912326382724	146	99	0.0260959	0.184568	0.024,0.129,0.337,0.266	0.062,0.067,0.576,0.171,0.0,0.082,0.024,0.027	0.063	chr19:54106446-54106764(+)	chr19:54106446-54106811(+)
ENSG00000170909	OSCAR	chr19	-	54096861	54097164	54096861	54096991	54099747	54099780	380	1060657231181	2523	7.79271e+23	312854024	198	99	0.0792598	0.402648	0.996,0.985,0.983,0.968	0.992,0.993,0.996,0.977,0.986,0.983,1.0,0.938	0	chr19:54097164-54099748(-)	chr19:54096991-54099748(-)
ENSG00000142405	NLRP12	chr19	-	53807494	53807668	53807494	53807665	53809586	53811288	381	252605	12268519	200834310422	1.05113e+17	102	99	0.980414	1	0.166,0.271,0.0,0.203	0.156,0.0,0.223,0.065,0.237,0.409,1.0,0.132	-0.118	chr19:53807668-53809587(-)	chr19:53807665-53809587(-)
ENSG00000170949	ZNF160	chr19	-	53091412	53091529	53091412	53091497	53091636	53091720	383	28492935	3603	4223363825173944	10140200	131	99	0.000495164	0.00852045	0.876,0.861,1.0,0.898	0.969,1.0,0.965,0.878,1.0,0.865,1.0,1.0	-0.051	chr19:53091529-53091637(-)	chr19:53091497-53091637(-)
ENSG00000170949	ZNF160	chr19	-	53091412	53091553	53091412	53091497	53091636	53091720	384	31522420	3603	322627271194237	10140200	155	99	0.000749389	0.0118309	0.868,0.847,1.0,0.81	0.953,1.0,0.945,0.812,1.0,0.742,1.0,1.0	-0.05	chr19:53091553-53091637(-)	chr19:53091497-53091637(-)
ENSG00000170949	ZNF160	chr19	-	53091412	53091553	53091412	53091529	53091636	53091720	385	91787	6141322	11778431618	214161918111325	123	99	0.406186	1	0.547,0.494,0.331,0.204	0.297,0.585,0.26,0.253,0.152,0.18,0.498,0.367	0.07	chr19:53091553-53091637(-)	chr19:53091529-53091637(-)
ENSG00000197619	ZNF615	chr19	-	52004416	52004849	52004416	52004723	52007292	52007330	387	310	970	281202201	1130101204	198	99	1	1	NA,0.143,0.067,NA	0.5,0.235,1.0,0.091,0.0,0.333,1.0,0.111	-0.304	chr19:52004849-52007293(-)	chr19:52004723-52007293(-)
ENSG00000256683	ZNF350	chr19	-	51969004	51969145	51969004	51969131	51974345	51974531	388	3743	88728180	474193631	7.31019e+18	113	99	0.395043	1	0.029,0.078,0.041,0.032	0.046,0.057,0.039,0.078,0.045,0.163,0.02,0.026	-0.014	chr19:51969145-51974346(-)	chr19:51969131-51974346(-)
ENSG00000105492	SIGLEC6	chr19	-	51530436	51530517	51530436	51530484	51530680	51530959	391	0	401	10001000	821510300	132	99	1	1	NA,0.0,NA,0.0	0.086,0.0,0.0,0.0,0.07,0.0,NA,NA	-0.026	chr19:51530517-51530681(-)	chr19:51530484-51530681(-)
ENSG00000105492	SIGLEC6	chr19	-	51531159	51531519	51531159	51531411	51531581	51531803	393	71422	121	522552502	40000000	198	99	1	1	1.0,0.875,0.333,0.5	0.385,1.0,1.0,1.0,1.0,1.0,NA,1.0	-0.235	chr19:51531519-51531582(-)	chr19:51531411-51531582(-)
ENSG00000180279	LINC01869	chr19	+	50817907	50818037	50817944	50818037	50817383	50817530	403	505	1000	45000400	10000000	136	99	1	1	0.0,1.0,NA,1.0	0.744,1.0,NA,NA,NA,1.0,NA,NA	-0.248	chr19:50817530-50817908(+)	chr19:50817530-50817945(+)
ENSG00000269404	SPIB	chr19	+	50423604	50423755	50423639	50423755	50422822	50423037	406	2221012	200	17133131725860	2001	134	99	1	1	1.0,0.89,1.0,1.0	1.0,1.0,1.0,1.0,0.863,1.0,1.0,0.978	-0.008	chr19:50423037-50423605(+)	chr19:50423037-50423640(+)
ENSG00000062822	POLD1	chr19	+	50408706	50408901	50408784	50408901	50407326	50407415	410	602614105	465512255817	26911452327323	3.53184e+22	177	99	0.347034	1	0.067,0.028,0.03,0.067	0.04,0.027,0.033,0.053,0.067,0.046,0.021,0.073	0.003	chr19:50407415-50408707(+)	chr19:50407415-50408785(+)
ENSG00000131408	NR1H2	chr19	+	50377552	50377648	50377586	50377648	50376718	50376826	412	52582879	85015476831259	776347582441844	1.07014e+27	133	99	0.435483	1	0.044,0.027,0.03,0.045	0.051,0.032,0.029,0.025,0.039,0.049,0.009,0.04	0.002	chr19:50376826-50377553(+)	chr19:50376826-50377587(+)
ENSG00000131408	NR1H2	chr19	+	50379001	50379181	50379091	50379181	50378521	50378796	416	2221336816353595	213311	2.24629e+31	312501416	189	99	1	1	0.998,0.993,0.997,0.994	0.997,0.999,0.998,0.997,1.0,0.999,0.997,0.986	-0.001	chr19:50378796-50379002(+)	chr19:50378796-50379092(+)
ENSG00000131408	NR1H2	chr19	+	50379001	50379181	50379133	50379181	50378521	50378796	417	2585383517924029	157335124265	2.46732e+31	2.11401e+21	198	99	0.0140861	0.114722	0.892,0.851,0.878,0.884	0.854,0.799,0.852,0.848,0.935,0.904,0.822,0.802	0.024	chr19:50378796-50379002(+)	chr19:50378796-50379134(+)
ENSG00000131408	NR1H2	chr19	+	50379091	50379181	50379133	50379181	50378521	50378796	418	635907368888	157335124265	5.95736e+23	2.11401e+21	141	99	0.304454	1	0.74,0.655,0.676,0.702	0.664,0.563,0.662,0.65,0.83,0.75,0.625,0.585	0.027	chr19:50378796-50379092(+)	chr19:50378796-50379134(+)
ENSG00000105053	VRK3	chr19	-	50009235	50009385	50009235	50009289	50016023	50016163	419	581361215654	301	3.85208e+23	100041201	195	99	1	1	1.0,0.984,1.0,0.997	0.995,1.0,1.0,1.0,0.984,0.955,1.0,0.996	0.004	chr19:50009385-50016024(-)	chr19:50009289-50016024(-)
ENSG00000213024	NUP62	chr19	-	49911104	49911366	49911104	49911343	49927693	49927815	420	3143	2	16001000	0	122	99	1	1	1.0,1.0,1.0,0.549	1.0,1.0,NA,NA,1.0,NA,NA,NA	-0.113	chr19:49911366-49927694(-)	chr19:49911343-49927694(-)
ENSG00000213024	NUP62	chr19	-	49911104	49911366	49911104	49911231	49927693	49927848	421	74213	302	680431380	2010101	198	99	1	1	1.0,0.4,1.0,0.765	1.0,0.667,NA,0.667,1.0,0.867,1.0,0.0	0.048	chr19:49911366-49927694(-)	chr19:49911231-49927694(-)
ENSG00000213024	NUP62	chr19	-	49927693	49927848	49927693	49927815	49929325	49929465	422	607438125	82743082	9.03882e+16	5526414054881958	132	99	0.044216	0.26762	0.354,0.429,0.487,0.533	0.551,0.523,0.597,0.557,0.671,0.45,0.453,0.445	-0.08	chr19:49927848-49929326(-)	chr19:49927815-49929326(-)
ENSG00000104960	PTOV1	chr19	+	49857903	49857977	49857908	49857977	49857692	49857782	425	10007553431125	8664	7.30666e+23	1819230162	104	99	0.647808	1	0.992,0.992,0.982,0.996	0.975,0.971,0.994,0.996,1.0,0.998,0.984,0.994	0.002	chr19:49857782-49857904(+)	chr19:49857782-49857909(+)
ENSG00000104960	PTOV1	chr19	+	49859985	49860183	49860055	49860183	49858548	49858653	427	147113234881623	11305	1.07095e+26	14142333242137	169	99	7.72826e-13	1.71052e-10	0.987,0.996,1.0,0.995	0.978,0.975,0.93,0.955,0.953,0.969,0.993,0.983	0.027	chr19:49858653-49859986(+)	chr19:49858653-49860056(+)
ENSG00000104960	PTOV1	chr19	+	49859985	49860183	49860093	49860183	49858548	49858653	428	182116266052058	1815317	1.33412e+27	1054891116	198	99	0.0726618	0.380068	0.981,0.982,0.99,0.984	0.985,0.992,0.988,0.989,0.982,0.998,0.998,0.962	-0.002	chr19:49858653-49859986(+)	chr19:49858653-49860094(+)
ENSG00000104960	PTOV1	chr19	+	49860055	49860183	49860093	49860183	49858548	49858653	429	461388155528	1815317	3.50336e+23	1054891116	137	99	0.0660917	0.357129	0.949,0.949,0.974,0.957	0.962,0.98,0.975,0.971,0.952,0.995,0.993,0.876	-0.006	chr19:49858653-49860056(+)	chr19:49858653-49860094(+)
ENSG00000104960	PTOV1	chr19	+	49860565	49860740	49860613	49860740	49860267	49860336	431	239265145289	438361110601	1.74262e+22	1.37161e+22	147	99	0.0120865	0.101967	0.269,0.331,0.47,0.245	0.461,0.523,0.533,0.443,0.392,0.274,0.454,0.328	-0.097	chr19:49860336-49860566(+)	chr19:49860336-49860614(+)
ENSG00000126453	BCL2L12	chr19	+	49667018	49667161	49667021	49667161	49666684	49666799	437	17120089330	121629	2.57111e+23	873151424129	102	99	0.638063	1	0.933,0.924,0.977,0.973	0.969,0.939,0.978,0.944,0.94,0.926,0.942,0.953	0.003	chr19:49666799-49667019(+)	chr19:49666799-49667022(+)
ENSG00000126460	PRRG2	chr19	+	49583374	49583717	49583541	49583717	49583206	49583304	438	1	0	0	1801	198	99	1	1	NA,NA,NA,1.0	NA,NA,NA,NA,0.0,0.0,NA,0.0	1	chr19:49583304-49583375(+)	chr19:49583304-49583542(+)
ENSG00000142546	NOSIP	chr19	-	49556548	49556736	49556548	49556657	49556874	49556993	439	7878893011074	207	7.65349e+23	50051100	178	99	1	1	1.0,0.996,1.0,0.988	0.988,1.0,1.0,0.99,0.997,0.997,1.0,1.0	0	chr19:49556736-49556875(-)	chr19:49556657-49556875(-)
ENSG00000142546	NOSIP	chr19	-	49557089	49557945	49557089	49557249	49558896	49558973	440	1616211	419423158627	1414619182678	3.84166e+23	198	99	0.00336729	0.0379407	0.019,0.019,0.006,0.009	0.018,0.04,0.016,0.025,0.029,0.033,0.014,0.014	-0.01	chr19:49557945-49558897(-)	chr19:49557249-49558897(-)
ENSG00000142546	NOSIP	chr19	-	49557089	49558199	49557089	49557249	49558896	49558978	441	25491823	419423158627	2322132019261511	3.84166e+23	198	99	0.390819	1	0.029,0.055,0.054,0.018	0.029,0.062,0.034,0.026,0.031,0.033,0.029,0.02	0.006	chr19:49558199-49558897(-)	chr19:49557249-49558897(-)
ENSG00000142546	NOSIP	chr19	-	49558896	49558978	49558896	49558973	49559933	49560039	443	533557272837	2129512	5.11208e+23	1313391110010	104	99	0.0110929	0.0954394	0.96,0.948,0.981,0.985	0.974,0.938,0.989,0.983,0.976,0.984,1.0,0.978	-0.009	chr19:49558978-49559934(-)	chr19:49558973-49559934(-)
ENSG00000142541	RPL13A	chr19	+	49490126	49490297	49490231	49490297	49489849	49489922	446	11822582421		1.99139e+23	4.83764e+39	198	99	1	1	0.002,0.002,0.002,0.003	0.002,0.002,0.002,0.001,0.003,0.002,0.002,0.003	0	chr19:49489922-49490127(+)	chr19:49489922-49490232(+)
ENSG00000090554	FLT3LG	chr19	+	49475673	49475801	49475690	49475801	49474602	49474672	448	14691033	651976596	4825222612172517	9.91056e+16	116	99	0.853289	1	0.155,0.23,0.116,0.227	0.293,0.169,0.227,0.209,0.189,0.134,0.179,0.192	-0.017	chr19:49474672-49475674(+)	chr19:49474672-49475691(+)
ENSG00000090554	FLT3LG	chr19	+	49476116	49476198	49476144	49476198	49475690	49475801	449	1015110	10833777139	4113141422	2.14184e+20	127	99	0.0394149	0.245946	0.067,0.034,0.01,0.053	0.014,0.045,0.025,0.006,0.037,0.063,0.007,0.016	0.014	chr19:49475801-49476117(+)	chr19:49475801-49476145(+)
ENSG00000090554	FLT3LG	chr19	+	49478908	49479047	49478962	49479047	49476422	49476566	450	6933261158	13602137	1.88136e+20	532515181258269	153	99	0.628943	1	0.774,0.782,0.653,0.734	0.697,0.777,0.749,0.828,0.817,0.637,0.808,0.834	-0.033	chr19:49476566-49478909(+)	chr19:49476566-49478963(+)
ENSG00000090554	FLT3LG	chr19	+	49485963	49486151	49486014	49486151	49480551	49480620	454	341712754	401323076	7.61244e+17	4745375735842343	150	99	0.132947	0.581027	0.359,0.461,0.373,0.319	0.516,0.645,0.434,0.448,0.32,0.355,0.751,0.269	-0.089	chr19:49480620-49485964(+)	chr19:49480620-49486015(+)
ENSG00000161618	ALDH16A1	chr19	+	49465737	49465905	49465780	49465905	49464631	49464762	456	464512161422	1231018	4.89306e+23	2115111712369	142	99	0.586074	1	0.997,0.939,0.918,0.942	0.942,0.934,0.937,0.969,0.963,0.99,0.96,0.953	-0.007	chr19:49464762-49465738(+)	chr19:49464762-49465781(+)
ENSG00000104872	PIH1D1	chr19	-	49446550	49446694	49446550	49446595	49447023	49447099	457	8171028391945	3337	6.42333e+23	141092293918	198	99	2.473e-09	2.56103e-07	0.993,0.994,0.985,0.985	0.958,0.943,0.944,0.946,0.969,0.992,0.969,0.938	0.032	chr19:49446694-49447024(-)	chr19:49446595-49447024(-)
ENSG00000104872	PIH1D1	chr19	-	49446550	49446794	49446550	49446595	49447023	49447099	458	387550262475	3337	3.13222e+23	141092293918	198	99	1.87593e-10	2.52089e-08	0.985,0.989,0.978,0.971	0.918,0.917,0.902,0.902,0.927,0.982,0.945,0.854	0.062	chr19:49446794-49447024(-)	chr19:49446595-49447024(-)
ENSG00000104872	PIH1D1	chr19	-	49446550	49446794	49446550	49446694	49447023	49447099	459	20563388	436494142489	5.01014e+17	3.46156e+23	198	99	0.000166177	0.00352009	0.022,0.054,0.104,0.083	0.067,0.245,0.117,0.131,0.039,0.046,0.145,0.049	-0.039	chr19:49446794-49447024(-)	chr19:49446694-49447024(-)
ENSG00000104872	PIH1D1	chr19	-	49447337	49447420	49447337	49447417	49447826	49447908	460	2021916	1314	275113528391941	55493005	102	99	0.619473	1	0.951,0.872,0.897,0.795	0.84,0.493,0.727,0.791,0.901,1.0,1.0,0.888	0.049	chr19:49447420-49447827(-)	chr19:49447417-49447827(-)
ENSG00000104872	PIH1D1	chr19	-	49447337	49447467	49447337	49447417	49447826	49447908	461	730791334870	1314	5.51328e+23	55493005	149	99	0.827122	1	0.998,0.994,0.996,0.993	0.987,0.978,0.982,0.983,0.991,1.0,1.0,0.984	0.007	chr19:49447467-49447827(-)	chr19:49447417-49447827(-)
ENSG00000104872	PIH1D1	chr19	-	49447337	49447467	49447337	49447420	49447826	49447908	462	718775329859	8545	5.34325e+23	102072238	146	99	0.91186	1	0.984,0.991,0.982,0.991	0.973,0.991,1.0,0.986,0.994,0.995,0.991,0.974	-0.001	chr19:49447467-49447827(-)	chr19:49447420-49447827(-)
ENSG00000087076	HSD17B14	chr19	-	48832665	48832752	48832665	48832732	48834275	48834358	466	200	49114	20330	6129314312	119	99	0.459698	1	0.0,0.156,0.0,0.0	0.0,0.0,0.0,0.156,0.0,0.151,0.454,0.0	-0.056	chr19:48832752-48834276(-)	chr19:48832732-48834276(-)
ENSG00000182264	IZUMO1	chr19	-	48741788	48741972	48741788	48741942	48742208	48742309	467	1914	106	47020060	1000000	129	99	1	1	NA,0.434,1.0,0.642	1.0,0.843,NA,1.0,NA,NA,1.0,NA	-0.269	chr19:48741972-48742209(-)	chr19:48741942-48742209(-)
ENSG00000063176	SPHK2	chr19	+	48625890	48626362	48626067	48626362	48620401	48620553	469	114642668	810	8.6615e+16	14001	198	99	0.0170743	0.133012	1.0,0.8,0.929,1.0	1.0,1.0,1.0,0.98,0.94,1.0,1.0,0.979	-0.055	chr19:48620553-48625891(+)	chr19:48620553-48626068(+)
ENSG00000063176	SPHK2	chr19	+	48625949	48626362	48626067	48626362	48620401	48620553	470	5727940	810	4032325277521449	14001	198	99	1	1	1.0,0.628,0.818,1.0	1.0,1.0,1.0,0.963,0.906,1.0,1.0,0.961	-0.117	chr19:48620553-48625950(+)	chr19:48620553-48626068(+)
ENSG00000063177	RPL18	chr19	-	48616078	48616220	48616078	48616202	48616725	48616824	473	14419979196	1.00782e+18	3.34265e+21	1.45581e+36	117	99	1.11923e-05	0.000358679	0.012,0.008,0.01,0.01	0.019,0.017,0.019,0.015,0.011,0.013,0.011,0.011	-0.004	chr19:48616220-48616726(-)	chr19:48616202-48616726(-)
ENSG00000063177	RPL18	chr19	-	48617315	48617423	48617315	48617415	48617790	48617877	476	1.01102e+18	13141110	1.40981e+39	19149189111315	107	99	1	1	0.999,0.999,0.998,0.999	0.999,0.999,0.999,0.999,0.999,0.999,0.999,0.999	0	chr19:48617423-48617791(-)	chr19:48617415-48617791(-)
ENSG00000161558	TMEM143	chr19	-	48360318	48360568	48360318	48360410	48363290	48363531	477	1002	0	3210600	10011000	198	99	1	1	1.0,NA,NA,1.0	0.0,1.0,1.0,0.333,0.0,1.0,NA,NA	0.445	chr19:48360568-48363291(-)	chr19:48360410-48363291(-)
ENSG00000105483	CARD8	chr19	-	48230437	48230700	48230437	48230697	48230776	48231006	480	2581461899	3426317	1.19162e+19	2213104733649	102	99	0.415242	1	0.88,0.845,0.853,0.85	0.84,0.94,0.866,0.873,0.842,0.843,0.773,0.838	0.005	chr19:48230700-48230777(-)	chr19:48230697-48230777(-)
ENSG00000105483	CARD8	chr19	-	48232452	48232789	48232452	48232493	48234402	48234543	481	5539314	19589152	40101184130329	539112875581199	198	99	0.465663	1	0.124,0.18,0.6,0.119	0.274,0.357,0.333,0.125,0.215,0.205,0.12,0.128	0.036	chr19:48232789-48234403(-)	chr19:48232493-48234403(-)
ENSG00000105483	CARD8	chr19	-	48238382	48238532	48238382	48238526	48240961	48241063	483	33426884142	221706	2.11558e+19	521590312	105	99	0.108277	0.50422	0.935,0.937,1.0,0.957	0.975,0.963,0.987,0.964,0.897,1.0,0.962,0.914	0	chr19:48238532-48240962(-)	chr19:48238526-48240962(-)
ENSG00000042753	AP2S1	chr19	-	46839464	46839620	46839464	46839578	46845992	46846142	484	8110835348	1651168112952327	8.81373e+17	1.66917e+29	141	99	5.09499e-05	0.00126959	0.033,0.043,0.019,0.095	0.036,0.053,0.025,0.048,0.033,0.023,0.019,0.033	0.014	chr19:46839620-46845993(-)	chr19:46839578-46845993(-)
ENSG00000160013	PTGIR	chr19	-	46623457	46623599	46623457	46623574	46624996	46625072	485	334412	2	65095213	20000000	124	99	1	1	1.0,1.0,1.0,0.827	0.705,1.0,NA,1.0,1.0,1.0,1.0,1.0	-0.001	chr19:46623599-46624997(-)	chr19:46623574-46624997(-)
ENSG00000011478	QPCTL	chr19	+	45695436	45695718	45695632	45695718	45693412	45693556	487	136956595	8601	1.58759e+21	321000	198	99	0.0012783	0.0178362	0.895,0.888,1.0,0.979	1.0,1.0,1.0,0.975,0.97,0.93,1.0,1.0	-0.044	chr19:45693556-45695437(+)	chr19:45693556-45695633(+)
ENSG00000125746	EML2	chr19	-	45641640	45641748	45641640	45641745	45641917	45642041	488	4029312	121007	20822014408	822231106	102	99	1	1	0.764,0.738,1.0,0.625	0.708,0.795,0.493,0.907,0.819,0.261,NA,0.564	0.132	chr19:45641748-45641918(-)	chr19:45641745-45641918(-)
ENSG00000213889	PPM1N	chr19	+	45500649	45500710	45500680	45500710	45500455	45500561	489	6561417	0	1212293222817	30000000	130	99	1	1	1.0,1.0,1.0,1.0	0.753,1.0,1.0,1.0,1.0,1.0,1.0,1.0	0.031	chr19:45500561-45500650(+)	chr19:45500561-45500681(+)
ENSG00000125740	FOSB	chr19	+	45470628	45470949	45470745	45470949	45467994	45468712	492	2147471602326446	4723986423	6.41448e+30	6.59199e+18	198	99	0.0296058	0.200114	0.958,0.9,0.951,0.884	0.98,0.964,0.923,0.942,0.862,0.942,0.9,0.915	-0.005	chr19:45468712-45470629(+)	chr19:45468712-45470746(+)
ENSG00000104892	KLC3	chr19	+	45347446	45347516	45347449	45347516	45346543	45346774	493	34285014	11	169357263529136	2102120	102	99	1	1	1.0,1.0,0.98,0.931	1.0,0.978,0.982,1.0,0.944,0.966,0.863,1.0	0.011	chr19:45346774-45347447(+)	chr19:45346774-45347450(+)
ENSG00000104859	CLASRP	chr19	+	45069943	45070104	45070021	45070104	45069201	45069248	494	8010558112	7971015579862	1.08134e+18	8.75117e+25	177	99	0.678505	1	0.053,0.055,0.053,0.068	0.065,0.06,0.07,0.033,0.095,0.06,0.058,0.063	-0.006	chr19:45069248-45069944(+)	chr19:45069248-45070022(+)
ENSG00000234906	APOC2	chr19	+	44948700	44948860	44948762	44948860	44948465	44948533	495	2141122	0	623716	10	161	99	1	1	1.0,1.0,1.0,1.0	NA,NA,1.0,1.0,1.0,1.0,0.381,1.0	0.103	chr19:44948533-44948701(+)	chr19:44948533-44948763(+)
ENSG00000130204	TOMM40	chr19	+	44891406	44891689	44891409	44891689	44891219	44891314	496	10415365343	2132739	6479801135986719	126221432106	102	99	0.954035	1	0.828,0.823,0.9,0.895	0.838,0.927,0.779,0.887,0.95,0.799,1.0,0.755	-0.005	chr19:44891314-44891407(+)	chr19:44891314-44891410(+)
ENSG00000186567	CEACAM19	chr19	+	44671745	44671986	44671889	44671986	44671303	44671436	499	10814	0	94846502	400200	198	99	1	1	1.0,1.0,1.0,1.0	1.0,1.0,0.5,1.0,1.0,0.556,NA,1.0	0.135	chr19:44671436-44671746(+)	chr19:44671436-44671890(+)
ENSG00000186567	CEACAM19	chr19	+	44683433	44684359	44683436	44684359	44682566	44682620	500	4341	1411417	32200202	10232492027122	102	99	0.00195531	0.0252246	0.217,0.209,0.493,0.054	0.226,0.078,0.075,0.0,0.0,0.067,0.0,0.493	0.126	chr19:44682620-44683434(+)	chr19:44682620-44683437(+)
ENSG00000167384	ZNF180	chr19	-	44497283	44497377	44497283	44497372	44500197	44500522	501	2703	1	11033023	30000000	104	99	1	1	1.0,1.0,NA,0.741	0.241,1.0,NA,1.0,1.0,NA,1.0,1.0	0.04	chr19:44497377-44500198(-)	chr19:44497372-44500198(-)
ENSG00000167384	ZNF180	chr19	-	44497283	44497377	44497283	44497372	44500274	44500522	502	1116516	2311	17241233731418	40240000	104	99	0.127297	0.561343	0.84,0.835,0.826,0.938	0.802,1.0,0.851,0.887,1.0,1.0,1.0,1.0	-0.083	chr19:44497377-44500275(-)	chr19:44497372-44500275(-)
ENSG00000131115	ZNF227	chr19	+	44228445	44228572	44228486	44228572	44217790	44217852	505	48756066	24218	6.07545e+16	73114713	140	99	0.0475159	0.283003	0.944,0.93,0.955,0.722	0.858,0.946,0.97,0.989,0.886,0.775,0.983,0.889	-0.024	chr19:44217852-44228446(+)	chr19:44217852-44228487(+)
ENSG00000073050	XRCC1	chr19	-	43552796	43553091	43552796	43552843	43553400	43553512	510	618541249554	1202	4.99333e+23	3120001	198	99	1	1	0.997,0.993,1.0,0.993	1.0,0.982,0.992,0.991,1.0,1.0,1.0,0.993	0.001	chr19:43553091-43553401(-)	chr19:43552843-43553401(-)
ENSG00000176531	PHLDB3	chr19	-	43479376	43479593	43479376	43479491	43486265	43486322	512	8591342	0	323225613040529	11000001	198	99	1	1	1.0,1.0,1.0,1.0	0.941,0.941,1.0,1.0,1.0,1.0,1.0,0.818	0.038	chr19:43479593-43486266(-)	chr19:43479491-43486266(-)
ENSG00000176531	PHLDB3	chr19	-	43495494	43495620	43495494	43495605	43497117	43497279	513	941	13491735	3270220	2910154835303224	114	99	0.0956557	0.460941	0.0,0.138,0.17,0.024	0.0,0.207,0.104,0.112,0.0,0.055,0.051,0.0	0.017	chr19:43495620-43497118(-)	chr19:43495605-43497118(-)
ENSG00000079385	CEACAM1	chr19	-	42518515	42519235	42518515	42519101	42521266	42521521	516	1360848209446	70652030	5.74708e+24	394632421149136	198	99	0.0562958	0.319812	0.907,0.867,0.839,0.881	0.88,0.897,0.866,0.914,0.965,0.861,0.904,0.897	-0.025	chr19:42519235-42521267(-)	chr19:42519101-42521267(-)
ENSG00000028277	POU2F2	chr19	-	42092068	42092270	42092068	42092134	42093828	42093895	520	13573417	100	322029294678130	108801	198	99	5.77527e-05	0.00141107	1.0,0.966,1.0,1.0	1.0,1.0,0.935,1.0,0.742,0.83,1.0,0.938	0.061	chr19:42092270-42093829(-)	chr19:42092134-42093829(-)
ENSG00000028277	POU2F2	chr19	-	42096081	42096243	42096081	42096195	42099526	42099618	521	22752924	16362511	422611325136244	3115153143501247	147	99	0.0188757	0.143869	0.481,0.584,0.439,0.595	0.477,0.539,0.331,0.41,0.444,0.327,0.101,0.387	0.148	chr19:42096243-42099527(-)	chr19:42096195-42099527(-)
ENSG00000028277	POU2F2	chr19	-	42117249	42117432	42117249	42117366	42122125	42122182	522	331105	20815033	831252043	6129193119781137	165	99	0.0219038	0.162451	0.083,0.187,0.107,0.083	0.073,0.058,0.031,0.037,0.136,0.133,0.179,0.046	0.028	chr19:42117432-42122126(-)	chr19:42117366-42122126(-)
ENSG00000076928	ARHGEF1	chr19	+	41892024	41892373	41892330	41892373	41888751	41888865	523	26822413494895	40261611	1.54911e+30	1720610323520	198	99	0.0284456	0.195908	0.971,0.979,0.939,0.976	0.979,0.965,0.991,0.988,0.995,0.961,0.972,0.975	-0.012	chr19:41888865-41892025(+)	chr19:41888865-41892331(+)
ENSG00000076928	ARHGEF1	chr19	+	41903655	41903784	41903706	41903784	41903306	41903407	524	268222991	338231077041098	8.33151e+16	2.07712e+30	150	99	2.81541e-10	3.61218e-08	0.05,0.045,0.008,0.052	0.026,0.016,0.019,0.02,0.043,0.022,0.017,0.028	0.015	chr19:41903407-41903656(+)	chr19:41903407-41903707(+)
ENSG00000076928	ARHGEF1	chr19	+	41905589	41905827	41905759	41905827	41905174	41905261	525	1971395736	445038627091414	1.91122e+20	2.60015e+30	198	99	0.000171082	0.00361282	0.022,0.018,0.039,0.013	0.035,0.04,0.046,0.026,0.029,0.013,0.026,0.016	-0.006	chr19:41905261-41905590(+)	chr19:41905261-41905760(+)
ENSG00000142025	DMRTC2	chr19	+	41848754	41848975	41848794	41848975	41848451	41848528	526	1030	3010	200000	30751200	139	99	1	1	0.192,NA,0.681,NA	0.0,NA,0.169,0.0,0.0,0.0,NA,NA	0.403	chr19:41848528-41848755(+)	chr19:41848528-41848795(+)
ENSG00000142046	TMEM91	chr19	+	41383560	41384083	41383714	41384083	41382771	41382921	542	1921044178	41291115	2.03922e+19	3042354815592033	198	99	0.107431	0.50111	0.701,0.642,0.651,0.722	0.772,0.523,0.697,0.697,0.412,0.362,0.403,0.778	0.099	chr19:41382921-41383561(+)	chr19:41382921-41383715(+)
ENSG00000142046	TMEM91	chr19	+	41383560	41384083	41383862	41384083	41382771	41382921	543	44229888149	1253523166	4.7724e+22	1.05698e+18	198	99	0.295982	0.994358	0.639,0.297,0.587,0.53	0.694,0.635,0.684,0.682,0.504,0.629,0.333,0.405	-0.057	chr19:41382921-41383561(+)	chr19:41382921-41383863(+)
ENSG00000142046	TMEM91	chr19	+	41383560	41384083	41383873	41384083	41382771	41382921	544	49138699163	264346	5.21257e+22	22176191512928	198	99	0.0964008	0.463249	0.904,0.818,0.925,0.931	0.922,0.883,0.971,0.937,0.84,0.91,0.816,0.879	0	chr19:41382921-41383561(+)	chr19:41382921-41383874(+)
ENSG00000142046	TMEM91	chr19	+	41383560	41384083	41383885	41384083	41382771	41382921	545	48842399164	5417115	5.19257e+22	6720291938241326	198	99	0.143761	0.613818	0.819,0.926,0.98,0.845	0.795,0.865,0.873,0.939,0.682,0.845,0.79,0.896	0.057	chr19:41382921-41383561(+)	chr19:41382921-41383886(+)
ENSG00000142046	TMEM91	chr19	+	41383714	41384083	41383862	41384083	41382771	41382921	546	3492686799	1253523166	3.75225e+22	1.05698e+18	198	99	0.191644	0.742885	0.583,0.276,0.519,0.429	0.641,0.62,0.632,0.627,0.519,0.632,0.32,0.243	-0.078	chr19:41382921-41383715(+)	chr19:41382921-41383863(+)
ENSG00000142046	TMEM91	chr19	+	41383714	41384083	41383873	41384083	41382771	41382921	547	39835678113	264346	4.19242e+22	22176191512928	198	99	0.102026	0.482679	0.884,0.805,0.907,0.904	0.905,0.877,0.964,0.923,0.848,0.911,0.809,0.799	-0.005	chr19:41382921-41383715(+)	chr19:41382921-41383874(+)
ENSG00000142046	TMEM91	chr19	+	41383714	41384083	41383885	41384083	41382771	41382921	548	39539378114	5417115	4.17242e+22	6720291938241326	198	99	0.190973	0.741811	0.785,0.92,0.975,0.792	0.757,0.858,0.848,0.925,0.694,0.846,0.783,0.837	0.05	chr19:41382921-41383715(+)	chr19:41382921-41383886(+)
ENSG00000142046	TMEM91	chr19	+	41383862	41384083	41383873	41384083	41382771	41382921	549	2064624591	264346	1.77101e+21	22176191512928	110	99	0.792508	1	0.877,0.906,0.91,0.932	0.879,0.842,0.956,0.907,0.851,0.886,0.894,0.913	0.015	chr19:41382921-41383863(+)	chr19:41382921-41383874(+)
ENSG00000142046	TMEM91	chr19	+	41383862	41384083	41383885	41384083	41382771	41382921	550	23552150103	5417115	2.1412e+23	6720291938241326	122	99	0.0132014	0.10925	0.779,0.961,0.976,0.848	0.722,0.83,0.833,0.914,0.705,0.815,0.867,0.922	0.065	chr19:41382921-41383863(+)	chr19:41382921-41383886(+)
ENSG00000142046	TMEM91	chr19	+	41383873	41384083	41383885	41384083	41382771	41382921	551	55102918	5417115	5936386132382979	6720291938241326	111	99	0.305886	1	0.476,0.843,0.889,0.517	0.44,0.616,0.539,0.741,0.429,0.585,0.666,0.73	0.088	chr19:41382921-41383874(+)	chr19:41382921-41383886(+)
ENSG00000123815	COQ8B	chr19	-	40705095	40705447	40705095	40705181	40710058	40710136	554	33022680146	75632	1.7281e+20	6511501516	198	99	0.233891	0.8517	0.959,0.958,0.87,0.695	0.935,0.889,0.812,0.954,1.0,0.985,0.846,0.826	-0.035	chr19:40705447-40710059(-)	chr19:40705181-40710059(-)
ENSG00000123815	COQ8B	chr19	-	40714066	40714153	40714066	40714133	40714277	40714397	555	4745	21018855137	6434104116	1.43737e+19	119	99	0.0228472	0.168122	0.016,0.03,0.057,0.029	0.034,0.044,0.036,0.024,0.068,0.039,0.042,0.106	-0.016	chr19:40714153-40714278(-)	chr19:40714133-40714278(-)
ENSG00000160410	SHKBP1	chr19	+	40578096	40578212	40578122	40578212	40577556	40577630	558	2930229	810102	5687346613301920	33355671711912	125	99	0.0719145	0.377919	0.742,0.704,0.635,0.781	0.573,0.663,0.843,0.438,0.377,0.684,0.626,0.569	0.119	chr19:40577630-40578097(+)	chr19:40577630-40578123(+)
ENSG00000160410	SHKBP1	chr19	+	40578096	40578212	40578153	40578212	40577556	40577630	559	831095429	14761448455620	1.48249e+18	7.57522e+26	156	99	9.63674e-14	2.31446e-11	0.034,0.046,0.07,0.029	0.11,0.232,0.107,0.093,0.037,0.059,0.127,0.048	-0.057	chr19:40577630-40578097(+)	chr19:40577630-40578154(+)
ENSG00000160410	SHKBP1	chr19	+	40578122	40578212	40578153	40578212	40577556	40577630	560	62894222	14761448455620	1.25197e+18	7.57522e+26	130	99	1.11022e-16	5.01288e-14	0.031,0.045,0.066,0.026	0.112,0.223,0.092,0.111,0.046,0.056,0.134,0.052	-0.061	chr19:40577630-40578123(+)	chr19:40577630-40578154(+)
ENSG00000160410	SHKBP1	chr19	+	40578447	40578542	40578461	40578542	40578153	40578212	564	808712033	13431322332533	8.61599e+18	7.42382e+26	113	99	0.0789275	0.401322	0.05,0.055,0.241,0.051	0.092,0.267,0.168,0.146,0.036,0.042,0.203,0.052	-0.027	chr19:40578212-40578448(+)	chr19:40578212-40578462(+)
ENSG00000160410	SHKBP1	chr19	+	40590729	40590853	40590732	40590853	40588623	40588779	569	181675	13940	1438527716422	47262118	102	99	0.0642378	0.349285	0.573,0.633,0.629,1.0	0.773,0.84,0.708,0.814,0.773,0.94,0.795,0.727	-0.088	chr19:40588779-40590730(+)	chr19:40588779-40590733(+)
ENSG00000160410	SHKBP1	chr19	+	40590729	40590853	40590732	40590853	40589081	40589178	570	111356	81313	71612391291113	75114661506	102	99	0.943265	1	0.572,0.493,0.829,0.66	0.493,0.756,0.514,0.451,0.66,0.368,1.0,0.678	0.023	chr19:40589178-40590730(+)	chr19:40589178-40590733(+)
ENSG00000160410	SHKBP1	chr19	+	40590729	40590853	40590732	40590853	40590243	40590422	571	804998426398	84571916	6.17645e+24	7355369453432166	102	99	0.105479	0.494043	0.903,0.944,0.956,0.96	0.891,0.919,0.917,0.918,0.944,0.944,0.927,0.935	0.016	chr19:40590422-40590730(+)	chr19:40590422-40590733(+)
ENSG00000105223	PLD3	chr19	+	40365552	40365930	40365717	40365930	40348689	40348768	572	37542978196	602201913	3.17972e+21	23143035211928	198	99	0.00296181	0.0344314	0.758,0.494,0.672,0.883	0.873,0.776,0.757,0.807,0.787,0.901,0.957,0.904	-0.143	chr19:40348768-40365553(+)	chr19:40348768-40365718(+)
ENSG00000105223	PLD3	chr19	+	40366383	40366510	40366418	40366510	40365552	40365585	573	4422434	2087132114	2.51018e+16	6724634525682821	134	99	5.39512e-07	2.68283e-05	0.135,0.186,0.085,0.181	0.216,0.235,0.174,0.358,0.647,0.562,0.367,0.478	-0.233	chr19:40365585-40366384(+)	chr19:40365585-40366419(+)
ENSG00000105223	PLD3	chr19	+	40366383	40366510	40366418	40366510	40365717	40365930	574	6324646	678661128324	3.71322e+16	4.13186e+23	134	99	1.72485e-06	7.37506e-05	0.064,0.026,0.033,0.095	0.062,0.049,0.073,0.058,0.157,0.131,0.118,0.11	-0.04	chr19:40365930-40366384(+)	chr19:40365930-40366419(+)
ENSG00000197782	ZNF780A	chr19	-	40081818	40081917	40081818	40081914	40083110	40083237	576	3022315	6552739	194142318222440	5814454644261449	102	99	0.270901	0.935611	0.309,0.291,0.294,0.272	0.241,0.217,0.232,0.327,0.284,0.451,0.625,0.442	-0.061	chr19:40081917-40083111(-)	chr19:40081914-40083111(-)
ENSG00000128000	ZNF780B	chr19	-	40047405	40047473	40047405	40047470	40048669	40048796	577	2603	2523214	50704724	2831582516720	102	99	0.384995	1	0.072,0.202,0.0,0.172	0.148,0.0,0.312,0.0,0.134,0.298,0.217,0.163	-0.048	chr19:40047473-40048670(-)	chr19:40047470-40048670(-)
ENSG00000105204	DYRK1B	chr19	-	39826671	39826987	39826671	39826867	39827284	39827425	578	9216984158	20372548	1.85282e+18	3146255316383511	198	99	0.724422	1	0.697,0.695,0.627,0.622	0.749,0.753,0.565,0.665,0.67,0.539,0.474,0.69	0.022	chr19:39826987-39827285(-)	chr19:39826867-39827285(-)
ENSG00000006712	PAF1	chr19	-	39389479	39389761	39389479	39389546	39390068	39390161	582	378477190457	210	3.8036e+23	20000000	198	99	1	1	1.0,0.992,0.99,1.0	0.99,1.0,1.0,1.0,1.0,1.0,1.0,1.0	-0.003	chr19:39389761-39390069(-)	chr19:39389546-39390069(-)
ENSG00000006712	PAF1	chr19	-	39390068	39390289	39390068	39390161	39390817	39391154	583	245354160337	131208	2.82299e+23	119221015111	198	99	0.410511	1	0.904,0.937,1.0,0.955	0.993,0.887,0.967,0.895,1.0,0.909,0.982,0.92	0.005	chr19:39390289-39390818(-)	chr19:39390161-39390818(-)
ENSG00000269190	FBXO17	chr19	-	38946471	38946605	38946471	38946567	38948566	38948678	585	10	10134	0	11201	137	99	1	1	0.0,NA,0.419,0.0	NA,NA,NA,NA,0.0,0.0,NA,0.0	0.14	chr19:38946605-38948567(-)	chr19:38946567-38948567(-)
ENSG00000104835	SARS2	chr19	-	38921526	38921667	38921526	38921596	38922237	38922267	587	17120497327	2340	1.4255e+18	100172	170	99	0.415411	1	0.98,0.975,0.934,1.0	1.0,1.0,0.983,1.0,1.0,0.991,0.76,0.931	0.014	chr19:38921667-38922238(-)	chr19:38921596-38922238(-)
ENSG00000068903	SIRT2	chr19	-	38893818	38893971	38893818	38893867	38898378	38898425	589	58961852	5422340	2671363837492043	4123164742501036	198	99	0.0987048	0.470568	0.349,0.686,0.75,0.394	0.241,0.607,0.529,0.288,0.306,0.329,0.5,0.374	0.148	chr19:38893971-38898379(-)	chr19:38893867-38898379(-)
ENSG00000187994	RINL	chr19	-	38876330	38876490	38876330	38876474	38876692	38876781	591	735489	8400	26215168341433	60122219	115	99	0.64261	1	0.887,0.921,1.0,1.0	0.789,1.0,0.928,0.873,0.973,0.946,0.775,0.759	0.072	chr19:38876490-38876693(-)	chr19:38876474-38876693(-)
ENSG00000104823	ECH1	chr19	-	38815856	38816355	38815856	38816007	38816452	38816523	594	10249952861580	14510	1.12765e+25	11255422	198	99	0.892875	1	0.998,0.992,0.966,0.987	0.998,0.997,0.993,0.99,0.986,0.991,0.993,0.993	-0.007	chr19:38816355-38816453(-)	chr19:38816007-38816453(-)
ENSG00000099338	CATSPERG	chr19	+	38343579	38343724	38343648	38343724	38337592	38337646	597	5110722	1020	23221315173822	30000	168	99	1	1	0.968,1.0,0.673,1.0	1.0,1.0,1.0,0.747,1.0,1.0,1.0,1.0	-0.058	chr19:38337646-38343580(+)	chr19:38337646-38343649(+)
ENSG00000167644	C19orf33	chr19	+	38304564	38304686	38304623	38304686	38304374	38304490	600	102336	48352821	112053252	717115119244	158	99	0.783976	1	0.115,0.292,0.063,0.152	0.082,0.036,0.556,0.0,0.222,0.173,0.395,0.239	-0.057	chr19:38304490-38304565(+)	chr19:38304490-38304624(+)
ENSG00000105738	SIPA1L3	chr19	+	38106288	38106640	38106536	38106640	38101051	38101226	601	3001	64851335	104	4712234115321042	198	99	1	1	0.023,0.0,0.0,0.014	0.0,0.0,0.0,0.0,0.0,0.015,0.0,0.045	0.002	chr19:38101226-38106289(+)	chr19:38101226-38106537(+)
ENSG00000189144	ZNF573	chr19	-	37771563	37771696	37771563	37771690	37773660	37773751	603	5204	0	300011101	200000	105	99	1	1	1.0,1.0,NA,1.0	1.0,NA,0.0,NA,1.0,1.0,NA,1.0	0.2	chr19:37771696-37773661(-)	chr19:37771690-37773661(-)
ENSG00000120784	ZFP30	chr19	-	37643264	37643363	37643264	37643360	37644609	37644736	604	4100	520	8000	10003	102	99	1	1	1.0,0.163,0.0,NA	NA,NA,NA,0.0,1.0,NA,NA,0.0	0.054	chr19:37643363-37644610(-)	chr19:37643360-37644610(-)
ENSG00000181666	HKR1	chr19	+	37335168	37335257	37335199	37335257	37334670	37334782	607	3741532	6005	23183611621556	30000	130	99	6.39708e-05	0.00152022	0.824,1.0,1.0,0.83	1.0,1.0,1.0,0.939,1.0,1.0,1.0,1.0	-0.079	chr19:37334782-37335169(+)	chr19:37334782-37335200(+)
ENSG00000181666	HKR1	chr19	+	37347189	37347316	37347231	37347316	37335168	37335257	608	5128321	100	1843188101113	0	141	99	1	1	1.0,0.952,1.0,1.0	1.0,1.0,1.0,1.0,1.0,1.0,1.0,1.0	-0.012	chr19:37335257-37347190(+)	chr19:37335257-37347232(+)
ENSG00000181666	HKR1	chr19	+	37347189	37347316	37347231	37347316	37346422	37346492	609	3331325	233	28513499017	15030000	141	99	1	1	1.0,0.916,0.412,0.854	0.952,0.413,1.0,0.888,1.0,1.0,NA,1.0	-0.098	chr19:37346492-37347190(+)	chr19:37346492-37347232(+)
ENSG00000226686	LINC01535	chr19	+	37257011	37257394	37257230	37257394	37256726	37256814	610	2000	4000	0	10000000	198	99	1	1	0.2,NA,NA,NA	0.0,NA,NA,NA,NA,NA,NA,NA	0.2	chr19:37256814-37257012(+)	chr19:37256814-37257231(+)
ENSG00000161298	ZNF382	chr19	+	36609901	36610053	36609926	36610053	36607551	36607622	611	4403	144213	40030000	11403	124	99	1	1	0.186,0.444,0.0,0.156	1.0,NA,NA,0.705,0.0,0.0,NA,0.0	-0.145	chr19:36607622-36609902(+)	chr19:36607622-36609927(+)
ENSG00000233527	ZNF529-AS1	chr19	+	36594400	36594708	36594441	36594708	36594155	36594299	612	6422	21134	61003302	230361000	140	99	1	1	0.68,0.205,0.32,0.261	0.68,0.191,NA,0.0,0.261,0.175,NA,1.0	-0.018	chr19:36594299-36594401(+)	chr19:36594299-36594442(+)
ENSG00000232677	LINC00665	chr19	-	36322129	36322384	36322129	36322225	36330252	36330492	613	2000	81216	1000000	521421003	198	99	1	1	0.111,0.0,0.0,0.0	0.0,0.2,0.0,0.0,0.0,0.0,NA,0.0	-0.001	chr19:36322384-36330253(-)	chr19:36322225-36330253(-)
ENSG00000075702	WDR62	chr19	+	36102736	36102851	36102751	36102851	36102013	36102151	615	7251127191	21173641	6.81417e+17	242431581118268	114	99	0.391669	1	0.749,0.723,0.754,0.802	0.711,0.836,0.646,0.729,0.703,0.746,0.671,0.85	0.02	chr19:36102151-36102737(+)	chr19:36102151-36102752(+)
ENSG00000167604	NFKBID	chr19	-	35896912	35897103	35896912	35897058	35897650	35897856	617	96754122	23227622167	9.22026e+16	2.66643e+19	144	99	0.239737	0.864888	0.221,0.157,0.113,0.184	0.192,0.178,0.131,0.112,0.206,0.112,0.055,0.194	0.021	chr19:35897103-35897651(-)	chr19:35897058-35897651(-)
ENSG00000225872	LINC01529	chr19	-	35791016	35791353	35791016	35791138	35791759	35791852	621	4252	5712	50110400	50010100	198	99	1	1	0.286,0.125,0.714,0.333	0.333,NA,1.0,0.333,NA,0.667,NA,NA	-0.219	chr19:35791353-35791760(-)	chr19:35791138-35791760(-)
ENSG00000167595	PROSER3	chr19	+	35762252	35762356	35762255	35762356	35762018	35762146	622	33492350	22371330	261819192091111	272414401625021	102	99	0.0962639	0.462954	0.593,0.562,0.632,0.618	0.483,0.421,0.568,0.316,0.548,0.259,1.0,0.337	0.11	chr19:35762146-35762253(+)	chr19:35762146-35762256(+)
ENSG00000167595	PROSER3	chr19	+	35765033	35765176	35765066	35765176	35764853	35764936	623	45201439	12231528	37202202228323	122182052328	132	99	0.886285	1	0.738,0.395,0.412,0.511	0.698,0.417,0.158,0.429,0.767,0.477,0.529,0.683	-0.006	chr19:35764936-35765034(+)	chr19:35764936-35765067(+)
ENSG00000167595	PROSER3	chr19	+	35767071	35768065	35767803	35768065	35766767	35766955	624	1361234382	100	9.01054e+16	1000	198	99	1	1	1.0,0.984,1.0,1.0	1.0,1.0,1.0,1.0,0.966,1.0,1.0,1.0	0	chr19:35766955-35767072(+)	chr19:35766955-35767804(+)
ENSG00000126254	RBM42	chr19	+	35633076	35633252	35633097	35633252	35631330	35631405	625	9310180123	16919648258	1.00138e+18	9927227861751056	120	99	9.76691e-05	0.00219619	0.312,0.298,0.579,0.282	0.455,0.807,0.771,0.623,0.483,0.459,0.843,0.465	-0.245	chr19:35631405-35633077(+)	chr19:35631405-35633098(+)
ENSG00000126254	RBM42	chr19	+	35633076	35633252	35633100	35633252	35631330	35631405	626	10611892137	2303	1.18156e+19	20020064	123	99	0.770915	1	0.977,0.969,1.0,0.974	0.979,1.0,1.0,0.986,1.0,1.0,0.9,0.925	0.006	chr19:35631405-35633077(+)	chr19:35631405-35633101(+)
ENSG00000126254	RBM42	chr19	+	35633097	35633252	35633100	35633252	35631330	35631405	627	18221360272	2303	1.17464e+17	20020064	102	99	0.353767	1	0.989,0.986,1.0,0.989	0.983,1.0,1.0,0.98,1.0,1.0,0.66,0.934	0.046	chr19:35631405-35633098(+)	chr19:35631405-35633101(+)
ENSG00000012124	CD22	chr19	+	35331926	35332074	35332018	35332074	35329175	35329230	637	3500	3704	7002701	35120100	191	99	1	1	0.341,0.27,NA,0.0	0.0,0.421,0.0,0.0,1.0,0.784,NA,1.0	-0.254	chr19:35329230-35331927(+)	chr19:35329230-35332019(+)
ENSG00000012124	CD22	chr19	+	35331905	35332074	35331926	35332074	35329186	35329230	638	100	1000	1200000	0	120	99	1	1	0.0,1.0,NA,NA	NA,1.0,1.0,NA,NA,NA,NA,NA	-0.5	chr19:35329230-35331906(+)	chr19:35329230-35331927(+)
ENSG00000012124	CD22	chr19	+	35331905	35332074	35332018	35332074	35329186	35329230	639	2500	3704	7102701	35120100	198	99	1	1	0.25,0.263,NA,0.0	0.0,0.412,0.333,0.0,1.0,0.778,NA,1.0	-0.332	chr19:35329230-35331906(+)	chr19:35329230-35332019(+)
ENSG00000012124	CD22	chr19	+	35332546	35332924	35332552	35332924	35332018	35332074	644	303	104	27147305	22000104	105	99	1	1	NA,0.739,NA,0.414	0.485,0.767,1.0,1.0,1.0,0.739,NA,0.541	-0.214	chr19:35332074-35332547(+)	chr19:35332074-35332553(+)
ENSG00000012124	CD22	chr19	+	35332546	35332924	35332577	35332924	35332018	35332074	645	11006	100	3724108415	4000	130	99	1	1	1.0,0.884,NA,1.0	1.0,1.0,1.0,1.0,0.656,1.0,1.0,1.0	0.004	chr19:35332074-35332547(+)	chr19:35332074-35332578(+)
ENSG00000012124	CD22	chr19	+	35332546	35332924	35332593	35332924	35332018	35332074	646	11108	1000	48251012517	10000000	146	99	1	1	0.404,1.0,NA,1.0	0.731,1.0,1.0,1.0,1.0,1.0,1.0,1.0	-0.165	chr19:35332074-35332547(+)	chr19:35332074-35332594(+)
ENSG00000012124	CD22	chr19	+	35332546	35332924	35332652	35332924	35332018	35332074	647	526414	200	5104102020830	0	198	99	1	1	1.0,0.867,1.0,1.0	1.0,1.0,1.0,1.0,1.0,1.0,1.0,1.0	-0.033	chr19:35332074-35332547(+)	chr19:35332074-35332653(+)
ENSG00000012124	CD22	chr19	+	35332552	35332924	35332577	35332924	35332018	35332074	648	1807	100	321036414	4000	124	99	1	1	1.0,0.865,NA,1.0	1.0,1.0,1.0,NA,0.375,1.0,1.0,1.0	0.044	chr19:35332074-35332553(+)	chr19:35332074-35332578(+)
ENSG00000012124	CD22	chr19	+	35332552	35332924	35332593	35332924	35332018	35332074	649	1909	1000	4311310516	10000000	140	99	1	1	0.414,1.0,NA,1.0	0.739,1.0,1.0,1.0,1.0,1.0,1.0,1.0	-0.163	chr19:35332074-35332553(+)	chr19:35332074-35332594(+)
ENSG00000012124	CD22	chr19	+	35332552	35332924	35332652	35332924	35332018	35332074	650	525415	200	56361318829	0	198	99	1	1	1.0,0.862,1.0,1.0	1.0,1.0,1.0,1.0,1.0,1.0,1.0,1.0	-0.034	chr19:35332074-35332553(+)	chr19:35332074-35332653(+)
ENSG00000012124	CD22	chr19	+	35332577	35332924	35332593	35332924	35332018	35332074	651	202	1000	11014412	10000000	115	99	1	1	0.0,1.0,NA,1.0	0.463,1.0,NA,1.0,1.0,1.0,1.0,1.0	-0.257	chr19:35332074-35332578(+)	chr19:35332074-35332594(+)
ENSG00000012124	CD22	chr19	+	35332577	35332924	35332652	35332924	35332018	35332074	652	41948	200	24261412415	0	174	99	1	1	1.0,0.844,1.0,1.0	1.0,1.0,1.0,1.0,1.0,1.0,1.0,1.0	-0.039	chr19:35332074-35332578(+)	chr19:35332074-35332653(+)
ENSG00000012124	CD22	chr19	+	35332593	35332924	35332652	35332924	35332018	35332074	653	51746	200	2325108313	0	158	99	1	1	1.0,0.842,1.0,1.0	1.0,1.0,1.0,1.0,1.0,1.0,1.0,1.0	-0.039	chr19:35332074-35332594(+)	chr19:35332074-35332653(+)
ENSG00000012124	CD22	chr19	+	35341342	35341606	35341525	35341606	35340880	35341138	654	6663218	21860	307862815324341	2121243150	198	99	0.429191	1	0.6,0.647,0.727,1.0	0.882,0.765,0.75,0.875,0.652,0.842,0.589,1.0	-0.051	chr19:35341138-35341343(+)	chr19:35341138-35341526(+)
ENSG00000105698	USF2	chr19	+	35278945	35279074	35278969	35279074	35278697	35278792	658	2978341412471991	10415111286	2.27428e+31	5.91311e+18	123	99	0.00253499	0.0305063	0.958,0.948,0.9,0.949	0.969,0.945,0.941,0.955,0.965,0.952,0.952,0.972	-0.018	chr19:35278792-35278946(+)	chr19:35278792-35278970(+)
ENSG00000105699	LSR	chr19	+	35266835	35266967	35266838	35266967	35266678	35266738	660	5631646	5212	221963867278	30251343	102	99	0.448314	1	1.0,0.924,0.886,0.788	0.877,1.0,0.744,0.881,0.853,0.694,0.868,0.721	0.07	chr19:35266738-35266836(+)	chr19:35266738-35266839(+)
ENSG00000237037	NDUFA6-DT	chr22	+	42124476	42124562	42124519	42124562	42124046	42124130	661	1201	101	2600	10000100	142	99	1	1	1.0,0.582,NA,0.411	0.0,NA,NA,NA,1.0,0.807,NA,NA	0.062	chr22:42124130-42124477(+)	chr22:42124130-42124520(+)
ENSG00000089356	FXYD3	chr19	+	35122677	35122839	35122764	35122839	35121221	35121245	662	2000	212852	0	13325325165	186	99	1	1	0.048,0.0,0.0,0.0	0.0,0.0,0.0,0.0,0.0,0.0,0.0,0.0	0.012	chr19:35121245-35122678(+)	chr19:35121245-35122765(+)
ENSG00000197841	ZNF181	chr19	+	34739522	34739621	34739525	34739621	34739147	34739268	663	109012	18654	461287117	11135503	102	99	0.0266379	0.186995	0.35,0.593,0.0,0.744	0.795,0.853,0.493,0.393,0.608,0.576,1.0,0.694	-0.255	chr19:34739268-34739523(+)	chr19:34739268-34739526(+)
ENSG00000089335	ZNF302	chr19	+	34683151	34683238	34683154	34683238	34682776	34682897	664	228018	32381345	3051561505	3841113432617	102	99	0.793673	1	0.4,0.17,0.0,0.28	0.071,0.0,0.829,0.57,0.146,0.313,0.0,0.222	-0.056	chr19:34682897-34683152(+)	chr19:34682897-34683155(+)
ENSG00000131944	FAAP24	chr19	+	32973425	32973562	32973483	32973562	32973183	32973302	666	15401616	2300	3416143828282943	20261050	157	99	0.347078	1	0.825,0.894,1.0,1.0	0.915,1.0,0.815,0.8,0.946,1.0,0.785,1.0	0.022	chr19:32973302-32973426(+)	chr19:32973302-32973484(+)
ENSG00000105173	CCNE1	chr19	+	29812968	29813037	29812977	29813037	29812688	29812776	670	7182202320	1684051	1.38202e+21	1730121809157	108	99	0.00120918	0.0170615	0.803,0.904,0.822,0.852	0.882,0.861,0.925,0.923,1.0,0.937,0.867,0.836	-0.059	chr19:29812776-29812969(+)	chr19:29812776-29812978(+)
ENSG00000105171	POP4	chr19	+	29610319	29610632	29610408	29610632	29608656	29608709	671	15381826	209230151333	184046122718414	2.33142e+19	188	99	0.00474831	0.0495828	0.036,0.08,0.059,0.039	0.039,0.129,0.103,0.028,0.146,0.099,0.038,0.083	-0.03	chr19:29608709-29610320(+)	chr19:29608709-29610409(+)
ENSG00000269416	LINC01224	chr19	-	23403205	23403509	23403205	23403493	23403719	23403747	673	1000	0	0	4410000	115	99	1	1	1.0,NA,NA,NA	NA,0.0,0.0,0.0,NA,NA,NA,NA	1	chr19:23403509-23403720(-)	chr19:23403493-23403720(-)
ENSG00000196268	ZNF493	chr19	+	21405757	21405856	21405760	21405856	21405128	21405255	678	121918	1510318	912321008	91543802	102	99	1	1	0.437,0.088,0.744,0.493	0.493,0.493,0.28,0.421,0.872,0.0,NA,0.795	-0.039	chr19:21405255-21405758(+)	chr19:21405255-21405761(+)
ENSG00000105726	ATP13A1	chr19	-	19653968	19654144	19653968	19654074	19654542	19654700	686	22124958281	69973965	2.61103e+22	7058559258773993	169	99	0.939	1	0.652,0.601,0.466,0.717	0.686,0.507,0.413,0.653,0.72,0.743,0.612,0.583	-0.006	chr19:19654144-19654543(-)	chr19:19654074-19654543(-)
ENSG00000089639	GMIP	chr19	-	19635414	19635721	19635414	19635569	19636706	19636796	690	9551172359217	278882754	8.04687e+23	1.66123e+22	198	99	0.149958	0.631234	0.632,0.869,0.869,0.668	0.708,0.736,0.77,0.795,0.625,0.571,0.805,0.725	0.043	chr19:19635721-19636707(-)	chr19:19635569-19636707(-)
ENSG00000089639	GMIP	chr19	-	19636706	19636796	19636706	19636787	19636916	19637029	692	10041090260230	1662159436	6.91598e+23	1.4618e+20	108	99	0.867454	1	0.847,0.823,0.717,0.854	0.813,0.752,0.797,0.825,0.814,0.803,0.902,0.836	-0.008	chr19:19636796-19636917(-)	chr19:19636787-19636917(-)
ENSG00000160161	CILP2	chr19	+	19540185	19540476	19540203	19540476	19539678	19539777	694	1	1004	1000100	31710306	117	99	1	1	0.0,NA,NA,0.175	0.0,0.458,0.0,0.0,NA,0.22,NA,0.0	-0.026	chr19:19539777-19540186(+)	chr19:19539777-19540204(+)
ENSG00000250067	YJEFN3	chr19	+	19533103	19535144	19535033	19535144	19532631	19532740	695	2530623	2011	282725233434720	30000010	198	99	0.829243	1	0.862,1.0,0.75,0.92	0.824,1.0,1.0,1.0,1.0,1.0,0.778,1.0	-0.067	chr19:19532740-19533104(+)	chr19:19532740-19535034(+)
ENSG00000167491	GATAD2A	chr19	+	19501117	19501416	19501120	19501416	19498442	19498722	699	399629318446	15131314	5.24111e+25	9361743111065	102	99	0.822901	1	0.963,0.979,0.96,0.969	0.983,0.968,0.965,0.964,0.958,0.977,0.982,0.985	-0.005	chr19:19498722-19501118(+)	chr19:19498722-19501121(+)
ENSG00000213999	MEF2B	chr19	-	19146272	19146405	19146272	19146384	19146554	19146648	702	6310	3918927	10233000	301513233820846	120	99	0.00784878	0.0729795	0.113,0.121,0.084,0.0	0.027,0.0,0.113,0.097,0.061,0.0,0.0,0.0	0.042	chr19:19146405-19146555(-)	chr19:19146384-19146555(-)
ENSG00000064545	TMEM161A	chr19	-	19132351	19132508	19132351	19132433	19132656	19132754	703	10518859261	1512	1.61162e+19	602304011	174	99	0.0784178	0.39963	0.984,0.955,0.971,0.987	0.939,1.0,0.862,0.967,1.0,0.971,1.0,0.851	0.025	chr19:19132508-19132657(-)	chr19:19132433-19132657(-)
ENSG00000064545	TMEM161A	chr19	-	19133129	19133306	19133129	19133210	19134783	19134887	704	23323	549015145	134022103	8.72078e+16	195	99	0.00178025	0.0234212	0.018,0.017,0.092,0.075	0.071,0.092,0.0,0.013,0.01,0.003,0.0,0.025	0.024	chr19:19133306-19134784(-)	chr19:19133210-19134784(-)
ENSG00000105671	DDX49	chr19	+	18920833	18920909	18920844	18920909	18920579	18920703	708	64742654	1	5873316649201952	100000	110	99	1	1	1.0,1.0,1.0,0.98	1.0,1.0,0.965,1.0,1.0,1.0,1.0,1.0	-0.001	chr19:18920703-18920834(+)	chr19:18920703-18920845(+)
ENSG00000105671	DDX49	chr19	+	18924852	18924979	18924881	18924979	18924622	18924699	709	1531736	281319209402	233625232241930	2.84263e+23	128	99	0.375682	1	0.04,0.07,0.025,0.065	0.059,0.096,0.09,0.035,0.008,0.049,0.064,0.096	-0.012	chr19:18924699-18924853(+)	chr19:18924699-18924882(+)
ENSG00000105669	COPE	chr19	-	18899872	18900006	18899872	18899947	18900380	18900449	710	43851256	2439335311992081	5.66236e+16	2.14523e+31	158	99	0.0646453	0.350825	0.011,0.016,0.006,0.017	0.016,0.017,0.014,0.02,0.01,0.009,0.021,0.02	-0.003	chr19:18900006-18900381(-)	chr19:18899947-18900381(-)
ENSG00000006015	REX1BD	chr19	+	18589412	18589683	18589478	18589683	18588994	18589077	712	435956272865	53471488	6.11397e+23	1.24264e+18	165	99	7.30097e-05	0.00170628	0.831,0.924,0.921,0.855	0.747,0.902,0.874,0.832,0.747,0.776,0.878,0.823	0.06	chr19:18589077-18589413(+)	chr19:18589077-18589479(+)
ENSG00000006015	REX1BD	chr19	+	18590273	18590933	18590853	18590933	18588994	18589683	714	1121217	350753187708	1025179611	5.10308e+23	198	99	0.420805	1	0.015,0.014,0.005,0.012	0.01,0.003,0.008,0.012,0.012,0.005,0.002,0.002	0.005	chr19:18589683-18590274(+)	chr19:18589683-18590854(+)
ENSG00000006015	REX1BD	chr19	+	18592088	18592336	18592107	18592336	18590853	18590933	715	103294	296507133471	15042121074	3.99223e+23	118	99	0.00125111	0.0175218	0.028,0.05,0.054,0.007	0.031,0.0,0.015,0.003,0.034,0.022,0.024,0.013	0.017	chr19:18590933-18592089(+)	chr19:18590933-18592108(+)
ENSG00000130518	IQCN	chr19	-	18264923	18267565	18264923	18267526	18269465	18269587	716	1200	8300	0	1000000	138	99	1	1	0.082,0.324,NA,NA	NA,0.0,NA,NA,NA,NA,NA,NA	0.203	chr19:18267565-18269466(-)	chr19:18267526-18269466(-)
ENSG00000105647	PIK3R2	chr19	+	18166110	18166302	18166159	18166302	18163262	18163388	722	892987	287250399857	3656233910401917	3.92257e+23	148	99	0.00142073	0.0194155	0.018,0.024,0.046,0.064	0.058,0.127,0.049,0.063,0.03,0.07,0.068,0.069	-0.029	chr19:18163388-18166111(+)	chr19:18163388-18166160(+)
ENSG00000105647	PIK3R2	chr19	+	18168725	18168896	18168729	18168896	18168474	18168546	723	308256441996	2119	3.58402e+21	44132300	103	99	1	1	0.993,0.996,0.998,0.991	0.989,0.99,0.996,0.993,0.983,0.986,1.0,1.0	0.002	chr19:18168546-18168726(+)	chr19:18168546-18168730(+)
ENSG00000099308	MAST3	chr19	+	18143762	18144007	18143947	18144007	18141881	18142015	724	474297168242	1	3.51771e+22	0	198	99	1	1	1.0,1.0,1.0,0.992	1.0,1.0,1.0,1.0,1.0,1.0,1.0,1.0	-0.002	chr19:18142015-18143763(+)	chr19:18142015-18143948(+)
ENSG00000096996	IL12RB1	chr19	-	18082149	18082276	18082149	18082264	18083431	18083491	725	1601	21702142	12216823	351012181562937	111	99	0.0162728	0.128453	0.041,0.071,0.0,0.021	0.025,0.151,0.129,0.047,0.263,0.103,0.165,0.067	-0.085	chr19:18082276-18083432(-)	chr19:18082264-18083432(-)
ENSG00000130479	MAP1S	chr19	+	17720935	17721037	17720985	17721037	17719479	17719620	726	228376153172	16402328	4.55595e+23	406016527286238	149	99	0.5271	1	0.904,0.862,0.815,0.803	0.883,0.868,0.919,0.883,0.966,0.852,0.664,0.81	-0.01	chr19:17719620-17720936(+)	chr19:17719620-17720986(+)
ENSG00000130479	MAP1S	chr19	+	17725029	17725189	17725048	17725189	17724125	17724208	728	4211	12824897130	99442112	3.1937e+23	118	99	0.687243	1	0.026,0.007,0.009,0.006	0.023,0.02,0.02,0.008,0.013,0.006,0.007,0.014	-0.002	chr19:17724208-17725030(+)	chr19:17724208-17725049(+)
ENSG00000167483	FAM129C	chr19	+	17533524	17533701	17533586	17533701	17532262	17532388	729	432210	21319	372012327326	6201109108	161	99	0.700283	1	0.552,0.602,0.552,0.406	0.791,0.381,0.881,0.156,0.12,0.811,1.0,0.666	-0.073	chr19:17532388-17533525(+)	chr19:17532388-17533587(+)
ENSG00000167483	FAM129C	chr19	+	17545222	17546797	17546685	17546797	17543523	17543631	730	423	1053715	110021	154210539123957	198	99	0.0380765	0.239714	0.0,0.036,0.125,0.091	0.0,0.0,0.048,0.091,0.0,0.0,0.025,0.009	0.041	chr19:17543631-17545223(+)	chr19:17543631-17546686(+)
ENSG00000130299	GTPBP3	chr19	+	17337898	17338255	17338007	17338255	17337558	17337664	731	149724	45422255	1010011283401	51825335380131	198	99	0.537527	1	0.135,0.097,0.137,0.179	0.089,0.385,0.0,0.143,0.209,0.175,0.0,0.016	0.01	chr19:17337664-17337899(+)	chr19:17337664-17338008(+)
ENSG00000130299	GTPBP3	chr19	+	17341043	17341322	17341106	17341322	17339433	17339599	733	488525133	81756	8.35524e+16	124633151304	162	99	0.754777	1	0.786,0.753,0.753,0.931	0.809,0.894,0.701,0.557,0.746,0.877,1.0,0.902	-0.005	chr19:17339599-17341044(+)	chr19:17339599-17341107(+)
ENSG00000074855	ANO8	chr19	-	17328161	17329541	17328161	17328983	17329756	17329831	734	433213	2071649	8161142227	251552925691334	198	99	0.254522	0.89923	0.091,0.189,0.143,0.117	0.138,0.032,0.375,0.017,0.219,0.137,0.071,0.093	0	chr19:17329541-17329757(-)	chr19:17328983-17329757(-)
ENSG00000105393	BABAM1	chr19	+	17268793	17269091	17268801	17269091	17267442	17267527	736	507386306493	75128	4.133e+23	140450603	107	99	0.0702369	0.372048	0.985,0.986,0.959,0.983	0.965,1.0,0.982,0.989,1.0,0.981,1.0,0.987	-0.01	chr19:17267527-17268794(+)	chr19:17267527-17268802(+)
ENSG00000105393	BABAM1	chr19	+	17275776	17275825	17275788	17275825	17274106	17274185	738	991223	2127	191311111225810	23273367	111	99	0.344947	1	0.801,0.889,0.843,0.746	0.894,0.794,0.831,0.584,0.781,0.881,0.543,0.56	0.086	chr19:17274185-17275777(+)	chr19:17274185-17275789(+)
ENSG00000105393	BABAM1	chr19	+	17275776	17275825	17275800	17275825	17274106	17274185	739	18161634	833761655972	271814161230812	7.69662e+25	123	99	0.247203	0.88193	0.017,0.017,0.019,0.027	0.027,0.021,0.019,0.013,0.011,0.022,0.007,0.018	0.003	chr19:17274185-17275777(+)	chr19:17274185-17275801(+)
ENSG00000105393	BABAM1	chr19	+	17275788	17275825	17275800	17275825	17274106	17274185	740	118618	833761655972	1085123869	7.69662e+25	111	99	0.778136	1	0.012,0.009,0.008,0.016	0.011,0.011,0.008,0.01,0.003,0.007,0.006,0.015	0.002	chr19:17274185-17275789(+)	chr19:17274185-17275801(+)
ENSG00000130307	USHBP1	chr19	-	17258211	17258701	17258211	17258385	17259288	17259429	741	2146	120	2304101	0	198	99	1	1	1.0,0.333,0.5,1.0	NA,1.0,1.0,NA,1.0,1.0,NA,1.0	-0.292	chr19:17258701-17259289(-)	chr19:17258385-17259289(-)
ENSG00000130307	USHBP1	chr19	-	17262551	17264150	17262551	17262990	17264245	17264347	742	3022	0	1232000	1000000	198	99	1	1	1.0,NA,1.0,1.0	NA,0.333,1.0,1.0,1.0,NA,NA,NA	0.167	chr19:17264150-17264246(-)	chr19:17262990-17264246(-)
ENSG00000085872	CHERP	chr19	-	16530768	16530913	16530768	16530880	16532597	16532749	744	31402975	13120974236	487032393339424	2.31214e+21	132	99	0.0862575	0.427238	0.151,0.126,0.227,0.192	0.135,0.198,0.216,0.094,0.142,0.133,0.059,0.111	0.038	chr19:16530913-16532598(-)	chr19:16530880-16532598(-)
ENSG00000127527	EPS15L1	chr19	-	16436936	16437064	16436936	16436999	16437769	16437865	746	4401	318349142318	27113102	2.69302e+22	164	99	1	1	0.008,0.007,0.0,0.002	0.004,0.014,0.005,0.002,0.017,0.003,0.0,0.006	-0.002	chr19:16437064-16437770(-)	chr19:16436999-16437770(-)
ENSG00000011243	AKAP8L	chr19	-	15398629	15398766	15398629	15398703	15399301	15399410	752	296302338355	4002	3.75964e+23	42000500	162	99	1	1	0.978,1.0,1.0,0.991	0.983,0.997,1.0,1.0,1.0,0.97,1.0,1.0	-0.002	chr19:15398766-15399302(-)	chr19:15398703-15399302(-)
ENSG00000011243	AKAP8L	chr19	-	15401149	15401603	15401149	15401293	15403474	15403555	753	1175112521091788	230	1.60331e+29	0	198	99	1	1	1.0,0.996,0.997,1.0	1.0,1.0,1.0,1.0,1.0,1.0,1.0,1.0	-0.002	chr19:15401603-15403475(-)	chr19:15401293-15403475(-)
ENSG00000011243	AKAP8L	chr19	-	15403474	15403715	15403474	15403555	15404009	15404042	754	1229128622381984	2000	1.40429e+29	13120506	198	99	1	1	0.997,1.0,1.0,1.0	0.999,0.998,0.999,0.999,1.0,0.992,1.0,0.984	0.003	chr19:15403715-15404010(-)	chr19:15403555-15404010(-)
ENSG00000011243	AKAP8L	chr19	-	15403474	15403805	15403474	15403715	15410519	15410594	755	663610773	452	5.82524e+16	631422010121	189	99	1.64188e-05	0.000494229	1.0,0.825,0.918,0.95	0.835,0.81,0.852,0.659,1.0,0.707,0.652,0.893	0.122	chr19:15403805-15410520(-)	chr19:15403715-15410520(-)
ENSG00000011243	AKAP8L	chr19	-	15403474	15404042	15403474	15403715	15410519	15410594	756	75573813231229	452	8.27166e+25	631422010121	198	99	2.85364e-06	0.00011587	1.0,0.989,0.992,0.997	0.986,0.964,0.99,0.972,1.0,0.968,0.968,0.995	0.014	chr19:15404042-15410520(-)	chr19:15403715-15410520(-)
ENSG00000127507	ADGRE2	chr19	-	14755653	14755877	14755653	14755844	14756237	14756345	758	43804937	5111	3.04622e+16	11681129	132	99	0.496592	1	1.0,0.923,0.974,0.716	1.0,0.972,0.943,0.951,0.785,0.639,0.896,0.818	0.028	chr19:14755877-14756238(-)	chr19:14755844-14756238(-)
ENSG00000127507	ADGRE2	chr19	-	14765657	14766381	14765657	14765804	14766977	14767109	759	3822	100	12769162120	20183340610	198	99	2.28139e-08	1.80087e-06	1.0,0.8,1.0,1.0	0.231,0.778,0.273,0.6,0.19,1.0,0.077,0.5	0.494	chr19:14766381-14766978(-)	chr19:14765804-14766978(-)
ENSG00000187912	CLEC17A	chr19	+	14599653	14599812	14599716	14599812	14597098	14597161	760	6523	2021	21230014	20001027	162	99	1	1	0.647,1.0,0.379,0.647	0.0,1.0,1.0,1.0,0.647,NA,0.0,0.55	0.069	chr19:14597161-14599654(+)	chr19:14597161-14599717(+)
ENSG00000099795	NDUFB7	chr19	-	14566764	14566933	14566764	14566931	14571888	14572062	761	79211094631263	300	9.85737e+24	0	101	99	1	1	1.0,0.997,1.0,1.0	1.0,1.0,1.0,1.0,1.0,1.0,1.0,1.0	-0.001	chr19:14566933-14571889(-)	chr19:14566931-14571889(-)
ENSG00000099797	TECR	chr19	+	14563140	14563257	14563173	14563257	14562524	14562575	762	11210	4717722	74483202	4347456944692122	132	99	0.236355	0.857043	0.149,0.081,0.097,0.0	0.109,0.06,0.062,0.08,0.049,0.021,0.0,0.064	0.026	chr19:14562575-14563141(+)	chr19:14562575-14563174(+)
ENSG00000099797	TECR	chr19	+	14563140	14563257	14563205	14563257	14562524	14562575	763	3919516	114211622631001	3228203936442715	7.63607e+23	164	99	4.76379e-07	2.4332e-05	0.02,0.01,0.011,0.01	0.025,0.027,0.026,0.026,0.03,0.03,0.035,0.013	-0.014	chr19:14562575-14563141(+)	chr19:14562575-14563206(+)
ENSG00000099797	TECR	chr19	+	14563173	14563257	14563205	14563257	14562524	14562575	764	75341138	114211622631001	6.87161e+17	7.63607e+23	131	99	6.66134e-16	2.78493e-13	0.047,0.022,0.031,0.028	0.063,0.081,0.092,0.078,0.078,0.09,0.075,0.038	-0.042	chr19:14562575-14563174(+)	chr19:14562575-14563206(+)
ENSG00000099797	TECR	chr19	+	14563770	14563903	14563799	14563903	14563657	14563702	766	15401225	121711943231091	152814301259818	1.1147e+27	128	99	0.886106	1	0.009,0.025,0.028,0.017	0.01,0.03,0.019,0.019,0.008,0.033,0.01,0.015	0.002	chr19:14563702-14563771(+)	chr19:14563702-14563800(+)
ENSG00000099797	TECR	chr19	+	14563770	14563903	14563834	14563903	14563657	14563702	767	393398111298	3223	3.52217e+23	1312760104	163	99	0.0061886	0.0606993	0.988,0.992,0.971,0.984	0.943,0.992,0.984,0.97,0.968,1.0,0.923,0.975	0.014	chr19:14563702-14563771(+)	chr19:14563702-14563835(+)
ENSG00000099797	TECR	chr19	+	14563799	14563903	14563834	14563903	14563657	14563702	768	159515524221364	3223	1.45189e+28	1312760104	134	99	1	1	0.997,0.998,0.994,0.997	0.988,0.998,0.996,0.994,0.994,1.0,0.983,0.995	0.003	chr19:14563702-14563800(+)	chr19:14563702-14563835(+)
ENSG00000123136	DDX39A	chr19	-	14409741	14409981	14409741	14409873	14410215	14410334	772	8221339688787	79011856661003	7.98135e+25	9.6914e+26	198	99	0.000145944	0.00314392	0.342,0.361,0.341,0.282	0.292,0.326,0.307,0.306,0.185,0.267,0.2,0.271	0.062	chr19:14409981-14410216(-)	chr19:14409873-14410216(-)
ENSG00000123136	DDX39A	chr19	-	14410988	14411172	14410988	14411136	14411505	14411598	774	96212996831163	71810	1.04612e+26	785122300	135	99	1	1	0.99,0.999,0.984,0.988	0.991,0.991,0.988,0.99,0.995,0.994,1.0,1.0	-0.003	chr19:14411172-14411506(-)	chr19:14411136-14411506(-)
ENSG00000123136	DDX39A	chr19	-	14412550	14412711	14412550	14412678	14413012	14413224	775	225278120185	1197212011681408	2.41364e+21	1.40719e+29	132	99	0.0946642	0.458024	0.124,0.09,0.072,0.09	0.114,0.124,0.087,0.077,0.088,0.093,0.034,0.047	0.011	chr19:14412711-14413013(-)	chr19:14412678-14413013(-)
ENSG00000105011	ASF1B	chr19	-	14121531	14121708	14121531	14121677	14126121	14126237	776	535337519824	11118	4.74273e+23	31110101	130	99	0.852166	1	0.974,0.996,0.997,0.987	0.992,0.995,0.995,0.996,1.0,0.996,1.0,0.994	-0.007	chr19:14121708-14126122(-)	chr19:14121677-14126122(-)
ENSG00000132024	CC2D1A	chr19	+	13928123	13928188	13928126	13928188	13927892	13928030	782	896950179	38920	1.05403e+16	13133664311	102	99	0.668765	1	0.966,0.893,0.844,0.897	0.887,0.749,0.897,0.932,0.904,0.952,0.948,0.809	0.015	chr19:13928030-13928124(+)	chr19:13928030-13928127(+)
ENSG00000104979	C19orf53	chr19	+	13775470	13775613	13775476	13775613	13774651	13774707	783	246	0	50022050	100	105	99	1	1	NA,1.0,1.0,1.0	1.0,NA,NA,1.0,1.0,0.0,1.0,NA	0.2	chr19:13774707-13775471(+)	chr19:13774707-13775477(+)
ENSG00000104915	STX10	chr19	-	13144061	13144486	13144061	13144139	13144576	13144671	787	11231097236643	1410144	9.34475e+24	158670411	198	99	0.00274558	0.0324525	0.976,0.982,0.894,0.988	0.969,0.967,0.977,0.988,1.0,0.99,0.995,0.997	-0.025	chr19:13144486-13144577(-)	chr19:13144139-13144577(-)
ENSG00000104915	STX10	chr19	-	13149498	13149604	13149498	13149593	13149727	13149897	789	51643	11541279243635	5411471728	9.9545e+25	110	99	1	1	0.004,0.011,0.015,0.004	0.005,0.008,0.002,0.011,0.007,0.015,0.003,0.007	0.001	chr19:13149604-13149728(-)	chr19:13149593-13149728(-)
ENSG00000104907	TRMT1	chr19	-	13115278	13115466	13115278	13115402	13115625	13115768	790	356568125658	2002	4.65198e+23	12400	163	99	1	1	0.991,1.0,1.0,0.995	1.0,1.0,1.0,0.997,0.989,0.986,1.0,1.0	0	chr19:13115466-13115626(-)	chr19:13115402-13115626(-)
ENSG00000105607	GCDH	chr19	+	12891486	12891974	12891830	12891974	12891270	12891395	791	307199287661	13212	3.2122e+22	2101400	198	99	0.0322807	0.213059	0.922,0.98,0.993,0.994	1.0,0.982,0.985,1.0,0.991,0.959,1.0,1.0	-0.017	chr19:12891395-12891487(+)	chr19:12891395-12891831(+)
ENSG00000105607	GCDH	chr19	+	12896204	12896421	12896239	12896421	12895991	12896121	793	381297297766	42313	3.5427e+23	15856122103	134	99	0.000158862	0.00338346	0.986,0.991,0.987,0.978	0.946,0.961,0.964,0.968,0.932,0.99,0.924,0.978	0.028	chr19:12896121-12896205(+)	chr19:12896121-12896240(+)
ENSG00000095066	HOOK2	chr19	-	12772612	12772702	12772612	12772680	12772779	12772912	798	2517	3464633	630189013	271911433533939	121	99	0.129543	0.568474	0.046,0.06,0.12,0.148	0.154,0.114,0.0,0.019,0.158,0.182,0.0,0.214	-0.012	chr19:12772702-12772780(-)	chr19:12772680-12772780(-)
ENSG00000105576	TNPO2	chr19	-	12701597	12701672	12701597	12701644	12701751	12701851	800	152179173426	610415	2.40197e+23	2920232513121310	127	99	3.98614e-07	2.08313e-05	0.952,0.933,0.971,0.957	0.866,0.885,0.822,0.876,0.881,0.945,0.907,0.918	0.066	chr19:12701672-12701752(-)	chr19:12701644-12701752(-)
ENSG00000105576	TNPO2	chr19	-	12702071	12702177	12702071	12702147	12702822	12702918	801	35614781	215232208493	663120231051927	2.70251e+22	129	99	0.102758	0.485125	0.111,0.168,0.148,0.112	0.158,0.087,0.08,0.061,0.058,0.179,0.115,0.166	0.022	chr19:12702177-12702823(-)	chr19:12702147-12702823(-)
ENSG00000105576	TNPO2	chr19	-	12705681	12705830	12705681	12705768	12706195	12706367	803	54285374	127112131348	7081455135602027	1.87156e+20	161	99	0.0645425	0.350604	0.207,0.133,0.199,0.116	0.187,0.242,0.185,0.151,0.183,0.225,0.153,0.172	-0.024	chr19:12705830-12706196(-)	chr19:12705768-12706196(-)
ENSG00000105576	TNPO2	chr19	-	12715632	12715739	12715632	12715710	12719028	12719178	804	215247198586	881219	2.51264e+22	8226176412	128	99	0.583832	1	0.954,0.96,0.927,0.96	0.96,0.903,0.944,0.928,0.934,0.979,0.98,0.981	-0.001	chr19:12715739-12719029(-)	chr19:12715710-12719029(-)
ENSG00000132004	FBXW9	chr19	-	12689961	12690200	12689961	12690110	12691165	12691257	807	5462	34231755	501331120	4732235145361718	189	99	0.225099	0.828283	0.072,0.083,0.156,0.019	0.053,0.0,0.022,0.03,0.034,0.138,0.058,0.0	0.041	chr19:12690200-12691166(-)	chr19:12690110-12691166(-)
ENSG00000123154	WDR83	chr19	+	12670518	12670611	12670562	12670611	12670179	12670285	809	3052225	72514088	3325156725153132	7140276844682463	143	99	0.0833127	0.417019	0.224,0.414,0.033,0.164	0.243,0.302,0.278,0.406,0.282,0.132,0.472,0.26	-0.088	chr19:12670285-12670519(+)	chr19:12670285-12670563(+)
ENSG00000123154	WDR83	chr19	+	12670694	12670821	12670710	12670821	12670562	12670611	811	737951100	515710	8.36545e+17	121262816478	115	99	0.490113	1	0.926,0.819,0.862,0.896	0.856,0.823,0.866,0.815,0.751,0.952,0.86,0.929	0.019	chr19:12670611-12670695(+)	chr19:12670611-12670711(+)
ENSG00000196757	ZNF700	chr19	+	11947171	11947307	11947180	11947307	11925067	11925273	814	2330	38471437	613751025	2910274625341394	108	99	0.00588008	0.0582875	0.046,0.055,0.164,0.0	0.159,0.084,0.092,0.122,0.155,0.212,0.124,0.046	-0.058	chr19:11925273-11947172(+)	chr19:11925273-11947181(+)
ENSG00000130159	ECSIT	chr19	-	11507701	11507850	11507701	11507729	11507990	11508048	815	435509283675	24	5.84388e+23	10000310	198	99	1	1	1.0,1.0,0.986,0.988	0.997,1.0,1.0,1.0,1.0,0.993,0.996,1.0	-0.005	chr19:11507850-11507991(-)	chr19:11507729-11507991(-)
ENSG00000205517	RGL3	chr19	-	11399854	11399969	11399854	11399951	11400039	11400108	816	0	10604	3200004	64101314029	117	99	1	1	0.0,0.0,NA,0.0	0.0,0.388,0.145,0.0,0.0,NA,0.0,0.273	-0.115	chr19:11399969-11400040(-)	chr19:11399951-11400040(-)
ENSG00000205517	RGL3	chr19	-	11416613	11416667	11416613	11416662	11416835	11417059	819	1406	0	23000300	10	104	99	1	1	1.0,1.0,NA,1.0	1.0,1.0,NA,NA,NA,1.0,0.0,NA	0.25	chr19:11416667-11416836(-)	chr19:11416662-11416836(-)
ENSG00000205517	RGL3	chr19	-	11418670	11418892	11418670	11418784	11419245	11419317	820	210	1201	40200	20004000	198	99	1	1	0.0,0.333,1.0,0.0	0.0,NA,NA,1.0,0.0,1.0,NA,NA	-0.167	chr19:11418892-11419246(-)	chr19:11418784-11419246(-)
ENSG00000187266	EPOR	chr19	-	11381055	11381313	11381055	11381209	11381691	11381849	821	18172266326	2911825671102	2.7549e+22	4.10714e+23	198	99	0.000328908	0.00602713	0.237,0.165,0.19,0.129	0.251,0.255,0.197,0.152,0.342,0.299,0.243,0.205	-0.063	chr19:11381313-11381692(-)	chr19:11381209-11381692(-)
ENSG00000187266	EPOR	chr19	-	11382846	11382982	11382846	11382949	11383096	11383232	824	5644215178	20511	1.1728e+18	50463001	132	99	0.0749281	0.387395	0.955,1.0,0.97,0.924	0.946,1.0,0.934,0.964,0.905,1.0,1.0,0.943	0.001	chr19:11382982-11383097(-)	chr19:11382949-11383097(-)
ENSG00000105520	PLPPR2	chr19	+	11357618	11357739	11357659	11357739	11356801	11356976	826	301785	44527811375	41281553293549	5.38543e+22	140	99	0.165778	0.675568	0.046,0.041,0.048,0.045	0.051,0.035,0.034,0.059,0.067,0.131,0.044,0.033	-0.012	chr19:11356976-11357619(+)	chr19:11356976-11357660(+)
ENSG00000105520	PLPPR2	chr19	+	11359531	11359720	11359606	11359720	11357659	11357739	827	53142914982	105433213	5.81628e+22	1.14118e+18	174	99	0.934681	1	0.742,0.85,0.726,0.782	0.744,0.753,0.702,0.796,0.832,0.803,0.829,0.8	-0.007	chr19:11357739-11359532(+)	chr19:11357739-11359607(+)
ENSG00000130167	TSPAN16	chr19	+	11306570	11306756	11306603	11306756	11301200	11301308	830	1100	3000	20100003	73023205	132	99	1	1	0.2,1.0,NA,NA	0.176,0.0,1.0,0.0,0.0,0.0,NA,0.31	0.388	chr19:11301308-11306571(+)	chr19:11301308-11306604(+)
ENSG00000197256	KANK2	chr19	-	11178344	11178471	11178344	11178447	11178552	11178720	831	10112564	7729139260	2216915101651	9.91755e+16	123	99	0.0730338	0.380964	0.095,0.234,0.126,0.165	0.152,0.069,0.122,0.121,0.109,0.15,0.144,0.039	0.042	chr19:11178471-11178553(-)	chr19:11178447-11178553(-)
ENSG00000130164	LDLR	chr19	+	11129450	11129670	11129512	11129670	11128007	11128085	832	427621	80618110352	3210026019	1.02259e+21	161	99	0.0288586	0.197975	0.03,0.026,0.032,0.035	0.018,0.005,0.046,0.0,0.016,0.025,0.0,0.055	0.01	chr19:11128085-11129451(+)	chr19:11128085-11129513(+)
ENSG00000142453	CARM1	chr19	+	10919832	10919966	10919876	10919966	10919594	10919680	833	21243040	234253353641	4511837531115296	2.87529e+22	143	99	6.11536e-05	0.001475	0.058,0.062,0.056,0.041	0.098,0.134,0.128,0.067,0.04,0.038,0.087,0.045	-0.025	chr19:10919680-10919833(+)	chr19:10919680-10919877(+)
ENSG00000213339	QTRT1	chr19	+	10702115	10702254	10702160	10702254	10701949	10702018	835	231376106648	201	3.1317e+23	20000070	144	99	1	1	1.0,0.992,1.0,0.998	0.991,1.0,1.0,1.0,1.0,1.0,0.951,1.0	0.005	chr19:10702018-10702116(+)	chr19:10702018-10702161(+)
ENSG00000213339	QTRT1	chr19	+	10707465	10707615	10707499	10707615	10707301	10707380	836	20311158	168317118468	3916202414361522	2.95112e+20	133	99	0.0583479	0.326378	0.081,0.068,0.065,0.084	0.09,0.096,0.11,0.06,0.095,0.13,0.103,0.144	-0.029	chr19:10707380-10707466(+)	chr19:10707380-10707500(+)
ENSG00000129351	ILF3	chr19	+	10683124	10683262	10683136	10683262	10682536	10682704	841	87314267271587	89411275681851	1.04817e+27	9.97966e+25	111	99	0.0706484	0.373177	0.466,0.53,0.533,0.433	0.484,0.607,0.529,0.577,0.507,0.463,0.635,0.471	-0.044	chr19:10682704-10683125(+)	chr19:10682704-10683137(+)
ENSG00000129351	ILF3	chr19	+	10684415	10685765	10684858	10685765	10683916	10683970	842	1490279013002490	61476	1.90534e+30	10402019220100	198	99	0.0412546	0.254471	0.992,0.99,0.989,0.995	0.99,0.977,0.975,0.989,0.996,0.983,0.991,1.0	0.004	chr19:10683970-10684416(+)	chr19:10683970-10684859(+)
ENSG00000129354	AP1M2	chr19	-	10572670	10573088	10572670	10572895	10574416	10574492	845	3618	10	10002000	0	198	99	1	1	1.0,1.0,0.333,1.0	1.0,NA,NA,NA,1.0,NA,NA,NA	-0.167	chr19:10573088-10574417(-)	chr19:10572895-10574417(-)
ENSG00000129354	AP1M2	chr19	-	10579715	10579864	10579715	10579858	10581265	10581392	846	1202	301	0	30000000	105	99	1	1	1.0,0.386,NA,0.653	0.0,NA,NA,NA,NA,NA,NA,NA	0.68	chr19:10579864-10581266(-)	chr19:10579858-10581266(-)
ENSG00000130734	ATG4D	chr19	+	10546838	10547253	10547188	10547253	10544956	10545130	848	277394470380	61425390	4.4289e+23	1959222221201714	198	99	7.8167e-11	1.19236e-08	0.694,0.824,0.816,0.679	0.921,0.883,0.916,0.952,0.794,0.851,0.867,0.852	-0.126	chr19:10545130-10546839(+)	chr19:10545130-10547189(+)
ENSG00000105401	CDC37	chr19	-	10395434	10395696	10395434	10395543	10395927	10396203	849	167312120374	174617516951584	1.09241e+20	1.42114e+26	198	99	9.20732e-09	8.24859e-07	0.046,0.082,0.079,0.106	0.037,0.08,0.031,0.037,0.04,0.068,0.043,0.069	0.028	chr19:10395696-10395928(-)	chr19:10395543-10395928(-)
ENSG00000161847	RAVER1	chr19	-	10320654	10320782	10320654	10320763	10320857	10320951	854	72702499	2407	7582439382863844	204510	118	99	0.011289	0.0968311	0.968,0.936,1.0,0.922	1.0,1.0,0.947,1.0,0.945,0.935,0.97,1.0	-0.018	chr19:10320782-10320858(-)	chr19:10320763-10320858(-)
ENSG00000161847	RAVER1	chr19	-	10328641	10329111	10328641	10329052	10330459	10330526	855	457529184686	105	5.09443e+23	37221302	158	99	1	1	1.0,0.997,1.0,0.989	0.991,0.975,0.988,0.995,0.996,0.99,1.0,0.989	0.006	chr19:10329111-10330460(-)	chr19:10329052-10330460(-)
ENSG00000130811	EIF3G	chr19	-	10115683	10115820	10115683	10115781	10115966	10116074	856	1581304511482821	0	2.2592e+31	20000000	138	99	1	1	1.0,1.0,1.0,1.0	0.999,1.0,1.0,1.0,1.0,1.0,1.0,1.0	0	chr19:10115820-10115967(-)	chr19:10115781-10115967(-)
ENSG00000130811	EIF3G	chr19	-	10119087	10119255	10119087	10119171	10119653	10119700	858	7714968135	97817416161649	5.81404e+17	1.22511e+28	183	99	8.88557e-07	4.11067e-05	0.041,0.044,0.056,0.042	0.025,0.064,0.03,0.036,0.008,0.017,0.043,0.015	0.016	chr19:10119255-10119654(-)	chr19:10119171-10119654(-)
ENSG00000130813	C19orf66	chr19	+	10089897	10090047	10089928	10090047	10089656	10089695	860	411365130308	66102	4.04236e+22	166970200	130	99	0.75474	1	0.981,0.979,0.908,0.992	0.951,0.968,0.968,0.972,1.0,0.991,1.0,1.0	-0.016	chr19:10089695-10089898(+)	chr19:10089695-10089929(+)
ENSG00000130813	C19orf66	chr19	+	10091475	10091630	10091583	10091630	10091249	10091353	861	420428137341	1114421	5.03275e+23	1344621226	198	99	0.00112061	0.0161965	0.95,0.939,0.945,0.89	0.951,0.972,0.979,0.974,0.976,0.94,0.969,0.95	-0.033	chr19:10091353-10091476(+)	chr19:10091353-10091584(+)
ENSG00000171469	ZNF561	chr19	-	9617044	9617226	9617044	9617171	9618090	9618179	862	101546	48542357	91191677411	445814513138555	154	99	0.249471	0.888336	0.118,0.152,0.101,0.063	0.116,0.109,0.292,0.168,0.127,0.106,0.34,0.114	-0.063	chr19:9617226-9618091(-)	chr19:9617171-9618091(-)
ENSG00000171469	ZNF561	chr19	-	9617620	9617768	9617620	9617758	9618090	9618179	863	1103	2410	12243201	20005000	109	99	1	1	0.312,0.185,0.0,1.0	0.312,1.0,1.0,1.0,0.353,1.0,NA,1.0	-0.435	chr19:9617768-9618091(-)	chr19:9617758-9618091(-)
ENSG00000171469	ZNF561	chr19	-	9618090	9618179	9618090	9618166	9619431	9619582	864	57771453	121635	3848253742301665	851090434	112	99	0.335146	1	0.808,0.81,0.805,0.904	0.808,0.895,0.688,0.784,1.0,0.869,0.825,0.935	-0.019	chr19:9618179-9619432(-)	chr19:9618166-9619432(-)
ENSG00000171469	ZNF561	chr19	-	9619431	9619582	9619431	9619529	9620915	9621049	865	53972852	0	6.1893e+16	10000000	152	99	1	1	1.0,1.0,1.0,1.0	0.975,1.0,1.0,1.0,1.0,1.0,1.0,1.0	0.003	chr19:9619582-9620916(-)	chr19:9619529-9620916(-)
ENSG00000188321	ZNF559	chr19	+	9341616	9343843	9341694	9343843	9341101	9341184	867	13638	2810725	931948181610	50226776	177	99	4.88661e-07	2.47355e-05	0.206,0.251,0.193,0.152	0.502,1.0,0.219,0.716,0.817,0.59,0.561,0.482	-0.41	chr19:9341184-9341617(+)	chr19:9341184-9341695(+)
ENSG00000142347	MYO1F	chr19	-	8536498	8536646	8536498	8536597	8536948	8537055	869	2791954756	26681881563578	5339527774378100	1.03257e+28	148	99	4.53004e-12	8.8164e-10	0.065,0.065,0.053,0.061	0.033,0.044,0.032,0.037,0.037,0.024,0.02,0.036	0.028	chr19:8536646-8536949(-)	chr19:8536597-8536949(-)
ENSG00000167775	CD320	chr19	-	8303854	8304088	8303854	8303973	8305030	8305156	874	15631586396	4425	1.54751e+21	761200101	198	99	0.219005	0.813201	0.951,0.975,0.956,0.975	0.917,0.862,0.98,0.974,1.0,1.0,0.856,0.975	0.019	chr19:8304088-8305031(-)	chr19:8303973-8305031(-)
ENSG00000090661	CERS4	chr19	+	8251043	8251249	8251075	8251249	8210705	8210862	875	836420	6191422	2316122812	1045101632114	131	99	0.0575282	0.32388	0.502,0.589,0.178,0.407	0.131,0.362,0.131,0.312,0.362,0.398,0.43,0.097	0.141	chr19:8210862-8251044(+)	chr19:8210862-8251076(+)
ENSG00000090661	CERS4	chr19	+	8251043	8251249	8251109	8251249	8210705	8210862	876	15792646	1701	109831294256	10202200	165	99	0.0190854	0.145271	0.9,0.871,1.0,0.965	0.857,1.0,0.706,1.0,0.897,0.926,1.0,1.0	0.011	chr19:8210862-8251044(+)	chr19:8210862-8251110(+)
ENSG00000090661	CERS4	chr19	+	8251075	8251249	8251109	8251249	8210705	8210862	877	13623648	1701	181012353346518	10202200	133	99	0.0173906	0.135011	0.906,0.868,1.0,0.973	0.931,1.0,0.817,1.0,0.925,0.945,1.0,1.0	-0.016	chr19:8210862-8251076(+)	chr19:8210862-8251110(+)
ENSG00000131142	CCL25	chr19	+	8057800	8057920	8057803	8057920	8056365	8056499	880	1	102	2000020	100	102	99	1	1	NA,0.0,NA,0.327	NA,1.0,NA,NA,NA,0.0,1.0,NA	-0.503	chr19:8056499-8057801(+)	chr19:8056499-8057804(+)
ENSG00000076944	STXBP2	chr19	+	7640697	7640809	7640730	7640809	7639730	7639807	882	1921538181	18371968873896	2.34294e+20	1.09114e+28	132	99	1.79259e-06	7.59396e-05	0.073,0.055,0.065,0.063	0.139,0.14,0.134,0.117,0.056,0.079,0.041,0.055	-0.031	chr19:7639807-7640698(+)	chr19:7639807-7640731(+)
ENSG00000076944	STXBP2	chr19	+	7640697	7640809	7640739	7640809	7639730	7639807	883	336274122138	71431	3.40418e+22	2611411146	141	99	0.405792	1	0.971,0.932,0.966,0.99	0.992,0.98,0.995,0.943,0.993,0.914,0.935,0.958	0.001	chr19:7639807-7640698(+)	chr19:7639807-7640740(+)
ENSG00000076944	STXBP2	chr19	+	7640730	7640809	7640739	7640809	7639730	7639807	884	19812089914953	71431	1.19715e+29	2611411146	108	99	1	1	0.996,0.993,0.996,0.999	0.998,0.996,0.999,0.989,0.999,0.987,0.993,0.995	0.001	chr19:7639807-7640731(+)	chr19:7639807-7640740(+)
ENSG00000076944	STXBP2	chr19	+	7646171	7646344	7646248	7646344	7645196	7645306	887	768579697545	2588265513171251	1.12123e+26	1.73522e+31	176	99	1.21471e-05	0.000384081	0.143,0.109,0.229,0.197	0.267,0.368,0.239,0.266,0.145,0.241,0.224,0.18	-0.072	chr19:7645306-7646172(+)	chr19:7645306-7646249(+)
ENSG00000032444	PNPLA6	chr19	+	7535788	7536020	7535932	7536020	7535508	7535577	888	311333248506	922916	2.0134e+21	139825121154	198	99	0.0369991	0.235426	0.945,0.883,0.932,0.941	0.885,0.95,0.845,0.848,0.864,0.903,0.841,0.934	0.041	chr19:7535577-7535789(+)	chr19:7535577-7535933(+)
ENSG00000032444	PNPLA6	chr19	+	7540922	7541051	7540931	7541051	7540629	7540710	889	274385226468	211	2.50322e+21	10200	108	99	1	1	1.0,0.994,0.995,0.998	1.0,1.0,1.0,0.997,1.0,0.991,1.0,1.0	-0.002	chr19:7540710-7540923(+)	chr19:7540710-7540932(+)
ENSG00000032444	PNPLA6	chr19	+	7553871	7554015	7553874	7554015	7551361	7551437	892	155192121252	220158124342	1.10171e+21	1.29218e+20	102	99	0.358797	1	0.406,0.541,0.486,0.417	0.453,0.432,0.497,0.466,0.451,0.494,0.512,0.644	-0.031	chr19:7551437-7553872(+)	chr19:7551437-7553875(+)
ENSG00000104880	ARHGEF18	chr19	+	7467213	7467684	7467231	7467684	7467070	7467118	893	254404142222	410	2.88115e+22	20110000	117	99	1	1	1.0,0.988,0.992,1.0	0.992,1.0,0.994,0.996,1.0,1.0,1.0,1.0	-0.003	chr19:7467118-7467214(+)	chr19:7467118-7467232(+)
ENSG00000125734	GPR108	chr19	-	6730054	6730384	6730054	6730242	6730986	6731111	894	6281009378428	1012	6.13461e+23	21000009	198	99	1	1	0.997,1.0,0.995,0.991	0.994,0.996,1.0,1.0,1.0,1.0,1.0,0.978	0	chr19:6730384-6730987(-)	chr19:6730242-6730987(-)
ENSG00000125734	GPR108	chr19	-	6730986	6731111	6730986	6731054	6731198	6731282	895	600938332350	9251322	5.3451e+23	3722151110122	156	99	0.102839	0.485193	0.977,0.96,0.942,0.91	0.902,0.994,0.988,0.973,0.968,0.966,0.995,0.952	-0.02	chr19:6731111-6731199(-)	chr19:6731054-6731199(-)
ENSG00000125734	GPR108	chr19	-	6731198	6731282	6731198	6731234	6731472	6731522	896	539766299323	2151	4.88358e+23	2040202	147	99	1	1	0.995,0.998,0.976,0.995	1.0,0.992,1.0,0.992,1.0,0.992,1.0,0.995	-0.005	chr19:6731282-6731473(-)	chr19:6731234-6731473(-)
ENSG00000125730	C3	chr19	-	6684387	6684478	6684387	6684439	6684559	6684650	897	600	36536	200000	230511832313	138	99	1	1	0.0,0.062,0.0,0.0	0.0,NA,0.027,0.0,0.0,0.0,0.0,0.0	0.012	chr19:6684478-6684560(-)	chr19:6684439-6684560(-)
ENSG00000125730	C3	chr19	-	6712507	6712623	6712507	6712602	6713188	6713315	898	44332	0	1713599514	100000	120	99	1	1	1.0,1.0,1.0,1.0	1.0,1.0,0.967,1.0,1.0,1.0,1.0,1.0	0.004	chr19:6712623-6713189(-)	chr19:6712602-6713189(-)
ENSG00000205744	DENND1C	chr19	-	6477217	6477283	6477217	6477278	6477377	6477458	902	402437145172	91023	3.24304e+22	5169140447	104	99	0.203545	0.773349	0.977,0.977,0.986,0.982	0.984,0.948,0.967,0.965,1.0,0.982,0.937,0.975	0.011	chr19:6477283-6477378(-)	chr19:6477278-6477378(-)
ENSG00000205744	DENND1C	chr19	-	6478936	6479071	6478936	6479056	6479668	6479718	903	121755	309423119121	1015159416716	2.74248e+22	114	99	0.258338	0.909035	0.033,0.034,0.035,0.035	0.031,0.05,0.057,0.026,0.017,0.045,0.1,0.054	-0.013	chr19:6479071-6479669(-)	chr19:6479056-6479669(-)
ENSG00000031823	RANBP3	chr19	-	5933413	5933656	5933413	5933479	5941620	5941707	907	2561850	163217114258	184516341891418	1.90202e+23	198	99	2.6182e-07	1.42774e-05	0.071,0.123,0.034,0.088	0.045,0.1,0.045,0.046,0.034,0.016,0.038,0.037	0.034	chr19:5933656-5941621(-)	chr19:5933479-5941621(-)
ENSG00000031823	RANBP3	chr19	-	5950716	5950875	5950716	5950872	5951392	5951596	908	5908	26222119	4421003112	22241633215712	102	99	0.965422	1	0.157,0.284,0.0,0.29	0.15,0.139,0.108,0.227,0.0,0.163,0.122,0.493	0.007	chr19:5950875-5951393(-)	chr19:5950872-5951393(-)
ENSG00000031823	RANBP3	chr19	-	5957917	5957973	5957917	5957968	5978060	5978093	910	716437138	1000	515465101227621	2000000	104	99	1	1	0.985,1.0,1.0,1.0	1.0,0.963,1.0,1.0,1.0,1.0,1.0,1.0	0.001	chr19:5957973-5978061(-)	chr19:5957968-5978061(-)
ENSG00000031823	RANBP3	chr19	-	5957917	5957973	5957917	5957935	5978060	5978140	911	1049462191	221	8.81051e+18	90200000	137	99	0.940666	1	1.0,0.971,0.957,0.993	0.876,1.0,0.976,1.0,1.0,1.0,1.0,1.0	-0.001	chr19:5957973-5978061(-)	chr19:5957935-5978061(-)
ENSG00000171124	FUT3	chr19	-	5846425	5846966	5846425	5846564	5851389	5851471	912	2610	300	6001000	3000000	198	99	1	1	1.0,0.5,1.0,NA	NA,0.5,NA,NA,1.0,NA,NA,NA	0.083	chr19:5846966-5851390(-)	chr19:5846564-5851390(-)
ENSG00000141994	DUS3L	chr19	-	5786748	5786919	5786748	5786845	5787060	5787171	913	9432659206	11324872245	1.82126e+23	1.38761e+22	173	99	0.00283685	0.0332059	0.323,0.429,0.319,0.325	0.43,0.487,0.408,0.421,0.475,0.507,0.379,0.389	-0.088	chr19:5786919-5787061(-)	chr19:5786845-5787061(-)
ENSG00000196365	LONP1	chr19	-	5711770	5712070	5711770	5712002	5713133	5713253	915	108518	365230136467	746102748	2.24247e+23	167	99	0.167854	0.681071	0.016,0.02,0.021,0.022	0.018,0.01,0.027,0.023,0.005,0.011,0.012,0.026	0.003	chr19:5712070-5713134(-)	chr19:5712002-5713134(-)
ENSG00000167733	HSD11B1L	chr19	+	5684988	5685119	5684992	5685119	5684818	5684905	917	4543	302	24041001	20031022	103	99	1	1	1.0,0.616,1.0,0.59	0.49,1.0,NA,0.562,0.49,NA,0.0,0.325	0.324	chr19:5684905-5684989(+)	chr19:5684905-5684993(+)
ENSG00000168661	ZNF30	chr19	+	34933624	34933723	34933627	34933723	34931842	34931993	919	2403	2401	5050002	20010200	102	99	1	1	0.493,0.493,NA,0.744	0.0,1.0,NA,0.829,NA,0.0,NA,1.0	0.011	chr19:34931993-34933625(+)	chr19:34931993-34933628(+)
ENSG00000105355	PLIN3	chr19	-	4852015	4852301	4852015	4852265	4859589	4859672	920	10231051731602	3401	9.85178e+25	811356052	135	99	1	1	0.996,0.995,1.0,0.998	0.989,0.992,0.995,0.997,0.99,1.0,0.989,0.997	0.004	chr19:4852301-4859590(-)	chr19:4852265-4859590(-)
ENSG00000178078	STAP2	chr19	-	4324454	4324664	4324454	4324529	4325215	4325308	925	3	1217	33520	41144601	198	99	0.120994	0.54365	0.0,0.0,0.0,0.176	0.0,0.0,0.0,0.273,0.273,0.294,1.0,0.0	-0.186	chr19:4324664-4325216(-)	chr19:4324529-4325216(-)
ENSG00000178078	STAP2	chr19	-	4324454	4324667	4324454	4324529	4325215	4325308	926	226	1217	3033470	41144601	198	99	0.715546	1	0.0,0.333,0.5,0.3	0.0,0.6,0.0,0.273,0.273,0.25,1.0,0.0	-0.016	chr19:4324667-4325216(-)	chr19:4324529-4325216(-)
ENSG00000178078	STAP2	chr19	-	4324454	4324667	4324454	4324664	4325215	4325308	927	223	0	3000050	100	102	99	1	1	NA,1.0,1.0,1.0	NA,1.0,NA,NA,NA,0.0,1.0,NA	0.333	chr19:4324667-4325216(-)	chr19:4324664-4325216(-)
ENSG00000105255	FSD1	chr19	+	4318345	4318505	4318383	4318505	4317181	4317280	928	916216	202	300041024	100	137	99	1	1	1.0,0.853,1.0,0.853	1.0,NA,NA,NA,1.0,0.878,1.0,1.0	-0.049	chr19:4317280-4318346(+)	chr19:4317280-4318384(+)
ENSG00000077463	SIRT6	chr19	-	4175027	4175151	4175027	4175111	4175679	4175760	929	234261155306	410619	2.32203e+22	76610121406	139	99	0.655856	1	0.977,0.949,0.948,0.92	0.959,0.96,0.932,0.96,0.904,0.931,1.0,0.961	-0.002	chr19:4175151-4175680(-)	chr19:4175111-4175680(-)
ENSG00000077463	SIRT6	chr19	-	4175027	4175760	4175027	4175151	4175841	4175937	932	224271124254	61387	2.51228e+22	26341828315134	198	99	0.0002122	0.00429267	0.949,0.912,0.886,0.948	0.828,0.77,0.81,0.863,0.967,0.891,0.705,0.953	0.075	chr19:4175760-4175842(-)	chr19:4175151-4175842(-)
ENSG00000060566	CREB3L3	chr19	+	4156994	4157295	4156997	4157295	4154898	4155027	933	1020	1217	2170110	20011002	102	99	0.00241736	0.029603	0.0,0.327,0.0,0.735	0.0,1.0,1.0,0.872,0.0,1.0,1.0,0.0	-0.343	chr19:4155027-4156995(+)	chr19:4155027-4156998(+)
ENSG00000060566	CREB3L3	chr19	+	4164502	4164640	4164508	4164640	4159663	4159782	934	4134	4	31030010	0	105	99	1	1	NA,1.0,1.0,0.889	1.0,1.0,NA,1.0,NA,NA,1.0,NA	-0.037	chr19:4159782-4164503(+)	chr19:4159782-4164509(+)
ENSG00000007264	MATK	chr19	-	3778508	3778595	3778508	3778592	3778991	3779187	936	8432146224	20	1.29629e+20	30000	102	99	1	1	1.0,1.0,0.957,1.0	1.0,1.0,1.0,0.983,1.0,1.0,1.0,1.0	-0.009	chr19:3778595-3778992(-)	chr19:3778592-3778992(-)
ENSG00000007264	MATK	chr19	-	3783125	3783297	3783125	3783219	3783813	3784033	937	44316	10734563276	42421202784	1.31851e+21	177	99	0.754606	1	0.0,0.067,0.026,0.031	0.017,0.013,0.022,0.057,0.075,0.06,0.06,0.021	-0.01	chr19:3783297-3783814(-)	chr19:3783219-3783814(-)
ENSG00000154316	TDH	chr8	+	11362882	11362973	11362907	11362973	11361634	11361807	939	150	402812	1100000	151410000	124	99	1	1	0.0,1.0,0.125,0.0	NA,0.051,0.054,0.0,NA,NA,NA,NA	0.246	chr8:11361807-11362883(+)	chr8:11361807-11362908(+)
ENSG00000143390	RFX5	chr1	-	151345927	151345961	151345927	151345957	151346204	151346333	941	176193169235	2352	1.57122e+20	20030101	103	99	0.729261	1	0.988,0.984,0.97,0.991	0.987,1.0,1.0,0.978,1.0,0.995,1.0,0.989	-0.01	chr1:151345961-151346205(-)	chr1:151345957-151346205(-)
ENSG00000117360	PRPF3	chr1	+	150344375	150344547	150344433	150344547	150344161	150344261	942	149207140151	254258128310	2.55298e+20	3.10301e+23	157	99	0.67967	1	0.27,0.336,0.408,0.235	0.342,0.384,0.398,0.42,0.186,0.154,0.335,0.162	0.015	chr1:150344261-150344376(+)	chr1:150344261-150344434(+)
ENSG00000198265	HELZ	chr17	-	67160260	67160365	67160260	67160362	67160896	67161076	943	17411656	72814738	2790347130202550	5.41708e+17	102	99	0.986218	1	0.186,0.329,0.248,0.589	0.327,0.339,0.287,0.315,0.35,0.177,0.447,0.451	0.001	chr17:67160365-67160897(-)	chr17:67160362-67160897(-)
ENSG00000172748	ZNF596	chr8	+	242886	243013	242917	243013	240823	240907	944	75310	0	51078903	2000	130	99	1	1	1.0,1.0,1.0,1.0	1.0,1.0,NA,1.0,0.753,1.0,NA,1.0	0.041	chr8:240907-242887(+)	chr8:240907-242918(+)
ENSG00000172661	WASHC2C	chr10	+	45769448	45769618	45769454	45769618	45765678	45765810	945	229215156259	2211	2.06332e+22	12660132	105	99	0.847433	1	0.991,0.99,0.993,0.996	0.995,0.994,0.97,0.983,1.0,0.994,0.948,0.98	0.009	chr10:45765810-45769449(+)	chr10:45765810-45769455(+)
ENSG00000089820	ARHGAP4	chrX	-	153913408	153913600	153913408	153913516	153913777	153913879	947	439445808771190	1321310	3.35531e+31	1799140484	183	99	1	1	0.995,0.992,0.994,0.985	0.991,0.995,0.994,0.993,1.0,0.996,0.989,0.997	-0.003	chrX:153913600-153913778(-)	chrX:153913516-153913778(-)
ENSG00000089820	ARHGAP4	chrX	-	153920625	153920836	153920625	153920808	153921096	153921159	949	9733	19772106392514	46713214	1.33012e+27	127	99	1	1	0.004,0.003,0.006,0.005	0.002,0.004,0.005,0.001,0.003,0.002,0.002,0.003	0.002	chrX:153920836-153921097(-)	chrX:153920808-153921097(-)
ENSG00000089820	ARHGAP4	chrX	-	153921096	153921223	153921096	153921159	153921364	153921527	950	272519	15281695305381	1519131511147	1.17811e+26	163	99	1	1	0.011,0.009,0.002,0.014	0.008,0.01,0.009,0.008,0.009,0.001,0.007,0.004	0.002	chrX:153921223-153921365(-)	chrX:153921159-153921365(-)
ENSG00000213397	HAUS7	chrX	-	153456492	153456651	153456492	153456624	153457136	153457228	957	18524785338	21211	1.81128e+21	10100002	126	99	3.42579e-05	0.000929574	0.874,0.99,0.985,0.996	0.993,1.0,0.98,1.0,1.0,1.0,1.0,0.984	-0.033	chrX:153456651-153457137(-)	chrX:153456624-153457137(-)
ENSG00000241769	LINC00893	chrX	-	149536173	149536255	149536173	149536213	149538114	149538172	961	51233	31012	1017310112043	23510200	141	99	0.000612229	0.0100734	0.539,0.457,0.678,0.513	0.778,0.799,0.296,0.875,1.0,0.875,1.0,1.0	-0.281	chrX:149536255-149538115(-)	chrX:149536213-149538115(-)
ENSG00000102181	CD99L2	chrX	-	150814861	150814948	150814861	150814936	150816006	150816078	966	2	9210352100	3	8.83751e+16	111	99	1	1	0.0,0.0,0.0,0.018	0.0,0.0,0.0,0.0,0.0,0.0,0.0,0.032	0	chrX:150814948-150816007(-)	chrX:150814936-150816007(-)
ENSG00000128973	CLN6	chr15	-	68211555	68211863	68211555	68211741	68214289	68214388	970	6777384731492	604	6.8047e+24	30042602	198	99	1	1	1.0,0.984,1.0,0.995	0.991,1.0,1.0,0.992,0.991,0.987,1.0,0.991	0.001	chr15:68211863-68214290(-)	chr15:68211741-68214290(-)
ENSG00000128973	CLN6	chr15	-	68211674	68211921	68211674	68211863	68214289	68214388	971	3738	332365220691	7731261262	3.08203e+23	157	99	0.221818	0.820258	0.006,0.012,0.009,0.007	0.014,0.021,0.008,0.016,0.016,0.017,0.014,0.006	-0.006	chr15:68211921-68214290(-)	chr15:68211863-68214290(-)
ENSG00000129680	MAP7D3	chrX	-	136231543	136232220	136231543	136232097	136236243	136236339	973	111831895	10	5667376778942650	0	198	99	1	1	1.0,1.0,0.9,1.0	1.0,1.0,1.0,1.0,1.0,1.0,1.0,1.0	-0.025	chrX:136232220-136236244(-)	chrX:136232097-136236244(-)
ENSG00000156504	FAM122B	chrX	-	134769566	134772283	134769566	134771354	134781820	134781917	974	259262181354	16913043104	3.33246e+23	1.18345e+16	198	99	0.0593244	0.330475	0.434,0.502,0.678,0.63	0.585,0.783,0.727,0.72,0.489,0.566,0.845,0.502	-0.091	chrX:134772283-134781821(-)	chrX:134771354-134781821(-)
ENSG00000156504	FAM122B	chrX	-	134785885	134785950	134785885	134785947	134787471	134787533	975	299322168289	169170102175	3.13183e+23	1.88921e+20	102	99	0.578993	1	0.632,0.648,0.615,0.616	0.618,0.659,0.556,0.6,0.618,0.58,0.7,0.604	0.011	chrX:134785950-134787472(-)	chrX:134785947-134787472(-)
ENSG00000156531	PHF6	chrX	+	134413487	134413657	134413490	134413657	134393908	134393952	976	16121022	694723155	262229168113	1.29252e+16	102	99	0.777581	1	0.184,0.199,0.297,0.121	0.164,0.072,0.115,0.276,0.195,0.083,0.049,0.289	0.045	chrX:134393952-134413488(+)	chrX:134393952-134413491(+)
ENSG00000238105	GOLGA2P5	chr12	-	100157164	100157445	100157164	100157256	100157527	100157739	977	29292316	2020918	2928201014334627	161532425014	198	99	0.0232603	0.170495	0.42,0.42,0.561,0.308	0.475,0.483,0.769,0.172,0.778,0.767,1.0,0.491	-0.19	chr12:100157445-100157528(-)	chr12:100157256-100157528(-)
ENSG00000126777	KTN1	chr14	+	55634525	55634658	55634529	55634658	55633234	55633341	978	433523215419	122083	2.89227e+23	10141019116119	103	99	0.0278847	0.192751	0.972,0.962,0.963,0.993	0.965,0.94,0.959,0.948,0.996,0.959,0.925,0.96	0.016	chr14:55633341-55634526(+)	chr14:55633341-55634530(+)
ENSG00000117114	ADGRL2	chr1	+	81987259	81987341	81987288	81987341	81985258	81985355	982	300	0	32100	20100	128	99	1	1	NA,1.0,NA,NA	NA,NA,NA,0.537,1.0,0.436,NA,NA	0.342	chr1:81985355-81987260(+)	chr1:81985355-81987289(+)
ENSG00000158773	USF1	chr1	-	161040201	161040330	161040201	161040323	161040575	161040670	984	171199160248	432	2.06425e+23	6002000	106	99	1	1	1.0,0.979,0.98,0.991	1.0,0.985,1.0,1.0,0.984,1.0,1.0,1.0	-0.009	chr1:161040330-161040576(-)	chr1:161040323-161040576(-)
ENSG00000158850	B4GALT3	chr1	-	161175807	161176074	161175807	161175893	161176433	161176579	986	483573516975	15141313	4.07709e+23	1450166103	198	99	0.0010999	0.0159995	0.942,0.953,0.952,0.974	0.936,0.986,1.0,0.96,0.973,0.995,1.0,0.978	-0.023	chr1:161176074-161176434(-)	chr1:161175893-161176434(-)
ENSG00000158850	B4GALT3	chr1	-	161175807	161176095	161175807	161175893	161176433	161176579	987	350504468836	15141313	3.48696e+23	1450166103	198	99	0.00221761	0.0279902	0.921,0.947,0.947,0.97	0.926,0.986,1.0,0.947,0.959,0.993,1.0,0.972	-0.027	chr1:161176095-161176434(-)	chr1:161175893-161176434(-)
ENSG00000158850	B4GALT3	chr1	-	161175807	161176095	161175807	161176074	161176433	161176579	988	77133126204	196173156308	8.92071e+18	1.24169e+22	120	99	0.303917	1	0.245,0.388,0.4,0.353	0.372,0.503,0.425,0.28,0.17,0.263,0.234,0.255	0.034	chr1:161176095-161176434(-)	chr1:161176074-161176434(-)
ENSG00000158850	B4GALT3	chr1	-	161176433	161177106	161176433	161176579	161177422	161177479	990	569487152	164181144344	8.41809e+16	1.41262e+20	198	99	0.0956754	0.460941	0.146,0.206,0.232,0.181	0.23,0.256,0.235,0.088,0.276,0.176,0.373,0.305	-0.051	chr1:161177106-161177423(-)	chr1:161176579-161177423(-)
ENSG00000248405	PRR5-ARHGAP8	chr22	+	44859679	44859834	44859730	44859834	44848931	44849060	992	453515	112016	1221780531	1032230	150	99	0.0129053	0.107035	0.725,0.767,0.536,0.382	1.0,0.936,1.0,0.638,0.0,0.623,0.398,1.0	-0.097	chr22:44849060-44859680(+)	chr22:44849060-44859731(+)
ENSG00000101938	CHRDL1	chrX	-	110681481	110681649	110681481	110681646	110688593	110688803	993	50281159	1000	1211622555	100	102	99	1	1	0.98,1.0,1.0,1.0	1.0,1.0,1.0,1.0,1.0,0.96,1.0,1.0	0	chrX:110681649-110688594(-)	chrX:110681646-110688594(-)
ENSG00000101938	CHRDL1	chrX	-	110721384	110721530	110721384	110721527	110759660	110759754	994	29301478	27210	1601013029	30200	102	99	1	1	0.934,0.806,0.872,0.883	1.0,1.0,NA,0.764,1.0,0.936,1.0,1.0	-0.083	chrX:110721530-110759661(-)	chrX:110721527-110759661(-)
ENSG00000166681	BEX3	chrX	+	103377462	103378077	103377509	103378077	103377027	103377106	998	6418530127	343631156339	9.84661e+19	2.74862e+22	146	99	0.0010833	0.0157989	0.112,0.166,0.115,0.203	0.195,0.266,0.168,0.203,0.169,0.151,0.356,0.24	-0.069	chrX:103377106-103377463(+)	chrX:103377106-103377510(+)
ENSG00000166432	ZMAT1	chrX	-	101895813	101895882	101895813	101895879	101897867	101898042	1003	323949	182312	19122217112269	100970206	102	99	0.0282589	0.195099	0.633,0.622,0.795,0.814	0.648,1.0,0.703,0.702,1.0,0.914,1.0,0.593	-0.104	chrX:101895882-101897868(-)	chrX:101895879-101897868(-)
ENSG00000184867	ARMCX2	chrX	-	101658460	101658569	101658460	101658525	101659075	101659136	1004	2020	6002	10019404	10018608	143	99	1	1	0.188,NA,1.0,0.0	0.409,NA,NA,0.409,0.438,0.316,NA,0.257	0.03	chrX:101658569-101659076(-)	chrX:101658525-101659076(-)
ENSG00000184867	ARMCX2	chrX	-	101659075	101659148	101659075	101659136	101659418	101659501	1006	1010	2000	15221	0	111	99	1	1	0.308,NA,1.0,NA	NA,NA,NA,NA,1.0,1.0,1.0,1.0	-0.346	chrX:101659148-101659419(-)	chrX:101659136-101659419(-)
ENSG00000143036	SLC44A3	chr1	+	94867330	94867417	94867333	94867417	94864742	94864899	1007	7142	1000	250300	10000001	102	99	1	1	0.872,1.0,1.0,1.0	0.0,NA,1.0,1.0,NA,1.0,NA,0.0	0.368	chr1:94864899-94867331(+)	chr1:94864899-94867334(+)
ENSG00000174243	DDX23	chr12	-	48840012	48840151	48840012	48840106	48843939	48844050	1009	33291917	27120969379	171616318161015	2.29931e+21	144	99	0.390057	1	0.077,0.087,0.159,0.03	0.049,0.106,0.08,0.122,0.025,0.041,0.117,0.047	0.015	chr12:48840151-48843940(-)	chr12:48840106-48843940(-)
ENSG00000174243	DDX23	chr12	-	48847255	48847350	48847255	48847347	48852083	48852141	1011	2	1	2000000	10000000	102	99	1	1	NA,NA,NA,0.66	0.0,1.0,NA,NA,NA,NA,NA,NA	0.16	chr12:48847350-48852084(-)	chr12:48847347-48852084(-)
ENSG00000162521	RBBP4	chr1	+	32668224	32668398	32668319	32668398	32651913	32652061	1012	496362304717	0	6.83308e+23	20000	194	99	1	1	1.0,1.0,1.0,1.0	1.0,1.0,1.0,0.994,1.0,1.0,1.0,1.0	0.001	chr1:32652061-32668225(+)	chr1:32652061-32668320(+)
ENSG00000204271	SPIN3	chrX	-	56978579	56978660	56978579	56978654	56984265	56984478	1018	2100	1000	10000200	0	105	99	1	1	0.653,1.0,NA,NA	1.0,NA,NA,NA,NA,1.0,NA,NA	-0.173	chrX:56978660-56984266(-)	chrX:56978654-56984266(-)
ENSG00000204271	SPIN3	chrX	-	56978579	56978747	56978579	56978660	56984265	56984478	1022	11	2100	0	10000200	186	99	1	1	0.0,0.0,1.0,1.0	0.0,NA,NA,NA,NA,0.0,NA,NA	0.5	chrX:56978747-56984266(-)	chrX:56978660-56984266(-)
ENSG00000204271	SPIN3	chrX	-	56978579	56978751	56978579	56978660	56984265	56984478	1023	11	2100	0	10000200	190	99	1	1	0.0,0.0,1.0,1.0	0.0,NA,NA,NA,NA,0.0,NA,NA	0.5	chrX:56978751-56984266(-)	chrX:56978660-56984266(-)
ENSG00000204271	SPIN3	chrX	-	56978579	56978762	56978579	56978660	56984265	56984478	1024	11	2100	0	10000200	198	99	1	1	0.0,0.0,1.0,1.0	0.0,NA,NA,NA,NA,0.0,NA,NA	0.5	chrX:56978762-56984266(-)	chrX:56978660-56984266(-)
ENSG00000146918	NCAPG2	chr7	-	158654594	158654789	158654594	158654694	158655117	158655258	1032	147614	275166182302	1379110234	3.20213e+23	194	99	0.00701826	0.0668541	0.025,0.021,0.017,0.023	0.02,0.016,0.026,0.016,0.0,0.003,0.009,0.009	0.009	chr7:158654789-158655118(-)	chr7:158654694-158655118(-)
ENSG00000146918	NCAPG2	chr7	-	158675476	158675656	158675476	158675616	158679959	158680085	1034	269160219253	57241028	3.15278e+23	184617513013	139	99	1.3314e-11	2.31213e-09	0.771,0.826,0.94,0.866	0.926,0.98,0.951,0.944,0.971,0.945,1.0,0.894	-0.101	chr7:158675656-158679960(-)	chr7:158675616-158679960(-)
ENSG00000108848	LUC7L3	chr17	+	50749218	50749344	50749223	50749344	50746541	50746702	1037	91564268	1041	501411271725141	50100000	104	99	0.567475	1	0.989,1.0,0.909,0.985	0.905,1.0,0.913,1.0,1.0,1.0,1.0,1.0	-0.007	chr17:50746702-50749219(+)	chr17:50746702-50749224(+)
ENSG00000115268	RPS15	chr19	+	1439605	1439826	1439715	1439826	1438806	1438892	1045	127273136195	0	1.27275e+20	21001	198	99	1	1	1.0,1.0,1.0,1.0	1.0,1.0,1.0,0.98,0.971,1.0,1.0,0.972	0.01	chr19:1438892-1439606(+)	chr19:1438892-1439716(+)
ENSG00000115268	RPS15	chr19	+	1439960	1440253	1439967	1440253	1438806	1438892	1046	1514916	317632	6145147401	84140381	106	99	0.347467	1	0.824,0.435,0.583,0.318	0.412,0.766,0.824,0.766,1.0,0.555,0.0,0.483	-0.061	chr19:1438892-1439961(+)	chr19:1438892-1439968(+)
ENSG00000115268	RPS15	chr19	+	1439960	1440253	1440018	1440253	1438806	1438892	1047	53824766		6.51022e+16	1.95002e+36	157	99	1	1	0.002,0.002,0.003,0.002	0.002,0.004,0.001,0.001,0.002,0.002,0.001,0.001	0.001	chr19:1438892-1439961(+)	chr19:1438892-1440019(+)
ENSG00000115268	RPS15	chr19	+	1439960	1440253	1440025	1440253	1438806	1438892	1048	69613565281113	311503562	9.52884e+25	5.55526e+16	164	99	5.51832e-05	0.00135415	0.931,0.845,0.901,0.916	0.913,0.906,0.94,0.886,0.954,0.954,0.934,0.948	-0.031	chr19:1438892-1439961(+)	chr19:1438892-1440026(+)
ENSG00000115268	RPS15	chr19	+	1439967	1440253	1440018	1440253	1438806	1438892	1049	41854482		6792155915372716	1.95002e+36	150	99	1	1	0.002,0.002,0.003,0.002	0.002,0.003,0.001,0.001,0.001,0.002,0.002,0.001	0.001	chr19:1438892-1439968(+)	chr19:1438892-1440019(+)
ENSG00000115268	RPS15	chr19	+	1439967	1440253	1440025	1440253	1438806	1438892	1050	68413595251129	311503562	9.54874e+25	5.55526e+16	157	99	5.20412e-05	0.00129392	0.933,0.851,0.904,0.92	0.916,0.909,0.942,0.889,0.956,0.956,0.937,0.95	-0.03	chr19:1438892-1439968(+)	chr19:1438892-1440026(+)
ENSG00000115268	RPS15	chr19	+	1440018	1440253	1440025	1440253	1438806	1438892	1051		311503562	2.03872e+36	5.55526e+16	106	99	1	1	0.998,0.995,0.997,0.997	0.997,0.997,0.998,0.996,0.997,0.997,0.996,0.997	0	chr19:1438892-1440019(+)	chr19:1438892-1440026(+)
ENSG00000147130	ZMYM3	chrX	-	71251177	71251250	71251177	71251244	71251557	71251601	1052	0	89982275	200	7310394769701585	105	99	1	1	0.0,0.0,0.0,0.0	0.0,0.0,0.0,0.0,0.0,0.026,0.0,0.0	-0.003	chrX:71251250-71251558(-)	chrX:71251244-71251558(-)
ENSG00000196756	SNHG17	chr20	-	38425934	38426052	38425934	38426048	38426418	38426503	1053	8141658	271641108	16138105121112	68362131427174	103	99	0.965776	1	0.222,0.457,0.273,0.34	0.184,0.258,0.268,0.237,0.546,0.299,0.383,0.742	-0.042	chr20:38426052-38426419(-)	chr20:38426048-38426419(-)
ENSG00000158813	EDA	chrX	+	70033397	70033522	70033406	70033522	70030468	70030520	1054	0	1	200	0	108	99	1	1	NA,NA,NA,0.0	NA,NA,NA,NA,NA,1.0,NA,NA	-1	chrX:70030520-70033398(+)	chrX:70030520-70033407(+)
ENSG00000154889	MPPE1	chr18	-	11885675	11885912	11885675	11885816	11886498	11886621	1056	1121435423	19925267128	7454528946341734	1.23411e+21	195	99	0.823381	1	0.222,0.224,0.29,0.084	0.234,0.401,0.156,0.282,0.178,0.133,0.142,0.104	0.001	chr18:11885912-11886499(-)	chr18:11885816-11886499(-)
ENSG00000154889	MPPE1	chr18	-	11886498	11886778	11886498	11886621	11886916	11887025	1058	1572234945	34662016	1.53388e+18	3022225822111246	198	99	0.930521	1	0.698,0.628,0.551,0.584	0.718,0.463,0.642,0.55,0.688,0.778,0.613,0.593	-0.015	chr18:11886778-11886917(-)	chr18:11886621-11886917(-)
ENSG00000154889	MPPE1	chr18	-	11886712	11886781	11886712	11886778	11886916	11887025	1059	48912538	1091473329	278433728221274	9.81855e+16	102	99	0.206758	0.781672	0.299,0.375,0.424,0.56	0.211,0.301,0.436,0.292,0.357,0.295,0.493,0.404	0.066	chr18:11886781-11886917(-)	chr18:11886778-11886917(-)
ENSG00000154889	MPPE1	chr18	-	11893467	11893576	11893467	11893566	11895184	11895277	1060	52431315	2400	3622302229262964	11290210	109	99	0.45729	1	0.959,0.907,1.0,1.0	0.97,0.952,0.932,0.689,1.0,0.922,0.963,1.0	0.038	chr18:11893576-11895185(-)	chr18:11893566-11895185(-)
ENSG00000154889	MPPE1	chr18	-	11896983	11897356	11896983	11897131	11906202	11906309	1062	2121412646	3300	1.10429e+20	203010110	198	99	0.396261	1	0.972,0.959,1.0,1.0	0.965,1.0,0.936,1.0,0.837,0.988,0.949,1.0	0.023	chr18:11897356-11906203(-)	chr18:11897131-11906203(-)
ENSG00000176623	RMDN1	chr8	-	86474819	86474953	86474819	86474914	86477293	86477324	1063	321386133235	25491745	4.08952e+22	2810272731231122	138	99	3.41904e-05	0.000929574	0.902,0.85,0.849,0.789	0.913,0.872,0.841,0.882,0.91,0.929,0.947,0.935	-0.056	chr8:86474953-86477294(-)	chr8:86474914-86477294(-)
ENSG00000240344	PPIL3	chr2	-	200882341	200882435	200882341	200882382	200885697	200885772	1069	11812067216	1711	1.77172e+22	4200782	152	99	0.610096	1	0.987,0.918,0.978,0.993	1.0,0.966,0.986,1.0,1.0,0.967,0.932,0.984	-0.01	chr2:200882435-200885698(-)	chr2:200882382-200885698(-)
ENSG00000240344	PPIL3	chr2	-	200885261	200885367	200885261	200885343	200885697	200885772	1070	464217130	4229	4543587723495252	36290382	123	99	0.751969	1	0.902,0.944,0.872,0.921	0.924,0.852,0.959,0.873,1.0,0.929,0.84,0.954	-0.007	chr2:200885367-200885698(-)	chr2:200885343-200885698(-)
ENSG00000101997	CCDC22	chrX	+	49242015	49242148	49242065	49242148	49237085	49237263	1071	41432487251	3971	3.96143e+23	5251073428	149	99	0.141695	0.607235	0.989,0.96,0.892,0.994	0.981,0.792,0.943,0.977,0.988,0.98,0.978,0.975	0.007	chrX:49237263-49242016(+)	chrX:49237263-49242066(+)
ENSG00000151067	CACNA1C	chr12	+	2674483	2674642	2674540	2674642	2668932	2669035	1073	200	1001	0	20020000	156	99	1	1	0.0,1.0,NA,0.0	0.0,NA,NA,0.0,NA,NA,NA,NA	0.333	chr12:2669035-2674484(+)	chr12:2669035-2674541(+)
ENSG00000126768	TIMM17B	chrX	-	48895351	48895501	48895351	48895454	48896758	48896858	1075	631096743	3482	7.01097e+16	94101746252	146	99	0.0024844	0.0301547	0.934,0.949,0.85,0.936	0.841,0.949,0.834,0.786,0.882,0.826,0.709,0.931	0.073	chrX:48895501-48896759(-)	chrX:48895454-48896759(-)
ENSG00000126768	TIMM17B	chrX	-	48895351	48895972	48895351	48895454	48896758	48896858	1076	641349963	3482	1.40329e+20	94101746252	198	99	0.0699555	0.371075	0.914,0.944,0.861,0.94	0.886,0.976,0.883,0.847,0.784,0.778,0.762,0.932	0.059	chrX:48895972-48896759(-)	chrX:48895454-48896759(-)
ENSG00000126768	TIMM17B	chrX	-	48895351	48895972	48895351	48895501	48896758	48896858	1077	461247367	33622430	1.40326e+20	3732394030324518	198	99	0.194146	0.749495	0.411,0.5,0.603,0.528	0.654,0.836,0.641,0.68,0.259,0.418,0.579,0.52	-0.063	chrX:48895972-48896759(-)	chrX:48895501-48896759(-)
ENSG00000101940	WDR13	chrX	+	48598716	48598957	48598750	48598957	48597957	48598037	1078	437477275483	65572236	4.2848e+23	3629224830291526	133	99	0.0810754	0.409293	0.833,0.862,0.903,0.909	0.898,0.925,0.901,0.882,0.888,0.892,0.868,0.888	-0.016	chrX:48598037-48598717(+)	chrX:48598037-48598751(+)
ENSG00000101940	WDR13	chrX	+	48599586	48599717	48599598	48599717	48599352	48599462	1079	373447229480	3171014	3.48369e+23	11173131439	111	99	0.505921	1	0.991,0.959,0.953,0.968	0.966,0.951,0.983,0.97,0.996,0.987,0.974,0.954	-0.005	chrX:48599462-48599587(+)	chrX:48599462-48599599(+)
ENSG00000114745	GORASP1	chr3	-	39098740	39098893	39098740	39098853	39099352	39099503	1086	266297109307	710118	2.832e+22	43144351	139	99	0.000401397	0.00711304	0.964,0.955,0.876,0.965	0.981,0.979,0.992,0.976,0.967,0.982,0.92,0.991	-0.033	chr3:39098893-39099353(-)	chr3:39098853-39099353(-)
ENSG00000114745	GORASP1	chr3	-	39100304	39100503	39100304	39100454	39100746	39100877	1087	13313155165	197518	1.37105e+19	14461581886	148	99	0.952619	1	0.824,0.926,0.88,0.86	0.867,0.946,0.868,0.854,0.889,0.822,0.786,0.907	0.005	chr3:39100503-39100747(-)	chr3:39100454-39100747(-)
ENSG00000114745	GORASP1	chr3	-	39100304	39100877	39100304	39100454	39101015	39101102	1090	17115764213	5361643	1.60125e+21	2026254512141817	198	99	0.637429	1	0.945,0.686,0.667,0.712	0.8,0.705,0.587,0.639,0.87,0.855,0.581,0.796	0.023	chr3:39100877-39101016(-)	chr3:39100454-39101016(-)
ENSG00000114745	GORASP1	chr3	-	39102677	39102999	39102677	39102881	39103472	39103553	1092	5511834108	56653575	7385404467702527	8.04649e+16	198	99	0.00030801	0.00573732	0.329,0.476,0.327,0.419	0.313,0.48,0.294,0.193,0.265,0.178,0.248,0.123	0.126	chr3:39102999-39103473(-)	chr3:39102881-39103473(-)
ENSG00000124357	NAGK	chr2	+	71072825	71073594	71073481	71073594	71072640	71072751	1098	2282924086	53037665191	1.56113e+22	3.32136e+22	198	99	0.928751	1	0.177,0.28,0.235,0.184	0.19,0.294,0.23,0.226,0.184,0.207,0.283,0.193	-0.007	chr2:71072751-71072826(+)	chr2:71072751-71073482(+)
ENSG00000124357	NAGK	chr2	+	71075554	71075642	71075561	71075642	71073481	71073594	1100	70460897258	7302	4.37154e+23	34666103	106	99	1	1	0.989,0.995,1.0,0.992	0.993,0.973,0.979,0.979,0.991,0.997,1.0,0.993	0.006	chr2:71073594-71075555(+)	chr2:71073594-71075562(+)
ENSG00000124357	NAGK	chr2	+	71077557	71077636	71077569	71077636	71076603	71076701	1101	744648152281	4301	5.04201e+23	40317143	111	99	1	1	0.994,0.995,1.0,0.996	0.991,1.0,0.99,0.997,0.989,0.997,0.985,0.994	0.003	chr2:71076701-71077558(+)	chr2:71076701-71077570(+)
ENSG00000153914	SREK1	chr5	+	66156064	66158932	66158808	66158932	66153462	66153596	1103	102252140100	341083280	1.97802e+21	4699561676271452	198	99	0.00209606	0.0267046	0.6,0.538,0.686,0.385	0.682,0.802,0.764,0.649,0.859,0.633,0.785,0.525	-0.16	chr5:66153596-66156065(+)	chr5:66153596-66158809(+)
ENSG00000153914	SREK1	chr5	+	66164607	66164897	66164782	66164897	66163791	66163922	1105	223662222303	888740150	3.6711e+23	1.15194e+19	198	99	0.237379	0.859375	0.559,0.792,0.735,0.502	0.615,0.739,0.751,0.663,0.252,0.403,0.676,0.483	0.074	chr5:66163922-66164608(+)	chr5:66163922-66164783(+)
ENSG00000153914	SREK1	chr5	+	66177513	66177658	66177516	66177658	66174945	66175041	1106	204388149339	38572730	3.11609e+23	6.31286e+17	102	99	0.077033	0.394544	0.839,0.869,0.843,0.916	0.827,0.822,0.839,0.792,0.864,0.909,0.905,0.881	0.012	chr5:66175041-66177514(+)	chr5:66175041-66177517(+)
ENSG00000182220	ATP6AP2	chrX	+	40597248	40597344	40597252	40597344	40591233	40591365	1108	12221384682881	2810	1.28512e+27	147100100	103	99	1	1	0.998,0.994,0.998,1.0	0.999,0.997,0.995,0.994,1.0,0.999,1.0,1.0	0	chrX:40591365-40597249(+)	chrX:40591365-40597253(+)
ENSG00000182220	ATP6AP2	chrX	+	40597526	40597664	40597528	40597664	40597248	40597344	1109	13481418724941	0	1.48314e+31	11000	101	99	1	1	1.0,1.0,1.0,1.0	1.0,1.0,1.0,0.999,0.999,1.0,1.0,1.0	0	chrX:40597344-40597527(+)	chrX:40597344-40597529(+)
ENSG00000182220	ATP6AP2	chrX	+	40598651	40598734	40598680	40598734	40597526	40597664	1110	1301	14611758906970	11100200	1.68917e+31	128	99	1	1	0.001,0.001,0.0,0.001	0.0,0.0,0.0,0.0,0.0,0.001,0.0,0.0	0.001	chrX:40597664-40598652(+)	chrX:40597664-40598681(+)
ENSG00000182220	ATP6AP2	chrX	+	40599591	40599741	40599606	40599741	40598680	40598734	1111	2081232812181405	300	1.99422e+31	1200000	114	99	1	1	1.0,0.999,1.0,1.0	1.0,0.999,0.999,1.0,1.0,1.0,1.0,1.0	0	chrX:40598734-40599592(+)	chrX:40598734-40599607(+)
ENSG00000182220	ATP6AP2	chrX	+	40599591	40599741	40599648	40599741	40598680	40598734	1112	2627295415371774	0	2.58128e+31	30300001	156	99	1	1	1.0,1.0,1.0,1.0	0.998,1.0,0.998,1.0,1.0,1.0,1.0,0.999	0.001	chrX:40598734-40599592(+)	chrX:40598734-40599649(+)
ENSG00000182220	ATP6AP2	chrX	+	40599606	40599741	40599648	40599741	40598680	40598734	1114	546629319369	0	5.87671e+23	30300001	141	99	1	1	1.0,1.0,1.0,1.0	0.993,1.0,0.993,1.0,1.0,1.0,1.0,0.996	0.002	chrX:40598734-40599607(+)	chrX:40598734-40599649(+)
ENSG00000182220	ATP6AP2	chrX	+	40600761	40600881	40600768	40600881	40599591	40599741	1115	14621579863982	1823	1.45414e+29	50781160	106	99	1	1	0.999,0.995,0.998,0.997	0.996,1.0,0.995,0.995,0.999,0.999,0.993,1.0	0	chrX:40599741-40600762(+)	chrX:40599741-40600769(+)
ENSG00000182220	ATP6AP2	chrX	+	40600761	40600881	40600781	40600881	40599591	40599741	1116	164317979851118	100	1.65916e+31	6	119	99	1	1	1.0,0.999,1.0,1.0	1.0,1.0,1.0,1.0,1.0,1.0,1.0,0.994	0.001	chrX:40599741-40600762(+)	chrX:40599741-40600782(+)
ENSG00000182220	ATP6AP2	chrX	+	40600768	40600881	40600781	40600881	40599591	40599741	1117	182226124139	100	2.10185e+23	6	112	99	1	1	1.0,0.995,1.0,1.0	1.0,1.0,1.0,1.0,1.0,1.0,1.0,0.98	0.001	chrX:40599741-40600769(+)	chrX:40599741-40600782(+)
ENSG00000182220	ATP6AP2	chrX	+	40605560	40606619	40605563	40606619	40600761	40600881	1118	14771475859957	61643	1.40114e+27	66554338	102	99	1	1	0.996,0.989,0.995,0.997	0.996,0.996,0.997,0.997,0.996,0.997,0.996,0.991	-0.001	chrX:40600881-40605561(+)	chrX:40600881-40605564(+)
ENSG00000068438	FTSJ1	chrX	+	48482402	48482506	48482408	48482506	48481631	48481715	1122	10713049194	7612145161	1.23946e+17	5.67929e+16	105	99	0.219187	0.813609	0.57,0.503,0.507,0.532	0.674,0.529,0.653,0.479,0.688,0.512,0.518,0.527	-0.044	chrX:48481715-48482403(+)	chrX:48481715-48482409(+)
ENSG00000068438	FTSJ1	chrX	+	48482402	48482506	48482419	48482506	48481631	48481715	1123	11714456218	10	1.32108e+22	10000000	116	99	1	1	1.0,1.0,0.98,1.0	0.991,1.0,1.0,1.0,1.0,1.0,1.0,1.0	-0.004	chrX:48481715-48482403(+)	chrX:48481715-48482420(+)
ENSG00000068438	FTSJ1	chrX	+	48482408	48482506	48482419	48482506	48481631	48481715	1124	8613552185	10	6.5924e+20	10000000	110	99	1	1	1.0,1.0,0.979,1.0	0.983,1.0,1.0,1.0,1.0,1.0,1.0,1.0	-0.003	chrX:48481715-48482409(+)	chrX:48481715-48482420(+)
ENSG00000237853	NFIA-AS1	chr1	-	61249947	61250128	61249947	61249981	61251284	61251369	1126	0	1004	3000	2210000	198	99	1	1	0.0,NA,NA,0.0	NA,0.0,0.0,0.0,1.0,NA,NA,NA	-0.25	chr1:61250128-61251285(-)	chr1:61249981-61251285(-)
ENSG00000114107	CEP70	chr3	-	138572858	138572932	138572858	138572914	138591853	138591956	1130	28542659	1005	25147342246432	11254222	117	99	0.715268	1	1.0,0.82,1.0,0.909	0.955,0.922,0.748,0.852,0.823,0.951,0.629,0.931	0.081	chr3:138572932-138591854(-)	chr3:138572914-138591854(-)
ENSG00000114107	CEP70	chr3	-	138572858	138572984	138572858	138572914	138591853	138591956	1131	2025847	1005	20228341933011	11254222	169	99	0.954047	1	1.0,0.594,1.0,0.846	0.921,0.928,0.701,0.799,0.736,0.906,0.0,0.763	0.141	chr3:138572984-138591854(-)	chr3:138572914-138591854(-)
ENSG00000114107	CEP70	chr3	-	138572858	138572984	138572858	138572932	138591853	138591956	1132	1616433	24452245	1418625123107	19105251544428	151	99	0.194954	0.750371	0.304,0.189,0.107,0.325	0.326,0.541,0.44,0.396,0.344,0.316,0.0,0.141	-0.082	chr3:138572984-138591854(-)	chr3:138572932-138591854(-)
ENSG00000120438	TCP1	chr6	-	159787742	159787902	159787742	159787871	159788057	159788143	1134	24622965	119211145241962	6069394125505356	9.50112e+27	130	99	0.019238	0.146136	0.015,0.041,0.04,0.025	0.046,0.045,0.043,0.024,0.02,0.029,0.039,0.052	-0.007	chr6:159787902-159788058(-)	chr6:159787871-159788058(-)
ENSG00000079432	CIC	chr19	+	42292565	42292859	42292568	42292859	42292299	42292466	1139	234417413230	50362118	3.17541e+23	45396643142714	102	99	0.447811	1	0.82,0.918,0.95,0.925	0.872,0.931,0.974,0.854,0.867,0.853,0.936,0.926	0.002	chr19:42292466-42292566(+)	chr19:42292466-42292569(+)
ENSG00000079432	CIC	chr19	+	42293934	42294089	42293937	42294089	42293591	42293836	1140	227447388255	14020824384	2.53634e+23	1.8639e+20	102	99	0.628154	1	0.611,0.676,0.608,0.747	0.569,0.612,0.676,0.664,0.631,0.702,0.849,0.673	-0.012	chr19:42293836-42293935(+)	chr19:42293836-42293938(+)
ENSG00000079432	CIC	chr19	+	42294574	42294735	42294603	42294735	42294172	42294304	1141	18485123	301449443250	3814233661213238	2.48591e+23	128	99	0.00413715	0.0443557	0.044,0.076,0.082,0.066	0.106,0.157,0.11,0.099,0.066,0.05,0.076,0.033	-0.02	chr19:42294304-42294575(+)	chr19:42294304-42294604(+)
ENSG00000135506	OS9	chr12	+	57716088	57716193	57716091	57716193	57715759	57715970	1145	575552225355	11331144324628	4.79256e+23	9.84591e+26	102	99	0.270365	0.934441	0.33,0.319,0.403,0.354	0.321,0.296,0.308,0.312,0.336,0.32,0.365,0.375	0.022	chr12:57715970-57716089(+)	chr12:57715970-57716092(+)
ENSG00000242612	DECR2	chr16	+	406684	406833	406735	406833	406345	406397	1146	2871146	892587	302016377232411	183152506263	150	99	0.0215594	0.160848	0.698,0.339,0.225,0.259	0.524,0.815,0.413,0.494,1.0,0.717,0.379,0.708	-0.251	chr16:406397-406685(+)	chr16:406397-406736(+)
ENSG00000242612	DECR2	chr16	+	410208	410367	410242	410367	407424	407560	1148	4101423	456249133	12136224330	5.87578e+16	133	99	0.0424882	0.259668	0.062,0.107,0.175,0.114	0.133,0.114,0.054,0.101,0.071,0.063,0.035,0.0	0.043	chr16:407560-410209(+)	chr16:407560-410243(+)
ENSG00000140157	NIPA2	chr15	+	22851638	22851870	22851708	22851870	22845145	22845267	1151	247339138338	101	1.84215e+22	0	169	99	1	1	1.0,0.995,1.0,0.995	1.0,1.0,1.0,1.0,1.0,1.0,1.0,1.0	-0.002	chr15:22845267-22851639(+)	chr15:22845267-22851709(+)
ENSG00000046651	OFD1	chrX	+	13752703	13753441	13753367	13753441	13751248	13751368	1153	167421880	899461138	6777856841343553	8.21268e+17	198	99	0.331221	1	0.484,0.183,0.129,0.225	0.29,0.234,0.347,0.227,0.414,0.347,0.255,0.296	-0.046	chrX:13751368-13752704(+)	chrX:13751368-13753368(+)
ENSG00000117676	RPS6KA1	chr1	+	26555150	26555221	26555183	26555221	26554595	26554738	1154	781635462658	7306	6.53948e+23	31022404	132	99	1	1	0.988,0.994,1.0,0.988	0.994,0.999,1.0,0.997,0.996,0.993,1.0,0.993	-0.004	chr1:26554738-26555151(+)	chr1:26554738-26555184(+)
ENSG00000005302	MSL3	chrX	+	11765466	11765729	11765469	11765729	11763779	11763938	1156	1111164094	200	1.07876e+19	1012000	102	99	1	1	1.0,0.983,1.0,1.0	1.0,0.988,1.0,0.992,0.985,1.0,1.0,1.0	0	chrX:11763938-11765467(+)	chrX:11763938-11765470(+)
ENSG00000005302	MSL3	chrX	+	11765466	11765729	11765521	11765729	11763779	11763938	1157	240317127229	0	2.72263e+23	2000000	154	99	1	1	1.0,1.0,1.0,1.0	1.0,0.988,1.0,1.0,1.0,1.0,1.0,1.0	0.002	chrX:11763938-11765467(+)	chrX:11763938-11765522(+)
ENSG00000005302	MSL3	chrX	+	11765469	11765729	11765521	11765729	11763779	11763938	1158	12920387135	0	1.65177e+22	2000000	151	99	1	1	1.0,1.0,1.0,1.0	1.0,0.983,1.0,1.0,1.0,1.0,1.0,1.0	0.002	chrX:11763938-11765470(+)	chrX:11763938-11765522(+)
ENSG00000005302	MSL3	chrX	+	11766960	11768682	11768572	11768682	11765466	11765729	1159	671014860	12823260123	1.13125e+18	1.72971e+22	198	99	0.977605	1	0.207,0.179,0.286,0.196	0.247,0.39,0.236,0.257,0.085,0.081,0.244,0.226	-0.004	chrX:11765729-11766961(+)	chrX:11765729-11768573(+)
ENSG00000005302	MSL3	chrX	+	11766960	11768682	11768574	11768682	11765466	11765729	1160	681024859	408	1.18132e+18	32410311	198	99	0.0864815	0.427972	1.0,0.927,1.0,0.787	0.952,0.97,0.901,0.984,1.0,0.833,0.974,0.975	-0.02	chrX:11765729-11766961(+)	chrX:11765729-11768575(+)
ENSG00000005302	MSL3	chrX	+	11768572	11768682	11768574	11768682	11765466	11765729	1161	12923460124	408	1.78104e+23	32410311	101	99	0.336731	1	1.0,0.983,1.0,0.938	0.983,0.981,0.966,0.994,1.0,0.982,0.991,0.993	-0.006	chrX:11765729-11768573(+)	chrX:11765729-11768575(+)
ENSG00000168944	CEP120	chr5	-	123389923	123390365	123389923	123390140	123391109	123391337	1163	152537	57694358	194232191117922	685521395990644	198	99	0.000883292	0.0134375	0.116,0.153,0.034,0.057	0.123,0.276,0.432,0.196,0.085,0.086,0.429,0.2	-0.138	chr5:123390365-123391110(-)	chr5:123390140-123391110(-)
ENSG00000114346	ECT2	chr3	+	172755294	172755374	172755297	172755374	172754508	172754660	1165	17172192242	11699	1.47216e+19	994170671	102	99	0.783094	1	0.938,0.921,0.954,0.963	0.941,0.959,0.956,0.929,1.0,0.955,0.931,0.986	-0.013	chr3:172754660-172755295(+)	chr3:172754660-172755298(+)
ENSG00000131828	PDHA1	chrX	+	19351259	19351407	19351280	19351407	19349936	19350110	1168	21211333	540406301795	271830201220523	5.30417e+23	120	99	0.768791	1	0.031,0.041,0.034,0.033	0.04,0.034,0.064,0.028,0.028,0.028,0.021,0.045	-0.001	chrX:19350110-19351260(+)	chrX:19350110-19351281(+)
ENSG00000167614	TTYH1	chr19	+	54436087	54436171	54436090	54436171	54435827	54435873	1171	200	1230	4300220	4100200	102	99	1	1	0.0,0.493,0.0,NA	NA,0.493,0.744,NA,NA,0.493,1.0,NA	-0.518	chr19:54435873-54436088(+)	chr19:54435873-54436091(+)
ENSG00000136010	ALDH1L2	chr12	-	105031768	105031934	105031768	105031890	105034299	105034398	1175	108815	110	3003151240	200	143	99	1	1	1.0,0.847,0.847,1.0	1.0,NA,NA,1.0,1.0,0.806,1.0,NA	-0.038	chr12:105031934-105034300(-)	chr12:105031890-105034300(-)
ENSG00000136010	ALDH1L2	chr12	-	105049907	105050707	105049907	105050058	105052089	105052217	1176	125	6013	2005001	710113110	198	99	1	1	0.0,1.0,0.5,0.455	0.0,0.5,NA,0.0,0.161,0.0,0.0,1.0	0.251	chr12:105050707-105052090(-)	chr12:105050058-105052090(-)
ENSG00000136010	ALDH1L2	chr12	-	105066567	105066669	105066567	105066665	105068718	105068884	1177	5305	200	3001171032	0	103	99	1	1	1.0,0.59,NA,1.0	1.0,NA,NA,1.0,1.0,1.0,1.0,1.0	-0.137	chr12:105066669-105068719(-)	chr12:105066665-105068719(-)
ENSG00000105983	LMBR1	chr7	-	156834477	156834595	156834477	156834575	156836812	156836885	1178	2604	1019417	1181122032	2120141089311	119	99	0.209007	0.787735	0.143,0.208,0.0,0.164	0.304,0.25,0.395,0.143,0.172,0.0,0.454,0.131	-0.102	chr7:156834595-156836813(-)	chr7:156834575-156836813(-)
ENSG00000164746	C7orf57	chr7	+	48052699	48052923	48052747	48052923	48049879	48049977	1179	2	0	0	10000	147	99	1	1	NA,NA,NA,1.0	NA,NA,NA,0.0,NA,NA,NA,NA	1	chr7:48049977-48052700(+)	chr7:48049977-48052748(+)
ENSG00000055609	KMT2C	chr7	-	152156204	152156346	152156204	152156274	152157760	152157925	1180	8012064106	9362611	5.28982e+16	21734860961611	171	99	0.18646	0.732602	0.837,0.659,0.588,0.848	0.589,0.414,0.497,0.621,0.826,0.899,0.224,0.853	0.118	chr7:152156346-152157761(-)	chr7:152156274-152157761(-)
ENSG00000055609	KMT2C	chr7	-	152330600	152330742	152330600	152330739	152358586	152358675	1182	11282129	54895269	19411730531016	6.02088e+17	102	99	0.0391209	0.244652	0.165,0.234,0.282,0.29	0.235,0.161,0.18,0.179,0.188,0.053,0.251,0.248	0.056	chr7:152330742-152358587(-)	chr7:152330739-152358587(-)
ENSG00000178234	GALNT11	chr7	+	152100797	152100921	152100824	152100921	152094189	152094522	1184	971291670	0	6222565273953753	4000	126	99	1	1	1.0,1.0,1.0,1.0	1.0,1.0,1.0,1.0,0.935,1.0,1.0,1.0	0.008	chr7:152094522-152100798(+)	chr7:152094522-152100825(+)
ENSG00000213199	ASIC3	chr7	+	151052553	151052754	151052646	151052754	151052415	151052474	1186	111949	2200	2279133200	4000002	192	99	1	1	0.739,0.83,1.0,1.0	1.0,0.474,1.0,1.0,1.0,1.0,NA,0.0	0.11	chr7:151052474-151052554(+)	chr7:151052474-151052647(+)
ENSG00000133624	ZNF767P	chr7	-	149552800	149553016	149552800	149553013	149558607	149558839	1188	352547	6111	2586221326315	95071411	102	99	0.140645	0.604801	0.85,0.96,0.795,0.872	0.729,0.608,1.0,0.753,0.927,0.863,0.744,0.936	0.049	chr7:149553016-149558608(-)	chr7:149553013-149558608(-)
ENSG00000284922	AP000812.5	chr11	+	72105935	72106210	72106055	72106210	72104963	72105012	1192	2000	1000	10400000	1000	198	99	1	1	0.5,NA,NA,NA	1.0,NA,1.0,NA,0.0,NA,NA,NA	-0.167	chr11:72105012-72105936(+)	chr11:72105012-72106056(+)
ENSG00000197448	GSTK1	chr7	+	143264547	143265092	143264991	143265092	143264085	143264167	1193	157518907051175	2263	1.89097e+30	35411448	198	99	1	1	0.997,0.998,0.983,0.995	0.997,0.99,0.993,0.999,0.999,0.997,0.994,0.988	-0.001	chr7:143264167-143264548(+)	chr7:143264167-143264992(+)
ENSG00000106123	EPHB6	chr7	+	142861999	142862133	142862016	142862133	142861051	142861186	1195	3	10504	240000	150000512	116	99	1	1	0.0,0.0,NA,0.39	0.0,0.0,1.0,1.0,NA,NA,0.0,0.0	-0.203	chr7:142861186-142862000(+)	chr7:142861186-142862017(+)
ENSG00000106123	EPHB6	chr7	+	142863126	142863327	142863130	142863327	142862755	142862833	1196	3927332	0	144252816111213	2000100	103	99	1	1	1.0,1.0,1.0,1.0	1.0,0.658,1.0,1.0,1.0,0.914,1.0,1.0	0.054	chr7:142862833-142863127(+)	chr7:142862833-142863131(+)
ENSG00000106123	EPHB6	chr7	+	142866905	142867068	142866940	142867068	142866480	142866605	1198	2310333136	7002	2.24317e+17	10403300	134	99	0.248327	0.884934	0.708,1.0,1.0,0.98	0.942,1.0,0.969,1.0,0.496,0.968,1.0,1.0	0	chr7:142866605-142866906(+)	chr7:142866605-142866941(+)
ENSG00000106123	EPHB6	chr7	+	142870529	142870685	142870590	142870685	142870213	142870407	1199	13512623147	1209	1.64522e+22	63620572	160	99	0.614603	1	0.988,0.975,1.0,0.91	0.944,0.915,0.955,0.979,1.0,0.968,0.916,0.973	0.012	chr7:142870407-142870530(+)	chr7:142870407-142870591(+)
ENSG00000131725	WDR44	chrX	+	118443559	118443687	118443583	118443687	118442564	118442680	1200	931065166	3400	6880629884647970	11530010	123	99	0.742122	1	0.961,0.955,1.0,1.0	0.982,0.985,0.909,0.963,1.0,1.0,0.985,1.0	0.001	chrX:118442680-118443560(+)	chrX:118442680-118443584(+)
ENSG00000255152	MSH5-SAPCD1	chr6	+	31761749	31761865	31761817	31761865	31761471	31761615	1203	1368726	1412191148	3114201112410	1.1247e+16	167	99	0.0593438	0.330475	0.355,0.25,0.044,0.094	1.0,0.055,0.049,0.107,0.043,0.109,0.023,0.062	0.005	chr6:31761615-31761750(+)	chr6:31761615-31761818(+)
ENSG00000102103	PQBP1	chrX	+	48902218	48902517	48902232	48902517	48901929	48902042	1208	1118811	493581232724	1417103015183121	6.27363e+23	113	99	0.00234287	0.0289664	0.019,0.026,0.029,0.013	0.019,0.039,0.034,0.034,0.029,0.021,0.064,0.043	-0.014	chrX:48902042-48902219(+)	chrX:48902042-48902233(+)
ENSG00000102103	PQBP1	chrX	+	48902232	48902795	48902731	48902795	48901929	48902042	1209	527686288800	136289155210	6.82482e+23	7.42221e+20	198	99	0.103327	0.486591	0.66,0.543,0.482,0.656	0.822,0.521,0.498,0.551,0.848,0.787,0.435,0.771	-0.069	chrX:48902042-48902233(+)	chrX:48902042-48902732(+)
ENSG00000064393	HIPK2	chr7	-	139614285	139614493	139614285	139614412	139620400	139620563	1211	212329105126	70582889	1.01515e+17	501249382926873	180	99	0.0727275	0.380068	0.625,0.757,0.673,0.438	0.526,0.7,0.35,0.616,0.437,0.64,0.325,0.451	0.118	chr7:139614493-139620401(-)	chr7:139614412-139620401(-)
ENSG00000116698	SMG7	chr1	+	183517625	183517820	183517687	183517820	183515873	183515991	1212	19301457	244387191314	171011111913021	3.35488e+22	161	99	1.8157e-08	1.46397e-06	0.046,0.045,0.043,0.1	0.03,0.012,0.031,0.012,0.071,0.029,0.0,0.058	0.028	chr1:183515991-183517626(+)	chr1:183515991-183517688(+)
ENSG00000120539	MASTL	chr10	+	27173117	27173259	27173120	27173259	27169943	27171083	1221	34453387	47372168	4471349916328146	7.57435e+16	102	99	0.455806	1	0.412,0.541,0.604,0.554	0.363,0.482,0.485,0.462,0.357,0.393,0.698,0.632	0.044	chr10:27171083-27173118(+)	chr10:27171083-27173121(+)
ENSG00000126351	THRA	chr17	+	40093019	40093867	40093136	40093867	40089205	40089333	1222	23128558238	1822512	2.06249e+23	331819121021511	198	99	0.881653	1	0.865,0.866,0.853,0.908	0.757,0.874,0.825,0.925,0.881,0.977,0.835,0.906	0	chr17:40089333-40093020(+)	chr17:40089333-40093137(+)
ENSG00000198301	SDAD1	chr4	-	75981371	75981514	75981371	75981470	75981932	75982037	1223	63311	595219100	63020302	601837623369754	143	99	0.00274449	0.0324525	0.066,0.038,0.099,0.071	0.065,0.103,0.0,0.022,0.0,0.029,0.0,0.025	0.038	chr4:75981514-75981933(-)	chr4:75981470-75981933(-)
ENSG00000198301	SDAD1	chr4	-	75981371	75981545	75981371	75981470	75981932	75982037	1224	139624	595219100	153116191506	601837623369754	174	99	0.722399	1	0.111,0.09,0.152,0.12	0.125,0.087,0.015,0.128,0.247,0.11,0.0,0.059	0.022	chr4:75981545-75981933(-)	chr4:75981470-75981933(-)
ENSG00000169016	E2F6	chr2	-	11453581	11453798	11453581	11453722	11457178	11457233	1229	9014043125	0	6.96667e+16	10000000	175	99	1	1	1.0,1.0,1.0,1.0	0.975,1.0,1.0,1.0,1.0,1.0,1.0,1.0	0.003	chr2:11453798-11457179(-)	chr2:11453722-11457179(-)
ENSG00000150967	ABCB9	chr12	-	122928999	122930180	122928999	122930171	122932191	122932328	1230	3	76524	10200	85318314177	108	99	1	1	0.0,0.0,0.0,0.103	0.0,0.0,0.0,0.048,0.0,0.116,0.0,0.0	0.005	chr12:122930180-122932192(-)	chr12:122930171-122932192(-)
ENSG00000150967	ABCB9	chr12	-	122948623	122948829	122948623	122948708	122949787	122949904	1231	142427109	0	158775263866	100200	198	99	1	1	1.0,1.0,1.0,1.0	1.0,1.0,0.975,1.0,1.0,0.905,1.0,1.0	0.015	chr12:122948829-122949788(-)	chr12:122948708-122949788(-)
ENSG00000150967	ABCB9	chr12	-	122949787	122949918	122949787	122949904	122950450	122950565	1232	5121552	5014	11221941793	33440102	113	99	0.82827	1	1.0,0.678,1.0,0.765	0.763,0.369,0.821,0.663,1.0,0.937,1.0,0.568	0.096	chr12:122949918-122950451(-)	chr12:122949904-122950451(-)
ENSG00000170190	SLC16A5	chr17	+	75089113	75089304	75089150	75089304	75087959	75088044	1236	60381325	35613623	732547541845854	583154431846760	136	99	0.412126	1	0.555,0.312,0.208,0.442	0.478,0.37,0.388,0.478,0.421,0.416,0.454,0.396	-0.046	chr17:75088044-75089114(+)	chr17:75088044-75089151(+)
ENSG00000128604	IRF5	chr7	+	128947229	128947535	128947277	128947535	128947022	128947056	1238	89752153	1181094766	5.93725e+19	7.47741e+18	147	99	0.700482	1	0.337,0.317,0.231,0.351	0.349,0.244,0.291,0.347,0.44,0.343,0.126,0.504	-0.021	chr7:128947056-128947230(+)	chr7:128947056-128947278(+)
ENSG00000122952	ZWINT	chr10	-	56358555	56358724	56358555	56358687	56358804	56358947	1242	9266274421384	58392652	7.16501e+23	3419143813142513	136	99	0.00344317	0.0385199	0.921,0.921,0.925,0.951	0.939,0.95,0.95,0.949,0.963,0.973,0.928,0.96	-0.022	chr10:56358724-56358805(-)	chr10:56358687-56358805(-)
ENSG00000102225	CDK16	chrX	+	47227159	47227223	47227180	47227223	47226993	47227099	1245	28541839	392732284590	344738568222722	5.43103e+25	120	99	0.115655	0.52776	0.056,0.057,0.05,0.052	0.049,0.036,0.068,0.04,0.04,0.049,0.04,0.047	0.008	chrX:47227099-47227160(+)	chrX:47227099-47227181(+)
ENSG00000154217	PITPNC1	chr17	+	67578183	67578257	67578185	67578257	67552256	67552345	1248	20	100	0	1000000	101	99	1	1	NA,0.0,1.0,NA	NA,0.0,NA,NA,NA,NA,NA,NA	0.5	chr17:67552345-67578184(+)	chr17:67552345-67578186(+)
ENSG00000008311	AASS	chr7	-	122079596	122079712	122079596	122079690	122081499	122081595	1250	183839	0	502176567	10000	121	99	1	1	1.0,1.0,1.0,1.0	1.0,NA,1.0,0.851,1.0,1.0,1.0,1.0	0.021	chr7:122079712-122081500(-)	chr7:122079690-122081500(-)
ENSG00000078674	PCM1	chr8	+	17957536	17957775	17957539	17957775	17957263	17957421	1251	33772238	146194164262	1831253712332328	1.65259e+22	102	99	0.0468689	0.279994	0.18,0.278,0.115,0.123	0.096,0.104,0.133,0.129,0.092,0.141,0.234,0.174	0.036	chr8:17957421-17957537(+)	chr8:17957421-17957540(+)
ENSG00000196419	XRCC6	chr22	+	41636112	41636251	41636235	41636251	41628117	41628230	1258	3849458414804997	1100	3.98124e+31	10000	198	99	1	1	0.999,1.0,1.0,1.0	1.0,1.0,1.0,1.0,1.0,1.0,1.0,1.0	0	chr22:41628230-41636113(+)	chr22:41628230-41636236(+)
ENSG00000135241	PNPLA8	chr7	-	108514435	108515574	108514435	108515447	108521475	108521521	1274	7431462393845	591692756	6.06172e+25	6.52927e+17	198	99	0.0230455	0.16914	0.863,0.812,0.879,0.883	0.823,0.746,0.857,0.859,0.96,0.772,0.735,0.765	0.045	chr7:108515574-108521476(-)	chr7:108515447-108521476(-)
ENSG00000091140	DLD	chr7	+	107904862	107905058	107904957	107905058	107903477	107903547	1276	42823730	361510307441	617256993242137	3.8222e+23	194	99	0.668152	1	0.056,0.076,0.058,0.034	0.075,0.143,0.059,0.074,0.005,0.037,0.031,0.062	-0.005	chr7:107903547-107904863(+)	chr7:107903547-107904958(+)
ENSG00000091140	DLD	chr7	+	107906266	107906368	107906270	107906368	107905360	107905504	1278	446590379502	643	4.11335e+23	203110000	103	99	1	1	1.0,0.99,0.989,0.994	0.995,1.0,0.994,0.985,1.0,1.0,1.0,1.0	-0.004	chr7:107905504-107906267(+)	chr7:107905504-107906271(+)
ENSG00000135249	RINT1	chr7	+	105536564	105536749	105536657	105536749	105532823	105532869	1285	8410726134	11210	7750247991874034	1066202703214	192	99	3.64574e-05	0.000975193	0.977,0.821,0.931,1.0	0.799,0.281,0.382,0.601,1.0,0.937,0.912,0.556	0.249	chr7:105532869-105536565(+)	chr7:105532869-105536658(+)
ENSG00000135249	RINT1	chr7	+	105542407	105542649	105542491	105542649	105536564	105536612	1287	901015285	10	7.91428e+17	0	183	99	1	1	1.0,1.0,0.966,1.0	1.0,1.0,1.0,1.0,1.0,1.0,1.0,1.0	-0.008	chr7:105536612-105542408(+)	chr7:105536612-105542492(+)
ENSG00000091127	PUS7	chr7	-	105508114	105508544	105508114	105508520	105522051	105522258	1288	2225256	114219	391022171749318	1202692212	123	99	0.68266	1	0.947,0.59,0.446,0.703	0.723,1.0,0.899,0.695,0.603,0.642,0.707,0.879	-0.097	chr7:105508544-105522052(-)	chr7:105508520-105522052(-)
ENSG00000073111	MCM2	chr3	+	127604876	127605156	127604895	127605156	127604607	127604783	1290	24473396	7725205421275	51322676261321	7.27514e+23	118	99	1	1	0.025,0.07,0.049,0.059	0.056,0.05,0.054,0.084,0.005,0.012,0.084,0.071	-0.001	chr3:127604783-127604877(+)	chr3:127604783-127604896(+)
ENSG00000105419	MEIS3	chr19	-	47407351	47407566	47407351	47407428	47409098	47409247	1291	2	12462	800	12710	198	99	1	1	0.0,0.0,0.0,0.333	NA,NA,NA,0.0,0.0,0.364,0.0,NA	-0.008	chr19:47407566-47409099(-)	chr19:47407428-47409099(-)
ENSG00000105419	MEIS3	chr19	-	47414716	47414866	47414716	47414815	47415050	47415101	1292	2002	2030	30	1000	150	99	1	1	0.398,NA,0.0,1.0	NA,NA,NA,NA,0.0,NA,1.0,NA	-0.034	chr19:47414866-47415051(-)	chr19:47414815-47415051(-)
ENSG00000152292	SH2D6	chr2	+	85422429	85422490	85422436	85422490	85422202	85422314	1293	1000	1000	140	0	106	99	1	1	0.483,NA,NA,NA	NA,NA,NA,NA,NA,1.0,1.0,NA	-0.517	chr2:85422314-85422430(+)	chr2:85422314-85422437(+)
ENSG00000152292	SH2D6	chr2	+	85436810	85437027	85436836	85437027	85436465	85436594	1294	400	210	2	102000	125	99	1	1	NA,0.613,0.0,NA	NA,NA,0.0,NA,0.0,NA,NA,1.0	-0.027	chr2:85436594-85436811(+)	chr2:85436594-85436837(+)
ENSG00000160961	ZNF333	chr19	+	14714737	14715470	14715381	14715470	14706685	14706773	1296	810712	56593234	588810402	382621404545832	198	99	0.419859	1	0.067,0.078,0.099,0.15	0.062,0.133,0.16,0.091,0.1,0.043,0.0,0.03	0.021	chr19:14706773-14714738(+)	chr19:14706773-14715382(+)
ENSG00000257923	CUX1	chr7	+	102178468	102178657	102178474	102178657	102170445	102170550	1299	418352181350	911185099	3.50271e+23	1.02787e+17	105	99	0.203736	0.773813	0.812,0.738,0.773,0.769	0.764,0.766,0.815,0.742,0.821,0.806,0.827,0.859	-0.027	chr7:102170550-102178469(+)	chr7:102170550-102178475(+)
ENSG00000257923	CUX1	chr7	+	102196633	102197305	102196939	102197305	102195506	102195603	1300	152319129176	31138	1.84158e+21	54941311122	198	99	0.0136947	0.112344	0.962,0.935,0.956,0.917	0.948,0.952,0.888,0.966,0.735,0.864,0.949,0.819	0.052	chr7:102195603-102196634(+)	chr7:102195603-102196940(+)
ENSG00000102878	HSF4	chr16	+	67166319	67166395	67166323	67166395	67165945	67166011	1305	1401	0	230140102	1000	103	99	1	1	NA,1.0,NA,1.0	1.0,1.0,NA,1.0,0.0,1.0,NA,1.0	0.167	chr16:67166011-67166320(+)	chr16:67166011-67166324(+)
ENSG00000102878	HSF4	chr16	+	67167460	67167599	67167474	67167599	67167119	67167222	1309	3612	8171211	622102262	7233306242010	113	99	0.793862	1	0.247,0.236,0.068,0.137	0.429,0.071,0.369,0.226,0.226,0.068,0.208,0.149	-0.046	chr16:67167222-67167461(+)	chr16:67167222-67167475(+)
ENSG00000102878	HSF4	chr16	+	67167719	67167947	67167823	67167947	67167474	67167599	1310	92937	7501114	24321101318	2532182312412325	198	99	0.0250473	0.178832	0.391,0.225,0.12,0.2	0.038,0.059,0.077,0.313,0.294,0.137,0.021,0.138	0.099	chr16:67167599-67167720(+)	chr16:67167599-67167824(+)
ENSG00000248636	AC002070.1	chr12	-	119387990	119388328	119387990	119388267	119553547	119553645	1318	101	1000	40022	0	160	99	1	1	0.0,1.0,NA,1.0	NA,NA,NA,1.0,NA,NA,1.0,1.0	-0.333	chr12:119388328-119553548(-)	chr12:119388267-119553548(-)
ENSG00000066923	STAG3	chr7	+	100211434	100211539	100211437	100211539	100211010	100211185	1319	41641	1628	143110473	16923814	102	99	0.609651	1	0.795,0.721,0.66,0.108	0.493,0.393,0.77,0.327,0.0,0.327,0.872,0.421	0.121	chr7:100211185-100211435(+)	chr7:100211185-100211438(+)
ENSG00000213420	GPC2	chr7	-	100171778	100171959	100171778	100171925	100172086	100172217	1320	200	20421112	100000	13262613112646	133	99	1	1	0.0,0.034,0.0,0.0	0.0,0.0,0.028,0.0,0.0,0.0,0.0,0.0	0.005	chr7:100171959-100172087(-)	chr7:100171925-100172087(-)
ENSG00000166997	CNPY4	chr7	+	100124431	100124631	100124513	100124631	100122783	100122906	1321	146723	4559983	16245136604	631110232542435	181	99	0.543273	1	0.145,0.053,0.298,0.132	0.122,0.544,0.215,0.236,0.116,0.072,0.0,0.059	-0.014	chr7:100122906-100124432(+)	chr7:100122906-100124514(+)
ENSG00000228474	OST4	chr2	-	27070471	27070742	27070471	27070721	27071325	27071463	1324	39541948	4588471225235291	1820182814351732	3.43235e+31	120	99	1	1	0.007,0.009,0.006,0.007	0.004,0.005,0.006,0.006,0.004,0.007,0.004,0.008	0.002	chr2:27070742-27071326(-)	chr2:27070721-27071326(-)
ENSG00000106258	CYP3A5	chr7	-	99672579	99672915	99672579	99672679	99674532	99674585	1327	1	20	0	300	198	99	1	1	NA,NA,0.0,1.0	NA,NA,NA,NA,NA,0.0,NA,NA	0.5	chr7:99672915-99674533(-)	chr7:99672679-99674533(-)
ENSG00000106258	CYP3A5	chr7	-	99676114	99676576	99676114	99676208	99679825	99679996	1329	2001	30	4010200	2000000	198	99	1	1	1.0,NA,0.0,1.0	NA,0.5,NA,1.0,NA,1.0,NA,NA	-0.167	chr7:99676576-99679826(-)	chr7:99676208-99679826(-)
ENSG00000129255	MPDU1	chr17	+	7585694	7585797	7585731	7585797	7583859	7583965	1332	1081624	7035974211162	84812451016254	6.63761e+23	136	99	0.00039156	0.00698251	0.01,0.01,0.027,0.015	0.009,0.044,0.017,0.035,0.019,0.018,0.04,0.009	-0.008	chr17:7583965-7585695(+)	chr17:7583965-7585732(+)
ENSG00000129255	MPDU1	chr17	+	7585945	7586078	7585950	7586078	7585731	7585797	1333	454396311891	34332646	5.78478e+23	2547224724295411	104	99	0.472174	1	0.927,0.92,0.919,0.949	0.957,0.906,0.944,0.93,0.947,0.96,0.889,0.969	-0.009	chr17:7585797-7585946(+)	chr17:7585797-7585951(+)
ENSG00000129255	MPDU1	chr17	+	7586655	7586777	7586691	7586777	7585945	7586078	1336	868568153	6225123531181	8.87032e+16	5.90567e+23	135	99	0.0291302	0.198324	0.092,0.109,0.124,0.087	0.099,0.083,0.051,0.095,0.078,0.076,0.083,0.093	0.021	chr17:7586078-7586656(+)	chr17:7586078-7586692(+)
ENSG00000129255	MPDU1	chr17	+	7586691	7587271	7587160	7587271	7585945	7586078	1337	7216194561306	22112	6.78719e+23	28170400	198	99	1	1	0.994,0.994,0.996,0.982	0.994,0.978,0.996,0.985,1.0,0.991,1.0,1.0	-0.001	chr17:7586078-7586692(+)	chr17:7586078-7587161(+)
ENSG00000160917	CPSF4	chr7	+	99453965	99454136	99454040	99454136	99452367	99452440	1339	13319990161	555923178	1.09132e+23	6.42627e+16	174	99	0.973771	1	0.579,0.657,0.69,0.34	0.492,0.743,0.697,0.595,0.463,0.467,0.588,0.457	0.004	chr7:99452440-99453966(+)	chr7:99452440-99454041(+)
ENSG00000160917	CPSF4	chr7	+	99453965	99454136	99454043	99454136	99452367	99452440	1340	14020693173	2221345	1.19133e+23	22515332434922	177	99	0.978278	1	0.781,0.846,0.945,0.683	0.752,0.937,0.805,0.781,0.767,0.765,0.904,0.766	0.004	chr7:99452440-99453966(+)	chr7:99452440-99454044(+)
ENSG00000160917	CPSF4	chr7	+	99454040	99454136	99454043	99454136	99452367	99452440	1341	626626190	2221345	7.42733e+16	22515332434922	102	99	0.918225	1	0.732,0.753,0.894,0.804	0.766,0.84,0.674,0.728,0.795,0.792,0.87,0.799	0.013	chr7:99452440-99454041(+)	chr7:99452440-99454044(+)
ENSG00000130429	ARPC1B	chr7	+	99376432	99376574	99376443	99376574	99374729	99374781	1344	520	4610	51110113	30111003	110	99	1	1	0.0,0.429,0.643,NA	0.6,1.0,0.474,0.474,0.0,1.0,1.0,0.474	-0.27	chr7:99374781-99376433(+)	chr7:99374781-99376444(+)
ENSG00000130429	ARPC1B	chr7	+	99377337	99377439	99377357	99377439	99374729	99374781	1345	156923962	1441954483	1.43679e+20	1.00381e+18	119	99	1.1764e-06	5.22801e-05	0.474,0.282,0.424,0.383	0.543,0.595,0.416,0.496,0.717,0.665,0.747,0.755	-0.226	chr7:99374781-99377338(+)	chr7:99374781-99377358(+)
ENSG00000130429	ARPC1B	chr7	+	99394028	99394119	99394032	99394119	99392670	99392876	1348	5343580610152082	531162630	4.52219e+31	4334424768385368	103	99	0.700409	1	0.99,0.98,0.974,0.985	0.99,0.981,0.984,0.988,0.984,0.99,0.965,0.982	-0.001	chr7:99392876-99394029(+)	chr7:99392876-99394033(+)
ENSG00000078177	N4BP2	chr4	+	40142672	40142861	40142723	40142861	40136943	40137082	1349	591517975	152079	1.28861e+18	10562135115	150	99	0.0248874	0.17861	0.722,0.833,0.882,0.846	0.894,0.919,0.925,0.864,0.902,0.901,0.97,0.744	-0.069	chr4:40137082-40142673(+)	chr4:40137082-40142724(+)
ENSG00000070669	ASNS	chr7	-	97854579	97854754	97854579	97854680	97855352	97855459	1350	45332340	40014096463	1524141926211613	6.9424e+16	173	99	6.6442e-05	0.00157563	0.06,0.119,0.121,0.047	0.111,0.246,0.17,0.163,0.142,0.137,0.071,0.071	-0.052	chr7:97854754-97855353(-)	chr7:97854680-97855353(-)
ENSG00000070669	ASNS	chr7	-	97868907	97869179	97868907	97869105	97869777	97869813	1352	739294198894	19583	1.0378e+20	63712921	173	99	0.167531	0.680619	0.957,0.971,0.934,0.994	0.908,0.936,0.887,0.981,0.986,0.909,0.974,0.989	0.018	chr7:97869179-97869778(-)	chr7:97869105-97869778(-)
ENSG00000198203	SULT1C2	chr2	+	108300795	108300935	108300837	108300935	108294228	108294354	1353	0	5200	10000	300	141	99	1	1	0.0,0.0,NA,NA	NA,NA,NA,1.0,NA,0.0,NA,NA	-0.5	chr2:108294354-108300796(+)	chr2:108294354-108300838(+)
ENSG00000127990	SGCE	chr7	-	94623324	94624249	94623324	94623397	94628201	94628359	1367	0	113	2000000	210	198	99	1	1	NA,0.0,0.0,0.0	NA,1.0,NA,NA,NA,0.0,0.0,NA	-0.333	chr7:94624249-94628202(-)	chr7:94623397-94628202(-)
ENSG00000140443	IGF1R	chr15	+	98929557	98929660	98929560	98929660	98924524	98924684	1372	61981136	441222	4124535135191771	102292142019	102	99	0.845144	1	0.574,0.888,0.842,0.946	0.799,0.921,0.639,0.702,0.895,0.902,1.0,0.784	-0.018	chr15:98924684-98929558(+)	chr15:98924684-98929561(+)
ENSG00000075303	SLC25A40	chr7	-	87856291	87856389	87856291	87856351	87858630	87858751	1373	1918613	228140155105	1921481881224	1.75287e+20	137	99	0.141414	0.606491	0.057,0.085,0.027,0.082	0.073,0.049,0.133,0.033,0.063,0.047,0.258,0.123	-0.035	chr7:87856389-87858631(-)	chr7:87856351-87858631(-)
ENSG00000172663	TMEM134	chr11	-	67465055	67465267	67465055	67465100	67467311	67467388	1375	40613039	1011622274	3825143420382038	1.07247e+18	198	99	0.0471469	0.280989	0.165,0.158,0.405,0.209	0.151,0.342,0.093,0.148,0.109,0.156,0.127,0.154	0.074	chr11:67465267-67467312(-)	chr11:67465100-67467312(-)
ENSG00000172663	TMEM134	chr11	-	67467500	67467590	67467500	67467563	67468016	67468092	1376	44831749	31034	5216203836824157	117982201	126	99	0.969495	1	0.92,0.867,0.817,0.906	0.788,0.642,0.636,0.789,0.934,0.97,1.0,0.978	0.035	chr11:67467590-67468017(-)	chr11:67467563-67468017(-)
ENSG00000172663	TMEM134	chr11	-	67467500	67467590	67467500	67467563	67468027	67468092	1377	9915751110	25411213	1.41697e+18	3013172117291721	126	99	0.813647	1	0.757,0.751,0.77,0.869	0.787,0.807,0.764,0.771,0.756,0.783,0.714,0.805	0.013	chr11:67467590-67468028(-)	chr11:67467563-67468028(-)
ENSG00000019991	HGF	chr7	-	81752119	81752262	81752119	81752247	81757188	81757303	1381	26431822	15432423	288134393721332	242101515681816	114	99	0.0370923	0.235886	0.601,0.465,0.394,0.454	0.503,0.776,0.53,0.713,0.843,0.479,0.385,0.635	-0.13	chr7:81752262-81757189(-)	chr7:81752247-81757189(-)
ENSG00000132793	LPIN3	chr20	+	41349088	41349172	41349091	41349172	41348618	41348887	1383	1003	1000	100	2000200	102	99	1	1	0.493,NA,NA,1.0	NA,0.0,NA,NA,NA,0.327,NA,NA	0.583	chr20:41348887-41349089(+)	chr20:41348887-41349092(+)
ENSG00000048140	TSPAN17	chr5	+	176652742	176652913	176652778	176652913	176651753	176651900	1385	3232313921216	2013	6.53581e+23	40100130	135	99	1	1	1.0,0.988,1.0,0.986	0.992,1.0,0.998,1.0,1.0,0.998,0.993,1.0	-0.004	chr5:176651900-176652743(+)	chr5:176651900-176652779(+)
ENSG00000048140	TSPAN17	chr5	+	176652742	176652913	176652811	176652913	176651753	176651900	1386	4313135451679	6511101	8.74796e+25	12562314424713	168	99	0.00315886	0.0360153	0.977,0.974,0.967,0.907	0.977,0.893,0.963,0.98,0.98,0.951,0.985,0.949	-0.003	chr5:176651900-176652743(+)	chr5:176651900-176652812(+)
ENSG00000048140	TSPAN17	chr5	+	176652778	176652913	176652811	176652913	176651753	176651900	1388	10884153476	6511101	2.25216e+21	12562314424713	132	99	0.359168	1	0.931,0.926,0.913,0.779	0.934,0.743,0.89,0.944,0.929,0.825,0.958,0.808	0.008	chr5:176651900-176652779(+)	chr5:176651900-176652812(+)
ENSG00000147274	RBMX	chrX	-	136877914	136878086	136877914	136877964	136879016	136879123	1390	2880383018734287	3431	3.07223e+31	41420201	198	99	1	1	0.998,0.998,0.997,1.0	0.997,0.999,0.995,0.999,1.0,0.998,1.0,0.999	0	chrX:136878086-136879017(-)	chrX:136877964-136879017(-)
ENSG00000147274	RBMX	chrX	-	136879016	136879158	136879016	136879123	136879318	136879453	1391	39581364	161418629102203	474224701233149	1.64613e+26	134	99	0.778477	1	0.018,0.022,0.01,0.021	0.021,0.024,0.019,0.018,0.017,0.025,0.019,0.011	-0.002	chrX:136879158-136879319(-)	chrX:136879123-136879319(-)
ENSG00000130726	TRIM28	chr19	+	58547791	58547906	58547801	58547906	58547596	58547713	1393	186129888673679	2335	1.93816e+31	311110104	109	99	1	1	0.999,0.999,0.996,0.999	0.998,0.992,0.999,1.0,1.0,0.999,1.0,0.997	0	chr19:58547713-58547792(+)	chr19:58547713-58547802(+)
ENSG00000130726	TRIM28	chr19	+	58548861	58548910	58548885	58548910	58548739	58548776	1395	175126207923259	1033567	1.82714e+31	142215313202721	123	99	0.572375	1	0.993,0.985,0.992,0.975	0.991,0.981,0.982,0.985,0.997,0.987,0.974,0.98	0.002	chr19:58548776-58548862(+)	chr19:58548776-58548886(+)
ENSG00000009950	MLXIPL	chr7	-	73596363	73596789	73596363	73596479	73596864	73596932	1399	20	0	561140000	1	198	99	1	1	NA,NA,1.0,NA	1.0,1.0,1.0,1.0,NA,NA,NA,0.0	0.2	chr7:73596789-73596865(-)	chr7:73596479-73596865(-)
ENSG00000107186	MPDZ	chr9	-	13121738	13121954	13121738	13121932	13122086	13122170	1401	1000	6021	0	202	121	99	1	1	0.12,NA,0.0,0.0	NA,NA,NA,NA,NA,0.0,NA,0.0	0.04	chr9:13121954-13122087(-)	chr9:13121932-13122087(-)
ENSG00000173559	NABP1	chr2	+	191683289	191683804	191683728	191683804	191682491	191682595	1403	10539	50321015	624221298611	122412152518042	198	99	0.0092902	0.0836266	0.091,0.072,0.13,0.231	0.2,0.333,0.077,0.412,0.367,0.182,1.0,0.116	-0.205	chr2:191682595-191683290(+)	chr2:191682595-191683729(+)
ENSG00000105609	LILRB5	chr19	-	54254017	54254068	54254017	54254065	54254364	54254415	1405	2212236	169135	740219468	43114362813	102	99	0.271887	0.937976	0.572,0.564,0.66,0.5	0.629,0.564,0.0,0.122,0.244,0.593,0.615,0.374	0.181	chr19:54254068-54254365(-)	chr19:54254065-54254365(-)
ENSG00000108679	LGALS3BP	chr17	-	78972969	78973343	78972969	78973222	78974687	78974819	1407	379615	7869544192	13216721641	1.07427e+18	198	99	0.816779	1	0.023,0.045,0.064,0.038	0.057,0.2,0.043,0.038,0.018,0.013,0.019,0.008	-0.007	chr17:78973343-78974688(-)	chr17:78973222-78974688(-)
ENSG00000198363	ASPH	chr8	-	61638321	61638363	61638321	61638360	61642887	61642920	1409	67671678	5914	50121616898733	600872504	102	99	0.0971804	0.466003	0.929,0.878,0.94,0.95	0.89,1.0,1.0,0.881,0.904,0.792,1.0,0.889	0.005	chr8:61638363-61642888(-)	chr8:61638360-61642888(-)
ENSG00000242715	CCDC169	chr13	-	36283468	36283509	36283468	36283505	36283591	36283702	1412	15111326	1000	131062731568	20010200	103	99	1	1	0.935,1.0,1.0,1.0	0.862,1.0,1.0,0.963,1.0,0.878,1.0,1.0	0.021	chr13:36283509-36283592(-)	chr13:36283505-36283592(-)
ENSG00000158321	AUTS2	chr7	+	70764751	70765005	70764754	70765005	70762869	70763341	1413	27018	119919	8967211230	2514232171254	102	99	0.826495	1	0.0,0.58,0.0,0.479	0.237,0.384,0.202,0.244,0.217,0.471,0.817,0.0	-0.057	chr7:70763341-70764752(+)	chr7:70763341-70764755(+)
ENSG00000120949	TNFRSF8	chr1	+	12138228	12138436	12138231	12138436	12135587	12135613	1414	116611	10	4046226816	113207	102	99	1	1	1.0,1.0,0.853,1.0	1.0,NA,0.795,0.853,0.877,0.744,1.0,0.689	0.112	chr1:12135613-12138229(+)	chr1:12135613-12138232(+)
ENSG00000106610	STAG3L4	chr7	+	67308576	67309139	67308934	67309139	67305986	67306083	1416	761214252	661373739	9.17874e+16	9.7796e+16	198	99	0.705615	1	0.365,0.306,0.362,0.4	0.319,0.331,0.381,0.376,0.446,0.483,0.399,0.226	-0.012	chr7:67306083-67308577(+)	chr7:67306083-67308935(+)
ENSG00000039650	PNKP	chr19	-	49864178	49864403	49864178	49864236	49865126	49865426	1419	523479107385	1400	5.22417e+23	0	198	99	1	1	0.996,0.984,1.0,1.0	1.0,1.0,1.0,1.0,1.0,1.0,1.0,1.0	-0.005	chr19:49864403-49865127(-)	chr19:49864236-49865127(-)
ENSG00000039650	PNKP	chr19	-	49865126	49865426	49865126	49865242	49866398	49866445	1420	703547170436	189311	5.84396e+23	65474105	198	99	2.24221e-05	0.000648975	0.951,0.968,0.966,0.952	0.98,0.975,0.973,0.981,0.986,0.996,1.0,0.98	-0.025	chr19:49865426-49866399(-)	chr19:49865242-49866399(-)
ENSG00000039650	PNKP	chr19	-	49866398	49866528	49866398	49866445	49867053	49867217	1422	853011120	325377106184	1.13822e+16	2.85193e+22	182	99	0.416403	1	0.125,0.041,0.053,0.262	0.177,0.188,0.058,0.126,0.108,0.089,0.057,0.133	0.003	chr19:49866528-49867054(-)	chr19:49866445-49867054(-)
ENSG00000124104	SNX21	chr20	+	45840321	45840458	45840447	45840458	45838267	45838360	1423	10375	2	1820127415209	2230100	198	99	0.684788	1	1.0,1.0,1.0,0.556	1.0,0.833,0.75,0.538,1.0,0.882,1.0,1.0	0.014	chr20:45838360-45840322(+)	chr20:45838360-45840448(+)
ENSG00000001631	KRIT1	chr7	-	92242033	92242161	92242033	92242137	92244001	92244149	1426	3	55382097	1100008	6522122527251638	123	99	0.792602	1	0.0,0.0,0.0,0.024	0.0,0.035,0.063,0.0,0.0,0.0,0.0,0.145	-0.024	chr7:92242161-92244002(-)	chr7:92242137-92244002(-)
ENSG00000163017	ACTG2	chr2	+	73908289	73908783	73908672	73908783	73902359	73902488	1428	1	401	0	600	198	99	1	1	NA,0.0,NA,0.333	NA,NA,NA,NA,NA,0.0,NA,NA	0.167	chr2:73902488-73908290(+)	chr2:73902488-73908673(+)
ENSG00000129566	TEP1	chr14	-	20368797	20368902	20368797	20368880	20369343	20369576	1429	851162429	2000	6923284462723839	20000000	121	99	1	1	0.972,1.0,1.0,1.0	0.966,1.0,1.0,1.0,1.0,1.0,1.0,1.0	-0.003	chr14:20368902-20369344(-)	chr14:20368880-20369344(-)
ENSG00000129566	TEP1	chr14	-	20369343	20369576	20369343	20369554	20369673	20369779	1430	1461553737	4230	1.02364e+17	10200512	121	99	0.30876	1	0.968,0.984,0.91,1.0	0.988,1.0,0.941,1.0,1.0,0.945,0.979,0.968	-0.012	chr14:20369576-20369674(-)	chr14:20369554-20369674(-)
ENSG00000129566	TEP1	chr14	-	20382622	20382715	20382622	20382694	20383173	20383353	1432	67441023	1000	487163848211437	0	120	99	1	1	0.982,1.0,1.0,1.0	1.0,1.0,1.0,1.0,1.0,1.0,1.0,1.0	-0.004	chr14:20382715-20383174(-)	chr14:20382694-20383174(-)
ENSG00000134644	PUM1	chr1	-	30965981	30966278	30965981	30966197	30967166	30967310	1433	252247110328	601044981	2.59483e+22	6.37638e+16	180	99	0.00920359	0.083296	0.698,0.566,0.553,0.69	0.693,0.778,0.711,0.634,0.816,0.702,0.69,0.746	-0.095	chr1:30966278-30967167(-)	chr1:30966197-30967167(-)
ENSG00000134644	PUM1	chr1	-	30980061	30980166	30980061	30980163	30981311	30981405	1435	567231118	736636151	3037219236273053	7.61154e+17	102	99	0.124469	0.553062	0.427,0.514,0.455,0.431	0.277,0.238,0.322,0.339,0.46,0.284,0.645,0.575	0.064	chr1:30980166-30981312(-)	chr1:30980163-30981312(-)
ENSG00000134644	PUM1	chr1	-	30980061	30980178	30980061	30980163	30981311	30981405	1436	1310521	736636151	132323446210	7.61154e+17	114	99	0.787846	1	0.134,0.116,0.108,0.108	0.129,0.148,0.039,0.145,0.078,0.073,0.098,0.186	0.005	chr1:30980178-30981312(-)	chr1:30980163-30981312(-)
ENSG00000134644	PUM1	chr1	-	30980061	30980178	30980061	30980166	30981311	30981405	1437	1210517	557231114	11232323429	2837219035253052	111	99	0.136952	0.593213	0.163,0.11,0.126,0.117	0.259,0.357,0.078,0.241,0.071,0.125,0.056,0.134	-0.036	chr1:30980178-30981312(-)	chr1:30980166-30981312(-)
ENSG00000164776	PHKG1	chr7	-	56083649	56083724	56083649	56083715	56086969	56087024	1439	0	3923	1000000	621897312	108	99	1	1	0.0,0.0,0.0,0.0	0.0,0.042,0.0,0.0,0.0,0.0,0.0,0.0	-0.005	chr7:56083724-56086970(-)	chr7:56083715-56086970(-)
ENSG00000120798	NR2C1	chr12	-	95028386	95028524	95028386	95028509	95031348	95031488	1440	779844134	15171816	9.75431e+16	162643421021169	114	99	0.0246777	0.177767	0.817,0.834,0.68,0.879	0.84,0.643,0.385,0.735,0.796,0.768,0.735,0.79	0.091	chr12:95028524-95031349(-)	chr12:95028509-95031349(-)
ENSG00000133226	SRRM1	chr1	+	24651408	24651612	24651498	24651612	24649970	24650086	1444	75413813821001	911813	1.05613e+27	16151410121822	189	99	0.835543	1	0.978,0.985,0.962,0.976	0.972,0.978,0.963,0.992,0.951,0.971,0.99,0.996	-0.001	chr1:24650086-24651409(+)	chr1:24650086-24651499(+)
ENSG00000133226	SRRM1	chr1	+	24652912	24653032	24652927	24653032	24652433	24652628	1445	385724139597	0	6.77923e+24	1000	114	99	1	1	1.0,1.0,1.0,1.0	1.0,1.0,1.0,1.0,0.996,1.0,1.0,1.0	0	chr1:24652628-24652913(+)	chr1:24652628-24652928(+)
ENSG00000133226	SRRM1	chr1	+	24661309	24661396	24661312	24661396	24660718	24660799	1446	353641169520	13723060123	4.0762e+24	1.42234e+20	102	99	0.927712	1	0.714,0.73,0.732,0.804	0.736,0.72,0.741,0.754,0.777,0.736,0.679,0.824	-0.001	chr1:24660799-24661310(+)	chr1:24660799-24661313(+)
ENSG00000185347	TEDC1	chr14	+	105492106	105492309	105492147	105492309	105491621	105491700	1447	19722594138	28422224	1.96149e+22	1613141014615	140	99	7.94684e-11	1.19605e-08	0.833,0.791,0.751,0.803	0.897,0.89,0.844,0.934,0.897,0.959,0.983,0.958	-0.126	chr14:105491700-105492107(+)	chr14:105491700-105492148(+)
ENSG00000130304	SLC27A1	chr19	+	17487099	17487335	17487173	17487335	17486562	17486957	1448	630	511220	810315101103	1421033638614	173	99	0.0598123	0.331982	0.0,0.238,0.462,0.0	0.246,0.741,0.147,0.741,0.137,0.142,0.0,0.109	-0.108	chr19:17486957-17487100(+)	chr19:17486957-17487174(+)
ENSG00000232956	SNHG15	chr7	-	44983821	44984046	44983821	44983957	44984356	44984426	1449	73920686081687	100	1.6572e+29	310120100	188	99	1	1	1.0,0.999,1.0,1.0	0.997,0.999,1.0,0.996,1.0,0.999,1.0,1.0	0.001	chr7:44984046-44984357(-)	chr7:44983957-44984357(-)
ENSG00000136286	MYO1G	chr7	-	44972114	44972274	44972114	44972225	44975173	44975227	1453	2923322	9851352414306	39920312718014	7.33585e+24	148	99	0.910678	1	0.019,0.011,0.005,0.046	0.034,0.01,0.019,0.015,0.021,0.014,0.0,0.012	0.005	chr7:44972274-44975174(-)	chr7:44972225-44975174(-)
ENSG00000169718	DUS1L	chr17	-	82058340	82058416	82058340	82058408	82058780	82058818	1458	298545212599	45832366	4.24287e+23	4448516940526550	107	99	0.967272	1	0.86,0.859,0.895,0.894	0.899,0.847,0.857,0.868,0.857,0.902,0.885,0.868	0.004	chr17:82058416-82058781(-)	chr17:82058408-82058781(-)
ENSG00000169718	DUS1L	chr17	-	82064125	82064234	82064125	82064201	82064822	82065069	1460	70913635641327	53313	1.00811e+27	33651400	132	99	1	1	0.991,0.997,0.993,0.987	0.996,0.996,0.99,0.994,0.998,0.995,1.0,1.0	-0.004	chr17:82064234-82064823(-)	chr17:82064201-82064823(-)
ENSG00000169223	LMAN2	chr5	-	177337705	177337785	177337705	177337764	177338487	177338605	1462	121212445001242	1201	1.2709e+27	4000	120	99	1	1	0.999,0.998,1.0,0.999	1.0,1.0,1.0,1.0,0.996,1.0,1.0,1.0	-0.001	chr5:177337785-177338488(-)	chr5:177337764-177338488(-)
ENSG00000065883	CDK13	chr7	+	40092784	40093237	40092964	40093237	40088125	40088331	1463	2201273287	6836349	1.34551e+18	52422268150851	198	99	0.534178	1	0.618,0.638,0.842,0.47	0.563,0.873,0.714,0.739,0.316,0.422,0.484,0.472	0.069	chr7:40088331-40092785(+)	chr7:40088331-40092965(+)
ENSG00000085514	PILRA	chr7	+	100399784	100400096	100399822	100400096	100399580	100399612	1465	938647149265	249911	3.55168e+23	9138283986	137	99	0.335508	1	0.966,0.981,0.923,0.946	0.966,0.903,0.919,0.92,0.99,0.967,0.948,0.982	0.005	chr7:100399612-100399785(+)	chr7:100399612-100399823(+)
ENSG00000138834	MAPK8IP3	chr16	+	1743331	1743476	1743334	1743476	1729486	1729578	1467	611115675	13020971115	7.41236e+16	1.26263e+18	102	99	0.437023	1	0.313,0.34,0.434,0.388	0.363,0.312,0.347,0.339,0.452,0.341,0.764,0.446	-0.052	chr16:1729578-1743332(+)	chr16:1729578-1743335(+)
ENSG00000167515	TRAPPC2L	chr16	+	88858618	88858791	88858641	88858791	88857085	88857183	1469	435408142284	9614	3.00297e+23	52563206	122	99	0.391911	1	0.975,0.982,0.991,0.983	0.98,0.992,0.977,0.979,0.983,0.993,1.0,0.968	-0.001	chr16:88857183-88858619(+)	chr16:88857183-88858642(+)
ENSG00000063015	SEZ6	chr17	-	28954904	28955994	28954904	28955978	28956158	28956261	1472	1000	0	0	1	115	99	1	1	1.0,NA,NA,NA	NA,NA,NA,NA,NA,NA,NA,0.0	1	chr17:28955994-28956159(-)	chr17:28955978-28956159(-)
ENSG00000078070	MCCC1	chr3	-	183086692	183086788	183086692	183086784	183094558	183094605	1475	169313	0	16032621769	100030	103	99	1	1	1.0,1.0,1.0,1.0	1.0,NA,0.742,1.0,1.0,1.0,0.658,1.0	0.086	chr3:183086788-183094559(-)	chr3:183086784-183094559(-)
ENSG00000113231	PDE8B	chr5	+	77331345	77331459	77331401	77331459	77328997	77329057	1476	20	341	10000	6610500	155	99	1	1	NA,0.0,0.242,0.0	NA,0.0,0.0,0.39,NA,0.0,NA,NA	-0.017	chr5:77329057-77331346(+)	chr5:77329057-77331402(+)
ENSG00000146802	TMEM168	chr7	-	112772780	112773055	112772780	112772818	112775175	112775318	1478	1551825393	1	1.13256e+19	30100	198	99	1	1	1.0,1.0,1.0,0.979	1.0,1.0,1.0,0.944,1.0,0.985,1.0,1.0	0.004	chr7:112773055-112775176(-)	chr7:112772818-112775176(-)
ENSG00000102100	SLC35A2	chrX	-	48903183	48905482	48903183	48903465	48906391	48906543	1481	587752156	0	4474305996632560	1000001	198	99	1	1	1.0,1.0,1.0,1.0	1.0,0.974,1.0,1.0,1.0,1.0,1.0,0.968	0.007	chrX:48905482-48906392(-)	chrX:48903465-48906392(-)
ENSG00000102100	SLC35A2	chrX	-	48904745	48905482	48904745	48904892	48906391	48906543	1482	151232139405	75666377	9.61935e+20	9.11056e+17	198	99	0.00366451	0.0405142	0.502,0.637,0.525,0.725	0.345,0.479,0.283,0.369,0.611,0.453,0.492,0.614	0.142	chrX:48905482-48906392(-)	chrX:48904892-48906392(-)
ENSG00000102100	SLC35A2	chrX	-	48906391	48906543	48906391	48906508	48909813	48909996	1483	190180144233	131	1.74206e+21	102000	134	99	1	1	1.0,0.993,0.973,0.994	1.0,1.0,0.985,1.0,0.987,1.0,1.0,1.0	-0.006	chrX:48906543-48909814(-)	chrX:48906508-48909814(-)
ENSG00000132780	NASP	chr1	+	45604916	45605016	45604935	45605016	45602254	45602365	1486	2020	135714017572065	320210000	1.25899e+26	118	99	0.870995	1	0.001,0.0,0.002,0.0	0.021,0.0,0.002,0.0,0.0,0.0,0.0,0.0	-0.002	chr1:45602365-45604917(+)	chr1:45602365-45604936(+)
ENSG00000132780	NASP	chr1	+	45616625	45616703	45616700	45616703	45616336	45616393	1488	2539275714443738	0	2.55121e+31	2000	174	99	1	1	1.0,1.0,1.0,1.0	1.0,1.0,1.0,1.0,0.998,1.0,1.0,1.0	0	chr1:45616393-45616626(+)	chr1:45616393-45616701(+)
ENSG00000103544	VPS35L	chr16	+	19569243	19569591	19569423	19569591	19564850	19564950	1489	200	14414418119	21156008	1.27323e+19	198	99	0.896984	1	0.0,0.007,0.0,0.0	0.008,0.015,0.019,0.019,0.023,0.0,0.0,0.039	-0.014	chr16:19564950-19569244(+)	chr16:19564950-19569424(+)
ENSG00000103544	VPS35L	chr16	+	19573118	19573241	19573123	19573241	19569423	19569591	1490	20720028119	3333	1.28523e+20	52137700	104	99	0.443886	1	0.985,0.984,0.899,0.974	0.961,0.961,0.963,0.976,0.956,0.96,1.0,1.0	-0.012	chr16:19569591-19573119(+)	chr16:19569591-19573124(+)
ENSG00000139908	TSSK4	chr14	+	24207115	24207509	24207145	24207509	24206508	24206723	1493	51377	0	78364196	1000000	129	99	1	1	1.0,1.0,1.0,1.0	1.0,0.86,1.0,1.0,1.0,1.0,1.0,1.0	0.018	chr14:24206723-24207116(+)	chr14:24206723-24207146(+)
ENSG00000075790	BCAP29	chr7	+	107595866	107596002	107595868	107596002	107593954	107594105	1495	416268338564	1111	3.113e+23	4010000	101	99	1	1	0.998,0.996,0.997,0.998	1.0,0.987,1.0,0.997,1.0,1.0,1.0,1.0	-0.001	chr7:107594105-107595867(+)	chr7:107594105-107595869(+)
ENSG00000184009	ACTG1	chr17	-	81511187	81511803	81511187	81511626	81511902	81512142	1499	25028695143	1.69822e+17	2.11272e+23	1.36811e+37	198	99	1	1	0.007,0.008,0.01,0.009	0.008,0.01,0.008,0.008,0.006,0.007,0.012,0.007	0	chr17:81511803-81511903(-)	chr17:81511626-81511903(-)
ENSG00000184009	ACTG1	chr17	-	81511902	81512142	81511902	81512115	81512231	81512360	1500	2.89083e+18	1614	2.36422e+38	51424184	126	99	1	1	1.0,1.0,1.0,1.0	1.0,1.0,1.0,1.0,1.0,1.0,0.999,1.0	0	chr17:81512142-81512232(-)	chr17:81512115-81512232(-)
ENSG00000064932	SBNO2	chr19	-	1117322	1117499	1117322	1117469	1119010	1119164	1503	453921454375	4	3.55882e+23	12000	129	99	1	1	1.0,1.0,1.0,0.986	1.0,1.0,1.0,0.998,0.993,1.0,1.0,1.0	-0.002	chr19:1117499-1119011(-)	chr19:1117469-1119011(-)
ENSG00000164649	CDCA7L	chr7	-	21911616	21911754	21911616	21911751	21916753	21916894	1504	283239131247	1639342153	2.80103e+23	1.60661e+20	102	99	0.578982	1	0.628,0.714,0.752,0.61	0.629,0.602,0.701,0.67,0.63,0.642,0.944,0.692	-0.013	chr7:21911754-21916754(-)	chr7:21911751-21916754(-)
ENSG00000089280	FUS	chr16	+	31183857	31184002	31183860	31184002	31182512	31182664	1507	180220976502414	7958553031005	1.67012e+30	6.64554e+23	102	99	0.68077	1	0.688,0.704,0.676,0.7	0.709,0.678,0.695,0.694,0.704,0.689,0.711,0.713	-0.007	chr16:31182664-31183858(+)	chr16:31182664-31183861(+)
ENSG00000089280	FUS	chr16	+	31189119	31189226	31189122	31189226	31188324	31188357	1512	50813275	2776294610523611	2529315725692334	2.34715e+31	102	99	0.00186551	0.0242602	0.017,0.026,0.029,0.02	0.01,0.019,0.016,0.016,0.014,0.021,0.015,0.015	0.007	chr16:31188357-31189120(+)	chr16:31188357-31189123(+)
ENSG00000079134	THOC1	chr18	-	224083	224200	224083	224179	224923	224994	1518	1116519	154193103185	23841211203	1.5922e+20	120	99	0.0950875	0.459875	0.056,0.064,0.039,0.078	0.107,0.029,0.027,0.05,0.016,0.091,0.0,0.03	0.015	chr18:224200-224924(-)	chr18:224179-224924(-)
ENSG00000079134	THOC1	chr18	-	247848	247957	247848	247908	252538	252612	1521	15616576256	9762022	1.70193e+22	55023160673	148	99	0.001655	0.0219526	0.921,0.592,0.718,0.886	0.958,0.72,0.726,0.903,1.0,0.955,0.933,0.97	-0.116	chr18:247957-252539(-)	chr18:247908-252539(-)
ENSG00000122644	ARL4A	chr7	+	12688165	12689176	12688168	12689176	12686907	12687043	1524	34843980418	26024632156	3.02329e+23	1.76162e+21	102	99	0.317791	1	0.565,0.634,0.708,0.722	0.625,0.663,0.6,0.593,0.65,0.553,0.716,0.584	0.034	chr7:12687043-12688166(+)	chr7:12687043-12688169(+)
ENSG00000215045	GRID2IP	chr7	-	6510907	6511039	6510907	6511036	6514374	6514529	1526	11	1000	12000000	0	102	99	1	1	0.0,NA,1.0,1.0	1.0,1.0,NA,NA,NA,NA,NA,NA	-0.333	chr7:6511039-6514375(-)	chr7:6511036-6514375(-)
ENSG00000121236	TRIM6	chr11	+	5610404	5610561	5610534	5610561	5610144	5610245	1527	2001	801112	0	1951724520531	198	99	1	1	0.111,NA,0.0,0.04	0.0,0.0,0.0,0.0,0.0,0.0,0.0,0.0	0.05	chr11:5610245-5610405(+)	chr11:5610245-5610535(+)
ENSG00000130822	PNCK	chrX	-	153672565	153672784	153672565	153672697	153673008	153673078	1532	10	30	10000	0	186	99	1	1	NA,NA,0.151,NA	NA,NA,NA,1.0,NA,NA,NA,NA	-0.849	chrX:153672784-153673009(-)	chrX:153672697-153673009(-)
ENSG00000196204	RNF216P1	chr7	+	4984909	4985075	4984961	4985075	4983670	4983773	1533	791424698	88222	6772705842527169	5111839310819	151	99	0.0187336	0.142978	0.866,0.921,0.938,0.745	0.898,0.811,0.718,0.494,0.902,0.773,0.853,0.704	0.098	chr7:4983773-4984910(+)	chr7:4983773-4984962(+)
ENSG00000196204	RNF216P1	chr7	+	4989033	4989177	4989062	4989177	4984909	4985075	1534	28014	411072385	86158092217	5340407831347948	128	99	0.00125884	0.0175863	0.036,0.055,0.0,0.113	0.105,0.104,0.225,0.073,0.0,0.17,0.177,0.215	-0.083	chr7:4985075-4989034(+)	chr7:4985075-4989063(+)
ENSG00000141867	BRD4	chr19	-	15268153	15268281	15268153	15268240	15268904	15269042	1535	41662630	1113830	22256432515637	162623078522	140	99	0.0927152	0.451887	0.725,0.782,0.697,0.414	0.493,0.405,0.68,0.503,0.716,0.57,0.459,0.543	0.108	chr19:15268281-15268905(-)	chr19:15268240-15268905(-)
ENSG00000106263	EIF3B	chr7	+	2380203	2380740	2380278	2380740	2379393	2379511	1538	7349775221348	250162160308	7.44985e+24	2.45226e+23	174	99	0.0897134	0.440489	0.626,0.774,0.65,0.713	0.633,0.712,0.647,0.694,0.639,0.657,0.616,0.607	0.04	chr7:2379511-2380204(+)	chr7:2379511-2380279(+)
ENSG00000143420	ENSA	chr1	-	150625641	150625808	150625641	150625802	150627466	150627592	1541	1993179213391717	11	2.18321e+31	50001013	105	99	1	1	1.0,1.0,0.999,0.999	0.998,1.0,1.0,1.0,0.999,1.0,1.0,0.998	0	chr1:150625808-150627467(-)	chr1:150625802-150627467(-)
ENSG00000130024	PHF10	chr6	-	169717822	169717906	169717822	169717900	169718787	169718918	1542	270415190514	638941112	3.06349e+23	6582687422464635	105	99	0.965073	1	0.802,0.815,0.814,0.812	0.816,0.801,0.725,0.812,0.877,0.856,0.735,0.846	0.002	chr6:169717906-169718788(-)	chr6:169717900-169718788(-)
ENSG00000137752	CASP1	chr11	-	105034207	105034474	105034207	105034388	105035106	105035147	1548	5674929992	121863	3.81103e+21	2074171400	185	99	0.678533	1	0.962,0.936,0.898,0.943	0.911,0.886,0.92,0.936,0.991,0.969,1.0,1.0	-0.017	chr11:105034474-105035107(-)	chr11:105034388-105035107(-)
ENSG00000186862	PDZD7	chr10	-	101010271	101010883	101010271	101010879	101011689	101011761	1549	2010	0	5211131200	2	103	99	1	1	1.0,NA,1.0,NA	1.0,1.0,1.0,1.0,1.0,1.0,NA,0.0	0.143	chr10:101010883-101011690(-)	chr10:101010879-101011690(-)
ENSG00000002586	CD99	chrX	+	2738199	2738256	2738202	2738256	2726259	2726373	1556	324954298548	48801945	6.93443e+24	5.73634e+16	102	99	0.968013	1	0.868,0.92,0.938,0.922	0.922,0.923,0.896,0.92,0.905,0.922,0.904,0.899	0.001	chrX:2726373-2738200(+)	chrX:2726373-2738203(+)
ENSG00000203711	C6orf99	chr6	+	158895220	158895366	158895225	158895366	158873527	158873621	1558	1102	30	503	10000000	104	99	1	1	1.0,1.0,0.0,1.0	0.0,NA,NA,NA,NA,1.0,NA,1.0	0.083	chr6:158873621-158895221(+)	chr6:158873621-158895226(+)
ENSG00000122335	SERAC1	chr6	-	158116184	158117821	158116184	158116282	158119028	158119170	1559	1818423	2200	195715111316	20000	198	99	0.711451	1	0.818,0.818,1.0,1.0	1.0,1.0,1.0,0.789,1.0,1.0,1.0,1.0	-0.065	chr6:158117821-158119029(-)	chr6:158116282-158119029(-)
ENSG00000122335	SERAC1	chr6	-	158119028	158119170	158119028	158119120	158120424	158120575	1560	621813	5704	1453379709	40302411	149	99	0.240023	0.864917	0.444,0.666,1.0,0.683	0.699,1.0,0.399,1.0,0.749,0.538,0.0,0.857	0.043	chr6:158119170-158120425(-)	chr6:158119120-158120425(-)
ENSG00000122335	SERAC1	chr6	-	158150452	158150589	158150452	158150563	158155314	158155351	1562	528924	2010	12101728191004	10000	125	99	1	1	0.664,1.0,0.877,1.0	1.0,1.0,1.0,0.957,1.0,1.0,NA,1.0	-0.109	chr6:158150589-158155315(-)	chr6:158150563-158155315(-)
ENSG00000122335	SERAC1	chr6	-	158150452	158150589	158150452	158150587	158158272	158158364	1565	3403	1	2510112971382	10000	101	99	1	1	1.0,1.0,NA,0.746	1.0,1.0,1.0,0.966,1.0,1.0,1.0,1.0	-0.08	chr6:158150589-158158273(-)	chr6:158150587-158158273(-)
ENSG00000049618	ARID1B	chr6	+	157190037	157190210	157190040	157190210	157189641	157189780	1566	16619434170	93010	1.72771e+20	68891227	102	99	0.816956	1	0.947,0.984,1.0,0.943	0.965,0.903,0.938,0.954,0.987,0.988,0.943,0.939	0.016	chr6:157189780-157190038(+)	chr6:157189780-157190041(+)
ENSG00000074706	IPCEF1	chr6	-	154247448	154247488	154247448	154247485	154265911	154265964	1567	9486913	10254513	3922747634292103	392242631222069	102	99	0.444655	1	0.472,0.607,0.636,0.493	0.493,0.493,0.631,0.539,0.733,0.561,1.0,0.592	-0.078	chr6:154247488-154265912(-)	chr6:154247485-154265912(-)
ENSG00000112031	MTRF1L	chr6	-	152991184	152991416	152991184	152991321	152992856	152992974	1569	711027839	565440118	6.41511e+18	5.88489e+16	194	99	1	1	0.393,0.491,0.499,0.144	0.36,0.478,0.395,0.465,0.243,0.278,0.352,0.287	0.024	chr6:152991416-152992857(-)	chr6:152991321-152992857(-)
ENSG00000112031	MTRF1L	chr6	-	152995135	152995319	152995135	152995294	152998549	152998629	1570	55584499	65727274	5.83164e+16	6.31201e+18	124	99	0.636958	1	0.403,0.391,0.328,0.516	0.424,0.171,0.325,0.297,0.635,0.498,0.466,0.415	0.006	chr6:152995319-152998550(-)	chr6:152995294-152998550(-)
ENSG00000092853	CLSPN	chr1	-	35749632	35749811	35749632	35749652	35751249	35751506	1571	9514469191	101	1.84173e+18	40	198	99	1	1	1.0,0.986,1.0,0.99	1.0,1.0,1.0,1.0,1.0,1.0,0.89,1.0	0.008	chr1:35749811-35751250(-)	chr1:35749652-35751250(-)
ENSG00000164062	APEH	chr3	+	49676055	49676515	49676377	49676515	49675890	49675966	1572	589373175881	48331647	6.21235e+23	711218145208	198	99	2.23488e-13	5.25569e-11	0.86,0.85,0.845,0.904	0.978,0.992,0.937,0.932,0.945,0.984,0.861,0.967	-0.085	chr3:49675966-49676056(+)	chr3:49675966-49676378(+)
ENSG00000164062	APEH	chr3	+	49682827	49682945	49682842	49682945	49682545	49682736	1574	11875	663414237898	1610692374	5.6828e+23	114	99	0.851249	1	0.014,0.017,0.025,0.005	0.024,0.03,0.014,0.014,0.003,0.004,0.018,0.007	0.001	chr3:49682736-49682828(+)	chr3:49682736-49682843(+)
ENSG00000055211	GINM1	chr6	+	149580590	149580723	149580592	149580723	149579833	149579990	1575	7969	218213131135	71410161200	1.98431e+23	101	99	0.00173148	0.0228329	0.031,0.04,0.043,0.061	0.033,0.031,0.03,0.031,0.006,0.007,0.0,0.0	0.026	chr6:149579990-149580591(+)	chr6:149579990-149580593(+)
ENSG00000144136	SLC20A1	chr2	+	112658824	112659094	112658950	112659094	112657121	112657241	1579	305529476792	641828	5.14101e+24	7211338569	198	99	0.608057	1	0.962,0.985,0.93,0.934	0.973,0.96,0.993,0.926,0.937,0.969,0.967,0.893	0.001	chr2:112657241-112658825(+)	chr2:112657241-112658951(+)
ENSG00000144136	SLC20A1	chr2	+	112658824	112659094	112658973	112659094	112657121	112657241	1580	347552539851	28393723	5.50114e+24	1585194112183710	198	99	0.974326	1	0.861,0.876,0.879,0.949	0.948,0.871,0.888,0.92,0.911,0.902,0.846,0.907	-0.008	chr2:112657241-112658825(+)	chr2:112657241-112658974(+)
ENSG00000144136	SLC20A1	chr2	+	112658950	112659094	112658973	112659094	112657121	112657241	1581	90104149206	28393723	1.17315e+19	1585194112183710	122	99	0.882793	1	0.723,0.684,0.766,0.879	0.864,0.75,0.729,0.828,0.757,0.72,0.695,0.839	-0.01	chr2:112657241-112658951(+)	chr2:112657241-112658974(+)
ENSG00000104408	EIF3E	chr8	-	108239957	108240098	108239957	108240075	108241798	108241913	1582	512015044	3252478918103893	5837539627742823	4.1963e+31	122	99	6.09859e-10	7.17093e-08	0.013,0.033,0.022,0.009	0.011,0.01,0.014,0.011,0.007,0.011,0.009,0.007	0.009	chr8:108240098-108241799(-)	chr8:108240075-108241799(-)
ENSG00000118495	PLAGL1	chr6	-	143960468	143960556	143960468	143960542	143964786	143964818	1585	52492643	941203186	331541232239746	9335578970931954	113	99	0.286033	0.971928	0.326,0.263,0.424,0.305	0.237,0.273,0.387,0.185,0.216,0.269,0.244,0.427	0.05	chr6:143960556-143964787(-)	chr6:143960542-143964787(-)
ENSG00000118495	PLAGL1	chr6	-	143960468	143960580	143960468	143960542	143964786	143964818	1586	1712814	941203186	1751312914213	9335578970931954	137	99	0.787923	1	0.116,0.067,0.157,0.105	0.117,0.094,0.141,0.089,0.085,0.098,0.071,0.148	0.006	chr6:143960580-143964787(-)	chr6:143960542-143964787(-)
ENSG00000118495	PLAGL1	chr6	-	143960468	143960580	143960468	143960556	143964786	143964818	1587	3352	38402331	53445405	211332151829538	123	99	0.128699	0.566377	0.06,0.057,0.149,0.049	0.161,0.157,0.091,0.177,0.183,0.1,0.0,0.096	-0.042	chr6:143960580-143964787(-)	chr6:143960556-143964787(-)
ENSG00000118495	PLAGL1	chr6	-	143964786	143966230	143964786	143964818	143968906	143968978	1588	77802727	1723425	622942752761745	1977172329523	198	99	0.665654	1	0.694,0.635,0.771,0.351	0.62,0.674,0.75,0.688,0.37,0.513,0.412,0.495	0.047	chr6:143966230-143968907(-)	chr6:143964818-143968907(-)
ENSG00000118495	PLAGL1	chr6	-	143966157	143966212	143966157	143966198	143968906	143968978	1589	36481533	58741557	34726252334338	6212556336493252	113	99	0.175328	0.702454	0.352,0.362,0.467,0.337	0.325,0.338,0.293,0.258,0.359,0.378,0.076,0.39	0.077	chr6:143966212-143968907(-)	chr6:143966198-143968907(-)
ENSG00000118495	PLAGL1	chr6	-	143966157	143966230	143966157	143966198	143968906	143968978	1590	71753426	58741557	6236549136871334	6212556336493252	131	99	0.855094	1	0.481,0.434,0.631,0.256	0.43,0.694,0.426,0.522,0.43,0.573,0.235,0.331	-0.005	chr6:143966230-143968907(-)	chr6:143966198-143968907(-)
ENSG00000118495	PLAGL1	chr6	-	143966157	143966285	143966157	143966198	143968906	143968978	1591	116492350	58741557	4425405924851834	6212556336493252	186	99	0.294456	0.991808	0.516,0.261,0.449,0.318	0.274,0.526,0.279,0.333,0.262,0.48,0.23,0.258	0.056	chr6:143966285-143968907(-)	chr6:143966198-143968907(-)
ENSG00000118495	PLAGL1	chr6	-	143966157	143966230	143966157	143966212	143968906	143968978	1592	51552112	1628219	4431348128701331	1626151517335	117	99	0.345178	1	0.73,0.624,0.899,0.348	0.699,0.929,0.827,0.82,0.612,0.777,0.786,0.428	-0.084	chr6:143966230-143968907(-)	chr6:143966212-143968907(-)
ENSG00000118495	PLAGL1	chr6	-	143966157	143966285	143966157	143966212	143968906	143968978	1593	96291036	1628219	2620204916681831	1626151517335	172	99	0.989974	1	0.775,0.373,0.742,0.522	0.483,0.852,0.657,0.653,0.38,0.697,0.775,0.338	-0.001	chr6:143966285-143968907(-)	chr6:143966212-143968907(-)
ENSG00000118495	PLAGL1	chr6	-	143966157	143966285	143966157	143966230	143968906	143968978	1594	8319933	3845209	1818163811511228	362930702353728	154	99	0.22222	0.820281	0.584,0.213,0.224,0.702	0.243,0.285,0.255,0.259,0.235,0.382,0.524,0.391	0.109	chr6:143966285-143968907(-)	chr6:143966230-143968907(-)
ENSG00000160613	PCSK7	chr11	-	117208896	117209053	117208896	117209046	117218465	117218568	1595	13217943291	1015	1.32749e+20	20121700	106	99	0.203037	0.772979	0.992,1.0,0.976,0.982	1.0,0.972,1.0,0.994,0.98,0.906,1.0,1.0	0.006	chr11:117209053-117218466(-)	chr11:117209046-117218466(-)
ENSG00000154358	OBSCN	chr1	+	228339941	228340101	228339944	228340101	228338852	228339026	1596	1012	1122	230130431	50165400	102	99	1	1	NA,0.469,0.327,0.493	0.28,1.0,0.0,0.678,0.0,0.493,1.0,1.0	-0.127	chr1:228339026-228339942(+)	chr1:228339026-228339945(+)
ENSG00000027697	IFNGR1	chr6	-	137206135	137206308	137206135	137206206	137206962	137207077	1598	89719231652398	226059124	1.16019e+29	1.16342e+20	198	99	0.132955	0.581027	0.953,0.941,0.933,0.616	0.833,0.731,0.844,0.888,0.982,0.834,0.856,0.849	0.009	chr6:137206308-137206963(-)	chr6:137206206-137206963(-)
ENSG00000029363	BCLAF1	chr6	-	136271994	136272079	136271994	136272076	136273081	136273187	1600	109915226591501	15965	1.62819e+28	6163113948	102	99	1	1	0.986,0.994,0.991,0.997	0.996,0.991,0.997,0.995,0.994,0.992,0.991,0.992	-0.001	chr6:136272079-136273082(-)	chr6:136272076-136273082(-)
ENSG00000029363	BCLAF1	chr6	-	136275842	136276508	136275842	136275989	136277864	136278770	1601	92611585571226	7823	1.20115e+26	583320515	198	99	0.886748	1	0.985,0.986,0.993,0.995	0.992,0.99,0.994,0.997,0.986,1.0,0.967,0.948	0.006	chr6:136276508-136277865(-)	chr6:136275989-136277865(-)
ENSG00000029363	BCLAF1	chr6	-	136277864	136278776	136277864	136278770	136279762	136279876	1602	107912405421357	44492474	1.37118e+26	756125493142750	105	99	0.301596	1	0.959,0.96,0.955,0.945	0.945,0.965,0.974,0.973,0.935,0.953,0.975,0.945	-0.003	chr6:136278776-136279763(-)	chr6:136278770-136279763(-)
ENSG00000135976	ANKRD36	chr2	+	97224805	97224879	97224808	97224879	97219173	97219246	1603	50581133	21371220	403978248322234	363753386252035	102	99	0.055471	0.316721	0.698,0.603,0.471,0.616	0.519,0.506,0.588,0.38,0.564,0.554,0.516,0.485	0.083	chr2:97219246-97224806(+)	chr2:97219246-97224809(+)
ENSG00000130684	ZNF337	chr20	-	25685995	25686249	25685995	25686122	25686390	25686466	1605	111374	37973138	112481004	3125294236432422	198	99	0.0635961	0.346799	0.129,0.063,0.101,0.05	0.016,0.194,0.065,0.087,0.014,0.0,0.0,0.083	0.028	chr20:25686249-25686391(-)	chr20:25686122-25686391(-)
ENSG00000118520	ARG1	chr6	+	131579086	131579285	131579110	131579285	131576662	131576735	1609	94512510	22691218982513	7238852849121459	1.77715e+30	123	99	0.109775	0.508051	0.032,0.033,0.02,0.015	0.032,0.02,0.027,0.011,0.029,0.034,0.01,0.028	0.001	chr6:131576735-131579087(+)	chr6:131576735-131579111(+)
ENSG00000198945	L3MBTL3	chr6	+	130049650	130049830	130049755	130049830	130049281	130049393	1610	3240	121988	34002040	189101712702	198	99	0.380165	1	0.111,0.05,0.2,0.0	0.077,0.182,0.0,0.0,0.077,0.0,1.0,0.0	-0.077	chr6:130049393-130049651(+)	chr6:130049393-130049756(+)
ENSG00000172889	EGFL7	chr9	+	136664691	136664785	136664694	136664785	136663407	136663623	1612	5532	521	71000401	20051400	102	99	1	1	1.0,0.493,0.593,0.66	0.773,1.0,NA,0.0,0.0,0.493,NA,1.0	0.142	chr9:136663623-136664692(+)	chr9:136663623-136664695(+)
ENSG00000182149	IST1	chr16	+	71924768	71924817	71924772	71924817	71923287	71923380	1615	321720485413	714106	2.95678e+24	1127328109336	103	99	0.00373206	0.0410599	0.978,0.98,0.979,0.985	0.963,0.96,0.993,0.974,0.966,0.955,0.944,0.979	0.014	chr16:71923380-71924769(+)	chr16:71923380-71924773(+)
ENSG00000093144	ECHDC1	chr6	-	127315933	127316081	127315933	127315974	127316449	127316502	1620	101	1019014	2240102	30133127	198	99	1	1	0.0,0.026,NA,0.034	0.0,1.0,0.5,0.4,0.0,0.333,0.0,0.125	-0.275	chr6:127316081-127316450(-)	chr6:127315974-127316450(-)
ENSG00000203760	CENPW	chr6	+	126346204	126346318	126346244	126346318	126340173	126340399	1621	10449518661752	10	9.71123e+27	3110260600	139	99	0.804796	1	1.0,1.0,0.998,1.0	0.996,0.988,1.0,0.976,1.0,0.992,1.0,1.0	0.006	chr6:126340399-126346205(+)	chr6:126340399-126346245(+)
ENSG00000133997	MED6	chr14	-	70592879	70593009	70592879	70592988	70593295	70593378	1627	948720	832635471	2616272922151119	7.38218e+18	120	99	0.395736	1	0.082,0.131,0.097,0.189	0.227,0.139,0.109,0.07,0.312,0.164,0.078,0.25	-0.044	chr14:70593009-70593296(-)	chr14:70592988-70593296(-)
ENSG00000133997	MED6	chr14	-	70596610	70596702	70596610	70596698	70597617	70597777	1628	12432864114	100	1.49167e+21	10100000	103	99	1	1	1.0,0.997,1.0,1.0	0.993,1.0,0.995,1.0,1.0,1.0,1.0,1.0	0.001	chr14:70596702-70597618(-)	chr14:70596698-70597618(-)
ENSG00000133997	MED6	chr14	-	70596610	70596742	70596610	70596698	70597617	70597777	1629	1343	100	254102006	10100000	143	99	1	1	1.0,0.675,1.0,1.0	0.581,1.0,0.735,1.0,1.0,NA,NA,1.0	0.033	chr14:70596742-70597618(-)	chr14:70596698-70597618(-)
ENSG00000133997	MED6	chr14	-	70596610	70596742	70596610	70596702	70597617	70597777	1630	1022	12432562113	3020002	1.47165e+21	139	99	1	1	0.006,0.0,0.022,0.012	0.0,0.013,0.0,0.003,0.0,0.0,0.0,0.02	0.005	chr14:70596742-70597618(-)	chr14:70596702-70597618(-)
ENSG00000068831	RASGRP2	chr11	-	64727295	64727363	64727295	64727360	64728862	64729042	1631	901383568	18351956349727	1.06547e+18	1.83182e+29	102	99	0.882166	1	0.045,0.064,0.089,0.083	0.053,0.06,0.05,0.065,0.069,0.078,0.082,0.069	0.005	chr11:64727363-64728863(-)	chr11:64727360-64728863(-)
ENSG00000068831	RASGRP2	chr11	-	64740367	64740449	64740367	64740446	64740947	64741079	1633	881051842	92212	7.87262e+16	464780211	102	99	0.0222986	0.164945	0.905,0.822,0.946,0.953	0.95,0.921,0.937,0.914,0.886,1.0,0.943,0.902	-0.025	chr11:64740449-64740948(-)	chr11:64740446-64740948(-)
ENSG00000068831	RASGRP2	chr11	-	64742009	64742112	64742009	64742032	64742793	64742937	1634	280330425631065	1031814038	2.38016e+30	1.45198e+19	179	99	0.0185906	0.142224	0.938,0.903,0.886,0.939	0.901,0.821,0.834,0.9,0.942,0.942,0.938,0.917	0.017	chr11:64742112-64742794(-)	chr11:64742032-64742794(-)
ENSG00000255571	MIR9-3HG	chr15	+	89388500	89388581	89388503	89388581	89387816	89387881	1635	4503	1	102720005	61003000	102	99	1	1	1.0,1.0,NA,0.744	0.618,0.66,1.0,1.0,0.0,NA,NA,1.0	0.202	chr15:89387881-89388501(+)	chr15:89387881-89388504(+)
ENSG00000134453	RBM17	chr10	+	6106140	6106238	6106143	6106238	6104930	6105097	1636	641723404939	214	6.14859e+24	40470105	102	99	1	1	1.0,0.997,0.997,0.996	0.993,1.0,0.993,0.994,1.0,0.998,1.0,0.986	0.002	chr10:6105097-6106141(+)	chr10:6105097-6106144(+)
ENSG00000071889	FAM3A	chrX	-	154507810	154507882	154507810	154507861	154508288	154508347	1637	52301236	15515540178	3923152323372510	1.31911e+20	120	99	0.506052	1	0.217,0.138,0.198,0.143	0.197,0.173,0.11,0.114,0.162,0.224,0.235,0.061	0.015	chrX:154507882-154508289(-)	chrX:154507861-154508289(-)
ENSG00000071889	FAM3A	chrX	-	154508473	154508652	154508473	154508597	154511847	154511871	1638	25361152	29229969328	262515361813529	1.6618e+22	154	99	0.384391	1	0.052,0.072,0.093,0.092	0.091,0.082,0.05,0.075,0.066,0.043,0.033,0.079	0.012	chrX:154508652-154511848(-)	chrX:154508597-154511848(-)
ENSG00000071889	FAM3A	chrX	-	154508473	154508811	154508473	154508597	154511847	154511871	1639	26371258	29229969328	2733204913171025	1.6618e+22	198	99	0.785144	1	0.043,0.058,0.08,0.081	0.075,0.084,0.051,0.079,0.038,0.044,0.051,0.055	0.006	chrX:154508811-154511848(-)	chrX:154508597-154511848(-)
ENSG00000071889	FAM3A	chrX	-	154508473	154508811	154508473	154508652	154511847	154511871	1640	11121535	88517	142611314121115	965963511	198	99	0.64671	1	0.407,0.429,0.6,0.507	0.438,0.684,0.524,0.633,0.25,0.667,0.524,0.405	-0.03	chrX:154508811-154511848(-)	chrX:154508652-154511848(-)
ENSG00000071889	FAM3A	chrX	-	154512313	154512431	154512313	154512411	154512822	154512936	1642	4735	76631789	73311210	1837286634614282	119	99	0.726198	1	0.042,0.085,0.128,0.045	0.0,0.136,0.082,0.036,0.024,0.013,0.038,0.092	0.022	chrX:154512431-154512823(-)	chrX:154512411-154512823(-)
ENSG00000108622	ICAM2	chr17	-	64005106	64005373	64005106	64005137	64006630	64006735	1647	3571127134705	1213	3.22122e+23	0	198	99	1	1	0.994,0.996,0.985,0.992	1.0,1.0,1.0,1.0,1.0,1.0,1.0,1.0	-0.008	chr17:64005373-64006631(-)	chr17:64005137-64006631(-)
ENSG00000108622	ICAM2	chr17	-	64006630	64006735	64006630	64006671	64020522	64020625	1651	25263794515	345836	2.29912e+22	12615227211329	163	99	0.865274	1	0.981,0.896,0.877,0.897	0.921,0.902,0.888,0.917,0.951,0.941,0.917,0.802	0.008	chr17:64006735-64020523(-)	chr17:64006671-64020523(-)
ENSG00000185339	TCN2	chr22	+	30612872	30613042	30612884	30613042	30610870	30611063	1654	25693973	2201	6.64524e+16	10000500	111	99	0.510127	1	0.918,0.969,1.0,0.985	0.983,1.0,1.0,1.0,1.0,0.971,1.0,1.0	-0.026	chr22:30611063-30612873(+)	chr22:30611063-30612885(+)
ENSG00000197498	RPF2	chr6	+	110988987	110989065	110989027	110989065	110985005	110985138	1655	1	9815171334	201000	1.38797e+18	139	99	1	1	0.0,0.0,0.0,0.002	0.0,0.0,0.02,0.0,0.008,0.0,0.0,0.0	-0.003	chr6:110985138-110988988(+)	chr6:110985138-110989028(+)
ENSG00000116337	AMPD2	chr1	+	109629795	109629916	109629799	109629916	109629326	109629490	1657	410844205340	1352619	4.95228e+23	1917256132028	103	99	0.628949	1	0.968,0.94,0.97,0.945	0.962,0.928,0.952,0.937,0.986,0.99,1.0,0.944	-0.007	chr1:109629490-109629796(+)	chr1:109629490-109629800(+)
ENSG00000183137	CEP57L1	chr6	+	109150117	109150239	109150165	109150239	109146757	109146937	1658	796228160	145711	9121248426662136	132390241	147	99	0.186006	0.73158	0.792,0.893,0.729,0.907	0.825,0.876,0.843,0.863,1.0,0.957,0.78,0.959	-0.058	chr6:109146937-109150118(+)	chr6:109146937-109150166(+)
ENSG00000183137	CEP57L1	chr6	+	109159217	109159462	109159268	109159462	109159024	109159102	1659	9231614	39191598	9271527017	52820221730421	150	99	0.2841	0.967982	0.132,0.444,0.413,0.086	0.103,0.142,0.188,0.31,0.072,0.133,0.0,0.348	0.107	chr6:109159102-109159218(+)	chr6:109159102-109159269(+)
ENSG00000183137	CEP57L1	chr6	+	109159217	109159462	109159340	109159462	109159024	109159102	1660	655032126	20	721122422776353	20100000	198	99	1	1	1.0,1.0,0.889,1.0	0.947,1.0,0.917,1.0,1.0,1.0,1.0,1.0	-0.011	chr6:109159102-109159218(+)	chr6:109159102-109159341(+)
ENSG00000183137	CEP57L1	chr6	+	109159268	109159462	109159340	109159462	109159024	109159102	1661	965532213	20	1.15174e+16	20100000	171	99	1	1	1.0,1.0,0.903,1.0	0.971,1.0,0.954,1.0,1.0,1.0,1.0,1.0	-0.015	chr6:109159102-109159269(+)	chr6:109159102-109159341(+)
ENSG00000165905	LARGE2	chr11	+	45927748	45928069	45927919	45928069	45927314	45927593	1664	322	922	1001022	210331152	198	99	1	1	NA,0.143,0.333,0.333	0.0,0.333,NA,0.0,0.143,0.0,0.062,0.333	0.145	chr11:45927593-45927749(+)	chr11:45927593-45927920(+)
ENSG00000170100	ZNF778	chr16	+	89220996	89221152	89221003	89221152	89217709	89217910	1665	814223	141	33679201022	50323405	106	99	0.145403	0.61866	1.0,0.929,0.318,0.956	0.359,1.0,0.651,0.766,0.737,0.824,1.0,0.804	0.033	chr16:89217910-89220997(+)	chr16:89217910-89221004(+)
ENSG00000181523	SGSH	chr17	-	80214614	80214765	80214614	80214679	80215032	80215138	1666	2417010765	20	1.16111e+20	1020000	185	99	1	1	1.0,1.0,0.966,1.0	1.0,0.983,1.0,0.983,1.0,1.0,1.0,1.0	-0.004	chr17:80214765-80215033(-)	chr17:80214679-80215033(-)
ENSG00000181523	SGSH	chr17	-	80214614	80214783	80214614	80214679	80215032	80215138	1667	141126539	20	7.68486e+16	1020000	198	99	1	1	1.0,1.0,0.942,1.0	1.0,0.977,1.0,0.969,1.0,1.0,1.0,1.0	-0.008	chr17:80214783-80215033(-)	chr17:80214679-80215033(-)
ENSG00000181523	SGSH	chr17	-	80214614	80214783	80214614	80214765	80215032	80215138	1668	3640	11644626	52450426	4529649140731534	117	99	0.803357	1	0.188,0.073,0.069,0.0	0.086,0.055,0.05,0.044,0.0,0.044,0.101,0.13	0.019	chr17:80214783-80215033(-)	chr17:80214765-80215033(-)
ENSG00000163430	FSTL1	chr3	-	120450683	120450797	120450683	120450746	120450896	120450991	1669	1615	792916108	300806	110393513149115	150	99	0.968356	1	0.008,0.12,0.04,0.03	0.0,0.0,0.048,0.0,0.0,0.034,0.0,0.209	0.013	chr3:120450797-120450897(-)	chr3:120450746-120450897(-)
ENSG00000138381	ASNSD1	chr2	+	189665356	189665451	189665375	189665451	189663900	189663954	1670	2515	9322642192	20110200	1.39106e+21	118	99	0.46587	1	0.018,0.018,0.02,0.021	0.012,0.0,0.008,0.004,0.0,0.015,0.0,0.0	0.014	chr2:189663954-189665357(+)	chr2:189663954-189665376(+)
ENSG00000138381	ASNSD1	chr2	+	189665356	189665451	189665421	189665451	189663900	189663954	1671	8220142144	43762855	1.23938e+18	3037454337352832	164	99	0.211398	0.793831	0.535,0.615,0.475,0.612	0.712,0.603,0.521,0.752,0.49,0.594,0.572,0.688	-0.057	chr2:189663954-189665357(+)	chr2:189663954-189665422(+)
ENSG00000138381	ASNSD1	chr2	+	189665375	189665451	189665421	189665451	189663900	189663954	1672	17342283331	43762855	2.60199e+23	3037454337352832	145	99	0.0617075	0.339949	0.733,0.791,0.669,0.804	0.855,0.786,0.735,0.875,0.724,0.788,0.791,0.853	-0.052	chr2:189663954-189665376(+)	chr2:189663954-189665422(+)
ENSG00000138381	ASNSD1	chr2	+	189666040	189667596	189667195	189667596	189665375	189665451	1673	322761207582	1001	4.05366e+23	0	198	99	1	1	0.994,1.0,1.0,0.997	1.0,1.0,1.0,1.0,1.0,1.0,1.0,1.0	-0.002	chr2:189665451-189666041(+)	chr2:189665451-189667196(+)
ENSG00000131375	CAPN7	chr3	+	15250930	15251023	15250974	15251023	15247326	15247457	1677	21515065128	12181313	1.52165e+21	2440394111054	143	99	0.511509	1	0.925,0.852,0.776,0.872	0.814,0.741,0.75,0.812,0.985,0.913,0.915,0.962	-0.005	chr3:15247457-15250931(+)	chr3:15247457-15250975(+)
ENSG00000112182	BACH2	chr6	-	90206568	90206681	90206568	90206676	90271848	90271941	1682	1261	0	15636043	2000001	104	99	1	1	1.0,1.0,1.0,1.0	1.0,0.704,1.0,1.0,1.0,NA,1.0,0.741	0.079	chr6:90206681-90271849(-)	chr6:90206676-90271849(-)
ENSG00000164924	YWHAZ	chr8	-	100924134	100924322	100924134	100924298	100924915	100925039	1684	55552427	5326528919453057	615434652524428	4.32057e+31	123	99	1	1	0.008,0.008,0.01,0.007	0.011,0.008,0.007,0.007,0.008,0.008,0.002,0.007	0.001	chr8:100924322-100924916(-)	chr8:100924298-100924916(-)
ENSG00000171097	KYAT1	chr9	-	128835996	128836105	128835996	128836073	128836801	128836922	1688	418312	3027634	154784706	18126162325314	131	99	0.800571	1	0.092,0.335,0.274,0.211	0.386,0.201,0.469,0.274,0.116,0.175,0.0,0.245	-0.005	chr9:128836105-128836802(-)	chr9:128836073-128836802(-)
ENSG00000171097	KYAT1	chr9	-	128845352	128845517	128845352	128845411	128846679	128846859	1689	2223	4104	50023105	10101102	198	99	1	1	0.2,0.5,1.0,0.273	0.714,NA,0.0,1.0,0.6,0.333,NA,0.556	-0.041	chr9:128845517-128846680(-)	chr9:128845411-128846680(-)
ENSG00000135336	ORC3	chr6	+	87656902	87656982	87656905	87656982	87653115	87653249	1690	4626661	48282458	3362314964735	3849452658927	102	99	0.419519	1	0.482,0.474,0.195,0.505	0.457,0.593,0.177,0.401,0.647,0.517,0.43,0.557	-0.058	chr6:87653249-87656903(+)	chr6:87653249-87656906(+)
ENSG00000004864	SLC25A13	chr7	-	96184926	96185014	96184926	96185011	96189293	96189378	1691	2814	78684090	334173011	9.22776e+16	102	99	0.842574	1	0.024,0.102,0.024,0.041	0.031,0.097,0.049,0.139,0.044,0.0,0.057,0.014	-0.006	chr7:96185014-96189294(-)	chr7:96185011-96189294(-)
ENSG00000184465	WDR27	chr6	-	169663562	169663878	169663562	169663649	169664165	169664286	1692	16471237	21104	29311361435633	125115305	198	99	0.777854	1	0.8,0.681,1.0,0.822	0.935,0.429,0.524,0.947,0.318,0.854,1.0,0.767	0.104	chr6:169663878-169664166(-)	chr6:169663649-169664166(-)
ENSG00000184465	WDR27	chr6	-	169667135	169668776	169667135	169667187	169670568	169670693	1693	1520113	1001	184191918151213	30410003	198	99	0.425838	1	0.882,1.0,1.0,0.867	0.75,1.0,0.704,0.905,1.0,1.0,1.0,0.684	0.057	chr6:169668776-169670569(-)	chr6:169667187-169670569(-)
ENSG00000184465	WDR27	chr6	-	169667981	169668185	169667981	169668095	169670568	169670693	1694	2418215	615121	30313331735229	647127627	189	99	0.0833448	0.417019	0.677,0.386,0.512,0.272	0.724,0.282,0.493,0.59,0.56,0.753,0.344,0.685	-0.092	chr6:169668185-169670569(-)	chr6:169668095-169670569(-)
ENSG00000156958	GALK2	chr15	+	49217172	49217313	49217189	49217313	49201161	49201250	1696	200	5638734	10040000	2372195455160	116	99	1	1	0.0,0.043,0.0,0.0	0.036,0.0,0.0,0.152,0.0,0.0,0.0,0.0	-0.013	chr15:49201250-49217173(+)	chr15:49201250-49217190(+)
ENSG00000135317	SNX14	chr6	-	85572297	85572374	85572297	85572371	85574257	85574378	1698	2501754588	381579	1.30781e+21	21811103123139	102	99	0.46812	1	0.865,0.919,0.862,0.905	0.857,0.904,0.904,0.941,0.843,0.852,0.959,0.835	0.001	chr6:85572374-85574258(-)	chr6:85572371-85574258(-)
ENSG00000071994	PDCD2	chr6	-	170583504	170583747	170583504	170583623	170584298	170584692	1700	7898412671045	44221130	8.3734e+25	627183420241120	198	99	0.773899	1	0.9,0.95,0.924,0.946	0.871,0.96,0.931,0.94,0.951,0.957,0.94,0.938	-0.006	chr6:170583747-170584299(-)	chr6:170583623-170584299(-)
ENSG00000071537	SEL1L	chr14	-	81506073	81506241	81506073	81506178	81526732	81526964	1701	201199162127	523225	1.73143e+22	232031237321	162	99	0.733406	1	0.961,0.841,0.818,0.939	0.821,0.814,0.727,0.865,0.948,0.97,0.865,0.989	0.015	chr14:81506241-81526733(-)	chr14:81506178-81526733(-)
ENSG00000112742	TTK	chr6	+	80026377	80026514	80026380	80026514	80022323	80022472	1706	163193185316	30322940	1.72232e+20	321812491011150	102	99	0.0628501	0.344221	0.841,0.854,0.861,0.885	0.839,0.926,0.911,0.861,0.851,0.873,0.894,1.0	-0.034	chr6:80022472-80026378(+)	chr6:80022472-80026381(+)
ENSG00000094880	CDC23	chr5	-	138206546	138206684	138206546	138206680	138212990	138213063	1708	908587119	300	1.28718e+18	0	103	99	1	1	1.0,0.965,1.0,1.0	1.0,1.0,1.0,1.0,1.0,1.0,1.0,1.0	-0.009	chr5:138206684-138212991(-)	chr5:138206680-138212991(-)
ENSG00000178028	DMAP1	chr1	+	44213662	44213858	44213708	44213858	44213472	44213527	1709	35572177	718723103	2952377430442824	642836463220313	145	99	0.00101914	0.015038	0.252,0.309,0.384,0.338	0.236,0.559,0.412,0.523,0.39,0.6,0.864,0.558	-0.197	chr1:44213527-44213663(+)	chr1:44213527-44213709(+)
ENSG00000105963	ADAP1	chr7	-	900532	900616	900532	900613	904125	904272	1711	245306102205	5134	2.86129e+23	142912614011	102	99	0.00118633	0.0168109	0.979,0.997,0.971,0.98	0.952,0.984,0.948,0.97,0.971,0.958,1.0,0.966	0.013	chr7:900616-904126(-)	chr7:900613-904126(-)
ENSG00000100092	SH3BP1	chr22	+	37642894	37643006	37642898	37643006	37642538	37642615	1712	479531203220	1230	4.51944e+23	5147130001	103	99	0.851136	1	0.998,0.996,0.985,1.0	0.989,0.985,0.986,0.982,1.0,1.0,1.0,0.996	0.002	chr22:37642615-37642895(+)	chr22:37642615-37642899(+)
ENSG00000100092	SH3BP1	chr22	+	37650085	37650249	37650151	37650249	37648318	37648435	1713	1615182	375432176224	3813741601320118	3.72988e+22	165	99	1.23477e-07	7.65827e-06	0.025,0.02,0.058,0.005	0.058,0.077,0.053,0.056,0.031,0.032,0.008,0.058	-0.02	chr22:37648435-37650086(+)	chr22:37648435-37650152(+)
ENSG00000186594	MIR22HG	chr17	-	1713855	1714045	1713855	1714014	1714370	1714453	1717	7765	223769328321	20171201502	4.2798e+22	130	99	0.260791	0.913944	0.023,0.007,0.014,0.012	0.034,0.013,0.002,0.019,0.011,0.012,0.0,0.013	0.001	chr17:1714045-1714371(-)	chr17:1714014-1714371(-)
ENSG00000139218	SCAF11	chr12	-	45919130	45922194	45919130	45919309	45922462	45922582	1718	220244171237	104588740	1.93182e+23	1.19161e+20	198	99	0.0317115	0.210564	0.514,0.678,0.496,0.748	0.448,0.361,0.486,0.386,0.769,0.451,0.436,0.587	0.118	chr12:45922194-45922463(-)	chr12:45919309-45922463(-)
ENSG00000166343	MSS51	chr10	-	73425810	73426377	73425810	73425946	73426606	73426731	1720	321348	3	21961616909	0	198	99	1	1	1.0,1.0,1.0,0.571	1.0,1.0,1.0,1.0,1.0,1.0,NA,1.0	-0.107	chr10:73426377-73426607(-)	chr10:73425946-73426607(-)
ENSG00000131351	HAUS8	chr19	-	17059996	17060092	17059996	17060089	17062697	17062779	1721	567577136	53416	6.74462e+16	1252212160	102	99	0.756461	1	0.916,0.96,0.949,0.892	0.844,0.895,0.968,0.858,0.949,0.979,0.939,1.0	0	chr19:17060092-17062698(-)	chr19:17060089-17062698(-)
ENSG00000131351	HAUS8	chr19	-	17069030	17069099	17069030	17069086	17073273	17073335	1724	3461	9088126185	611692002	8.57511e+17	112	99	0.0610509	0.336989	0.029,0.039,0.04,0.005	0.059,0.115,0.047,0.045,0.031,0.0,0.0,0.032	-0.013	chr19:17069099-17073274(-)	chr19:17069086-17073274(-)
ENSG00000183337	BCOR	chrX	-	40063607	40063952	40063607	40063850	40064335	40064599	1725	119242117128	607850146	1.83551e+21	6.61097e+16	198	99	0.00509294	0.0522154	0.498,0.608,0.539,0.305	0.581,0.717,0.713,0.708,0.449,0.565,0.7,0.581	-0.139	chrX:40063952-40064336(-)	chrX:40063850-40064336(-)
ENSG00000105443	CYTH2	chr19	+	48473721	48474017	48473904	48474017	48473297	48473378	1727	3317544	438337235413	381515231215105	3.74288e+23	198	99	0.0382915	0.240665	0.036,0.025,0.011,0.051	0.048,0.025,0.031,0.02,0.023,0.017,0.019,0.011	0.006	chr19:48473378-48473722(+)	chr19:48473378-48473905(+)
ENSG00000105443	CYTH2	chr19	+	48478065	48478145	48478068	48478145	48474837	48474949	1728	2408	169101118167	20233200	1.83911e+21	102	99	0.130931	0.573069	0.011,0.037,0.0,0.044	0.01,0.0,0.017,0.009,0.026,0.011,0.0,0.0	0.014	chr19:48474949-48478066(+)	chr19:48474949-48478069(+)
ENSG00000214087	ARL16	chr17	-	81682033	81682675	81682033	81682149	81683012	81683126	1729	23719861225	97704084	2.03807e+20	7737478251772760	198	99	0.643469	1	0.55,0.586,0.433,0.573	0.569,0.519,0.43,0.546,0.659,0.535,0.534,0.655	-0.02	chr17:81682675-81683013(-)	chr17:81682149-81683013(-)
ENSG00000134905	CARS2	chr13	-	110642314	110644182	110642314	110642521	110644384	110644483	1733	393372120121	55624331341	2.19991e+22	3.36108e+22	198	99	0.385162	1	0.261,0.434,0.659,0.151	0.246,0.314,0.348,0.296,0.209,0.206,0.486,0.281	0.078	chr13:110644182-110644385(-)	chr13:110642521-110644385(-)
ENSG00000134905	CARS2	chr13	-	110644384	110644606	110644384	110644483	110645966	110646090	1734	1481172341	75148399442	9.66791e+18	4.71169e+23	198	99	0.00113697	0.0163749	0.09,0.108,0.104,0.044	0.092,0.165,0.177,0.124,0.079,0.115,0.1,0.089	-0.031	chr13:110644606-110645967(-)	chr13:110644483-110645967(-)
ENSG00000124571	XPO5	chr6	-	43525838	43525954	43525838	43525921	43526684	43526747	1736	512422	1137429216	412130275	5937528260754852	132	99	0.0943422	0.457332	0.032,0.108,0.094,0.071	0.048,0.196,0.014,0.027,0.0,0.02,0.099,0.067	0.017	chr6:43525954-43526685(-)	chr6:43525921-43526685(-)
ENSG00000137207	YIPF3	chr6	-	43513068	43513200	43513068	43513098	43513358	43513451	1737	96010855301065	1317215	7.07635e+24	59226411	198	99	3.3373e-05	0.000912141	0.974,0.97,0.993,0.973	0.986,0.972,0.994,0.997,0.985,0.99,0.997,0.997	-0.012	chr6:43513200-43513359(-)	chr6:43513098-43513359(-)
ENSG00000124574	ABCC10	chr6	+	43436092	43436247	43436137	43436247	43435750	43435907	1743	1502	1311061476	30100004	4724293745411672	144	99	0.711315	1	0.005,0.031,0.0,0.018	0.042,0.0,0.023,0.0,0.0,0.0,0.0,0.037	0.001	chr6:43435907-43436093(+)	chr6:43435907-43436138(+)
ENSG00000105819	PMPCB	chr7	+	103303841	103304040	103303985	103304040	103300177	103300307	1746	111818788381978	4213	1.18813e+28	70213036	198	99	1	1	0.993,0.998,0.998,0.997	0.988,1.0,0.996,0.999,0.992,1.0,0.996,0.986	0.002	chr7:103300307-103303842(+)	chr7:103300307-103303986(+)
ENSG00000112640	PPP2R5D	chr6	+	43006445	43006679	43006462	43006679	42989610	42989688	1748	5600	13812178251	100002	1.20865e+18	116	99	0.742453	1	0.03,0.041,0.0,0.0	0.0,0.0,0.016,0.0,0.0,0.0,0.0,0.022	0.013	chr6:42989688-43006446(+)	chr6:42989688-43006463(+)
ENSG00000112640	PPP2R5D	chr6	+	43010633	43010736	43010663	43010736	43010467	43010569	1751	14311	23613280353	742113100	1.98109e+20	129	99	0.627537	1	0.003,0.023,0.028,0.023	0.026,0.028,0.026,0.005,0.007,0.015,0.161,0.0	-0.014	chr6:43010569-43010634(+)	chr6:43010569-43010664(+)
ENSG00000131389	SLC6A6	chr3	+	14443623	14443863	14443627	14443863	14416411	14416453	1752	482811374182	221081	3.75176e+25	42974014832	103	99	0.803369	1	0.955,0.987,0.978,0.994	0.989,0.983,0.98,0.969,0.944,0.964,0.984,0.996	0.002	chr3:14416453-14443624(+)	chr3:14416453-14443628(+)
ENSG00000196209	SIRPB2	chr20	-	1473117	1473260	1473117	1473211	1473791	1473870	1754	431523	131304	12009131019	10030608	148	99	1	1	0.689,0.436,1.0,0.334	0.889,NA,NA,0.667,1.0,0.1,NA,0.614	-0.039	chr20:1473260-1473792(-)	chr20:1473211-1473792(-)
ENSG00000137413	TAF8	chr6	+	42068464	42068607	42068503	42068607	42066311	42066459	1756	979146119	2200	8.94641e+17	30500000	138	99	1	1	0.972,0.97,1.0,1.0	0.955,1.0,0.855,1.0,1.0,1.0,1.0,1.0	0.009	chr6:42066459-42068465(+)	chr6:42066459-42068504(+)
ENSG00000184939	ZFP90	chr16	+	68558374	68558568	68558472	68558568	68557997	68558124	1759	181986	52663152	5156231328	24139272118521	197	99	0.0763238	0.392502	0.148,0.126,0.115,0.055	0.095,0.037,0.218,0.1,0.355,0.266,0.167,0.161	-0.064	chr16:68558124-68558375(+)	chr16:68558124-68558473(+)
ENSG00000095970	TREM2	chr6	-	41158872	41159106	41158872	41159066	41159791	41159882	1760	0	2615	40	13502600	139	99	1	1	0.0,0.0,0.0,0.0	NA,0.0,0.0,0.0,NA,0.0,1.0,NA	-0.2	chr6:41159106-41159792(-)	chr6:41159066-41159792(-)
ENSG00000103066	PLA2G15	chr16	+	68255705	68255990	68255765	68255990	68255281	68255380	1761	3	2127526	4304203	1015112212035	159	99	0.00750772	0.0703296	0.0,0.0,0.0,0.067	0.0,0.142,0.651,0.0,0.106,0.059,0.0,0.272	-0.137	chr16:68255380-68255706(+)	chr16:68255380-68255766(+)
ENSG00000103066	PLA2G15	chr16	+	68255705	68255990	68255890	68255990	68255281	68255380	1762	1539942	1417818	2634102145481428	12372218622511	198	99	0.958972	1	0.349,0.534,0.36,0.538	0.52,0.315,0.185,0.368,0.789,0.522,0.583,0.56	-0.035	chr16:68255380-68255706(+)	chr16:68255380-68255891(+)
ENSG00000103066	PLA2G15	chr16	+	68255765	68255990	68255890	68255990	68255281	68255380	1763	36661468	1417818	3649113366681733	12372218622511	198	99	0.370902	1	0.563,0.66,0.467,0.654	0.6,0.398,0.2,0.478,0.846,0.607,0.63,0.6	0.041	chr16:68255380-68255766(+)	chr16:68255380-68255891(+)
ENSG00000147133	TAF1	chrX	+	71376949	71377191	71377012	71377191	71375166	71375286	1764	959891146	113510	1.29106e+17	717101510511	162	99	0.129259	0.568082	0.983,0.822,0.918,0.899	0.918,0.791,0.801,0.793,0.835,0.934,0.786,0.974	0.051	chrX:71375286-71376950(+)	chrX:71375286-71377013(+)
ENSG00000058404	CAMK2B	chr7	-	44219350	44219602	44219350	44219522	44220059	44220294	1766	1	0	0	200	179	99	1	1	NA,NA,NA,1.0	NA,NA,NA,NA,NA,0.0,NA,NA	1	chr7:44219602-44220060(-)	chr7:44219522-44220060(-)
ENSG00000184226	PCDH9	chr13	-	66631209	66631411	66631209	66631285	66903503	66903605	1770	500	0	10000000	1	198	99	1	1	NA,1.0,NA,NA	1.0,NA,NA,NA,NA,NA,NA,0.0	0.5	chr13:66631411-66903504(-)	chr13:66631285-66903504(-)
ENSG00000103174	NAGPA	chr16	-	5027134	5027379	5027134	5027198	5027845	5027893	1771	11422436170	102	1.48778e+20	4171600	198	99	0.0716731	0.377002	1.0,0.991,1.0,0.977	1.0,0.906,0.975,0.944,0.987,0.953,1.0,1.0	0.021	chr16:5027379-5027846(-)	chr16:5027198-5027846(-)
ENSG00000103174	NAGPA	chr16	-	5028296	5028398	5028296	5028365	5028879	5029008	1772	22719	3102	76713717213	62365611	132	99	0.0699875	0.371075	0.333,0.953,1.0,0.771	0.467,0.692,0.636,0.619,0.512,0.68,0.6,0.907	0.125	chr16:5028398-5028880(-)	chr16:5028365-5028880(-)
ENSG00000198838	RYR3	chr15	+	33724064	33724176	33724067	33724176	33722714	33722895	1775	4	204	60010000	13000301	102	99	1	1	NA,0.0,NA,0.493	0.853,0.0,NA,1.0,NA,0.0,NA,0.0	-0.124	chr15:33722895-33724065(+)	chr15:33722895-33724068(+)
ENSG00000198838	RYR3	chr15	+	33844857	33845062	33844861	33845062	33841863	33842035	1777	107	95516	100	401301521	103	99	1	1	0.0,0.161,0.0,0.296	0.0,NA,0.0,0.0,NA,0.06,0.0,0.0	0.104	chr15:33842035-33844858(+)	chr15:33842035-33844862(+)
ENSG00000124772	CPNE5	chr6	-	36744267	36744526	36744267	36744325	36745047	36745150	1778	4310	63268	10400202	610285314	198	99	0.00865461	0.0792321	0.0,0.059,0.2,0.385	0.077,0.0,1.0,0.0,0.0,0.167,0.0,0.067	-0.003	chr6:36744526-36745048(-)	chr6:36744325-36745048(-)
ENSG00000096070	BRPF3	chr6	+	36210200	36210528	36210215	36210528	36209786	36209915	1780	62683049	12112360183	51534344526716	9.31641e+17	114	99	0.0376183	0.238242	0.308,0.324,0.303,0.189	0.323,0.219,0.242,0.165,0.056,0.199,0.403,0.205	0.054	chr6:36209915-36210201(+)	chr6:36209915-36210216(+)
ENSG00000096070	BRPF3	chr6	+	36225266	36225364	36225270	36225364	36222167	36222265	1783	16816494206	179716	1.4322e+21	2324112772301	103	99	0.0973542	0.466441	0.905,0.946,0.928,0.925	0.857,0.898,0.919,0.879,0.919,0.848,1.0,0.99	0.012	chr6:36222265-36225267(+)	chr6:36222265-36225271(+)
ENSG00000143569	UBAP2L	chr1	+	154268756	154268954	154268759	154268954	154266500	154266568	1786	1245550224	41181176	1.22396e+18	46612186046735	102	99	0.69832	1	0.746,0.748,0.815,0.741	0.72,0.863,0.829,0.808,0.695,0.762,0.825,0.731	-0.017	chr1:154266568-154268757(+)	chr1:154266568-154268760(+)
ENSG00000124593	AL365205.1	chr6	+	41783733	41784238	41784130	41784238	41783461	41783605	1787	714315	6716	913851118527	185311324011	198	99	0.641506	1	0.368,0.5,0.6,0.556	0.2,0.565,0.571,0.185,0.647,0.273,1.0,0.551	0.007	chr6:41783605-41783734(+)	chr6:41783605-41784131(+)
ENSG00000124593	AL365205.1	chr6	+	41786439	41787825	41786761	41787825	41786127	41786332	1788	1426222	9707	12131921516620	108431722413	198	99	0.0728082	0.380138	0.438,0.65,1.0,0.611	0.375,0.448,0.704,0.25,0.306,0.267,0.429,0.435	0.273	chr6:41786332-41786440(+)	chr6:41786332-41786762(+)
ENSG00000065029	ZNF76	chr6	+	35290252	35290382	35290265	35290382	35287645	35287845	1789	20948	1431776190	22101341307	1.24617e+17	112	99	0.880709	1	0.11,0.043,0.055,0.073	0.136,0.014,0.0,0.084,0.078,0.114,0.0,0.078	0.007	chr6:35287845-35290253(+)	chr6:35287845-35290266(+)
ENSG00000065029	ZNF76	chr6	+	35292539	35292787	35292553	35292787	35291557	35291737	1790	30351317	1021022993	156225157214	6727319749812362	113	99	0.0207551	0.15605	0.205,0.231,0.282,0.138	0.164,0.163,0.053,0.184,0.211,0.07,0.071,0.165	0.079	chr6:35291737-35292540(+)	chr6:35291737-35292554(+)
ENSG00000185499	MUC1	chr1	-	155188162	155188231	155188162	155188212	155192182	155192283	1795	11112148	0	211012257392412	10000	118	99	1	1	1.0,1.0,1.0,1.0	1.0,1.0,1.0,0.954,1.0,1.0,1.0,1.0	0.006	chr1:155188231-155192183(-)	chr1:155188212-155192183(-)
ENSG00000185499	MUC1	chr1	-	155188162	155188285	155188162	155188212	155192182	155192283	1796	535157197	0	7.24352e+16	10000	172	99	1	1	1.0,1.0,1.0,1.0	1.0,1.0,1.0,0.975,1.0,1.0,1.0,1.0	0.003	chr1:155188285-155192183(-)	chr1:155188212-155192183(-)
ENSG00000185499	MUC1	chr1	-	155188162	155188285	155188162	155188231	155192182	155192283	1797	484537156	6517	6335434452775124	12240012118	153	99	0.0747161	0.386701	0.838,0.853,0.96,0.935	0.773,0.919,0.874,1.0,1.0,0.806,0.75,0.66	0.049	chr1:155188285-155192183(-)	chr1:155188231-155192183(-)
ENSG00000185499	MUC1	chr1	-	155192182	155192310	155192182	155192283	155192785	155192867	1798	64104340	4125166	476756667802520	5213020722547	126	99	0.356921	1	1.0,0.161,0.575,0.159	0.415,0.981,0.116,0.963,1.0,0.466,0.44,0.251	-0.105	chr1:155192310-155192786(-)	chr1:155192283-155192786(-)
ENSG00000156313	RPGR	chrX	-	38287093	38288041	38287093	38287245	38290958	38291024	1799	67726141	200	5.08913e+16	2004	198	99	0.628074	1	1.0,0.947,1.0,1.0	1.0,1.0,1.0,1.0,0.852,1.0,1.0,0.467	0.072	chrX:38288041-38290959(-)	chrX:38287245-38290959(-)
ENSG00000204231	RXRB	chr6	-	33195362	33195466	33195362	33195454	33195569	33195702	1806	335716	650543	1411815051211	112224203101414	111	99	0.828337	1	0.308,0.384,0.555,0.249	0.532,0.039,0.401,0.401,0.0,0.308,0.433,0.412	0.058	chr6:33195466-33195570(-)	chr6:33195454-33195570(-)
ENSG00000185624	P4HB	chr17	-	81855452	81855586	81855452	81855505	81859180	81859387	1807	1.18297e+16	111047	1.32931e+37	2524131832273031	180	99	1	1	0.998,0.998,0.998,0.999	0.997,0.997,0.998,0.998,0.997,0.996,0.993,0.994	0.002	chr17:81855586-81859181(-)	chr17:81855505-81859181(-)
ENSG00000148985	PGAP2	chr11	+	3823612	3823740	3823616	3823740	3822908	3822993	1809	2112	0	11101134	1000000	103	99	1	1	1.0,1.0,1.0,1.0	NA,0.49,1.0,1.0,NA,1.0,1.0,1.0	0.085	chr11:3822993-3823613(+)	chr11:3822993-3823617(+)
ENSG00000148985	PGAP2	chr11	+	3824795	3825128	3825019	3825128	3824269	3824376	1811	251347	6570870	26301930225015	4713216330522129	198	99	0.00478924	0.0497798	0.161,0.085,0.2,0.048	0.217,0.536,0.311,0.192,0.268,0.046,0.0,0.205	-0.098	chr11:3824376-3824796(+)	chr11:3824376-3825020(+)
ENSG00000204256	BRD2	chr6	+	32977259	32977570	32977441	32977570	32976561	32976936	1814	19213324	170221356402049	8.22482e+16	1.29023e+27	198	99	0	0	0.006,0.005,0.025,0.006	0.031,0.005,0.166,0.027,0.026,0.061,0.049,0.006	-0.036	chr6:32976936-32977260(+)	chr6:32976936-32977442(+)
ENSG00000204261	PSMB8-AS1	chr6	+	32844644	32844870	32844809	32844870	32844132	32844274	1815	1939229	5	3478192429161	11027104	198	99	0.0626101	0.343646	1.0,1.0,1.0,0.744	0.944,0.778,1.0,0.826,0.632,0.935,1.0,0.884	0.061	chr6:32844274-32844645(+)	chr6:32844274-32844810(+)
ENSG00000231852	CYP21A2	chr6	+	32039060	32039248	32039093	32039248	32038721	32038811	1820	1	1000	10000000	0	132	99	1	1	0.0,NA,NA,1.0	1.0,NA,NA,NA,NA,NA,NA,NA	-0.5	chr6:32038811-32039061(+)	chr6:32038811-32039094(+)
ENSG00000231852	CYP21A2	chr6	+	32039074	32039248	32039093	32039248	32038721	32038811	1821	0	1000	10000000	0	118	99	1	1	0.0,NA,NA,NA	1.0,NA,NA,NA,NA,NA,NA,NA	-1	chr6:32038811-32039075(+)	chr6:32038811-32039094(+)
ENSG00000204344	STK19	chr6	+	31979413	31980548	31980450	31980548	31978902	31978998	1823	13823378152	61295	1.56311e+20	991330154	198	99	0.817065	1	0.92,0.907,0.812,0.938	0.897,0.633,0.816,0.806,1.0,0.981,0.924,0.938	0.02	chr6:31978998-31979414(+)	chr6:31978998-31980451(+)
ENSG00000204420	MPIG6B	chr6	+	31724745	31724844	31724764	31724844	31723638	31723986	1824	4982022	120	4002118611	10100	118	99	1	1	1.0,0.988,0.894,1.0	1.0,NA,NA,0.627,1.0,0.938,1.0,1.0	0.043	chr6:31723986-31724746(+)	chr6:31723986-31724765(+)
ENSG00000204420	MPIG6B	chr6	+	31724745	31724844	31724764	31724844	31724586	31724627	1828	7487659170	20160637	231363067662890	40081124438	118	99	0.736728	1	0.756,0.821,0.892,0.794	0.828,1.0,1.0,0.759,0.836,0.698,0.855,0.665	-0.014	chr6:31724627-31724746(+)	chr6:31724627-31724765(+)
ENSG00000204438	GPANK1	chr6	-	31663852	31664580	31663852	31664577	31664840	31665003	1830	2382856	3526929	262820602612335	4734334524451237	102	99	0.537446	1	0.053,0.587,0.751,0.652	0.349,0.444,0.37,0.564,0.513,0.021,0.65,0.479	0.087	chr6:31664580-31664841(-)	chr6:31664577-31664841(-)
ENSG00000197535	MYO5A	chr15	-	52346360	52346470	52346360	52346461	52351253	52351481	1831	4302	145945	10732205	132032532627443	108	99	0.744283	1	0.208,0.045,0.0,0.268	0.066,0.0,0.167,0.049,0.066,0.064,0.0,0.096	0.067	chr15:52346470-52351254(-)	chr15:52346461-52351254(-)
ENSG00000163346	PBXIP1	chr1	-	154948132	154948401	154948132	154948366	154951231	154951397	1832	527715	428806225348	1814314368	5.0257e+23	134	99	0.0549496	0.314539	0.009,0.024,0.022,0.031	0.026,0.018,0.009,0.002,0.014,0.007,0.031,0.022	0.005	chr1:154948401-154951232(-)	chr1:154948366-154951232(-)
ENSG00000163346	PBXIP1	chr1	-	154951470	154951921	154951470	154951535	154953670	154953757	1833	390414159217	17271918	3.31302e+23	20298117172011	198	99	0.421129	1	0.92,0.885,0.807,0.858	0.892,0.839,0.922,0.922,0.947,0.897,0.802,0.899	-0.022	chr1:154951921-154953671(-)	chr1:154951535-154953671(-)
ENSG00000149451	ADAM33	chr20	-	3667969	3669000	3667969	3668997	3669298	3669370	1835	2625	4100	30130000	10000	102	99	1	1	0.327,0.853,1.0,1.0	1.0,NA,1.0,0.744,NA,NA,NA,NA	-0.12	chr20:3669000-3669299(-)	chr20:3668997-3669299(-)
ENSG00000160111	CPAMD8	chr19	-	16896175	16896326	16896175	16896252	16896455	16896665	1837	930239	6301	100711397806	10000500	173	99	1	1	0.462,0.851,1.0,0.957	0.851,NA,1.0,1.0,1.0,0.899,NA,1.0	-0.141	chr19:16896326-16896456(-)	chr19:16896252-16896456(-)
ENSG00000132773	TOE1	chr1	+	45342734	45343002	45342842	45343002	45342383	45342643	1840	5520248133	28462150	1.15125e+20	279252237471735	198	99	0.0828025	0.415411	0.495,0.687,0.533,0.571	0.68,0.873,0.655,0.832,0.439,0.397,0.794,0.679	-0.097	chr1:45342643-45342735(+)	chr1:45342643-45342843(+)
ENSG00000236830	CBR3-AS1	chr21	-	36137093	36137229	36137093	36137176	36146255	36146355	1842	0	100	112000	26101301	152	99	1	1	NA,0.0,NA,NA	0.0,0.0,0.394,1.0,0.566,0.0,NA,0.0	-0.28	chr21:36137229-36146256(-)	chr21:36137176-36146256(-)
ENSG00000236830	CBR3-AS1	chr21	-	36137093	36137308	36137093	36137176	36146255	36146355	1843	0	100	10112000	26101301	198	99	1	1	NA,0.0,NA,NA	0.2,0.0,0.333,1.0,0.5,0.0,NA,0.0	-0.29	chr21:36137308-36146256(-)	chr21:36137176-36146256(-)
ENSG00000137312	FLOT1	chr6	-	30741189	30741704	30741189	30741333	30741791	30741867	1848	1127910447578	94397458	5.12288e+23	6.54194e+16	198	99	0.0234411	0.171486	0.857,0.921,0.751,0.833	0.798,0.778,0.635,0.712,0.896,0.83,0.711,0.907	0.057	chr6:30741704-30741792(-)	chr6:30741333-30741792(-)
ENSG00000169241	SLC50A1	chr1	+	155137560	155137722	155137578	155137722	155136827	155136951	1850	15413730232	1004	1.08517e+20	0	117	99	1	1	0.992,1.0,1.0,0.98	1.0,1.0,1.0,1.0,1.0,1.0,1.0,1.0	-0.007	chr1:155136951-155137561(+)	chr1:155136951-155137579(+)
ENSG00000204482	LST1	chr6	+	31588517	31588909	31588562	31588909	31587199	31587318	1851	586461406775	1409576111125	1.4771e+29	1.75601e+25	144	99	0.43752	1	0.222,0.355,0.715,0.81	0.984,0.554,0.477,0.585,0.597,0.629,0.195,0.517	-0.042	chr6:31587318-31588518(+)	chr6:31587318-31588563(+)
ENSG00000204482	LST1	chr6	+	31587943	31587966	31587948	31587966	31587640	31587733	1852	949878135142	463577	9.17511e+24	2825364431232444	104	99	0.522401	1	0.952,0.96,0.948,0.951	0.969,0.951,0.956,0.968,0.964,0.964,0.948,0.94	-0.005	chr6:31587733-31587944(+)	chr6:31587733-31587949(+)
ENSG00000204482	LST1	chr6	+	31588517	31588909	31588562	31588909	31587640	31587733	1853	592450177237	3314931	5.52591e+23	1.12586e+17	144	99	0.000368917	0.00663111	0.925,0.957,0.931,0.84	0.772,0.875,0.872,0.816,0.918,0.833,0.863,0.966	0.049	chr6:31587733-31588518(+)	chr6:31587733-31588563(+)
ENSG00000204482	LST1	chr6	+	31588496	31588909	31588517	31588909	31587943	31587966	1854	1941712233	20971777184183	1.85771e+20	9.08578e+25	120	99	9.89025e-05	0.0022151	0.071,0.074,0.09,0.13	0.144,0.099,0.112,0.108,0.09,0.086,0.122,0.117	-0.018	chr6:31587966-31588497(+)	chr6:31587966-31588518(+)
ENSG00000133265	HSPBP1	chr19	-	55279398	55279705	55279398	55279702	55280034	55280108	1856	1741630	11815050235	11131328311104	1.50747e+17	102	99	0.498533	1	0.123,0.21,0.104,0.11	0.066,0.146,0.16,0.187,0.057,0.109,0.257,0.108	0	chr19:55279705-55280035(-)	chr19:55279702-55280035(-)
ENSG00000204574	ABCF1	chr6	+	30578072	30578202	30578075	30578202	30577817	30577913	1857	6714128125	36483688	5.01324e+17	4872448016411121	102	99	0.694036	1	0.644,0.74,0.43,0.58	0.503,0.64,0.469,0.567,0.621,0.547,0.788,0.597	0.007	chr6:30577913-30578073(+)	chr6:30577913-30578076(+)
ENSG00000108384	RAD51C	chr17	+	58732480	58732544	58732483	58732544	58724039	58724100	1858	10605	9455394	50142905	796256268561867	102	99	0.290548	0.982948	0.094,0.096,0.0,0.049	0.058,0.0,0.037,0.059,0.028,0.135,0.0,0.068	0.012	chr17:58724100-58732481(+)	chr17:58724100-58732484(+)
ENSG00000241370	RPP21	chr6	+	30345466	30345573	30345490	30345573	30345297	30345398	1859	8000	103034	140013033	2.53212e+19	123	99	1	1	0.059,NA,0.0,0.0	0.043,0.0,0.0,0.006,0.029,0.0,0.009,0.042	0.004	chr6:30345398-30345467(+)	chr6:30345398-30345491(+)
ENSG00000068323	TFE3	chrX	-	49039106	49039410	49039106	49039345	49040454	49040568	1860	713773297362	1441417295	4.93105e+23	8.91781e+18	164	99	0.333311	1	0.749,0.768,0.713,0.697	0.77,0.781,0.72,0.729,0.679,0.685,0.535,0.74	0.027	chrX:49039410-49040455(-)	chrX:49039345-49040455(-)
ENSG00000128513	POT1	chr7	-	124928814	124928999	124928814	124928996	124929793	124929825	1863	32241034	168121	2821311123610	97682213	102	99	0.962722	1	0.66,0.744,0.907,0.611	0.751,0.217,0.678,0.572,0.853,0.593,0.853,0.764	0.07	chr7:124928999-124929794(-)	chr7:124928996-124929794(-)
ENSG00000248538	AC022784.1	chr8	+	9156770	9156847	9156773	9156847	9156151	9156304	1864	300	100	50000000	0	102	99	1	1	NA,0.744,NA,NA	1.0,NA,NA,NA,NA,NA,NA,NA	-0.256	chr8:9156304-9156771(+)	chr8:9156304-9156774(+)
ENSG00000248538	AC022784.1	chr8	+	9202380	9202858	9202498	9202858	9198923	9198991	1867	2	201	20000000	20000000	198	99	1	1	NA,0.0,NA,0.5	0.333,NA,NA,NA,NA,NA,NA,NA	-0.083	chr8:9198991-9202381(+)	chr8:9198991-9202499(+)
ENSG00000248538	AC022784.1	chr8	+	9202391	9202858	9202498	9202858	9198923	9198991	1868	2	201	20000000	20000000	198	99	1	1	NA,0.0,NA,0.5	0.333,NA,NA,NA,NA,NA,NA,NA	-0.083	chr8:9198991-9202392(+)	chr8:9198991-9202499(+)
ENSG00000145191	EIF2B5	chr3	+	184137873	184138075	184137897	184138075	184137619	184137805	1876	9837	13116181266	12146305493	1.22548e+19	123	99	5.03481e-05	0.00126015	0.052,0.038,0.029,0.021	0.073,0.173,0.058,0.139,0.038,0.024,0.124,0.033	-0.048	chr3:184137805-184137874(+)	chr3:184137805-184137898(+)
ENSG00000145191	EIF2B5	chr3	+	184138143	184138246	184138165	184138246	184137897	184138075	1878	302	185179100264	4063012	1.95113e+22	121	99	1	1	0.0,0.014,0.0,0.006	0.0,0.028,0.0,0.018,0.018,0.0,0.007,0.017	-0.006	chr3:184138075-184138144(+)	chr3:184138075-184138166(+)
ENSG00000145191	EIF2B5	chr3	+	184140056	184140157	184140079	184140157	184138165	184138246	1880	3717	14914475283	20543130	1.89857e+20	122	99	0.0994942	0.473678	0.016,0.038,0.011,0.02	0.009,0.0,0.056,0.016,0.02,0.006,0.031,0.0	0.004	chr3:184138246-184140057(+)	chr3:184138246-184140080(+)
ENSG00000145191	EIF2B5	chr3	+	184141866	184142070	184141920	184142070	184140417	184140730	1881	19231715	314510	2332261915213411	1105866716	153	99	0.472868	1	0.804,0.515,0.688,0.493	0.937,0.674,0.771,0.606,0.618,0.694,0.759,0.308	-0.046	chr3:184140730-184141867(+)	chr3:184140730-184141921(+)
ENSG00000145191	EIF2B5	chr3	+	184141866	184142070	184141924	184142070	184140417	184140730	1882	24301721	165177153309	2734282216293814	2.31971e+21	157	99	0.00504438	0.0518588	0.084,0.097,0.065,0.041	0.069,0.181,0.137,0.052,0.077,0.091,0.201,0.072	-0.038	chr3:184140730-184141867(+)	chr3:184140730-184141925(+)
ENSG00000145191	EIF2B5	chr3	+	184141920	184142070	184141924	184142070	184140417	184140730	1883	821516	165177153309	5127117141119	2.31971e+21	103	99	0.502441	1	0.045,0.102,0.03,0.047	0.02,0.106,0.057,0.04,0.053,0.068,0.1,0.138	-0.017	chr3:184140730-184141921(+)	chr3:184140730-184141925(+)
ENSG00000145191	EIF2B5	chr3	+	184142236	184142378	184142297	184142378	184141924	184142070	1885	448523317787	2117	4.23317e+23	343926720	160	99	6.29088e-05	0.00150448	0.993,0.997,0.995,0.986	0.989,0.98,0.982,0.975,0.99,0.975,0.971,0.891	0.024	chr3:184142070-184142237(+)	chr3:184142070-184142298(+)
ENSG00000145191	EIF2B5	chr3	+	184143430	184143565	184143441	184143565	184143051	184143142	1886	9202418	1008057217	24212349981619	9.74651e+19	110	99	0.175823	0.703541	0.075,0.184,0.275,0.069	0.182,0.291,0.289,0.292,0.065,0.057,0.12,0.19	-0.035	chr3:184143142-184143431(+)	chr3:184143142-184143442(+)
ENSG00000145191	EIF2B5	chr3	+	184144098	184144224	184144127	184144224	184143051	184143565	1890	235204113385	2221	1.81137e+23	10000	128	99	1	1	0.989,0.987,0.978,0.997	1.0,1.0,1.0,0.995,1.0,1.0,1.0,1.0	-0.012	chr3:184143565-184144099(+)	chr3:184143565-184144128(+)
ENSG00000145191	EIF2B5	chr3	+	184144078	184144224	184144098	184144224	184143441	184143565	1891	9272317	16212464289	13151416823017	1.10498e+19	119	99	0.742125	1	0.044,0.153,0.23,0.047	0.09,0.203,0.133,0.07,0.052,0.015,0.233,0.135	0.002	chr3:184143565-184144079(+)	chr3:184143565-184144099(+)
ENSG00000204681	GABBR1	chr6	-	29629086	29629247	29629086	29629107	29630457	29630643	1894	3245413	1160125	212608132828	1872622611022	198	99	0.810971	1	0.593,0.273,0.667,0.206	0.368,0.125,0.536,0.154,0.52,0.56,1.0,0.154	0.008	chr6:29629247-29630458(-)	chr6:29629107-29630458(-)
ENSG00000204681	GABBR1	chr6	-	29629086	29629247	29629086	29629107	29631395	29631599	1896	3942516	1217519	222598132929	7221201305	198	99	0.112505	0.517506	0.619,0.553,0.333,0.296	0.611,0.333,0.584,0.667,1.0,0.527,1.0,0.474	-0.199	chr6:29629247-29631396(-)	chr6:29629107-29631396(-)
ENSG00000164045	CDC25A	chr3	-	48182928	48183030	48182928	48183027	48183799	48183836	1897	676747223	29293680	7.71135e+16	3469166317431518	102	99	0.488745	1	0.692,0.692,0.559,0.73	0.687,0.614,0.763,0.519,0.701,0.587,0.736,0.66	0.01	chr3:48183030-48183800(-)	chr3:48183027-48183800(-)
ENSG00000119782	FKBP1B	chr2	+	24063018	24063681	24063063	24063681	24060813	24060926	1902	68275460	892129	426429574547449	131981782148	144	99	0.784905	1	0.854,0.673,0.639,0.587	0.69,0.698,0.714,0.697,0.795,0.606,0.883,0.436	-0.002	chr2:24060926-24063019(+)	chr2:24060926-24063064(+)
ENSG00000241404	EGFL8	chr6	+	32167086	32167257	32167146	32167257	32166909	32167005	1906	8345150362	162654110	6.1239e+17	3764173239237	159	99	0.0467636	0.27987	0.764,0.519,0.634,0.672	0.507,0.698,0.782,0.78,0.899,0.85,0.638,0.84	-0.102	chr6:32167005-32167087(+)	chr6:32167005-32167147(+)
ENSG00000124334	IL9R	chrX	+	156003676	156003855	156003683	156003855	156003448	156003560	1907	4101	200	1600	0	106	99	1	1	1.0,0.318,NA,1.0	NA,NA,NA,NA,1.0,1.0,NA,NA	-0.227	chrX:156003560-156003677(+)	chrX:156003560-156003684(+)
ENSG00000180316	PNPLA1	chr6	+	36294162	36294399	36294189	36294399	36293060	36293126	1908	3020	62481519	412126002	275334426913056	126	99	1	1	0.037,0.0,0.095,0.0	0.104,0.151,0.023,0.036,0.064,0.0,NA,0.027	-0.025	chr6:36293126-36294163(+)	chr6:36293126-36294190(+)
ENSG00000204628	RACK1	chr5	-	181236936	181237319	181236936	181237042	181237608	181237719	1909	21040796332	6.31412e+17	3.00254e+21	9.01671e+32	198	99	0.765126	1	0.016,0.017,0.01,0.014	0.016,0.018,0.019,0.012,0.013,0.01,0.014,0.012	0	chr5:181237319-181237609(-)	chr5:181237042-181237609(-)
ENSG00000204628	RACK1	chr5	-	181240215	181240345	181240215	181240327	181241491	181241639	1911	59513383	11252716	8.17253e+16	444117461519198	117	99	0.172684	0.695416	0.819,0.633,0.508,0.814	0.609,0.598,0.725,0.665,0.474,0.483,0.629,0.733	0.079	chr5:181240345-181241492(-)	chr5:181240327-181241492(-)
ENSG00000204628	RACK1	chr5	-	181241491	181241639	181241491	181241563	181242169	181242345	1912	8.10214e+17	11686	1.07119e+34	101412997108	175	99	1	1	0.998,0.999,0.998,0.999	0.998,0.997,1.0,0.997,0.998,0.999,0.998,0.998	0	chr5:181241639-181242170(-)	chr5:181241563-181242170(-)
ENSG00000204628	RACK1	chr5	-	181241491	181241639	181241491	181241563	181242173	181242345	1913		5577	2.68062e+39	710142810968	175	99	1	1	1.0,1.0,0.999,1.0	1.0,0.999,0.999,0.999,0.999,0.999,0.999,0.999	0.001	chr5:181241639-181242174(-)	chr5:181241563-181242174(-)
ENSG00000204628	RACK1	chr5	-	181242173	181242345	181242173	181242213	181243691	181243903	1914		200	3.22263e+39	0	198	99	1	1	1.0,1.0,1.0,1.0	1.0,1.0,1.0,1.0,1.0,1.0,1.0,1.0	0	chr5:181242345-181243692(-)	chr5:181242213-181243692(-)
ENSG00000112763	BTN2A1	chr6	+	26467718	26469637	26467947	26469637	26466061	26466088	1915	1131194138	54464518	7.71491e+20	4.04645e+16	198	99	0.0498594	0.292827	0.511,0.564,0.313,0.514	0.49,0.618,0.62,0.586,0.459,0.746,0.6,0.506	-0.103	chr6:26466088-26467719(+)	chr6:26466088-26467948(+)
ENSG00000124508	BTN2A2	chr6	+	26385014	26385362	26385142	26385362	26383791	26383915	1916	3444920	100	311116375554815	1	198	99	1	1	1.0,0.957,1.0,1.0	1.0,1.0,1.0,1.0,1.0,1.0,1.0,0.882	0.004	chr6:26383915-26385015(+)	chr6:26383915-26385143(+)
ENSG00000124508	BTN2A2	chr6	+	26392374	26394874	26394297	26394874	26390802	26390829	1917	5638	3200	84291931019	10	198	99	0.101794	0.481785	0.455,0.6,1.0,1.0	1.0,1.0,1.0,1.0,1.0,1.0,0.833,1.0	-0.215	chr6:26390829-26392375(+)	chr6:26390829-26394298(+)
ENSG00000110583	NAA40	chr11	+	63946724	63947003	63946950	63947003	63945839	63945935	1918	63482819	5150769	5740283219386421	5734205220441831	198	99	0.855588	1	0.382,0.324,0.667,0.121	0.333,0.37,0.412,0.235,0.322,0.302,0.64,0.253	0.015	chr11:63945935-63946725(+)	chr11:63945935-63946951(+)
ENSG00000113810	SMC4	chr3	+	160401914	160402093	160401989	160402093	160400821	160400965	1921	6245677141447	123317	7.64713e+23	105163506	174	99	0.247564	0.882938	0.967,0.991,0.993,0.98	0.978,0.988,0.996,0.989,0.985,0.981,1.0,0.97	-0.003	chr3:160400965-160401915(+)	chr3:160400965-160401990(+)
ENSG00000113810	SMC4	chr3	+	160404327	160404504	160404377	160404504	160402675	160402867	1924	6064915591300	167184	5.66498e+23	174101745010	149	99	0.228937	0.839038	0.962,0.979,0.954,0.995	0.957,0.988,0.96,0.967,0.98,0.978,1.0,0.94	0.001	chr3:160402867-160404328(+)	chr3:160402867-160404378(+)
ENSG00000111913	RIPOR2	chr6	-	24839358	24840775	24839358	24839599	24842861	24843554	1926	344380133102	100291910	1.18108e+21	221712512629942	198	99	0.253891	0.897564	0.632,0.868,0.778,0.836	0.728,0.759,0.73,0.622,0.848,0.669,0.795,0.723	0.044	chr6:24840775-24842862(-)	chr6:24839599-24842862(-)
ENSG00000198858	R3HDM4	chr19	-	901975	902130	901975	902067	913086	913245	1930	2480279526343109	431011	2.05348e+30	131204311	162	99	1	1	0.997,0.998,0.994,0.994	0.999,0.999,0.99,1.0,0.998,0.997,0.998,0.999	-0.002	chr19:902130-913087(-)	chr19:902067-913087(-)
ENSG00000062524	LTK	chr15	-	41507094	41507290	41507094	41507174	41507561	41507657	1932	6922627	2701	1834992850703422	5000	198	99	0.0019319	0.025037	0.6,0.868,1.0,0.931	1.0,1.0,1.0,1.0,0.833,1.0,1.0,1.0	-0.129	chr15:41507290-41507562(-)	chr15:41507174-41507562(-)
ENSG00000214706	IFRD2	chr3	-	50289254	50289360	50289254	50289356	50289446	50289628	1935	222236272577	15133815	2.40168e+23	8451811632	103	99	6.01221e-05	0.00145635	0.934,0.946,0.873,0.974	0.966,0.976,0.96,0.939,0.954,0.985,0.981,0.987	-0.037	chr3:50289360-50289447(-)	chr3:50289356-50289447(-)
ENSG00000047579	DTNBP1	chr6	-	15651312	15651408	15651312	15651363	15652086	15652140	1937	251863	135844380	161182571042	8.02462e+16	144	99	0.828895	1	0.113,0.128,0.088,0.025	0.121,0.24,0.083,0.184,0.064,0.05,0.052,0.016	-0.013	chr6:15651408-15652087(-)	chr6:15651363-15652087(-)
ENSG00000174885	NLRP6	chr11	+	282701	282797	282704	282797	280083	281839	1939	1011	1964	21003	45084202	102	99	1	1	NA,0.338,0.139,0.195	0.0,0.0,NA,0.195,0.195,0.0,NA,0.593	0.06	chr11:281839-282702(+)	chr11:281839-282705(+)
ENSG00000135945	REV1	chr2	-	99406324	99406490	99406324	99406431	99408028	99408131	1940	15210157122	17770	1.10536e+19	645125409	158	99	0.708459	1	0.849,0.9,0.836,1.0	0.92,0.892,0.875,0.868,0.936,0.929,1.0,0.889	-0.017	chr2:99406490-99408029(-)	chr2:99406431-99408029(-)
ENSG00000135945	REV1	chr2	-	99429839	99429948	99429839	99429945	99434331	99434448	1941	49302739	48292225	23416294211326	271014361817419	102	99	0.473792	1	0.498,0.501,0.544,0.602	0.453,0.28,0.526,0.439,0.694,0.386,0.421,0.57	0.065	chr2:99429948-99434332(-)	chr2:99429945-99434332(-)
ENSG00000111859	NEDD9	chr6	-	11305065	11305347	11305065	11305159	11305991	11306155	1942	81080	76613416	412180106	7.58792e+16	198	99	0.00986993	0.0877941	0.05,0.076,0.105,0.0	0.026,0.065,0.005,0.03,0.0,0.04,0.0,0.064	0.029	chr6:11305347-11305992(-)	chr6:11305159-11305992(-)
ENSG00000186204	CYP4F12	chr19	+	15680243	15680297	15680277	15680297	15678260	15678329	1943	13471225	71126	72350131704	3010200	133	99	1	1	0.58,0.761,0.817,0.756	1.0,0.851,1.0,0.0,1.0,0.864,NA,1.0	-0.088	chr19:15678329-15680244(+)	chr19:15678329-15680278(+)
ENSG00000105486	LIG1	chr19	-	48137521	48137759	48137521	48137688	48139970	48140143	1950	60322748	475358247768	5474458719382429	4.60299e+23	170	99	0.00346544	0.0387306	0.069,0.049,0.06,0.035	0.064,0.126,0.104,0.098,0.03,0.043,0.061,0.048	-0.019	chr19:48137759-48139971(-)	chr19:48137688-48139971(-)
ENSG00000105486	LIG1	chr19	-	48151231	48151339	48151231	48151336	48153871	48153967	1951	290195196533	1408275205	2.24197e+23	1.30108e+18	102	99	0.901203	1	0.668,0.698,0.717,0.716	0.626,0.641,0.647,0.656,0.656,0.778,0.892,0.67	0.004	chr19:48151339-48153872(-)	chr19:48151336-48153872(-)
ENSG00000111667	USP5	chr12	+	6863144	6863377	6863185	6863377	6862469	6862558	1957	24441241	25122282336	16134111722149	2.46112e+23	140	99	4.28073e-07	2.22677e-05	0.063,0.123,0.094,0.079	0.044,0.076,0.022,0.035,0.045,0.037,0.066,0.039	0.044	chr12:6862558-6863145(+)	chr12:6862558-6863186(+)
ENSG00000244355	LY6G6D	chr6	+	31717459	31717804	31717580	31717804	31715501	31715624	1958	41915	32952959	20069	9422366611	198	99	0.329361	1	0.059,0.091,0.017,0.041	0.0,0.0,0.0,0.042,0.0,0.0,0.333,0.29	-0.031	chr6:31715624-31717460(+)	chr6:31715624-31717581(+)
ENSG00000124783	SSR1	chr6	-	7301309	7301572	7301309	7301368	7303549	7303637	1961	176421447381639	181217	1.49913e+31	3473135817	198	99	0.89024	1	0.98,0.989,0.997,0.992	0.996,0.994,0.988,0.998,0.988,0.994,0.986,0.976	-0.001	chr6:7301572-7303550(-)	chr6:7301368-7303550(-)
ENSG00000124783	SSR1	chr6	-	7303549	7303637	7303549	7303633	7309916	7310029	1962	9001158355903	5580	8.50692e+24	39276011	103	99	1	1	0.994,0.996,0.977,1.0	0.996,0.987,0.997,0.994,0.992,1.0,0.997,0.998	-0.003	chr6:7303637-7309917(-)	chr6:7303633-7309917(-)
ENSG00000174080	CTSF	chr11	-	66565670	66565751	66565670	66565749	66565830	66565927	1963	2911321146	1	3317102820110226	0	101	99	1	1	1.0,1.0,1.0,0.993	1.0,1.0,1.0,1.0,1.0,1.0,1.0,1.0	-0.002	chr11:66565751-66565831(-)	chr11:66565749-66565831(-)
ENSG00000174080	CTSF	chr11	-	66566290	66566404	66566290	66566401	66567245	66567321	1964	468922126	40	342519266532410	2302000	102	99	0.792356	1	1.0,1.0,0.842,1.0	1.0,0.924,0.86,1.0,0.744,1.0,1.0,1.0	0.02	chr11:66566404-66567246(-)	chr11:66566401-66567246(-)
ENSG00000161381	PLXDC1	chr17	-	39079103	39079528	39079103	39079164	39083458	39083540	1965	356036	408	15291236212370	273590	198	99	1	1	1.0,0.875,NA,0.692	1.0,1.0,0.75,0.72,0.778,0.697,0.28,NA	0.109	chr17:39079528-39083459(-)	chr17:39079164-39083459(-)
ENSG00000155749	ALS2CR12	chr2	-	201289695	201289854	201289695	201289785	201299237	201299300	1968	3131	25122336	911614331	235625292030105	168	99	0.0114754	0.0979836	0.066,0.047,0.071,0.016	0.187,0.104,0.124,0.02,0.105,0.056,0.15,0.105	-0.056	chr2:201289854-201299238(-)	chr2:201289785-201299238(-)
ENSG00000155749	ALS2CR12	chr2	-	201289695	201289859	201289695	201289785	201299237	201299300	1969	4135	25122336	1513702552	235625292030105	173	99	0.0553855	0.316553	0.084,0.046,0.069,0.074	0.272,0.117,0.138,0.0,0.054,0.087,0.222,0.186	-0.066	chr2:201289859-201299238(-)	chr2:201289785-201299238(-)
ENSG00000155749	ALS2CR12	chr2	-	201289695	201289859	201289695	201289854	201299237	201299300	1970	1014	10	73100221	11012000	104	99	1	1	1.0,NA,0.488,1.0	0.87,0.741,1.0,0.0,0.0,1.0,1.0,1.0	0.128	chr2:201289859-201299238(-)	chr2:201289854-201299238(-)
ENSG00000132305	IMMT	chr2	-	86170748	86170844	86170748	86170841	86171207	86171312	1972	271277138415	9410253129	2.872e+23	1.20685e+17	102	99	0.581352	1	0.737,0.725,0.716,0.757	0.699,0.741,0.755,0.663,0.689,0.733,0.788,0.767	0.004	chr2:86170844-86171208(-)	chr2:86170841-86171208(-)
ENSG00000132305	IMMT	chr2	-	86171207	86171345	86171207	86171312	86173649	86173761	1974	180195125206	203252117422	3.1822e+23	1.9811e+22	132	99	1.36166e-06	5.93451e-05	0.399,0.367,0.445,0.268	0.546,0.6,0.445,0.571,0.515,0.447,0.543,0.499	-0.151	chr2:86171345-86173650(-)	chr2:86171312-86173650(-)
ENSG00000132305	IMMT	chr2	-	86171207	86171381	86171207	86171312	86173649	86173761	1975	36523059	203252117422	6655367857804452	1.9811e+22	168	99	1.4163e-11	2.4223e-09	0.095,0.108,0.131,0.076	0.164,0.228,0.14,0.168,0.25,0.192,0.226,0.188	-0.092	chr2:86171381-86173650(-)	chr2:86171312-86173650(-)
ENSG00000132305	IMMT	chr2	-	86171207	86171381	86171207	86171345	86173649	86173761	1976	3232	14714598149	32284302	2.55167e+21	135	99	1	1	0.015,0.01,0.022,0.01	0.009,0.009,0.014,0.017,0.032,0.016,0.0,0.012	0.001	chr2:86171381-86173650(-)	chr2:86171345-86173650(-)
ENSG00000074582	BCS1L	chr2	+	218662509	218662679	218662514	218662679	218662196	218662260	1978	17518819247	2825824	8.73447e+17	118212917325	104	99	0.865322	1	0.856,0.877,0.693,0.907	0.883,0.802,0.956,0.844,0.875,0.861,0.948,0.815	-0.04	chr2:218662260-218662510(+)	chr2:218662260-218662515(+)
ENSG00000074582	BCS1L	chr2	+	218663133	218663442	218663242	218663442	218662882	218663000	1979	44648879627	500	3.35114e+23	40011340	198	99	1	1	1.0,0.98,1.0,1.0	0.977,1.0,1.0,0.991,0.991,0.98,0.956,1.0	0.008	chr2:218663000-218663134(+)	chr2:218663000-218663243(+)
ENSG00000198721	ECI2	chr6	-	4130371	4130642	4130371	4130560	4130766	4130865	1982	132831	1648967431	1196100431	2.19112e+22	181	99	0.000875245	0.0133691	0.042,0.012,0.061,0.038	0.027,0.042,0.035,0.034,0.0,0.01,0.012,0.004	0.018	chr6:4130642-4130767(-)	chr6:4130560-4130767(-)
ENSG00000198721	ECI2	chr6	-	4133548	4133711	4133548	4133701	4135510	4135597	1984	723538168	884023250	5471396337765548	1.06283e+16	109	99	0.879383	1	0.426,0.443,0.6,0.379	0.316,0.697,0.518,0.476,0.291,0.426,0.427,0.398	0.018	chr6:4133711-4135511(-)	chr6:4133701-4135511(-)
ENSG00000171490	RSL1D1	chr16	-	11841694	11841820	11841694	11841817	11841906	11842000	1996	5199862471010	21322	7.70618e+24	5201426167	102	99	0.988305	1	0.996,0.987,0.992,0.998	0.993,0.997,1.0,0.991,0.994,0.993,0.969,0.985	0.003	chr16:11841820-11841907(-)	chr16:11841817-11841907(-)
ENSG00000171490	RSL1D1	chr16	-	11841906	11842000	11841906	11841929	11851407	11851518	1997	344648167682	311130	5.26386e+24	9411522764	170	99	0.0794833	0.403058	0.985,0.972,0.99,0.93	0.971,0.983,0.994,0.976,0.988,0.938,0.975,0.981	-0.006	chr16:11842000-11851408(-)	chr16:11841929-11851408(-)
ENSG00000180822	PSMG4	chr6	+	3264173	3264325	3264208	3264325	3263683	3263759	1999	57210	3631026	86420621	410718046246	134	99	1	1	0.093,0.633,0.129,0.221	0.126,1.0,0.297,0.076,NA,0.088,0.058,0.11	0.018	chr6:3263759-3264174(+)	chr6:3263759-3264209(+)
ENSG00000124535	WRNIP1	chr6	+	2770119	2770361	2770194	2770361	2768690	2768882	2001	476445307955	2232624	5.70596e+23	205412611193	174	99	0.00200235	0.0256854	0.925,0.888,0.967,0.958	0.942,0.985,0.965,0.973,0.977,0.958,0.85,0.979	-0.019	chr6:2768882-2770120(+)	chr6:2768882-2770195(+)
ENSG00000133731	IMPA1	chr8	-	81676233	81676279	81676233	81676265	81679125	81679230	2003	14320549111	500	8.61461e+20	18030008	113	99	0.504728	1	1.0,0.973,1.0,1.0	0.987,0.941,1.0,0.987,1.0,1.0,1.0,0.942	0.011	chr8:81676279-81679126(-)	chr8:81676265-81679126(-)
ENSG00000133731	IMPA1	chr8	-	81680649	81680783	81680649	81680779	81681497	81681584	2004	991385379	9305	7.49213e+19	10280000	103	99	0.000284063	0.0053914	0.914,0.978,1.0,0.938	0.986,1.0,0.984,0.964,1.0,1.0,1.0,1.0	-0.034	chr8:81680783-81681498(-)	chr8:81680779-81681498(-)
ENSG00000116717	GADD45A	chr1	+	67686349	67686587	67686403	67686587	67686024	67686126	2007	2124336531865755	11240	1.29236e+31	6301069	153	99	1	1	1.0,0.995,0.999,0.989	1.0,0.997,0.999,1.0,0.999,1.0,0.993,0.996	-0.002	chr1:67686126-67686350(+)	chr1:67686126-67686404(+)
ENSG00000145916	RMND5B	chr5	+	178142582	178142728	178142632	178142728	178138107	178138258	2012	23619160348	4231	1.70651e+21	22211200	149	99	0.677918	1	0.975,0.984,0.93,0.996	0.983,0.956,0.973,0.99,0.987,0.985,1.0,1.0	-0.013	chr5:178138258-178142583(+)	chr5:178138258-178142633(+)
ENSG00000196924	FLNA	chrX	-	154353000	154353221	154353000	154353204	154353295	154353457	2015	22731519	269547139601584	4411336385502124	2.9172e+30	116	99	0.000827706	0.0128172	0.007,0.013,0.013,0.01	0.013,0.046,0.016,0.011,0.002,0.016,0.027,0.014	-0.007	chrX:154353221-154353296(-)	chrX:154353204-154353296(-)
ENSG00000196924	FLNA	chrX	-	154365135	154365259	154365135	154365257	154365348	154365486	2016	200433784961016	3200	2.0571e+29	11020052	101	99	1	1	0.998,0.999,1.0,1.0	1.0,0.999,1.0,0.999,1.0,1.0,0.954,0.998	0.005	chrX:154365259-154365349(-)	chrX:154365257-154365349(-)
ENSG00000085788	DDHD2	chr8	+	38234393	38234584	38234399	38234584	38232986	38233214	2019	8318793167	449	1.41215e+19	24034302	105	99	0.105459	0.494043	1.0,0.978,0.956,0.946	0.985,0.981,1.0,0.979,0.914,0.971,1.0,0.951	-0.003	chr8:38233214-38234394(+)	chr8:38233214-38234400(+)
ENSG00000183258	DDX41	chr5	-	177515185	177515339	177515185	177515258	177515684	177515821	2025	109309167217	41330996443	1.96573e+22	2.76136e+22	180	99	0.10723	0.500375	0.127,0.355,0.489,0.212	0.281,0.699,0.495,0.415,0.178,0.266,0.534,0.237	-0.092	chr5:177515339-177515685(-)	chr5:177515258-177515685(-)
ENSG00000183258	DDX41	chr5	-	177515185	177515361	177515185	177515258	177515684	177515821	2026	119341192250	41330996443	2.25641e+23	2.76136e+22	198	99	0.0704533	0.37267	0.126,0.356,0.5,0.22	0.29,0.702,0.498,0.417,0.206,0.291,0.554,0.267	-0.103	chr5:177515361-177515685(-)	chr5:177515258-177515685(-)
ENSG00000183258	DDX41	chr5	-	177515185	177515361	177515185	177515339	177515684	177515821	2027	14563253	417217	3.71044e+16	51731002810	121	99	0.015733	0.125331	0.741,0.729,0.929,0.718	0.858,0.833,0.916,0.815,1.0,0.957,0.849,0.797	-0.099	chr5:177515361-177515685(-)	chr5:177515339-177515685(-)
ENSG00000183258	DDX41	chr5	-	177516287	177516516	177516287	177516447	177516724	177516835	2036	7710955121	468499175564	9.52971e+20	4.33284e+23	168	99	0.00194273	0.025091	0.088,0.114,0.156,0.112	0.114,0.381,0.188,0.187,0.059,0.117,0.25,0.126	-0.06	chr5:177516516-177516725(-)	chr5:177516447-177516725(-)
ENSG00000196923	PDLIM7	chr5	-	177489770	177490031	177489770	177489832	177490869	177490906	2037	463563283248	580457150277	3.65997e+23	2.54187e+23	198	99	0.370272	1	0.285,0.381,0.485,0.309	0.418,0.727,0.551,0.484,0.18,0.222,0.44,0.32	-0.053	chr5:177490031-177490870(-)	chr5:177489832-177490870(-)
ENSG00000196923	PDLIM7	chr5	-	177491806	177491976	177491806	177491925	177492404	177492435	2039	48461721	591724299411	278823431925731	4.54931e+23	150	99	0.592228	1	0.051,0.04,0.036,0.033	0.038,0.059,0.025,0.034,0.029,0.042,0.025,0.039	0.004	chr5:177491976-177492405(-)	chr5:177491925-177492405(-)
ENSG00000196923	PDLIM7	chr5	-	177491806	177491995	177491806	177491925	177492404	177492435	2040	49422128	591724299411	369527501929730	4.54931e+23	169	99	0.806822	1	0.046,0.033,0.04,0.038	0.044,0.056,0.026,0.035,0.026,0.043,0.023,0.033	0.003	chr5:177491995-177492405(-)	chr5:177491925-177492405(-)
ENSG00000196923	PDLIM7	chr5	-	177491806	177491995	177491806	177491976	177492404	177492435	2041	6048	5401	911481401	4011002	118	99	1	1	0.502,0.0,1.0,0.87	1.0,0.698,1.0,0.87,0.456,1.0,NA,0.296	-0.167	chr5:177491995-177492405(-)	chr5:177491976-177492405(-)
ENSG00000169220	RGS14	chr5	+	177370587	177370664	177370590	177370664	177368716	177368920	2043	731593115210	7300	4.52337e+23	11031144	102	99	1	1	0.99,0.995,1.0,1.0	1.0,0.997,0.997,1.0,0.994,0.967,0.98,0.995	0.005	chr5:177368920-177370588(+)	chr5:177368920-177370591(+)
ENSG00000214765	SEPT7P2	chr7	-	45724352	45725715	45724352	45724480	45726183	45726236	2044	3826828	109819	4956523515332342	121019171071022	198	99	0.337077	1	0.655,0.591,0.333,0.424	0.671,0.737,0.578,0.507,0.429,0.702,0.535,0.488	-0.08	chr7:45725715-45726184(-)	chr7:45724480-45726184(-)
ENSG00000105583	WDR83OS	chr19	-	12668519	12668617	12668519	12668611	12669127	12669233	2045	2372243910592054	916014	2.06618e+31	1316212253910	105	99	1	1	0.996,0.993,1.0,0.993	0.993,0.991,0.986,0.992,0.997,0.998,0.995,0.993	0.002	chr19:12668617-12669128(-)	chr19:12668611-12669128(-)
ENSG00000137274	BPHL	chr6	+	3138040	3140509	3140385	3140509	3137361	3137493	2048	4120	3029750	11201	2011218102301	198	99	1	1	0.062,0.017,0.125,0.0	0.0,0.0,0.0,0.027,0.048,0.042,NA,0.333	-0.013	chr6:3137493-3138041(+)	chr6:3137493-3140386(+)
ENSG00000174705	SH3PXD2B	chr5	-	172333498	172339916	172333498	172333769	172346135	172346261	2049	333255	13	121361509	300000	198	99	1	1	1.0,1.0,0.941,0.902	NA,1.0,0.25,1.0,1.0,1.0,NA,1.0	0.086	chr5:172339916-172346136(-)	chr5:172333769-172346136(-)
ENSG00000148343	MIGA2	chr9	+	129063172	129063316	129063243	129063316	129061230	129061346	2052	43372153	303257281421	38311637539527	3.40558e+23	170	99	0.0380621	0.239714	0.076,0.077,0.042,0.068	0.061,0.031,0.034,0.06,0.026,0.119,0.017,0.078	0.013	chr9:129061346-129063173(+)	chr9:129061346-129063244(+)
ENSG00000148343	MIGA2	chr9	+	129067994	129068332	129068018	129068332	129067772	129067871	2053	27332624	2221	347932788391125	4000200	123	99	0.0143175	0.116094	0.916,0.93,0.913,0.951	1.0,0.941,1.0,1.0,1.0,0.94,1.0,1.0	-0.058	chr9:129067871-129067995(+)	chr9:129067871-129068019(+)
ENSG00000148343	MIGA2	chr9	+	129067994	129068332	129068197	129068332	129067772	129067871	2054	47674881	166162172325	8.11799e+17	1.92283e+21	198	99	0.00022536	0.00448986	0.124,0.171,0.122,0.111	0.174,0.24,0.229,0.269,0.145,0.204,0.078,0.153	-0.054	chr9:129067871-129067995(+)	chr9:129067871-129068198(+)
ENSG00000148343	MIGA2	chr9	+	129068018	129068332	129068197	129068332	129067772	129067871	2055	39564077	166162172325	7.51578e+16	1.92283e+21	198	99	0.000566453	0.00947278	0.105,0.147,0.104,0.106	0.163,0.217,0.202,0.201,0.135,0.181,0.069,0.103	-0.043	chr9:129067871-129068019(+)	chr9:129067871-129068198(+)
ENSG00000119862	LGALSL	chr2	+	64456267	64456465	64456287	64456465	64455588	64455677	2057	3954	106229124100	3512061127	1.02126e+21	119	99	0.543981	1	0.023,0.032,0.032,0.032	0.024,0.032,0.019,0.0,0.06,0.019,0.037,0.03	0.002	chr2:64455677-64456268(+)	chr2:64455677-64456288(+)
ENSG00000168487	BMP1	chr8	+	22176923	22177139	22176960	22177139	22176532	22176650	2058	946339	713428	64103452257	2161116183135	136	99	0.027106	0.18896	0.483,0.72,0.353,0.503	0.172,0.327,0.398,0.607,0.168,0.341,0.548,0.505	0.131	chr8:22176650-22176924(+)	chr8:22176650-22176961(+)
ENSG00000168487	BMP1	chr8	+	22196180	22196840	22196679	22196840	22195461	22195587	2060	236314	40421745	641102500	2513246025591114	198	99	0.000305031	0.00569122	0.024,0.3,0.081,0.135	0.107,0.133,0.02,0.077,0.038,0.041,0.0,0.0	0.083	chr8:22195587-22196181(+)	chr8:22195587-22196680(+)
ENSG00000168487	BMP1	chr8	+	22201117	22201928	22201802	22201928	22197239	22197420	2061	13391450	33351654	2510162814812715	146193622461614	198	99	0.0958235	0.46126	0.165,0.358,0.304,0.316	0.472,0.455,0.296,0.28,0.241,0.468,0.458,0.349	-0.092	chr8:22197420-22201118(+)	chr8:22197420-22201803(+)
ENSG00000250479	CHCHD10	chr22	-	23766127	23766296	23766127	23766275	23767373	23767593	2062	1835	10221961207	232131401	1.13104e+19	120	99	0.691349	1	0.008,0.029,0.039,0.02	0.014,0.023,0.018,0.086,0.021,0.026,0.0,0.015	-0.001	chr22:23766296-23767374(-)	chr22:23766275-23767374(-)
ENSG00000128596	CCDC136	chr7	+	128806236	128806858	128806687	128806858	128805760	128805901	2064	51321	105	120461902	221600	198	99	1	1	1.0,0.867,1.0,0.091	1.0,1.0,0.0,0.5,0.75,0.613,NA,1.0	0.045	chr7:128805901-128806237(+)	chr7:128805901-128806688(+)
ENSG00000113645	WWC1	chr5	+	168464710	168464962	168464728	168464962	168460649	168460742	2065	1103	1405	100304	20150620	117	99	1	1	0.458,0.175,NA,0.337	0.0,NA,0.458,0.0,NA,0.297,0.0,1.0	0.031	chr5:168460742-168464711(+)	chr5:168460742-168464729(+)
ENSG00000113645	WWC1	chr5	+	168467839	168467964	168467842	168467964	168464710	168464962	2066	805	302	42000200	100300	102	99	1	1	NA,0.721,NA,0.708	1.0,1.0,0.0,NA,NA,0.393,NA,NA	0.116	chr5:168464962-168467840(+)	chr5:168464962-168467843(+)
ENSG00000236790	LINC00299	chr2	-	8296839	8297233	8296839	8296943	8299675	8299793	2067	22124	1201	42610022	0	198	99	1	1	0.5,0.84,1.0,0.667	1.0,1.0,1.0,1.0,NA,NA,1.0,1.0	-0.248	chr2:8297233-8299676(-)	chr2:8296943-8299676(-)
ENSG00000205659	LIN52	chr14	+	74095929	74095985	74095947	74095985	74091231	74091306	2070	1004	816896117	20032002	4.66544e+16	117	99	1	1	0.01,0.0,0.0,0.028	0.035,0.0,0.0,0.027,0.026,0.0,0.0,0.039	-0.006	chr14:74091306-74095930(+)	chr14:74091306-74095948(+)
ENSG00000214049	UCA1	chr19	+	15831197	15831356	15831254	15831356	15829094	15829338	2072	133	701263	100000	593501183224012	156	99	0.305422	1	0.0,1.0,0.137,0.029	0.0,0.0,0.013,0.0,0.0,0.0,0.0,0.0	0.29	chr19:15829338-15831198(+)	chr19:15829338-15831255(+)
ENSG00000214049	UCA1	chr19	+	15831207	15831356	15831254	15831356	15829094	15829338	2073	133	701263	200000	593501183224012	146	99	0.280407	0.959454	0.0,1.0,0.145,0.031	0.0,0.0,0.026,0.0,0.0,0.0,0.0,0.0	0.291	chr19:15829338-15831208(+)	chr19:15829338-15831255(+)
ENSG00000214049	UCA1	chr19	+	15834501	15835114	15834635	15835114	15831254	15831356	2075	4116107	0	8.01013e+16	20000000	198	99	1	1	1.0,1.0,1.0,1.0	0.952,1.0,1.0,1.0,1.0,1.0,1.0,1.0	0.006	chr19:15831356-15834502(+)	chr19:15831356-15834636(+)
ENSG00000214049	UCA1	chr19	+	15834501	15835280	15835217	15835280	15831254	15831356	2077	51496	15	448951305315822	1401060070	198	99	0.661693	1	1.0,1.0,1.0,0.762	0.611,1.0,0.826,0.915,1.0,1.0,0.806,1.0	0.046	chr19:15831356-15834502(+)	chr19:15831356-15835218(+)
ENSG00000214049	UCA1	chr19	+	15834575	15835114	15834635	15835114	15831254	15831356	2079	1632	0	228374404124	20000000	159	99	1	1	NA,1.0,1.0,1.0	0.873,1.0,1.0,1.0,NA,1.0,1.0,1.0	0.018	chr19:15831356-15834576(+)	chr19:15831356-15834636(+)
ENSG00000214049	UCA1	chr19	+	15834610	15835419	15835217	15835419	15831254	15831356	2081	31050	15	11835600162111	1401060070	198	99	1	1	1.0,1.0,NA,0.625	0.282,1.0,0.636,0.833,NA,1.0,0.6,1.0	0.111	chr19:15831356-15834611(+)	chr19:15831356-15835218(+)
ENSG00000214049	UCA1	chr19	+	15835178	15835418	15835217	15835418	15834501	15835114	2083	10023	30234	7216260383	15418390446	138	99	1	1	0.193,NA,0.0,0.327	0.251,0.264,0.389,0.324,NA,0.35,0.589,0.264	-0.174	chr19:15835114-15835179(+)	chr19:15835114-15835218(+)
ENSG00000146083	RNF44	chr5	-	176532003	176532132	176532003	176532129	176532365	176532516	2085	28981045	14921784100	3672624839472565	1.3517e+22	102	99	0.641159	1	0.154,0.305,0.104,0.304	0.206,0.291,0.221,0.183,0.169,0.212,0.409,0.272	-0.029	chr5:176532132-176532366(-)	chr5:176532129-176532366(-)
ENSG00000146083	RNF44	chr5	-	176532003	176532193	176532003	176532129	176532365	176532516	2086	281669190290	14921784100	4.40656e+23	1.3517e+22	163	99	0.736556	1	0.534,0.652,0.579,0.638	0.664,0.701,0.55,0.583,0.47,0.543,0.735,0.672	-0.014	chr5:176532193-176532366(-)	chr5:176532129-176532366(-)
ENSG00000146083	RNF44	chr5	-	176532003	176532193	176532003	176532132	176532365	176532516	2087	268643184278	1572433	4.2663e+23	2246463629312353	160	99	0.603304	1	0.917,0.847,0.966,0.839	0.923,0.894,0.847,0.889,0.848,0.864,0.81,0.867	0.025	chr5:176532193-176532366(-)	chr5:176532132-176532366(-)
ENSG00000245694	CRNDE	chr16	-	54920297	54920338	54920297	54920327	54923584	54923650	2088	5111	12115	31341312103	14521975816	110	99	0.249675	0.888783	0.273,0.474,0.474,0.153	0.162,0.701,0.643,0.381,0.114,0.265,0.529,0.144	-0.024	chr16:54920338-54923585(-)	chr16:54920327-54923585(-)
ENSG00000245694	CRNDE	chr16	-	54920297	54920410	54920297	54920327	54923584	54923650	2089	66192934	12115	6.91604e+17	14521975816	182	99	0.907443	1	0.749,0.912,0.94,0.787	0.728,0.946,0.912,0.851,0.693,0.89,0.765,0.692	0.037	chr16:54920410-54923585(-)	chr16:54920327-54923585(-)
ENSG00000245694	CRNDE	chr16	-	54920297	54920410	54920297	54920338	54923584	54923650	2090	64182833	3000	6.61473e+17	20000	171	99	1	1	0.925,1.0,1.0,1.0	1.0,1.0,1.0,0.982,1.0,1.0,1.0,1.0	-0.017	chr16:54920410-54923585(-)	chr16:54920338-54923585(-)
ENSG00000141076	UTP4	chr16	+	69136678	69136887	69136695	69136887	69133511	69133618	2091	1708	189240105334	260105405	2.59104e+21	116	99	0.503172	1	0.004,0.024,0.0,0.02	0.007,0.047,0.0,0.025,0.025,0.015,0.0,0.045	-0.009	chr16:69133618-69136679(+)	chr16:69133618-69136696(+)
ENSG00000162819	BROX	chr1	+	222724091	222724164	222724099	222724164	222719262	222719359	2092	27422476	10413	427023601114129	594110000	107	99	0.9481	1	0.962,1.0,0.847,0.844	0.886,0.878,0.842,0.835,1.0,1.0,1.0,1.0	-0.017	chr1:222719359-222724092(+)	chr1:222719359-222724100(+)
ENSG00000164733	CTSB	chr8	-	11867253	11867526	11867253	11867391	11868000	11868089	2096	2222110126	4414	4.21312e+16	543512103	198	99	0.883969	1	1.0,0.733,0.932,0.818	0.808,0.942,0.786,0.903,0.564,0.951,1.0,0.727	0.036	chr8:11867526-11868001(-)	chr8:11867391-11868001(-)
ENSG00000168066	SF1	chr11	-	64764605	64766155	64764605	64765518	64766899	64767079	2097	2476352514511957	91911302521005	3.58257e+31	6.84116e+25	198	99	0.00354898	0.0394689	0.574,0.609,0.742,0.493	0.724,0.711,0.794,0.71,0.665,0.64,0.744,0.661	-0.102	chr11:64766155-64766900(-)	chr11:64765518-64766900(-)
ENSG00000168066	SF1	chr11	-	64767191	64767251	64767191	64767246	64767570	64767844	2102	139719446881356	260541192360	1.62127e+31	3.65797e+23	104	99	0.913953	1	0.836,0.774,0.773,0.782	0.809,0.763,0.783,0.754,0.89,0.829,0.689,0.781	0.004	chr11:64767251-64767571(-)	chr11:64767246-64767571(-)
ENSG00000168066	SF1	chr11	-	64767191	64767275	64767191	64767246	64767570	64767844	2103	10013242102	260541192360	1.15162e+19	3.65797e+23	128	99	0.0249668	0.178687	0.229,0.159,0.145,0.18	0.196,0.136,0.166,0.119,0.284,0.136,0.068,0.123	0.025	chr11:64767275-64767571(-)	chr11:64767246-64767571(-)
ENSG00000168066	SF1	chr11	-	64767191	64767275	64767191	64767251	64767570	64767844	2104	30281123	132718406571277	4334434438301338	1.54926e+31	123	99	0.520507	1	0.018,0.012,0.013,0.014	0.022,0.011,0.02,0.012,0.025,0.013,0.009,0.018	-0.002	chr11:64767275-64767571(-)	chr11:64767251-64767571(-)
ENSG00000163517	HDAC11	chr3	+	13496735	13496852	13496804	13496852	13483463	13483564	2106	18331296	4	12792124791624	0	168	99	0.410682	1	1.0,1.0,1.0,0.934	1.0,1.0,1.0,1.0,1.0,1.0,1.0,1.0	-0.016	chr3:13483564-13496736(+)	chr3:13483564-13496805(+)
ENSG00000112659	CUL9	chr6	+	43213712	43213912	43213796	43213912	43213437	43213567	2109	1391353170	0	1.04779e+20	2	183	99	1	1	1.0,1.0,1.0,1.0	1.0,1.0,1.0,1.0,1.0,1.0,1.0,0.968	0.004	chr6:43213567-43213713(+)	chr6:43213567-43213797(+)
ENSG00000113282	CLINT1	chr5	-	157789362	157789567	157789362	157789513	157791702	157791995	2111	473498179391	346318157199	3.37518e+23	2.36373e+23	153	99	0.034682	0.224948	0.469,0.503,0.425,0.56	0.48,0.473,0.344,0.31,0.526,0.434,0.319,0.511	0.065	chr5:157789567-157791703(-)	chr5:157789513-157791703(-)
ENSG00000055163	CYFIP2	chr5	+	157304237	157304366	157304249	157304366	157302793	157302890	2115	13391108295258	7500	7.48823e+23	41217101	111	99	1	1	0.994,0.995,1.0,1.0	0.994,0.999,0.997,0.999,0.985,0.997,1.0,0.999	0.001	chr5:157302890-157304238(+)	chr5:157302890-157304250(+)
ENSG00000115414	FN1	chr2	-	215371908	215372300	215371908	215372015	215373321	215373411	2116	13816	60410	1242642401	2221400	198	99	1	1	0.52,1.0,0.111,0.231	1.0,1.0,0.5,0.867,0.5,0.462,NA,1.0	-0.296	chr2:215372300-215373322(-)	chr2:215372015-215373322(-)
ENSG00000115414	FN1	chr2	-	215371908	215372375	215371908	215372015	215373321	215373411	2117	349625	60410	116838113631	2221400	198	99	0.104169	0.489331	0.739,1.0,0.429,0.556	1.0,1.0,0.667,0.905,0.733,0.563,1.0,1.0	-0.177	chr2:215372375-215373322(-)	chr2:215372015-215373322(-)
ENSG00000115414	FN1	chr2	-	215371908	215372375	215371908	215372300	215373321	215373411	2118	4431539	2	228102112691411	1301600	174	99	0.000152696	0.00325829	1.0,1.0,1.0,0.917	1.0,1.0,0.851,0.799,1.0,0.71,1.0,1.0	0.059	chr2:215372375-215373322(-)	chr2:215372300-215373322(-)
ENSG00000135525	MAP7	chr6	-	136372500	136372649	136372500	136372625	136377754	136377868	2119	1000	5623723	102300	10911144181615	123	99	1	1	0.014,0.0,0.0,0.0	0.0,0.0,0.068,0.0,0.287,0.118,0.0,0.0	-0.056	chr6:136372649-136377755(-)	chr6:136372625-136377755(-)
ENSG00000170271	FAXDC2	chr5	-	154834842	154835119	154834842	154834934	154838130	154838178	2120	232190452954	2204	3.19464e+21	22393601	198	99	0.0253981	0.18109	0.983,0.979,1.0,0.992	0.988,0.991,0.965,0.952,0.979,0.938,1.0,0.974	0.015	chr5:154835119-154838131(-)	chr5:154834934-154838131(-)
ENSG00000198563	DDX39B	chr6	-	31530778	31530949	31530778	31530926	31531052	31531197	2121	1512717	2752372215543123	231013191012249	2.5533e+31	122	99	1	1	0.004,0.003,0.004,0.004	0.007,0.003,0.005,0.004,0.005,0.004,0.005,0.003	-0.001	chr6:31530949-31531053(-)	chr6:31530926-31531053(-)
ENSG00000198563	DDX39B	chr6	-	31531052	31531197	31531052	31531178	31531295	31531405	2122	301813444663621	13421810581	1.00327e+28	2.38323e+20	118	99	0.00221928	0.0279902	0.95,0.838,0.788,0.974	0.78,0.877,0.682,0.876,0.897,0.889,0.91,0.936	0.032	chr6:31531197-31531296(-)	chr6:31531178-31531296(-)
ENSG00000198563	DDX39B	chr6	-	31538762	31538939	31538762	31538855	31539146	31539274	2123	20	1572	63037112211	26991071924915	183	99	1	1	NA,0.0,0.019,0.0	0.619,0.023,0.015,0.791,0.057,0.213,0.024,0.543	-0.279	chr6:31538939-31539147(-)	chr6:31538855-31539147(-)
ENSG00000198563	DDX39B	chr6	-	31540321	31540664	31540321	31540534	31541152	31541327	2124	141344171	7765	2.05258e+22	5111130710	198	99	5.39837e-05	0.00133341	0.5,0.481,0.786,0.945	0.953,0.921,0.651,0.975,1.0,0.892,0.985,1.0	-0.244	chr6:31540664-31541153(-)	chr6:31540534-31541153(-)
ENSG00000198563	DDX39B	chr6	-	31540321	31540664	31540321	31540534	31541949	31542448	2125	1617122570	22440	5.58668e+22	385594275154491	198	99	0.270857	0.935611	0.8,0.81,0.581,1.0	0.989,0.797,0.219,0.989,0.887,0.21,0.234,0.993	0.133	chr6:31540664-31541950(-)	chr6:31540534-31541950(-)
ENSG00000145901	TNIP1	chr5	-	151029948	151030747	151029948	151030673	151032286	151032383	2130	155515661842766	78858037	1.0173e+28	5765435466934635	173	99	0.64118	1	0.919,0.913,0.929,0.922	0.911,0.963,0.913,0.947,0.881,0.847,0.937,0.943	0.003	chr5:151030747-151032287(-)	chr5:151030673-151032287(-)
ENSG00000145901	TNIP1	chr5	-	151032286	151032400	151032286	151032383	151033607	151033799	2133	729216469	475416476201	6.12236e+16	2.78644e+23	116	99	0.181689	0.719618	0.115,0.159,0.227,0.227	0.158,0.228,0.232,0.134,0.114,0.106,0.138,0.143	0.025	chr5:151032400-151033608(-)	chr5:151032383-151033608(-)
ENSG00000070814	TCOF1	chr5	+	150383061	150383172	150383064	150383172	150379531	150379732	2138	12131229	2040	291341811913	10060401	102	99	1	1	0.853,1.0,0.744,1.0	0.966,1.0,1.0,0.744,1.0,0.822,1.0,0.744	-0.01	chr5:150379732-150383062(+)	chr5:150379732-150383065(+)
ENSG00000070814	TCOF1	chr5	+	150387901	150388088	150387942	150388088	150379531	150379732	2139	10212230264	4261532	9.72932e+17	2116436101074	140	99	0.752961	1	0.947,0.768,0.586,0.854	0.766,0.562,0.846,0.568,0.885,0.923,0.769,0.913	0.01	chr5:150379732-150387902(+)	chr5:150379732-150387943(+)
ENSG00000070814	TCOF1	chr5	+	150392704	150392790	150392707	150392790	150391956	150392176	2142	6410332230	30451055	9.45229e+16	231613417422315	102	99	0.477985	1	0.674,0.69,0.756,0.802	0.799,0.759,0.966,0.781,0.777,0.68,0.65,0.753	-0.04	chr5:150392176-150392705(+)	chr5:150392176-150392708(+)
ENSG00000163382	NAXE	chr1	+	156593407	156593555	156593463	156593555	156592556	156592670	2144	661851195665	402	4.00326e+23	32000202	155	99	1	1	1.0,0.993,1.0,0.995	0.988,0.99,1.0,1.0,1.0,0.996,1.0,0.99	0.001	chr1:156592670-156593408(+)	chr1:156592670-156593464(+)
ENSG00000171792	RHNO1	chr12	+	2885161	2885534	2885262	2885534	2877198	2877282	2149	1921	11	36120000	170110010	198	99	1	1	1.0,1.0,0.5,0.333	0.081,1.0,0.333,0.5,NA,NA,0.0,NA	0.325	chr12:2877282-2885162(+)	chr12:2877282-2885263(+)
ENSG00000171792	RHNO1	chr12	+	2885161	2885534	2885282	2885534	2877222	2877282	2150	11038	201141172256	38320223	1.16778e+18	198	99	0.810865	1	0.002,0.034,0.009,0.015	0.013,0.049,0.019,0.008,0.0,0.009,0.018,0.033	-0.004	chr12:2877282-2885162(+)	chr12:2877282-2885283(+)
ENSG00000120318	ARAP3	chr5	-	141661683	141662255	141661683	141661789	141664921	141665085	2153	2001122016	21332	503157446155663	5111372703	198	99	0.188501	0.736507	0.826,0.949,0.769,0.8	0.833,0.585,0.687,0.759,0.938,0.797,1.0,0.913	0.022	chr5:141662255-141664922(-)	chr5:141661789-141664922(-)
ENSG00000197948	FCHSD1	chr5	-	141644858	141644942	141644858	141644938	141645019	141645148	2154	19226275115	171965	1.10488e+20	148101672112	103	99	0.45063	1	0.916,0.93,0.923,0.957	0.883,0.852,0.878,0.88,0.951,0.986,0.973,0.907	0.018	chr5:141644942-141645020(-)	chr5:141644938-141645020(-)
ENSG00000197948	FCHSD1	chr5	-	141649394	141649536	141649394	141649530	141649886	141649954	2156	232739	1181423659	1075221914	1.09797e+16	105	99	0.0123669	0.103713	0.155,0.152,0.073,0.126	0.08,0.077,0.064,0.184,0.027,0.119,0.053,0.048	0.045	chr5:141649536-141649887(-)	chr5:141649530-141649887(-)
ENSG00000135905	DOCK10	chr2	-	224805407	224805529	224805407	224805502	224806125	224806237	2160	71472328	1331254	501729919675330	1612304416132320	126	99	0.416978	1	0.811,0.544,0.42,0.846	0.711,0.527,0.432,0.619,0.825,0.819,0.093,0.541	0.084	chr2:224805529-224806126(-)	chr2:224805502-224806126(-)
ENSG00000135905	DOCK10	chr2	-	224886458	224886531	224886458	224886526	224896294	224896377	2161	381042347	5333	8833301038181941	34212200	104	99	0.0132233	0.109351	0.879,0.971,0.879,0.937	0.965,0.887,0.935,0.99,0.975,0.975,1.0,1.0	-0.049	chr2:224886531-224896295(-)	chr2:224886526-224896295(-)
ENSG00000184863	RBM33	chr7	+	155711172	155711455	155711202	155711455	155706859	155707068	2164	46331781	184320141323	424424743344075	2.25559e+21	129	99	0.782993	1	0.161,0.073,0.085,0.161	0.125,0.057,0.075,0.099,0.232,0.242,0.0,0.315	-0.023	chr7:155707068-155711173(+)	chr7:155707068-155711203(+)
ENSG00000184863	RBM33	chr7	+	155763808	155764018	155763811	155764018	155744960	155745602	2168	7311529117	10310482118	5.06927e+16	1.09114e+18	102	99	0.220232	0.816681	0.408,0.518,0.256,0.49	0.308,0.372,0.238,0.232,0.29,0.272,0.647,0.544	0.055	chr7:155745602-155763809(+)	chr7:155745602-155763812(+)
ENSG00000102312	PORCN	chrX	+	48511294	48511487	48511365	48511487	48509783	48509956	2170	39972534	101207	4329269250471446	129611114010	170	99	0.487641	1	0.694,0.825,1.0,0.739	0.676,0.652,0.716,0.83,0.726,0.872,1.0,0.728	0.039	chrX:48509956-48511295(+)	chrX:48509956-48511366(+)
ENSG00000185864	NPIPB4	chr16	-	21851769	21852046	21851769	21851855	21857258	21857416	2172	5123	1	91362202	0	198	99	1	1	1.0,1.0,1.0,0.6	1.0,1.0,1.0,1.0,1.0,1.0,NA,1.0	-0.1	chr16:21852046-21857259(-)	chr16:21851855-21857259(-)
ENSG00000100211	CBY1	chr22	+	38670766	38670989	38670883	38670989	38668016	38668132	2176	19261328	36231084	199141024251236	395171339641425	198	99	0.662733	1	0.209,0.361,0.394,0.143	0.196,0.474,0.292,0.278,0.235,0.163,0.3,0.419	-0.018	chr22:38668132-38670767(+)	chr22:38668132-38670884(+)
ENSG00000048740	CELF2	chr10	+	11321188	11321386	11321206	11321386	11314138	11314258	2178	36482326	233281148153	464151314823449	1.62234e+22	117	99	0.8148	1	0.116,0.126,0.116,0.126	0.194,0.129,0.153,0.05,0.13,0.102,0.046,0.145	0.002	chr10:11314258-11321189(+)	chr10:11314258-11321207(+)
ENSG00000213523	SRA1	chr5	-	140551060	140552184	140551060	140551169	140557146	140557446	2184	518454364445	15111335	4.67672e+24	2441167727173912	198	99	0.0377906	0.238575	0.945,0.954,0.933,0.864	0.907,0.891,0.937,0.879,0.84,0.928,0.833,0.962	0.027	chr5:140552184-140557147(-)	chr5:140551169-140557147(-)
ENSG00000109805	NCAPG	chr4	+	17823646	17823770	17823671	17823770	17822982	17823123	2188	17395223314	2411238	1.73282e+22	8193160002	124	99	4.88448e-06	0.000179596	0.852,0.873,0.886,0.969	0.945,0.922,0.966,0.948,1.0,1.0,1.0,0.98	-0.075	chr4:17823123-17823647(+)	chr4:17823123-17823672(+)
ENSG00000280987	MATR3	chr5	+	139325295	139325662	139325439	139325662	139322597	139322967	2189	21815077195	1261231412172003	2.41306e+23	1.60026e+29	198	99	7.36235e-10	8.39457e-08	0.08,0.031,0.031,0.046	0.07,0.055,0.069,0.055,0.165,0.096,0.043,0.073	-0.031	chr5:139322967-139325296(+)	chr5:139322967-139325440(+)
ENSG00000120725	SIL1	chr5	-	139121034	139121173	139121034	139121170	139127738	139127853	2190	452549179403	91486	4.63181e+23	10915161811711	102	99	0.329422	1	0.98,0.974,0.956,0.985	0.978,0.951,0.961,0.965,0.965,0.985,0.98,0.97	0.004	chr5:139121173-139127739(-)	chr5:139121170-139127739(-)
ENSG00000113013	HSPA9	chr5	-	138574067	138574169	138574067	138574126	138575237	138575401	2195	19141022	89511346591263	25291625681711	1.04897e+25	142	99	0.153636	0.641598	0.015,0.009,0.01,0.012	0.016,0.02,0.012,0.011,0.009,0.007,0.032,0.016	-0.004	chr5:138574169-138575238(-)	chr5:138574126-138575238(-)
ENSG00000132563	REEP2	chr5	+	138445227	138445375	138445233	138445375	138444753	138444867	2196	202	100	24000600	0	105	99	1	1	NA,0.653,NA,1.0	1.0,1.0,NA,NA,NA,1.0,NA,NA	-0.173	chr5:138444867-138445228(+)	chr5:138444867-138445234(+)
ENSG00000120709	FAM53C	chr5	+	138344824	138345609	138345395	138345609	138341808	138341866	2197	104116939021764	213136	1.54434e+29	61221313	198	99	0.570107	1	0.996,0.985,0.972,0.993	0.992,0.999,0.998,0.999,0.996,0.996,0.996,0.997	-0.01	chr5:138341866-138344825(+)	chr5:138341866-138345396(+)
ENSG00000112983	BRD8	chr5	-	138166517	138166727	138166517	138166610	138167933	138168078	2198	1697784404	103917	1.16812e+16	141013712131	198	99	0.0267664	0.187431	0.894,0.928,0.824,0.922	0.806,0.976,1.0,0.743,0.859,0.76,0.629,0.961	0.05	chr5:138166727-138167934(-)	chr5:138166610-138167934(-)
ENSG00000112983	BRD8	chr5	-	138172719	138172851	138172719	138172826	138177570	138177667	2202	302710	6473	10241130700	54420200	124	99	1	1	0.285,0.0,0.755,0.727	0.615,0.827,0.166,0.838,NA,0.736,NA,NA	-0.195	chr5:138172851-138177571(-)	chr5:138172826-138177571(-)
ENSG00000113648	H2AFY	chr5	-	135360496	135360607	135360496	135360604	135369405	135369603	2210	132112555471390	192116656651767	1.32713e+30	1.85414e+30	102	99	0.211383	0.793831	0.4,0.422,0.444,0.433	0.41,0.48,0.457,0.445,0.427,0.415,0.486,0.443	-0.021	chr5:135360607-135369406(-)	chr5:135360604-135369406(-)
ENSG00000113648	H2AFY	chr5	-	135360496	135360780	135360496	135360604	135369405	135369603	2211	57692074	192116656651767	6052389522583139	1.85414e+30	198	99	0.092189	0.450294	0.015,0.02,0.015,0.021	0.016,0.018,0.016,0.019,0.007,0.012,0.017,0.014	0.003	chr5:135360780-135369406(-)	chr5:135360604-135369406(-)
ENSG00000113648	H2AFY	chr5	-	135360496	135360780	135360496	135360607	135369405	135369603	2212	2746943	129112305361359	2637203912271322	1.29313e+29	198	99	0.0210733	0.157847	0.01,0.018,0.008,0.016	0.01,0.014,0.01,0.01,0.005,0.008,0.008,0.01	0.004	chr5:135360780-135369406(-)	chr5:135360607-135369406(-)
ENSG00000149743	TRPT1	chr11	-	64224099	64224210	64224099	64224162	64224284	64224341	2216	11814248126	41108	8.2837e+18	33458253	147	99	0.359144	1	0.952,0.897,1.0,0.914	0.948,0.949,0.922,0.954,0.896,0.981,0.881,0.956	0.005	chr11:64224210-64224285(-)	chr11:64224162-64224285(-)
ENSG00000119048	UBE2B	chr5	+	134388324	134388413	134388351	134388413	134380718	134380808	2223	1204117814501461	1221	6.9925e+27	722680150	126	99	1	1	0.999,0.998,0.998,0.999	0.987,0.989,0.994,0.996,1.0,0.998,0.996,1.0	0.004	chr5:134380808-134388325(+)	chr5:134380808-134388352(+)
ENSG00000079616	KIF22	chr16	+	29804575	29805026	29804813	29805026	29803997	29804065	2231	764536478552	5135507281400	6.69908e+23	7.1799e+24	198	99	0.755025	1	0.427,0.328,0.247,0.165	0.318,0.314,0.319,0.23,0.345,0.281,0.155,0.243	0.016	chr16:29804065-29804576(+)	chr16:29804065-29804814(+)
ENSG00000159593	NAE1	chr16	-	66805776	66805862	66805776	66805826	66805911	66806026	2233	1241610	302275118292	16171829616372	1.95144e+22	135	99	0.127307	0.561343	0.028,0.099,0.036,0.024	0.057,0.08,0.057,0.071,0.031,0.056,0.086,0.015	-0.01	chr16:66805862-66805912(-)	chr16:66805826-66805912(-)
ENSG00000159593	NAE1	chr16	-	66823226	66823306	66823226	66823262	66823528	66823600	2234	351333135343	162045	3.36218e+23	59290530	143	99	9.25435e-06	0.000305448	0.938,0.92,0.959,0.979	0.979,0.944,0.992,0.962,1.0,0.98,0.981,1.0	-0.031	chr16:66823306-66823529(-)	chr16:66823262-66823529(-)
ENSG00000155329	ZCCHC10	chr5	-	133000131	133000201	133000131	133000173	133006758	133006920	2235	135023	35282075	40033309	2249162844381551	127	99	8.57951e-05	0.00196441	0.225,0.122,0.0,0.193	0.124,0.0,0.0,0.077,0.05,0.058,0.0,0.121	0.081	chr5:133000201-133006759(-)	chr5:133000173-133006759(-)
ENSG00000179869	ABCA13	chr7	+	48466952	48467045	48466955	48467045	48455036	48455286	2236	121682620	90331514	1.84762e+19	1143682661791092	102	99	0.0512427	0.299393	0.566,0.667,0.627,0.581	0.61,0.672,0.672,0.64,0.768,0.744,0.738,0.69	-0.081	chr7:48455286-48466953(+)	chr7:48455286-48466956(+)
ENSG00000164402	SEPT8	chr5	-	132763705	132763892	132763705	132763886	132764223	132764419	2237	365842186	14272177	225130351882189	817152113428	105	99	0.416386	1	0.708,0.669,0.653,0.695	0.722,0.739,0.653,0.611,0.944,0.695,0.895,0.515	-0.04	chr5:132763892-132764224(-)	chr5:132763886-132764224(-)
ENSG00000114626	ABTB1	chr3	+	127674344	127674418	127674390	127674418	127672957	127673081	2238	407159134147	940595461361	3.01344e+22	6.52103e+24	145	99	0.563053	1	0.228,0.154,0.166,0.218	0.24,0.186,0.208,0.226,0.148,0.179,0.185,0.218	-0.007	chr3:127673081-127674345(+)	chr3:127673081-127674391(+)
ENSG00000224389	C4B	chr6	+	32031741	32031928	32031818	32031928	32031550	32031644	2241	1002	1	20100100	2	176	99	1	1	1.0,NA,NA,0.529	1.0,NA,1.0,NA,NA,1.0,NA,0.0	0.014	chr6:32031644-32031742(+)	chr6:32031644-32031819(+)
ENSG00000130717	UCK1	chr9	-	131529487	131529584	131529487	131529556	131530485	131530645	2243	186173130169	10101417	1.60443e+23	121282331336	127	99	0.00340919	0.0382915	0.935,0.931,0.879,0.886	0.912,0.966,0.923,0.927,0.966,0.942,0.98,0.958	-0.039	chr9:131529584-131530486(-)	chr9:131529556-131530486(-)
ENSG00000158987	RAPGEF6	chr5	-	131498442	131498607	131498442	131498518	131504625	131504778	2244	199255136146	0	1.51161e+20	2	188	99	1	1	1.0,1.0,1.0,1.0	1.0,1.0,1.0,1.0,1.0,1.0,1.0,0.973	0.003	chr5:131498607-131504626(-)	chr5:131498518-131504626(-)
ENSG00000196182	STK40	chr1	-	36358736	36358837	36358736	36358822	36361220	36361340	2249	7353	22223547174	46524111	1.08507e+19	114	99	0.155032	0.646592	0.027,0.011,0.085,0.015	0.0,0.065,0.066,0.04,0.014,0.034,0.025,0.059	-0.003	chr1:36358837-36361221(-)	chr1:36358822-36361221(-)
ENSG00000197343	ZNF655	chr7	+	99562343	99562494	99562348	99562494	99561887	99561973	2258	19151316	13151	9272121146159	73017351657	104	99	0.00934411	0.083978	0.582,0.935,0.712,0.938	0.55,0.461,0.54,0.364,0.93,0.488,0.741,0.55	0.214	chr7:99561973-99562344(+)	chr7:99561973-99562349(+)
ENSG00000197343	ZNF655	chr7	+	99562343	99562494	99562367	99562494	99561887	99561973	2259	911455453	219248120109	7.41158e+17	5.31079e+21	123	99	0.0936692	0.454965	0.251,0.32,0.266,0.281	0.529,0.464,0.428,0.311,0.235,0.271,0.289,0.227	-0.065	chr7:99561973-99562344(+)	chr7:99561973-99562368(+)
ENSG00000197343	ZNF655	chr7	+	99562348	99562494	99562367	99562494	99561887	99561973	2260	851314638	219248120109	7.21188e+17	5.31079e+21	118	99	0.0355013	0.228471	0.246,0.307,0.243,0.226	0.533,0.481,0.426,0.342,0.181,0.279,0.274,0.227	-0.087	chr7:99561973-99562349(+)	chr7:99561973-99562368(+)
ENSG00000159210	SNF8	chr17	-	48931642	48931717	48931642	48931714	48933204	48933346	2263	766667307835	2129821	7.59609e+23	2927123333532713	102	99	0.0971256	0.465939	0.973,0.957,0.974,0.975	0.962,0.956,0.977,0.957,0.948,0.946,0.972,0.979	0.008	chr17:48931717-48933205(-)	chr17:48931714-48933205(-)
ENSG00000109819	PPARGC1A	chr4	-	23824279	23824384	23824279	23824353	23824462	23824508	2266	0	700	100	1600	130	99	1	1	NA,0.0,NA,NA	NA,NA,NA,NA,NA,0.045,NA,NA	-0.045	chr4:23824384-23824463(-)	chr4:23824353-23824463(-)
ENSG00000149231	CCDC82	chr11	-	96358992	96359178	96358992	96359097	96364979	96365150	2267	246201118128	31393110	1.75202e+22	2653326518165323	180	99	0.252524	0.893851	0.814,0.739,0.677,0.876	0.787,0.677,0.748,0.652,0.816,0.874,0.653,0.688	0.04	chr11:96359178-96364980(-)	chr11:96359097-96364980(-)
ENSG00000137171	KLC4	chr6	+	43062885	43063147	43062916	43063147	43061310	43061593	2272	41349	33471854	7231013141397	373113444341628	130	99	0.00343288	0.0384428	0.085,0.174,0.145,0.113	0.126,0.854,0.409,0.226,0.195,0.226,0.3,0.16	-0.183	chr6:43061593-43062886(+)	chr6:43061593-43062917(+)
ENSG00000177239	MAN1B1	chr9	+	137088868	137089005	137088952	137089005	137088074	137088183	2275	27936192296	0	2.37952e+22	3000	183	99	1	1	1.0,1.0,1.0,1.0	1.0,1.0,1.0,1.0,0.98,1.0,1.0,1.0	0.002	chr9:137088183-137088869(+)	chr9:137088183-137088953(+)
ENSG00000177239	MAN1B1	chr9	+	137107249	137107447	137107274	137107447	137106688	137106809	2276	18225165143	1747616	1.55931e+21	207192210211315	124	99	0.350391	1	0.895,0.81,0.896,0.877	0.861,0.914,0.833,0.891,0.929,0.883,0.818,0.843	-0.002	chr9:137106809-137107250(+)	chr9:137106809-137107275(+)
ENSG00000172901	LVRN	chr5	+	116005788	116005967	116005911	116005967	116003240	116003380	2277	0	4000	1	70511002	198	99	1	1	0.0,NA,NA,NA	0.0,NA,0.0,0.0,0.0,NA,NA,0.2	-0.04	chr5:116003380-116005789(+)	chr5:116003380-116005912(+)
ENSG00000172901	LVRN	chr5	+	116010514	116010894	116010740	116010894	116005911	116005967	2278	3010	0	901000	2	198	99	1	1	1.0,NA,1.0,NA	NA,NA,1.0,NA,1.0,NA,NA,0.0	0.333	chr5:116005967-116010515(+)	chr5:116005967-116010741(+)
ENSG00000106628	POLD2	chr7	-	44115294	44115396	44115294	44115354	44115765	44115893	2279	6307163091257	514618	6.85404e+23	12131521151425	141	99	0.0321038	0.212295	0.989,0.973,0.973,0.98	0.976,0.956,0.938,0.955,0.956,0.977,0.995,0.982	0.012	chr7:44115396-44115766(-)	chr7:44115354-44115766(-)
ENSG00000106628	POLD2	chr7	-	44116114	44116272	44116114	44116209	44116429	44116510	2280	7227043221486	11016	8.03401e+23	61131274	162	99	0.974616	1	0.998,0.998,1.0,0.983	0.988,0.996,0.996,0.994,0.996,0.996,0.975,0.986	0.004	chr7:44116272-44116430(-)	chr7:44116209-44116430(-)
ENSG00000166501	PRKCB	chr16	+	24214657	24220611	24219960	24220611	24191089	24191230	2284	642765218187	24442039	3.96114e+23	3633564553252440	198	99	0.243426	0.872869	0.93,0.897,0.845,0.706	0.846,0.633,0.751,0.877,0.866,0.899,0.812,0.873	0.025	chr16:24191230-24214658(+)	chr16:24191230-24219961(+)
ENSG00000135074	ADAM19	chr5	-	157477303	157481002	157477303	157477735	157481790	157481943	2285	2772227563	1000	1.42119e+21	202	198	99	1	1	0.993,1.0,1.0,1.0	1.0,1.0,1.0,1.0,1.0,0.97,1.0,0.981	0.004	chr5:157481002-157481791(-)	chr5:157477735-157481791(-)
ENSG00000204120	GIGYF2	chr2	+	232790697	232790915	232790715	232790915	232787149	232787329	2288	9212685153	4181018	9.18257e+16	59046104	117	99	2.23599e-05	0.00064884	0.951,0.856,0.878,0.878	0.939,0.885,1.0,0.968,0.928,0.984,1.0,0.947	-0.066	chr2:232787329-232790698(+)	chr2:232787329-232790716(+)
ENSG00000204120	GIGYF2	chr2	+	232791257	232791446	232791260	232791446	232791007	232791170	2291	989545117	1	7532511084638550	8110000	102	99	0.657277	1	1.0,1.0,1.0,0.991	1.0,0.795,0.98,0.991,1.0,1.0,1.0,1.0	0.027	chr2:232791170-232791258(+)	chr2:232791170-232791261(+)
ENSG00000139625	MAP3K12	chr12	-	53486946	53487155	53486946	53487145	53487254	53487428	2292	62459	1	55321251814	10001000	109	99	1	1	1.0,1.0,1.0,0.891	0.82,1.0,1.0,1.0,0.958,1.0,1.0,1.0	0.001	chr12:53487155-53487255(-)	chr12:53487145-53487255(-)
ENSG00000171777	RASGRP4	chr19	-	38414847	38415123	38414847	38414916	38417051	38417168	2295	12531061371329	1410114	9.0869e+24	911515117013	198	99	0.698892	1	0.978,0.981,0.995,0.922	0.981,0.969,0.987,0.975,0.971,0.971,1.0,0.974	-0.009	chr19:38415123-38417052(-)	chr19:38414916-38417052(-)
ENSG00000171777	RASGRP4	chr19	-	38417051	38417168	38417051	38417166	38418390	38418564	2296	705646226182	3326	4.97329e+22	15811105	101	99	1	1	0.996,0.995,0.991,0.967	0.998,0.985,0.983,0.999,0.998,0.996,1.0,0.99	-0.006	chr19:38417168-38418391(-)	chr19:38417166-38418391(-)
ENSG00000171777	RASGRP4	chr19	-	38418390	38418564	38418390	38418462	38419859	38420013	2297	13391142357411	2201	8.95641e+25	40222206	198	99	1	1	0.997,0.997,1.0,0.995	0.991,1.0,0.995,0.997,0.996,0.992,1.0,0.988	0.002	chr19:38418564-38419860(-)	chr19:38418462-38419860(-)
ENSG00000171777	RASGRP4	chr19	-	38419859	38420013	38419859	38419971	38420130	38420262	2298	893705190262	4347622	6.84448e+23	1812142545936	141	99	2.43459e-07	1.34057e-05	0.936,0.913,0.957,0.893	0.964,0.963,0.968,0.968,0.99,0.984,0.849,0.936	-0.028	chr19:38420013-38420131(-)	chr19:38419971-38420131(-)
ENSG00000153037	SRP19	chr5	+	112864433	112864528	112864456	112864528	112862507	112862583	2299	121948	224478192374	11127218471	2.41261e+23	122	99	0.906108	1	0.042,0.031,0.017,0.017	0.036,0.036,0.024,0.033,0.03,0.016,0.022,0.004	0.002	chr5:112862583-112864434(+)	chr5:112862583-112864457(+)
ENSG00000117984	CTSD	chr11	-	1752787	1753670	1752787	1753661	1753802	1753901	2300	9136811348724234	2900	7.60411e+33	113135120	108	99	1	1	1.0,0.999,1.0,1.0	1.0,0.999,1.0,1.0,0.999,1.0,1.0,1.0	0	chr11:1753670-1753803(-)	chr11:1753661-1753803(-)
ENSG00000117984	CTSD	chr11	-	1753802	1753901	1753802	1753880	1753993	1754138	2301	1.04399e+16	116815	8.01812e+33	261524191361015	120	99	1	1	1.0,0.998,0.998,0.996	0.996,0.998,0.997,0.998,0.998,0.999,0.998,0.998	0	chr11:1753901-1753994(-)	chr11:1753880-1753994(-)
ENSG00000117984	CTSD	chr11	-	1759515	1759639	1759515	1759633	1761308	1761468	2302	9337788548754182	117811	8.04211e+33	51851021102	105	99	1	1	0.999,0.999,0.998,0.997	0.999,0.998,0.999,0.999,1.0,0.998,1.0,1.0	-0.001	chr11:1759639-1761309(-)	chr11:1759633-1761309(-)
ENSG00000114026	OGG1	chr3	+	9759186	9759286	9759233	9759286	9756766	9756816	2303	191244	1216812	11716113116	176780323	146	99	0.188291	0.736205	0.518,0.337,0.253,0.184	0.305,0.442,0.088,0.337,1.0,0.404,0.789,0.576	-0.17	chr3:9756816-9759187(+)	chr3:9756816-9759234(+)
ENSG00000106077	ABHD11	chr7	-	73736928	73737220	73736928	73737110	73737561	73737735	2305	2429744	6155	3013162021311120	10210601	198	99	0.00178982	0.0235198	0.667,0.935,0.412,0.815	0.938,1.0,0.8,0.909,1.0,0.721,1.0,0.909	-0.202	chr7:73737220-73737562(-)	chr7:73737110-73737562(-)
ENSG00000106077	ABHD11	chr7	-	73737220	73737391	73737220	73737360	73737561	73737735	2306	2636568	3407	3312202925461338	171102217	130	99	0.470057	1	0.868,0.873,1.0,0.881	0.962,0.566,0.938,0.688,0.905,0.946,0.908,0.805	0.066	chr7:73737391-73737562(-)	chr7:73737360-73737562(-)
ENSG00000106077	ABHD11	chr7	-	73738327	73738463	73738327	73738442	73738645	73738852	2307	878248169	101	8.03672e+16	100	120	99	1	1	1.0,0.985,1.0,0.993	1.0,1.0,1.0,1.0,1.0,0.987,1.0,1.0	-0.004	chr7:73738463-73738646(-)	chr7:73738442-73738646(-)
ENSG00000111752	PHC1	chr12	+	8922632	8922788	8922656	8922788	8921600	8921750	2309	311353167	91726	392235353576928	247871145	123	99	0.388386	1	0.735,0.865,0.926,0.9	0.94,0.816,0.801,0.779,0.801,0.848,0.644,0.818	0.051	chr12:8921750-8922633(+)	chr12:8921750-8922657(+)
ENSG00000072518	MARK2	chr11	+	63902600	63902782	63902603	63902782	63902197	63902330	2311	28561246	24623393172	1424233536920111	2.25274e+22	102	99	0.0861075	0.426869	0.099,0.189,0.111,0.206	0.057,0.078,0.1,0.07,0.16,0.046,0.193,0.378	0.016	chr11:63902330-63902601(+)	chr11:63902330-63902604(+)
ENSG00000090372	STRN4	chr19	-	46725472	46725648	46725472	46725632	46727451	46727691	2315	389815355665	1	3.81905e+24	2000	115	99	1	1	1.0,1.0,1.0,0.998	1.0,1.0,1.0,1.0,0.99,1.0,1.0,1.0	0.001	chr19:46725648-46727452(-)	chr19:46725632-46727452(-)
ENSG00000090372	STRN4	chr19	-	46727451	46727567	46727451	46727546	46727893	46728007	2316	167536219294	183317135318	2.50665e+22	1.90407e+23	120	99	0.0851168	0.423632	0.43,0.582,0.572,0.433	0.521,0.574,0.386,0.493,0.333,0.347,0.448,0.374	0.07	chr19:46727567-46727894(-)	chr19:46727546-46727894(-)
ENSG00000090372	STRN4	chr19	-	46727451	46727691	46727451	46727546	46727893	46728007	2317	10730969165	183317135318	9.82287e+17	1.90407e+23	198	99	6.24843e-05	0.00149796	0.226,0.328,0.204,0.206	0.205,0.219,0.143,0.148,0.182,0.099,0.131,0.217	0.073	chr19:46727691-46727894(-)	chr19:46727546-46727894(-)
ENSG00000090372	STRN4	chr19	-	46727451	46727691	46727451	46727567	46727893	46728007	2318	6020325104	113394173219	5.51053e+16	1.95528e+21	198	99	0.0257196	0.182708	0.21,0.205,0.067,0.192	0.124,0.09,0.126,0.08,0.271,0.102,0.075,0.26	0.027	chr19:46727691-46727894(-)	chr19:46727567-46727894(-)
ENSG00000090372	STRN4	chr19	-	46727893	46728126	46727893	46728007	46728617	46728777	2320	331133581	323754320489	267228721222222	3.32915e+23	198	99	1.13461e-09	1.24345e-07	0.049,0.07,0.052,0.076	0.038,0.038,0.063,0.039,0.02,0.032,0.003,0.032	0.029	chr19:46728126-46728618(-)	chr19:46728007-46728618(-)
ENSG00000040275	SPDL1	chr5	+	169596560	169596701	169596584	169596701	169594570	169594681	2323	1396641176	24117	7.83228e+16	72469751	123	99	0.209741	0.789713	0.982,0.93,0.971,0.893	0.9,0.928,0.845,0.896,0.899,0.909,0.897,0.971	0.038	chr5:169594681-169596561(+)	chr5:169594681-169596585(+)
ENSG00000213676	ATF6B	chr6	-	32117036	32117130	32117036	32117107	32117322	32117404	2324	77644168	694695267513	9.81065e+16	7.90314e+23	122	99	0.0692377	0.368658	0.083,0.07,0.111,0.097	0.091,0.215,0.126,0.089,0.062,0.067,0.154,0.081	-0.02	chr6:32117130-32117323(-)	chr6:32117107-32117323(-)
ENSG00000120708	TGFBI	chr5	+	136054674	136054861	136054715	136054861	136053942	136054080	2326	93119	94542166239	5021291333	1.74178e+24	140	99	0.00485562	0.0503771	0.063,0.004,0.045,0.026	0.02,0.0,0.008,0.011,0.026,0.008,0.008,0.008	0.023	chr5:136054080-136054675(+)	chr5:136054080-136054716(+)
ENSG00000135108	FBXO21	chr12	-	117157872	117158084	117157872	117158063	117165484	117165617	2327	2042635	15622147	20308382011319	2156277335291734	120	99	0.461149	1	0.524,0.359,0.191,0.381	0.44,0.307,0.196,0.3,0.32,0.238,0.601,0.179	0.041	chr12:117158084-117165485(-)	chr12:117158063-117165485(-)
ENSG00000145741	BTF3	chr5	+	73502487	73503117	73502915	73503117	73499133	73499202	2331	6.98111e+17	2	8.56973e+32	1000000	198	99	1	1	1.0,1.0,1.0,1.0	1.0,1.0,1.0,1.0,1.0,1.0,1.0,1.0	0	chr5:73499202-73502488(+)	chr5:73499202-73502916(+)
ENSG00000166793	YPEL4	chr11	-	57646296	57646794	57646296	57646405	57646966	57647291	2332	66013514221275	18052144	6.46903e+23	183872678159	198	99	0.0262199	0.185097	0.948,1.0,0.932,0.816	0.947,0.922,0.961,0.917,0.966,0.971,0.864,0.898	-0.007	chr11:57646794-57646967(-)	chr11:57646405-57646967(-)
ENSG00000171681	ATF7IP	chr12	+	14434336	14434423	14434339	14434423	14423908	14425473	2333	211239132163	58585741	2.20942e+19	874064953730940	102	99	0.298216	0.999186	0.779,0.8,0.692,0.794	0.711,0.695,0.703,0.727,0.72,0.744,0.897,0.787	0.018	chr12:14425473-14434337(+)	chr12:14425473-14434340(+)
ENSG00000182473	EXOC7	chr17	-	76090328	76090481	76090328	76090397	76091142	76091235	2336	5929739	1056934169	24242094629732	1.09596e+18	183	99	0.291781	0.985809	0.233,0.185,0.1,0.111	0.106,0.18,0.164,0.042,0.209,0.122,0.132,0.19	0.014	chr17:76090481-76091143(-)	chr17:76090397-76091143(-)
ENSG00000157450	RNF111	chr15	+	59084101	59084254	59084128	59084254	59080935	59081284	2337	20171715	35293151	171351210191439	192211262114825	126	99	0.0241806	0.174968	0.31,0.315,0.301,0.188	0.413,0.317,0.263,0.266,0.272,0.516,0.579,0.551	-0.119	chr15:59081284-59084102(+)	chr15:59081284-59084129(+)
ENSG00000157450	RNF111	chr15	+	59092512	59092640	59092536	59092640	59091058	59091154	2338	88373734	31192023	2524173126442943	2419233037321173	123	99	0.000934176	0.0139854	0.696,0.611,0.598,0.543	0.456,0.504,0.373,0.454,0.361,0.525,0.68,0.322	0.153	chr15:59091154-59092513(+)	chr15:59091154-59092537(+)
ENSG00000247828	TMEM161B-AS1	chr5	+	88282714	88282866	88282756	88282866	88282041	88282106	2341	3641442	2000	26161826581831	20200000	141	99	1	1	0.927,1.0,1.0,1.0	0.901,1.0,0.678,1.0,1.0,1.0,1.0,1.0	0.034	chr5:88282106-88282715(+)	chr5:88282106-88282757(+)
ENSG00000275835	TUBGCP5	chr15	-	23019218	23019380	23019218	23019334	23021958	23022161	2342	91248	58573255	7915152805	492235482149926	145	99	0.210932	0.792611	0.096,0.126,0.079,0.09	0.089,0.218,0.226,0.176,0.061,0.1,0.0,0.116	-0.025	chr15:23019380-23021959(-)	chr15:23019334-23021959(-)
ENSG00000275835	TUBGCP5	chr15	-	23027191	23027309	23027191	23027306	23030884	23031020	2345	419614	31502435	3251582110	5036406534272226	102	99	0.00648383	0.0627159	0.111,0.269,0.195,0.28	0.055,0.051,0.108,0.183,0.186,0.067,0.042,0.272	0.093	chr15:23027309-23030885(-)	chr15:23027306-23030885(-)
ENSG00000113916	BCL6	chr3	-	187731708	187731930	187731708	187731868	187733532	187733703	2346	11582362849816	16281020	9.1288e+24	2832143614261152	161	99	1.29377e-07	7.89407e-06	0.978,0.981,0.981,0.962	0.952,0.944,0.972,0.968,0.965,0.931,0.952,0.92	0.025	chr3:187731930-187733533(-)	chr3:187731868-187733533(-)
ENSG00000163040	CCDC74A	chr2	+	131530578	131530827	131530776	131530827	131529646	131529691	2348	2	20	6200000	1000000	198	99	1	1	NA,NA,0.0,1.0	NA,0.75,1.0,NA,NA,NA,NA,NA	-0.375	chr2:131529691-131530579(+)	chr2:131529691-131530777(+)
ENSG00000152422	XRCC4	chr5	+	83353124	83353711	83353130	83353711	83258529	83258677	2351	82442456	0	49419262152338	260140	105	99	0.00132733	0.0183389	1.0,1.0,1.0,1.0	1.0,1.0,1.0,1.0,0.432,1.0,0.168,1.0	0.175	chr5:83258677-83353125(+)	chr5:83258677-83353131(+)
ENSG00000135426	TESPA1	chr12	-	54967842	54968013	54967842	54967892	54973476	54973519	2359	1127315	781332468	43131115104	611619634851425	198	99	0.828721	1	0.066,0.092,0.059,0.099	0.032,0.086,0.255,0.08,0.01,0.047,0.556,0.074	-0.064	chr12:54968013-54973477(-)	chr12:54967892-54973477(-)
ENSG00000163959	SLC51A	chr3	+	196227537	196227737	196227663	196227737	196226964	196227119	2361	22143415	4393	76324941829	22003072	198	99	0.151964	0.637446	0.733,0.7,0.654,0.714	0.636,0.6,1.0,1.0,0.6,1.0,0.563,0.879	-0.085	chr3:196227119-196227538(+)	chr3:196227119-196227664(+)
ENSG00000145687	SSBP2	chr5	-	81466973	81467065	81466973	81467041	81473699	81473770	2362	1820013	9314224202	1302912566	7827508346733254	123	99	0.978246	1	0.135,0.102,0.0,0.049	0.118,0.0,0.031,0.08,0.174,0.052,0.131,0.082	-0.012	chr5:81467065-81473700(-)	chr5:81467041-81473700(-)
ENSG00000105221	AKT2	chr19	-	40236023	40236142	40236023	40236104	40236256	40236385	2364	25552416	529656236513	3059294026222920	4.85427e+23	137	99	0.0739897	0.384136	0.033,0.057,0.068,0.022	0.043,0.091,0.061,0.044,0.05,0.031,0.077,0.045	-0.01	chr19:40236142-40236257(-)	chr19:40236104-40236257(-)
ENSG00000105221	AKT2	chr19	-	40240044	40240121	40240044	40240110	40241937	40242069	2365	25351728	686874350665	302121171522510	5.80601e+23	110	99	0.175561	0.702744	0.032,0.035,0.042,0.037	0.044,0.03,0.039,0.022,0.026,0.031,0.016,0.022	0.008	chr19:40240121-40241938(-)	chr19:40240110-40241938(-)
ENSG00000105221	AKT2	chr19	-	40255157	40255299	40255157	40255269	40256925	40257054	2366	31053	759966368749	412413505	6.25614e+23	129	99	1	1	0.003,0.008,0.01,0.003	0.005,0.015,0.006,0.001,0.004,0.006,0.0,0.009	0	chr19:40255299-40256926(-)	chr19:40255269-40256926(-)
ENSG00000254996	ANKHD1-EIF4EBP3	chr5	+	140537337	140537589	140537388	140537589	140535361	140535538	2368	302208163238	787233111	2.51225e+23	8.9687e+18	150	99	0.342847	1	0.719,0.656,0.765,0.586	0.651,0.686,0.647,0.683,0.74,0.575,0.702,0.464	0.038	chr5:140535538-140537338(+)	chr5:140535538-140537389(+)
ENSG00000175221	MED16	chr19	-	890136	890423	890136	890244	890962	891149	2369	9182042	279298217535	3253831125	2.18161e+22	198	99	0.00176619	0.0232634	0.016,0.029,0.044,0.038	0.007,0.072,0.01,0.015,0.007,0.025,0.011,0.013	0.012	chr19:890423-890963(-)	chr19:890244-890963(-)
ENSG00000164300	SERINC5	chr5	-	80158835	80158962	80158835	80158956	80166382	80166478	2370	75364947	8203	402140732756537	30000100	105	99	0.000284663	0.0053914	0.898,0.944,1.0,0.937	0.926,1.0,1.0,1.0,1.0,0.981,1.0,1.0	-0.044	chr5:80158962-80166383(-)	chr5:80158956-80166383(-)
ENSG00000164329	TENT2	chr5	+	79642831	79642910	79642843	79642910	79641104	79641196	2372	109112120179	1108959172	1.78109e+21	5.76255e+17	111	99	0.00960603	0.0859243	0.469,0.529,0.645,0.481	0.736,0.611,0.697,0.605,0.572,0.694,0.571,0.517	-0.094	chr5:79641196-79642832(+)	chr5:79641196-79642844(+)
ENSG00000177674	AGTRAP	chr1	+	11745929	11746223	11745987	11746223	11745802	11745837	2373	76391611	113631627	40123486415728	5746567353443880	157	99	0.0352822	0.22745	0.298,0.281,0.387,0.204	0.307,0.141,0.277,0.065,0.432,0.177,0.104,0.181	0.082	chr1:11745837-11745930(+)	chr1:11745837-11745988(+)
ENSG00000177674	AGTRAP	chr1	+	11745929	11746223	11746126	11746223	11745802	11745837	2374	2781025028	35617577192	1.69601e+20	2.96153e+23	198	99	1	1	0.281,0.226,0.245,0.068	0.222,0.164,0.25,0.184,0.323,0.207,0.122,0.13	0.005	chr1:11745837-11745930(+)	chr1:11745837-11746127(+)
ENSG00000177674	AGTRAP	chr1	+	11745987	11746223	11746126	11746223	11745802	11745837	2375	3841576451	35617577192	2.19102e+23	2.96153e+23	198	99	0.822141	1	0.35,0.31,0.294,0.117	0.27,0.25,0.323,0.266,0.395,0.29,0.182,0.194	-0.004	chr1:11745837-11745988(+)	chr1:11745837-11746127(+)
ENSG00000122008	POLK	chr5	+	75593877	75594049	75593965	75594049	75590343	75590440	2378	59141991	6433	401116364634625	601885823	187	99	0.0294395	0.199707	0.839,0.649,0.77,0.941	0.779,1.0,0.894,0.704,0.753,0.783,0.284,0.365	0.104	chr5:75590440-75593878(+)	chr5:75590440-75593966(+)
ENSG00000101096	NFATC2	chr20	-	51523080	51524110	51523080	51523596	51542369	51542719	2379	449556167	2605	5477514816201335	32000808	198	99	0.368828	1	0.917,0.888,1.0,0.944	0.9,0.951,1.0,1.0,1.0,0.556,1.0,0.686	0.051	chr20:51524110-51542370(-)	chr20:51523596-51542370(-)
ENSG00000101096	NFATC2	chr20	-	51523080	51524110	51523080	51523596	51562559	51562831	2380	297334104	13	334626375101221	0	198	99	0.68173	1	1.0,1.0,0.944,0.945	1.0,1.0,1.0,1.0,1.0,1.0,1.0,1.0	-0.028	chr20:51524110-51562560(-)	chr20:51523596-51562560(-)
ENSG00000113163	COL4A3BP	chr5	-	75368485	75374191	75368485	75368658	75379336	75379473	2381	100936576	42201114	1.07129e+21	2142255511112526	198	99	0.531463	1	0.543,0.699,0.747,0.731	0.718,0.606,0.795,0.644,0.856,0.711,0.609,0.658	-0.02	chr5:75374191-75379337(-)	chr5:75368658-75379337(-)
ENSG00000113163	COL4A3BP	chr5	-	75385901	75386057	75385901	75386034	75389591	75389687	2382	11040	18421513194	43320107	1.9121e+21	122	99	0.348972	1	0.046,0.0,0.024,0.0	0.017,0.011,0.01,0.004,0.0,0.009,0.0,0.048	0.005	chr5:75386057-75389592(-)	chr5:75386034-75389592(-)
ENSG00000113163	COL4A3BP	chr5	-	75400204	75400297	75400204	75400291	75402971	75403058	2384	24020717586	8531	2.03224e+22	4103185903	105	99	0.167562	0.680619	0.966,0.975,0.982,0.988	0.98,0.955,0.986,0.948,0.968,0.923,1.0,0.983	0.01	chr5:75400297-75402972(-)	chr5:75400291-75402972(-)
ENSG00000049860	HEXB	chr5	+	74718796	74718971	74718908	74718971	74718290	74718363	2386	899757391625	9402224	1.17563e+27	5097471467244729	198	99	0.251482	0.893243	0.98,0.904,0.899,0.929	0.922,0.764,0.9,0.898,0.99,0.977,0.91,0.927	0.017	chr5:74718363-74718797(+)	chr5:74718363-74718909(+)
ENSG00000164338	UTP15	chr5	+	73568234	73568327	73568291	73568327	73567261	73567434	2387	5511266136	2101	8.41338e+17	2410000	156	99	1	1	0.946,0.986,1.0,0.989	1.0,0.977,0.928,0.989,1.0,1.0,1.0,1.0	-0.007	chr5:73567434-73568235(+)	chr5:73567434-73568292(+)
ENSG00000157764	BRAF	chr7	-	140794307	140794467	140794307	140794415	140800361	140800481	2388	251237222145	1591310	1.6125e+21	45677785210712	151	99	8.14048e-09	7.35118e-07	0.916,0.945,0.918,0.905	0.701,0.71,0.638,0.771,0.976,0.827,0.824,0.891	0.129	chr7:140794467-140800362(-)	chr7:140794415-140800362(-)
ENSG00000157764	BRAF	chr7	-	140800361	140800481	140800361	140800462	140801411	140801560	2389	1731169572	14878	1.02231e+19	774180211	118	99	0.000752955	0.0118706	0.912,0.924,0.919,0.883	0.924,0.965,0.974,0.931,1.0,0.947,0.972,0.987	-0.053	chr7:140800481-140801412(-)	chr7:140800462-140801412(-)
ENSG00000157764	BRAF	chr7	-	140834608	140834872	140834608	140834703	140850110	140850212	2390	323332225225	417113	3.38441e+22	6138170010	198	99	0.0267438	0.187431	0.976,0.907,0.911,0.974	0.966,0.944,0.955,0.948,1.0,1.0,0.977,1.0	-0.032	chr7:140834872-140850111(-)	chr7:140834703-140850111(-)
ENSG00000073584	SMARCE1	chr17	-	40631591	40631711	40631591	40631693	40632194	40632367	2393	17252022	595532472847	2220204322242818	6.20613e+24	117	99	0.33906	1	0.024,0.038,0.035,0.022	0.029,0.027,0.028,0.035,0.044,0.027,0.042,0.033	-0.003	chr17:40631711-40632195(-)	chr17:40631693-40632195(-)
ENSG00000073584	SMARCE1	chr17	-	40631591	40632367	40631591	40631693	40635930	40636102	2394	577564489712	162868	5.44496e+23	44932303110	198	99	0.325123	1	0.947,0.91,0.976,0.978	0.986,0.984,0.97,0.931,0.983,1.0,0.891,0.951	-0.009	chr17:40632367-40635931(-)	chr17:40631693-40635931(-)
ENSG00000048052	HDAC9	chr7	+	18590335	18590486	18590344	18590486	18585280	18585522	2399	1247319	31100	2065191641713	104406	108	99	0.931951	1	0.786,0.797,1.0,1.0	1.0,1.0,1.0,0.635,0.786,0.904,1.0,0.665	0.022	chr7:18585522-18590336(+)	chr7:18585522-18590345(+)
ENSG00000148154	UGCG	chr9	+	111922816	111922951	111922848	111922951	111914604	111914746	2401	91202	114122621249741	14181830302	1.6994e+28	131	99	1	1	0.006,0.004,0.0,0.002	0.006,0.003,0.007,0.001,0.0,0.005,0.0,0.002	0	chr9:111914746-111922817(+)	chr9:111914746-111922849(+)
ENSG00000115020	PIKFYVE	chr2	+	208274017	208274053	208274020	208274053	208273583	208273733	2402	131088	14670	813171312111	15299100308	102	99	0.336698	1	0.474,0.618,0.526,1.0	0.341,0.303,0.647,0.558,1.0,0.393,1.0,0.572	0.053	chr2:208273733-208274018(+)	chr2:208273733-208274021(+)
ENSG00000006704	GTF2IRD1	chr7	+	74515344	74515596	74515440	74515596	74512829	74512971	2404	33	14216	6000100	40502100	195	99	1	1	0.0,0.0,0.432,0.087	NA,0.432,NA,0.0,NA,0.024,NA,NA	-0.022	chr7:74512971-74515345(+)	chr7:74512971-74515441(+)
ENSG00000006704	GTF2IRD1	chr7	+	74555392	74555494	74555437	74555494	74555173	74555223	2405	114	2264	650	102111640	144	99	1	1	0.0,0.256,0.103,0.407	0.0,NA,0.0,0.0,0.0,0.205,0.462,NA	0.08	chr7:74555223-74555393(+)	chr7:74555223-74555438(+)
ENSG00000140368	PSTPIP1	chr15	+	77027745	77027914	77027799	77027914	77025497	77025604	2406	3313411	2261191273	33332113146322	6062156776432974	153	99	0.00051833	0.00885161	0.086,0.066,0.177,0.089	0.262,0.256,0.475,0.112,0.107,0.083,0.063,0.161	-0.085	chr15:77025604-77027746(+)	chr15:77025604-77027800(+)
ENSG00000140368	PSTPIP1	chr15	+	77027745	77027914	77027851	77027914	77025497	77025604	2407	2141011858	1033623218220	1.08857e+19	5.98437e+23	198	99	0.157997	0.653527	0.094,0.075,0.04,0.116	0.083,0.089,0.088,0.08,0.118,0.106,0.062,0.121	-0.012	chr15:77025604-77027746(+)	chr15:77025604-77027852(+)
ENSG00000140368	PSTPIP1	chr15	+	77027799	77027914	77027851	77027914	77025497	77025604	2408	41220827120	1033623218220	1.39119e+21	5.98437e+23	151	99	0.252859	0.894478	0.207,0.18,0.075,0.263	0.132,0.15,0.106,0.148,0.196,0.189,0.13,0.202	0.025	chr15:77025604-77027800(+)	chr15:77025604-77027852(+)
ENSG00000140368	PSTPIP1	chr15	+	77035801	77035935	77035810	77035935	77035507	77035563	2410	1557974227374	103731212	1.04861e+26	1.24293e+16	108	99	0.874786	1	0.933,0.924,0.945,0.966	0.886,0.951,0.95,0.962,0.92,0.925,0.968,0.94	0.004	chr15:77035563-77035802(+)	chr15:77035563-77035811(+)
ENSG00000226259	GTF2H2B	chr5	+	70421734	70421771	70421736	70421771	70421279	70421357	2411	1000	2102	1600	36142023010	101	99	1	1	0.329,0.0,NA,0.0	0.0,0.0,0.0,NA,0.041,1.0,0.0,NA	-0.064	chr5:70421357-70421735(+)	chr5:70421357-70421737(+)
ENSG00000008382	MPND	chr19	+	4357252	4357421	4357339	4357421	4355096	4355173	2413	25112043176	156510	3.38172e+23	1111511111108	186	99	0.00934181	0.083978	0.899,0.914,0.821,0.904	0.942,0.893,0.923,0.953,0.992,0.953,0.894,0.937	-0.051	chr19:4355173-4357253(+)	chr19:4355173-4357340(+)
ENSG00000008382	MPND	chr19	+	4357950	4358172	4358082	4358172	4357514	4357585	2414	97713	19210555143	3116112010111216	2.07126e+22	198	99	0.125422	0.555418	0.023,0.032,0.06,0.043	0.07,0.06,0.073,0.04,0.03,0.02,0.047,0.058	-0.01	chr19:4357585-4357951(+)	chr19:4357585-4358083(+)
ENSG00000183323	CCDC125	chr5	-	69313984	69314046	69313984	69314043	69320236	69320580	2418	2763721	3002786272	2013422413832133	2.81754e+20	102	99	0.722324	1	0.08,0.18,0.099,0.221	0.065,0.144,0.084,0.083,0.08,0.144,0.689,0.285	-0.052	chr5:69314046-69320237(-)	chr5:69314043-69320237(-)
ENSG00000134057	CCNB1	chr5	+	69177238	69177349	69177290	69177349	69175396	69175537	2420	7833307001762	31121628	7.29524e+23	6161326172875	151	99	0.711261	1	0.943,0.947,0.966,0.976	0.988,0.955,0.94,0.954,0.958,0.948,0.987,0.98	-0.006	chr5:69175537-69177239(+)	chr5:69175537-69177291(+)
ENSG00000145740	SLC30A5	chr5	+	69121693	69121895	69121746	69121895	69118498	69118628	2421	17112839151	1452	8.55152e+17	25250001	152	99	0.414246	1	0.991,0.954,0.836,0.98	0.965,0.869,0.943,0.914,1.0,1.0,1.0,0.982	-0.019	chr5:69118628-69121694(+)	chr5:69118628-69121747(+)
ENSG00000228106	AL392172.1	chr1	+	222836922	222837384	222836995	222837384	222835118	222835215	2423	614817	48771929	414615823102	5220815928386924	172	99	0.453591	1	0.067,0.095,0.195,0.252	0.042,0.287,0.041,0.128,0.141,0.258,0.077,0.046	0.025	chr1:222835215-222836923(+)	chr1:222835215-222836996(+)
ENSG00000101773	RBBP8	chr18	+	22989220	22989318	22989271	22989318	22984885	22984990	2432	206234127253	5311	2.06189e+22	73425054	150	99	0.08207	0.41263	0.965,0.981,0.988,0.994	0.951,0.977,0.961,0.99,0.962,1.0,0.898,0.957	0.02	chr18:22984990-22989221(+)	chr18:22984990-22989272(+)
ENSG00000101773	RBBP8	chr18	+	23001570	23001729	23001585	23001729	22997619	22997734	2433	612	10510259160	11111001	1.02635e+17	114	99	0.634142	1	0.0,0.049,0.015,0.011	0.008,0.014,0.017,0.005,0.019,0.0,0.0,0.017	0.009	chr18:22997734-23001571(+)	chr18:22997734-23001586(+)
ENSG00000001084	GCLC	chr6	-	53516108	53516222	53516108	53516217	53520777	53520960	2436	284109407852	331224	3.0334e+23	132212206422	104	99	0.124232	0.552762	0.989,0.972,0.97,0.971	0.957,0.936,0.949,0.965,0.977,0.986,0.985,0.984	0.008	chr6:53516222-53520778(-)	chr6:53516217-53520778(-)
ENSG00000001084	GCLC	chr6	-	53516108	53516240	53516108	53516217	53520777	53520960	2437	43204797	331224	573324362630166	132212206422	122	99	0.0552831	0.316128	0.921,0.844,0.761,0.766	0.781,0.549,0.619,0.594,0.779,0.859,0.867,0.709	0.103	chr6:53516240-53520778(-)	chr6:53516217-53520778(-)
ENSG00000001084	GCLC	chr6	-	53516108	53516240	53516108	53516222	53520777	53520960	2438	96812	25095368767	183242320	2.6431e+23	117	99	0.0526197	0.304913	0.03,0.051,0.018,0.013	0.055,0.008,0.008,0.006,0.007,0.009,0.013,0.0	0.015	chr6:53516240-53520778(-)	chr6:53516222-53520778(-)
ENSG00000127870	RNF6	chr13	-	26218510	26218606	26218510	26218588	26219456	26219667	2442	207435216326	0	2.63352e+23	100000	117	99	1	1	1.0,1.0,1.0,1.0	1.0,1.0,0.995,1.0,1.0,1.0,1.0,1.0	0.001	chr13:26218606-26219457(-)	chr13:26218588-26219457(-)
ENSG00000242802	AP5Z1	chr7	+	4786000	4786428	4786249	4786428	4785521	4785684	2446	90605449	282235187198	5.91855e+17	2.87324e+23	198	99	0.529454	1	0.138,0.113,0.126,0.11	0.093,0.222,0.105,0.154,0.093,0.067,0.074,0.092	0.009	chr7:4785684-4786001(+)	chr7:4785684-4786250(+)
ENSG00000242802	AP5Z1	chr7	+	4787595	4787776	4787633	4787776	4786249	4786428	2448	85925067	296327251265	6.21419e+17	2.36272e+23	137	99	0.242957	0.871463	0.172,0.169,0.126,0.154	0.16,0.273,0.222,0.205,0.119,0.11,0.187,0.122	-0.02	chr7:4786428-4787596(+)	chr7:4786428-4787634(+)
ENSG00000242802	AP5Z1	chr7	+	4790213	4790591	4790388	4790591	4789831	4789929	2449	193231136108	3128	2.03342e+21	27085322	198	99	0.778021	1	0.97,0.991,0.971,0.871	0.981,0.961,1.0,0.921,0.913,0.921,0.975,0.957	-0.003	chr7:4789929-4790214(+)	chr7:4789929-4790389(+)
ENSG00000242802	AP5Z1	chr7	+	4790213	4790591	4790458	4790591	4789831	4789929	2450	202287158150	11010588121	1.81413e+22	1.21686e+20	198	99	0.430774	1	0.479,0.577,0.473,0.383	0.428,0.752,0.678,0.53,0.364,0.341,0.811,0.275	-0.044	chr7:4789929-4790214(+)	chr7:4789929-4790459(+)
ENSG00000242802	AP5Z1	chr7	+	4790388	4790591	4790458	4790591	4789831	4789929	2451	124176102109	11010588121	8.82472e+19	1.21686e+20	169	99	0.569518	1	0.398,0.495,0.404,0.345	0.299,0.68,0.61,0.469,0.325,0.271,0.774,0.194	-0.042	chr7:4789929-4790389(+)	chr7:4789929-4790459(+)
ENSG00000242802	AP5Z1	chr7	+	4790672	4790887	4790809	4790887	4790458	4790591	2453	754636396545	1729	5.0868e+23	10203431	198	99	0.404373	1	0.997,0.978,0.99,0.968	0.996,1.0,0.992,1.0,0.984,0.981,0.984,0.994	-0.008	chr7:4790591-4790673(+)	chr7:4790591-4790810(+)
ENSG00000163958	ZDHHC19	chr3	-	196198788	196198874	196198788	196198869	196207397	196207503	2458	99359	9002	625691121540	432002112	104	99	0.720706	1	0.488,1.0,1.0,0.811	0.588,0.888,0.741,1.0,1.0,0.488,0.935,0.76	0.025	chr3:196198874-196207398(-)	chr3:196198869-196207398(-)
ENSG00000062194	GPBP1	chr5	+	57249408	57249576	57249453	57249576	57247074	57247215	2459	571864469693	428327174	4.17658e+24	7.51211e+20	144	99	0.00053359	0.00904379	0.903,0.877,0.923,0.732	0.793,0.789,0.678,0.857,0.868,0.753,0.803,0.733	0.075	chr5:57247215-57249409(+)	chr5:57247215-57249454(+)
ENSG00000180353	HCLS1	chr3	-	121647318	121647448	121647318	121647371	121657278	121657352	2460	6397609110021559	0	3.4111e+30	10000	176	99	1	1	1.0,1.0,1.0,1.0	1.0,1.0,1.0,0.999,1.0,1.0,1.0,1.0	0	chr3:121647448-121657279(-)	chr3:121647371-121657279(-)
ENSG00000180353	HCLS1	chr3	-	121647318	121647482	121647318	121647371	121657278	121657352	2461	24382379402632	0	1.3774e+29	10000	198	99	1	1	1.0,1.0,1.0,1.0	1.0,1.0,1.0,0.999,1.0,1.0,1.0,1.0	0	chr3:121647482-121657279(-)	chr3:121647371-121657279(-)
ENSG00000180353	HCLS1	chr3	-	121647318	121647482	121647318	121647448	121657278	121657352	2462	6901	39623720600927	41351410513	2.03763e+29	133	99	1	1	0.001,0.002,0.0,0.001	0.001,0.001,0.001,0.002,0.005,0.005,0.007,0.004	-0.002	chr3:121647482-121657279(-)	chr3:121647448-121657279(-)
ENSG00000067248	DHX29	chr5	-	55273292	55273426	55273292	55273377	55274613	55274731	2469	18323116	11890128229	142611503019414	1.13125e+19	148	99	0.789225	1	0.093,0.192,0.139,0.045	0.077,0.123,0.073,0.144,0.216,0.092,0.028,0.16	0.003	chr5:55273426-55274614(-)	chr5:55273377-55274614(-)
ENSG00000168216	LMBRD1	chr6	-	69700764	69700869	69700764	69700802	69701442	69701545	2470	24317111185	43924918	1.56285e+23	4.61356e+16	166	99	0.516676	1	0.771,0.526,0.575,0.738	0.669,0.557,0.608,0.635,0.968,0.787,0.461,0.709	-0.022	chr6:69700869-69701443(-)	chr6:69700802-69701443(-)
ENSG00000134363	FST	chr5	+	53484996	53485227	53484999	53485227	53484068	53484293	2471	2058	40	240100720	4020000	102	99	1	1	1.0,NA,0.548,1.0	1.0,0.493,NA,0.829,NA,1.0,1.0,NA	-0.015	chr5:53484293-53484997(+)	chr5:53484293-53485000(+)
ENSG00000164172	MOCS2	chr5	-	53100410	53100534	53100410	53100487	53101358	53101509	2472	20323034207	100	1.16506e+21	1	146	99	1	1	1.0,0.994,1.0,1.0	1.0,1.0,1.0,1.0,1.0,1.0,1.0,0.986	0	chr5:53100534-53101359(-)	chr5:53100487-53101359(-)
ENSG00000164172	MOCS2	chr5	-	53100410	53101509	53100410	53100534	53102096	53102224	2473	9312413122	810	4.91541e+16	12421022	198	99	0.887865	1	1.0,0.886,0.867,1.0	0.961,0.789,0.833,0.927,0.963,1.0,0.938,0.926	0.021	chr5:53101509-53102097(-)	chr5:53100534-53102097(-)
ENSG00000221988	PPT2	chr6	+	32155687	32155783	32155767	32155783	32154586	32154777	2475	19219077483	46828	4.27493e+23	323528211150	179	99	0.0813403	0.410263	0.964,0.946,0.842,0.905	0.987,0.922,0.939,0.893,0.98,0.952,0.921,1.0	-0.035	chr6:32154777-32155688(+)	chr6:32154777-32155768(+)
ENSG00000221988	PPT2	chr6	+	32155687	32155783	32155767	32155783	32155029	32155183	2476	3152602501030	12102634	5.09695e+23	176624392103511	179	99	0.417107	1	0.936,0.935,0.842,0.944	0.943,0.853,0.899,0.906,0.983,0.966,0.864,0.942	-0.005	chr6:32155183-32155688(+)	chr6:32155183-32155768(+)
ENSG00000140987	ZSCAN32	chr16	-	3390009	3390183	3390009	3390133	3390422	3390517	2477	3446	57317	84333509	464716206	149	99	1	1	0.285,0.275,0.47,0.19	0.571,0.307,0.333,0.222,0.111,0.624,NA,0.499	-0.076	chr16:3390183-3390423(-)	chr16:3390133-3390423(-)
ENSG00000254788	CKLF-CMTM1	chr16	+	66578830	66579135	66578846	66579135	66577103	66577202	2480	891710	5242	9142225126108	617850101	115	99	0.732661	1	0.579,0.795,0.785,0.811	0.564,0.415,0.703,0.811,1.0,0.838,1.0,0.873	-0.033	chr16:66577202-66578831(+)	chr16:66577202-66578847(+)
ENSG00000228192	AL512353.1	chr1	-	42844510	42844684	42844510	42844610	42846256	42846387	2481	3201708071296	2100	3.83704e+23	4	173	99	1	1	0.989,0.99,1.0,1.0	1.0,1.0,1.0,1.0,1.0,1.0,1.0,0.952	0.001	chr1:42844684-42846257(-)	chr1:42844610-42846257(-)
ENSG00000165915	SLC39A13	chr11	+	47415038	47415159	47415059	47415159	47414776	47414909	2487	106611	75702635	776101012102	3917164766651948	120	99	0.382305	1	0.099,0.066,0.16,0.206	0.129,0.254,0.236,0.149,0.111,0.132,0.303,0.033	-0.036	chr11:47414909-47415039(+)	chr11:47414909-47415060(+)
ENSG00000215068	AC025171.2	chr5	+	43044392	43045268	43044698	43045268	43042132	43043567	2488	4328615	191245	36081529191042	3641179326	198	99	0.82143	1	0.531,0.538,0.429,0.6	0.857,0.0,0.5,0.405,0.674,0.514,0.625,0.447	0.022	chr5:43043567-43044393(+)	chr5:43043567-43044699(+)
ENSG00000125122	LRRC29	chr16	-	67210047	67210348	67210047	67210322	67223825	67223927	2489	31343	13448	1310373110	15101018146210	125	99	0.188091	0.735699	0.155,0.72,0.442,0.229	0.407,0.442,0.192,0.235,0.145,0.117,0.284,0.0	0.159	chr16:67210348-67223826(-)	chr16:67210322-67223826(-)
ENSG00000125122	LRRC29	chr16	-	67210047	67211024	67210047	67210322	67223825	67223927	2490	161454	13448	777105140	15101018146210	198	99	0.0092253	0.0833749	0.381,0.636,0.385,0.2	0.189,0.259,0.259,0.217,0.152,0.077,0.5,0.0	0.194	chr16:67211024-67223826(-)	chr16:67210322-67223826(-)
ENSG00000125122	LRRC29	chr16	-	67210047	67211073	67210047	67210322	67223825	67223927	2491	161454	13448	779105240	15101018146210	198	99	0.0158888	0.126127	0.381,0.636,0.385,0.2	0.189,0.259,0.31,0.217,0.152,0.143,0.5,0.0	0.179	chr16:67211073-67223826(-)	chr16:67210322-67223826(-)
ENSG00000125122	LRRC29	chr16	-	67210047	67211024	67210047	67210348	67223825	67223927	2492	17943	822	67575160	96022000	198	99	1	1	1.0,0.36,0.5,0.429	0.25,0.368,1.0,0.636,0.556,1.0,1.0,NA	-0.115	chr16:67211024-67223826(-)	chr16:67210348-67223826(-)
ENSG00000125122	LRRC29	chr16	-	67210047	67211073	67210047	67210348	67223825	67223927	2493	17943	822	67775260	96022000	198	99	1	1	1.0,0.36,0.5,0.429	0.25,0.368,1.0,0.636,0.556,1.0,1.0,NA	-0.115	chr16:67211073-67223826(-)	chr16:67210348-67223826(-)
ENSG00000250722	SELENOP	chr5	-	42804655	42807108	42804655	42804773	42808150	42808366	2495	700431126855	0	2.2362e+21	200	198	99	1	1	1.0,1.0,1.0,1.0	1.0,1.0,1.0,1.0,1.0,0.994,1.0,1.0	0.001	chr5:42807108-42808151(-)	chr5:42804773-42808151(-)
ENSG00000197603	CPLANE1	chr5	-	37125243	37125440	37125243	37125409	37138719	37138848	2500	1001	2420714	1000200	20410321224712	130	99	1	1	0.031,0.0,0.0,0.052	0.0,0.16,0.0,0.0,0.0,0.06,0.0,0.0	-0.007	chr5:37125440-37138720(-)	chr5:37125409-37138720(-)
ENSG00000197603	CPLANE1	chr5	-	37157312	37157462	37157312	37157420	37157669	37157868	2501	0	305	10000000	51832500	141	99	1	1	NA,0.0,NA,0.0	0.123,0.0,0.0,0.0,0.0,0.0,NA,NA	-0.021	chr5:37157462-37157670(-)	chr5:37157420-37157670(-)
ENSG00000197603	CPLANE1	chr5	-	37157669	37157868	37157669	37157814	37158223	37158345	2502	1327117	1419	51827121027	40052200	153	99	0.261468	0.91518	0.894,0.814,0.393,0.55	0.447,1.0,1.0,0.777,0.795,0.764,1.0,1.0	-0.185	chr5:37157868-37158224(-)	chr5:37157814-37158224(-)
ENSG00000197603	CPLANE1	chr5	-	37179360	37179443	37179360	37179440	37180016	37180183	2503	156115	1252	140944002	10221102	102	99	1	1	0.936,0.744,0.163,0.879	0.931,NA,0.814,0.66,0.795,0.0,NA,0.493	0.065	chr5:37179443-37180017(-)	chr5:37179440-37180017(-)
ENSG00000197603	CPLANE1	chr5	-	37206196	37206425	37206196	37206296	37213558	37213622	2504	149425	3812	12324912906	10002070	198	99	0.00123225	0.017279	0.7,0.36,0.667,0.862	0.857,1.0,1.0,1.0,0.75,1.0,0.0,1.0	-0.179	chr5:37206425-37213559(-)	chr5:37206296-37213559(-)
ENSG00000049283	EPN3	chr17	+	50540203	50540334	50540246	50540334	50539186	50539315	2512	1	60114	1300	40000440	142	99	1	1	0.0,NA,0.0,0.047	0.0,NA,NA,NA,1.0,0.343,0.0,NA	-0.32	chr17:50539315-50540204(+)	chr17:50539315-50540247(+)
ENSG00000205089	CCNI2	chr5	+	132751917	132752196	132751965	132752196	132750856	132750997	2514	109411	200	4276120641	0	147	99	1	1	1.0,0.752,1.0,1.0	1.0,1.0,1.0,1.0,NA,1.0,1.0,1.0	-0.062	chr5:132750997-132751918(+)	chr5:132750997-132751966(+)
ENSG00000105711	SCN1B	chr19	+	35033498	35033739	35033711	35033739	35032527	35032694	2518	67751164	100	2.86417e+16	3010000	198	99	1	1	1.0,0.974,1.0,1.0	1.0,0.914,1.0,0.952,1.0,1.0,1.0,1.0	0.01	chr19:35032694-35033499(+)	chr19:35032694-35033712(+)
ENSG00000255036	STRA6LP	chr9	+	97359981	97360101	97359985	97360101	97357626	97357725	2523	19223	2402	30387003	10004100	103	99	1	1	0.901,0.325,1.0,0.59	0.742,NA,1.0,1.0,0.627,0.0,NA,1.0	-0.024	chr9:97357725-97359982(+)	chr9:97357725-97359986(+)
ENSG00000255036	STRA6LP	chr9	+	97364017	97364128	97364050	97364128	97362362	97362441	2524	151526	208111	449781204	4084908	132	99	1	1	0.36,0.584,0.6,0.29	1.0,0.429,1.0,0.396,0.6,0.5,NA,0.273	-0.141	chr9:97362441-97364018(+)	chr9:97362441-97364051(+)
ENSG00000145868	FBXO38	chr5	+	148398998	148399132	148399014	148399132	148394711	148394904	2527	1134946103	4000	663534446168495	30000	115	99	1	1	0.961,1.0,1.0,1.0	1.0,1.0,1.0,0.927,1.0,1.0,1.0,1.0	-0.001	chr5:148394904-148398999(+)	chr5:148394904-148399015(+)
ENSG00000159685	CHCHD6	chr3	+	126852643	126852730	126852646	126852730	126733077	126733222	2529	167210	54592152	4004211157	377144923592320	102	99	0.630965	1	0.223,0.103,0.085,0.157	0.095,0.0,0.0,0.073,0.078,0.153,0.388,0.254	0.012	chr3:126733222-126852644(+)	chr3:126733222-126852647(+)
ENSG00000159685	CHCHD6	chr3	+	126957415	126957551	126957424	126957551	126914679	126914750	2531	53372680	7	171610266392414	20003	108	99	0.423779	1	1.0,1.0,1.0,0.913	1.0,1.0,1.0,0.923,1.0,1.0,1.0,0.811	0.012	chr3:126914750-126957416(+)	chr3:126914750-126957425(+)
ENSG00000161013	MGAT4B	chr5	-	179798512	179798591	179798512	179798576	179798927	179799121	2532	669647585860	427117	7.14112e+25	1021821812446	114	99	0.426263	1	0.993,0.954,0.979,0.991	0.984,0.979,0.987,0.979,0.981,0.982,0.944,0.989	0.001	chr5:179798591-179798928(-)	chr5:179798576-179798928(-)
ENSG00000161013	MGAT4B	chr5	-	179799202	179799310	179799202	179799307	179799505	179799636	2535	652719604807	1214116	6.92129e+25	9952612171912	102	99	0.241837	0.869236	0.981,0.98,0.982,0.992	0.987,0.993,0.993,0.975,0.961,0.965,0.976,0.971	0.006	chr5:179799310-179799506(-)	chr5:179799307-179799506(-)
ENSG00000161013	MGAT4B	chr5	-	179801553	179801694	179801553	179801692	179801783	179801969	2540	524518449722	8231723	4.87769e+23	13257320785	101	99	0.12534	0.555272	0.985,0.957,0.963,0.969	0.973,0.968,0.986,0.958,1.0,0.983,0.976,0.985	-0.01	chr5:179801694-179801784(-)	chr5:179801692-179801784(-)
ENSG00000161013	MGAT4B	chr5	-	179801553	179801719	179801553	179801692	179801783	179801969	2541	30464731	8231723	5315138556162717	13257320785	126	99	0.0481391	0.285997	0.747,0.611,0.685,0.514	0.762,0.826,0.81,0.575,1.0,0.642,0.726,0.728	-0.119	chr5:179801719-179801784(-)	chr5:179801692-179801784(-)
ENSG00000161013	MGAT4B	chr5	-	179801553	179801719	179801553	179801694	179801783	179801969	2542	21273322	515499435713	34104273158208	4.68722e+23	124	99	0.0758763	0.391092	0.032,0.041,0.057,0.024	0.055,0.103,0.043,0.033,0.018,0.015,0.048,0.019	-0.003	chr5:179801719-179801784(-)	chr5:179801694-179801784(-)
ENSG00000135297	MTO1	chr6	+	73480996	73481116	73481000	73481116	73480674	73480805	2545	2000	3424	30414600	171516514	103	99	0.000235193	0.00462518	0.391,0.0,0.0,0.0	0.145,0.0,0.435,0.49,0.391,0.536,0.0,0.0	-0.152	chr6:73480805-73480997(+)	chr6:73480805-73481001(+)
ENSG00000135297	MTO1	chr6	+	73482028	73482244	73482039	73482244	73480674	73480805	2546	39592615	62481691	1.16325e+17	5327219066783981	110	99	0.330845	1	0.361,0.525,0.594,0.129	0.663,0.516,0.694,0.585,0.214,0.18,0.592,0.338	-0.071	chr6:73480805-73482029(+)	chr6:73480805-73482040(+)
ENSG00000136828	RALGPS1	chr9	+	127212943	127213049	127212967	127213049	127212626	127212719	2548	233132	3020	51421813013	100002	123	99	1	1	0.861,1.0,0.547,1.0	1.0,1.0,0.617,1.0,1.0,1.0,NA,0.84	-0.07	chr9:127212719-127212944(+)	chr9:127212719-127212968(+)
ENSG00000163803	PLB1	chr2	+	28538285	28538381	28538318	28538381	28532107	28532194	2550	110	310	100	40323804	132	99	1	1	NA,0.2,0.429,NA	0.0,NA,0.0,0.0,0.0,0.086,NA,0.0	0.3	chr2:28532194-28538286(+)	chr2:28532194-28538319(+)
ENSG00000145495	MARCH6	chr5	+	10415472	10415669	10415487	10415669	10414432	10414502	2554	25223021	8771124987891	3066375013172412	8.67238e+26	114	99	0.298649	0.999251	0.024,0.017,0.026,0.02	0.029,0.024,0.028,0.025,0.028,0.023,0.022,0.019	-0.003	chr5:10414502-10415473(+)	chr5:10414502-10415488(+)
ENSG00000111319	SCNN1A	chr12	-	6355271	6355435	6355271	6355378	6355776	6355880	2555	31192	1000	4163254304	100300	156	99	1	1	0.656,1.0,1.0,1.0	1.0,1.0,0.656,1.0,1.0,0.388,NA,1.0	0.051	chr12:6355435-6355777(-)	chr12:6355378-6355777(-)
ENSG00000100726	TELO2	chr16	+	1506224	1506329	1506237	1506329	1505409	1505601	2558	9181223	20518370248	16671213172712	1.69768e+20	112	99	0.783078	1	0.037,0.08,0.132,0.076	0.077,0.065,0.069,0.051,0.096,0.051,0.196,0.057	-0.002	chr16:1505601-1506225(+)	chr16:1505601-1506238(+)
ENSG00000124279	FASTKD3	chr5	-	7861582	7861773	7861582	7861652	7862822	7862997	2559	817223	14432335	1024212110414	2122134343434244	198	99	0.250331	0.890278	0.222,0.165,0.042,0.247	0.192,0.043,0.133,0.196,0.196,0.104,0.045,0.137	0.038	chr5:7861773-7862823(-)	chr5:7861652-7862823(-)
ENSG00000197558	SSPO	chr7	+	149777945	149778045	149777951	149778045	149777608	149777853	2560	4602	0	62662214	100002	105	99	1	1	1.0,1.0,NA,1.0	1.0,1.0,0.85,1.0,1.0,1.0,1.0,0.653	0.062	chr7:149777853-149777946(+)	chr7:149777853-149777952(+)
ENSG00000111364	DDX55	chr12	+	123605864	123605981	123605930	123605981	123602127	123602256	2567	825230	586030116	17185111612169	6854486494632475	165	99	0.643	1	0.076,0.2,0.038,0.134	0.13,0.167,0.059,0.093,0.093,0.103,0.286,0.067	-0.013	chr12:123602256-123605865(+)	chr12:123602256-123605931(+)
ENSG00000111364	DDX55	chr12	+	123607599	123607662	123607603	123607662	123607431	123607523	2570	12215750162	39012	1.29807e+20	175661107	103	99	0.743286	1	0.975,0.944,1.0,0.928	0.879,0.939,0.921,0.967,0.993,0.991,1.0,0.952	0.007	chr12:123607523-123607600(+)	chr12:123607523-123607604(+)
ENSG00000111364	DDX55	chr12	+	123609938	123610128	123610002	123610128	123608679	123608829	2571	22524788365	16341132	2.11188e+22	5343274915171017	163	99	0.0358261	0.229775	0.895,0.815,0.829,0.874	0.707,0.726,0.706,0.762,0.895,0.904,0.836,0.893	0.05	chr12:123608829-123609939(+)	chr12:123608829-123610003(+)
ENSG00000205084	TMEM231	chr16	-	75545825	75546077	75545825	75545954	75555803	75555973	2574	7535	103811	1461131802	1092891874	198	99	0.825193	1	0.259,0.455,0.158,0.185	0.412,0.25,0.2,0.448,0.053,0.182,0.0,0.2	0.046	chr16:75546077-75555804(-)	chr16:75545954-75555804(-)
ENSG00000176142	TMEM39A	chr3	-	119458017	119458184	119458017	119458083	119461961	119462148	2575	98161118109	1852	1.20136e+22	103101510126	198	99	0.845373	1	1.0,0.817,0.922,0.965	0.857,0.958,0.836,0.917,0.989,1.0,0.822,0.904	0.016	chr3:119458184-119461962(-)	chr3:119458083-119461962(-)
ENSG00000176142	TMEM39A	chr3	-	119458017	119458240	119458017	119458083	119461961	119462148	2576	132175133152	1852	1.4417e+22	103101510126	198	99	0.940363	1	1.0,0.829,0.93,0.974	0.878,0.966,0.833,0.921,0.994,1.0,0.839,0.928	0.013	chr3:119458240-119461962(-)	chr3:119458083-119461962(-)
ENSG00000176142	TMEM39A	chr3	-	119458017	119458240	119458017	119458184	119461961	119462148	2577	120122123111	7342213	1.02115e+21	6111762821913	155	99	0.183773	0.725832	0.916,0.696,0.781,0.845	0.916,0.869,0.703,0.7,0.956,0.964,0.808,0.84	-0.035	chr3:119458240-119461962(-)	chr3:119458184-119461962(-)
ENSG00000174358	SLC6A19	chr5	+	1210443	1210581	1210535	1210581	1208745	1208886	2580	6642237590	9041	85700	700	191	99	1	1	1.0,1.0,0.577,0.882	NA,NA,NA,NA,1.0,0.808,NA,NA	-0.039	chr5:1208886-1210444(+)	chr5:1208886-1210536(+)
ENSG00000172432	GTPBP2	chr6	-	43626225	43626410	43626225	43626386	43626921	43626948	2583	473428474929	3000	5.19374e+22	1000000	123	99	1	1	0.992,1.0,1.0,1.0	1.0,0.997,1.0,1.0,1.0,1.0,1.0,1.0	-0.002	chr6:43626410-43626922(-)	chr6:43626386-43626922(-)
ENSG00000179361	ARID3B	chr15	+	74593134	74593236	74593137	74593236	74591559	74591814	2584	18481722	12818710298	1984193372117	1.19564e+19	102	99	0.0347147	0.224948	0.12,0.199,0.139,0.179	0.134,0.126,0.148,0.099,0.124,0.031,0.244,0.126	0.03	chr15:74591814-74593135(+)	chr15:74591814-74593138(+)
ENSG00000169519	METTL15	chr11	+	28296752	28296931	28296796	28296931	28290205	28290397	2587	2313228	1713114	1832222026426	743910465	143	99	0.24087	0.867008	0.484,0.409,0.581,0.581	0.64,0.342,0.316,0.629,0.581,0.818,0.316,0.783	-0.039	chr11:28290397-28296753(+)	chr11:28290397-28296797(+)
ENSG00000073578	SDHA	chr5	+	254357	254506	254392	254506	240357	240476	2588	4056	1511129	418310313114	992131316125	134	99	0.0710389	0.374714	0.165,0.0,0.787,0.133	0.247,0.596,0.526,0.362,0.146,0.375,0.404,0.371	-0.107	chr5:240476-254358(+)	chr5:240476-254393(+)
ENSG00000109794	FAM149A	chr4	+	186149565	186149704	186149592	186149704	186149172	186149283	2591	400	0	10000	200	126	99	1	1	NA,1.0,NA,NA	NA,NA,NA,1.0,NA,0.0,NA,NA	0.5	chr4:186149283-186149566(+)	chr4:186149283-186149593(+)
ENSG00000109794	FAM149A	chr4	+	186167180	186167262	186167183	186167262	186166967	186167096	2592	2101	100	0	10000	102	99	1	1	1.0,0.493,NA,1.0	NA,NA,NA,0.0,NA,NA,NA,NA	0.831	chr4:186167096-186167181(+)	chr4:186167096-186167184(+)
ENSG00000167613	LAIR1	chr19	-	54360915	54361209	54360915	54361206	54364294	54364330	2597	215792326	19627	6.93738e+16	1412122112021	102	99	0.0577172	0.324296	0.917,0.927,0.918,0.783	0.827,0.973,0.949,0.701,0.814,0.829,1.0,0.846	0.019	chr19:54361209-54364295(-)	chr19:54361206-54364295(-)
ENSG00000167613	LAIR1	chr19	-	54360915	54361243	54360915	54361206	54364294	54364330	2598	35159722	19627	563925258571112	1412122112021	136	99	0.653472	1	0.573,0.645,0.972,0.696	0.744,0.966,0.901,0.108,0.668,0.776,1.0,0.294	0.039	chr19:54361243-54364295(-)	chr19:54361206-54364295(-)
ENSG00000167613	LAIR1	chr19	-	54360915	54361243	54360915	54361209	54364294	54364330	2599	34159722	214792326	54372525354104	6.73538e+16	133	99	0.683387	1	0.106,0.124,0.758,0.386	0.375,0.44,0.329,0.049,0.305,0.414,0.347,0.026	0.058	chr19:54361243-54364295(-)	chr19:54361209-54364295(-)
ENSG00000167613	LAIR1	chr19	-	54364294	54364486	54364294	54364330	54364770	54364931	2600	95221034	67616	7425200170926163	4022129194347	198	99	0.702821	1	1.0,0.647,0.062,0.515	0.481,0.362,0.455,0.0,0.817,0.517,0.429,0.921	0.058	chr19:54364486-54364771(-)	chr19:54364330-54364771(-)
ENSG00000109775	UFSP2	chr4	-	185405779	185405959	185405779	185405856	185407935	185408060	2601	1141812	402240127	179242824138	5023153134813867	198	99	0.228058	0.836633	0.012,0.241,0.184,0.045	0.145,0.164,0.444,0.311,0.029,0.024,0.146,0.056	-0.044	chr4:185405959-185407936(-)	chr4:185405856-185407936(-)
ENSG00000109775	UFSP2	chr4	-	185408270	185408435	185408270	185408390	185413725	185413872	2603	805642140	7	5646354235902753	0	144	99	0.672563	1	1.0,1.0,1.0,0.932	1.0,1.0,1.0,1.0,1.0,1.0,1.0,1.0	-0.017	chr4:185408435-185413726(-)	chr4:185408390-185413726(-)
ENSG00000109775	UFSP2	chr4	-	185415709	185415867	185415709	185415815	185418440	185418507	2604	534525112	2	6420204639542641	1000	151	99	1	1	1.0,1.0,1.0,0.973	1.0,1.0,1.0,1.0,0.962,1.0,1.0,1.0	-0.002	chr4:185415867-185418441(-)	chr4:185415815-185418441(-)
ENSG00000186352	ANKRD37	chr4	+	185398936	185399028	185398946	185399028	185397149	185397302	2605	38731439	401	1815911463328126	30201000	109	99	0.384084	1	1.0,0.943,1.0,0.973	0.845,1.0,0.803,1.0,0.977,1.0,1.0,1.0	0.026	chr4:185397302-185398937(+)	chr4:185397302-185398947(+)
ENSG00000074660	SCARF1	chr17	-	1636708	1636855	1636708	1636818	1636940	1637062	2606	50679766	40615	5.68066e+17	131204535	136	99	0.148484	0.627042	0.901,1.0,0.922,0.762	0.758,0.983,0.96,1.0,0.909,0.955,0.914,0.828	-0.017	chr17:1636855-1636941(-)	chr17:1636818-1636941(-)
ENSG00000074660	SCARF1	chr17	-	1639911	1640040	1639911	1639970	1640447	1640666	2607	34254181	13106	3547305856901339	77312350	169	99	0.293379	0.988851	0.952,0.83,0.706,0.888	0.745,0.797,0.854,0.971,0.943,0.946,0.604,1.0	-0.013	chr17:1640040-1640448(-)	chr17:1639970-1640448(-)
ENSG00000151729	SLC25A4	chr4	+	185145354	185145899	185145758	185145899	185144763	185145250	2608	2926	1230440	28070106	4011362329	198	99	0.534216	1	0.0,0.326,0.2,0.07	0.2,1.0,0.0,0.538,0.0,0.021,0.0,0.25	-0.102	chr4:185145250-185145355(+)	chr4:185145250-185145759(+)
ENSG00000175556	LONRF3	chrX	+	119012879	119013201	119013038	119013201	119011814	119011973	2609	11334	314419	2210291187010	512131275010	198	99	1	1	0.143,0.317,0.273,0.095	0.688,0.294,0.527,0.314,0.364,0.412,NA,0.333	-0.212	chrX:119011973-119012880(+)	chrX:119011973-119013039(+)
ENSG00000100462	PRMT5	chr14	-	22928125	22928241	22928125	22928211	22928496	22928615	2610	96616	18521970261	712451020	2.01858e+20	129	99	0.00153327	0.0207028	0.036,0.021,0.062,0.045	0.026,0.009,0.019,0.017,0.023,0.022,0.027,0.0	0.023	chr14:22928241-22928497(-)	chr14:22928211-22928497(-)
ENSG00000164306	PRIMPOL	chr4	+	184657081	184657320	184657084	184657320	184652022	184652100	2612	52291047	7106	2527294923342	9002106114	102	99	0.0266136	0.186995	0.878,0.966,1.0,0.884	0.729,1.0,1.0,0.934,0.826,0.788,0.744,0.744	0.086	chr4:184652100-184657082(+)	chr4:184652100-184657085(+)
ENSG00000164306	PRIMPOL	chr4	+	184685408	184685498	184685411	184685498	184682247	184682336	2614	8531436	7519	24015374835836	412111622	102	99	0.625807	1	0.922,0.858,0.795,0.795	0.853,0.0,0.879,0.973,0.809,0.85,0.795,0.946	0.079	chr4:184682336-184685409(+)	chr4:184682336-184685412(+)
ENSG00000186648	CARMIL3	chr14	+	24057945	24058064	24057959	24058064	24057802	24057879	2615	100	901	0	10011400	113	99	1	1	NA,0.089,NA,0.0	0.0,NA,NA,0.0,0.0,0.0,NA,NA	0.044	chr14:24057879-24057946(+)	chr14:24057879-24057960(+)
ENSG00000168538	TRAPPC11	chr4	+	183667961	183668117	183668002	183668117	183667059	183667130	2617	2101	1261044172	1107021	1.11246e+18	140	99	1	1	0.011,0.007,0.0,0.01	0.0,0.029,0.011,0.0,0.038,0.0,0.073,0.007	-0.013	chr4:183667130-183667962(+)	chr4:183667130-183668003(+)
ENSG00000168538	TRAPPC11	chr4	+	183706786	183706940	183706806	183706940	183704978	183705070	2620	151599	141715976	910141666317	1.20367e+19	119	99	0.450429	1	0.081,0.149,0.113,0.09	0.059,0.188,0.139,0.116,0.039,0.045,0.055,0.141	0.01	chr4:183705070-183706787(+)	chr4:183705070-183706807(+)
ENSG00000182552	RWDD4	chr4	-	183651217	183651327	183651217	183651323	183655880	183655961	2621	12815550142	21451620	1.09748e+20	353648318452124	103	99	0.170136	0.687362	0.854,0.768,0.75,0.872	0.75,0.664,0.619,0.813,0.904,0.778,0.836,0.832	0.036	chr4:183651327-183655881(-)	chr4:183651323-183655881(-)
ENSG00000237765	FAM200B	chr4	+	15686931	15687145	15687000	15687145	15686235	15686462	2628	232576	50512124	2121921128206	7629586664841955	168	99	0.0735949	0.382653	0.213,0.224,0.164,0.128	0.14,0.299,0.084,0.158,0.099,0.053,0.383,0.06	0.023	chr4:15686462-15686932(+)	chr4:15686462-15687001(+)
ENSG00000183479	TREX2	chrX	-	153444719	153445495	153444719	153445464	153446008	153446111	2629	6407	1200	1013011401	10000000	130	99	1	1	0.82,0.604,NA,1.0	0.884,1.0,1.0,NA,1.0,1.0,NA,1.0	-0.173	chrX:153445495-153446009(-)	chrX:153445464-153446009(-)
ENSG00000183479	TREX2	chrX	-	153455541	153455766	153455541	153455648	153456264	153456364	2630	24124858392	1114524	2.81931e+21	5782671236	198	99	0.472829	1	0.916,0.899,0.853,0.891	0.966,0.869,0.891,0.84,0.931,0.915,0.905,0.931	-0.016	chrX:153455766-153456265(-)	chrX:153455648-153456265(-)
ENSG00000137500	CCDC90B	chr11	-	83274638	83274763	83274638	83274740	83278725	83278829	2633	5216	26616994262	33212505	1.04436e+19	122	99	0.411251	1	0.015,0.01,0.009,0.018	0.023,0.054,0.026,0.009,0.015,0.029,0.0,0.028	-0.01	chr11:83274763-83278726(-)	chr11:83274740-83278726(-)
ENSG00000181381	DDX60L	chr4	-	168395958	168396127	168395958	168396124	168400825	168400978	2637	584200	84623952	13138740210	1385446660119655	102	99	0.997239	1	0.401,0.397,0.0,0.0	0.0,0.018,0.395,0.358,1.0,0.0,0.773,0.0	-0.118	chr4:168396127-168400826(-)	chr4:168396124-168400826(-)
ENSG00000181381	DDX60L	chr4	-	168419301	168419397	168419301	168419384	168420260	168420380	2638	68703527	200	863383547711592	0	112	99	1	1	1.0,0.969,1.0,1.0	1.0,1.0,1.0,1.0,1.0,1.0,1.0,1.0	-0.008	chr4:168419397-168420261(-)	chr4:168419384-168420261(-)
ENSG00000171503	ETFDH	chr4	+	158680466	158680607	158680527	158680607	158672124	158672490	2640	1538740224	11714	7.05656e+18	12020038	160	99	0.00330886	0.0374253	0.896,0.885,0.961,0.972	0.977,0.945,1.0,0.971,1.0,1.0,0.905,0.878	-0.031	chr4:158672490-158680467(+)	chr4:158672490-158680528(+)
ENSG00000151503	NCAPD3	chr11	-	134168468	134168602	134168468	134168528	134168916	134169054	2644	354296252832	2215	4.80504e+23	22000000	173	99	1	1	0.99,0.988,0.993,0.99	0.993,0.993,1.0,1.0,1.0,1.0,1.0,1.0	-0.008	chr11:134168602-134168917(-)	chr11:134168528-134168917(-)
ENSG00000164116	GUCY1A1	chr4	+	155696755	155697122	155696805	155697122	155667345	155667419	2647	650613	1000	205018621314	3000101	149	99	1	1	1.0,0.769,1.0,1.0	1.0,0.525,NA,1.0,1.0,0.933,1.0,0.903	0.034	chr4:155667419-155696756(+)	chr4:155667419-155696806(+)
ENSG00000164116	GUCY1A1	chr4	+	155696755	155697122	155696934	155697122	155667345	155667419	2648	20741024	201	28143381324820	0	198	99	1	1	1.0,0.949,1.0,0.923	1.0,1.0,1.0,1.0,1.0,1.0,1.0,1.0	-0.032	chr4:155667419-155696756(+)	chr4:155667419-155696935(+)
ENSG00000164116	GUCY1A1	chr4	+	155696805	155697122	155696934	155697122	155667345	155667419	2649	1872619	201	20133271218815	0	198	99	1	1	1.0,0.947,1.0,0.905	1.0,1.0,1.0,1.0,1.0,1.0,1.0,1.0	-0.037	chr4:155667419-155696806(+)	chr4:155667419-155696935(+)
ENSG00000164116	GUCY1A1	chr4	+	155710541	155711251	155710681	155711251	155708235	155708294	2652	281271543	0	1761461320812	1	198	99	1	1	1.0,1.0,1.0,1.0	1.0,1.0,1.0,1.0,1.0,1.0,1.0,0.857	0.018	chr4:155708294-155710542(+)	chr4:155708294-155710682(+)
ENSG00000180902	D2HGDH	chr2	+	241743621	241743815	241743638	241743815	241742434	241742574	2653	20123341180	1061611587	1.34891e+20	5146587535451872	116	99	0.0999274	0.474939	0.618,0.553,0.7,0.638	0.692,0.623,0.607,0.666,0.68,0.739,0.766,0.579	-0.042	chr2:241742574-241743622(+)	chr2:241742574-241743639(+)
ENSG00000180902	D2HGDH	chr2	+	241767709	241768811	241767712	241768811	241755044	241756014	2658	21841137167	0	9.89716e+20	20054112	102	99	1	1	1.0,1.0,1.0,1.0	0.979,1.0,1.0,0.982,0.966,0.993,0.989,0.988	0.013	chr2:241756014-241767710(+)	chr2:241756014-241767713(+)
ENSG00000106772	PRUNE2	chr9	-	76644738	76644912	76644738	76644909	76652482	76652683	2659	85656	74412	1185182410261549	7042421538218	102	99	0.765683	1	0.526,0.553,0.829,0.744	0.621,0.548,0.421,0.526,0.66,0.399,0.879,0.725	0.066	chr9:76644912-76652483(-)	chr9:76644909-76652483(-)
ENSG00000170791	CHCHD7	chr8	+	56216388	56216506	56216432	56216506	56214597	56214667	2662	1571034053	524507214168	1.07358e+19	2.09139e+23	143	99	0.000631238	0.0103267	0.172,0.123,0.115,0.179	0.262,0.148,0.134,0.152,0.201,0.261,0.198,0.233	-0.051	chr8:56214667-56216389(+)	chr8:56214667-56216433(+)
ENSG00000171566	PLRG1	chr4	-	154537968	154538108	154537968	154538082	154539104	154539213	2664	267183144467	2194	1.76105e+23	298131143	125	99	0.0794573	0.403058	0.991,0.993,0.927,0.989	0.986,0.902,0.928,0.95,0.992,0.995,0.982,0.981	0.01	chr4:154538108-154539105(-)	chr4:154538082-154539105(-)
ENSG00000074935	TUBE1	chr6	-	112075936	112076171	112075936	112076112	112076321	112076509	2665	2525914	33211477	10134514368	24722224129226	158	99	0.267793	0.928394	0.322,0.427,0.287,0.102	0.207,0.538,0.102,0.125,0.176,0.061,0.653,0.162	0.032	chr6:112076171-112076322(-)	chr6:112076112-112076322(-)
ENSG00000138964	PARVG	chr22	+	44186576	44187878	44187775	44187878	44185807	44185872	2669	1328898186382	10461207141362	1.13064e+25	8.96234e+23	198	99	0.0866508	0.428332	0.388,0.271,0.397,0.345	0.387,0.579,0.469,0.47,0.359,0.242,0.456,0.3	-0.057	chr22:44185872-44186577(+)	chr22:44185872-44187776(+)
ENSG00000101384	JAG1	chr20	-	10648548	10648722	10648548	10648676	10649060	10649107	2671	10222835141	51039	2.17557e+22	83620107419	145	99	0.983694	1	0.933,0.94,0.888,0.915	0.949,0.914,0.92,0.992,1.0,0.942,0.952,0.867	-0.023	chr20:10648722-10649061(-)	chr20:10648676-10649061(-)
ENSG00000204410	MSH5	chr6	+	31744138	31744299	31744189	31744299	31743903	31744025	2677	1471225	229291110195	10133331323312	1.91129e+20	150	99	0.0327048	0.215512	0.039,0.016,0.067,0.078	0.033,0.063,0.022,0.088,0.074,0.146,0.026,0.06	-0.014	chr6:31744025-31744139(+)	chr6:31744025-31744190(+)
ENSG00000204410	MSH5	chr6	+	31758532	31758620	31758547	31758620	31758164	31758293	2678	1300	216228136189	0	1.89133e+22	114	99	1	1	0.004,0.011,0.0,0.0	0.0,0.0,0.0,0.0,0.0,0.0,0.0,0.0	0.004	chr6:31758293-31758533(+)	chr6:31758293-31758548(+)
ENSG00000204410	MSH5	chr6	+	31761184	31761262	31761187	31761262	31760689	31760839	2681	40573427	1621594158	1938243749393551	5.13512e+20	102	99	0.873163	1	0.708,0.205,0.26,0.142	0.787,0.215,0.167,0.14,0.217,0.759,0.205,0.305	-0.021	chr6:31760839-31761185(+)	chr6:31760839-31761188(+)
ENSG00000204410	MSH5	chr6	+	31761817	31761955	31761865	31761955	31761471	31761615	2682	25182123196	18612	1.61702e+19	2205243	147	99	1	1	0.944,0.939,0.932,0.917	NA,0.982,0.959,1.0,0.966,0.974,0.958,0.958	-0.038	chr6:31761615-31761818(+)	chr6:31761615-31761866(+)
ENSG00000213468	FIRRE	chrX	-	131711650	131711744	131711650	131711720	131749305	131749458	2684	300	1970	2	5141412140	123	99	1	1	0.0,0.212,0.0,NA	0.0,0.0,0.0,0.0,0.0,0.0,0.0,1.0	-0.054	chrX:131711744-131749306(-)	chrX:131711720-131749306(-)
ENSG00000008952	SEC62	chr3	+	169982636	169982911	169982659	169982911	169976945	169977051	2688	80713	8048	7218313727	31185700	122	99	1	1	0.448,NA,0.587,0.569	0.654,0.945,0.867,0.759,0.327,0.448,1.0,1.0	-0.215	chr3:169977051-169982637(+)	chr3:169977051-169982660(+)
ENSG00000008952	SEC62	chr3	+	169982636	169982911	169982706	169982911	169976945	169977051	2689	1461731	543493891841	2040215922142518	6.22119e+25	169	99	0.000886468	0.0134495	0.015,0.007,0.011,0.021	0.018,0.019,0.017,0.025,0.029,0.024,0.022,0.043	-0.011	chr3:169977051-169982637(+)	chr3:169977051-169982707(+)
ENSG00000008952	SEC62	chr3	+	169982659	169982911	169982706	169982911	169976945	169977051	2690	1461426	543493891841	1620143624142311	6.22119e+25	146	99	0.0624319	0.343102	0.017,0.008,0.011,0.021	0.017,0.011,0.013,0.018,0.037,0.028,0.023,0.031	-0.008	chr3:169977051-169982660(+)	chr3:169977051-169982707(+)
ENSG00000145425	RPS3A	chr4	+	151104176	151104286	151104184	151104286	151102870	151103079	2692		4623	3.35292e+39	61045000	107	99	1	1	1.0,1.0,1.0,1.0	1.0,1.0,1.0,1.0,1.0,1.0,1.0,1.0	0	chr4:151103079-151104177(+)	chr4:151103079-151104185(+)
ENSG00000105136	ZNF419	chr19	+	57490130	57490185	57490146	57490185	57487717	57487983	2693	302	112012	0	29520914	115	99	1	1	0.0,0.564,NA,0.125	0.0,0.0,0.0,0.0,NA,0.0,0.0,0.0	0.23	chr19:57487983-57490131(+)	chr19:57487983-57490147(+)
ENSG00000105136	ZNF419	chr19	+	57491467	57491597	57491470	57491597	57487717	57487983	2694	77812	3969	80115322	111001213625	102	99	1	1	0.694,0.43,0.564,0.564	0.0,0.437,NA,0.471,0.272,0.327,0.493,0.28	0.237	chr19:57487983-57491468(+)	chr19:57487983-57491471(+)
ENSG00000105136	ZNF419	chr19	+	57491467	57491597	57491470	57491597	57490146	57490185	2695	4306	6404	2040009	26300611	102	99	1	1	0.393,0.421,NA,0.593	0.0,0.244,0.0,1.0,NA,0.0,0.0,0.897	0.163	chr19:57490185-57491468(+)	chr19:57490185-57491471(+)
ENSG00000163463	KRTCAP2	chr1	-	155169790	155172489	155169790	155169857	155172564	155172892	2696	3253923	146417225661504	251716343072715	1.34771e+26	198	99	0.952686	1	0.011,0.015,0.008,0.008	0.009,0.012,0.01,0.012,0.017,0.003,0.016,0.01	-0.001	chr1:155172489-155172565(-)	chr1:155169857-155172565(-)
ENSG00000166333	ILK	chr11	+	6604179	6604360	6604225	6604360	6603730	6603822	2699	192211174443	519755145458	1.98258e+23	2.54921e+21	145	99	8.22356e-06	0.000277927	0.202,0.16,0.45,0.398	0.347,0.657,0.498,0.577,0.539,0.508,0.579,0.479	-0.221	chr11:6603822-6604180(+)	chr11:6603822-6604226(+)
ENSG00000166333	ILK	chr11	+	6608693	6608967	6608883	6608967	6608393	6608489	2701	103713493851023	4827127	5.43434e+23	2269405418142512	198	99	1.16784e-07	7.36455e-06	0.915,0.962,0.941,0.986	0.925,0.759,0.807,0.801,0.963,0.951,0.889,0.972	0.068	chr11:6608489-6608694(+)	chr11:6608489-6608884(+)
ENSG00000101361	NOP56	chr20	+	2655237	2655512	2655324	2655512	2654748	2654947	2702	24511996	5377011751290	4136151330402137	5.36279e+23	186	99	0.973151	1	0.023,0.037,0.055,0.038	0.039,0.064,0.032,0.019,0.032,0.037,0.035,0.034	0.002	chr20:2654947-2655238(+)	chr20:2654947-2655325(+)
ENSG00000179818	PCBP1-AS1	chr2	-	69993862	69994250	69993862	69994218	69996685	69996888	2703	9302	1020	51052606	0	131	99	1	1	0.872,1.0,0.0,1.0	1.0,1.0,NA,1.0,1.0,1.0,NA,1.0	-0.282	chr2:69994250-69996686(-)	chr2:69994218-69996686(-)
ENSG00000179818	PCBP1-AS1	chr2	-	70050139	70050268	70050139	70050252	70051202	70051305	2705	12614	20132012	141301357138	3229113218331634	115	99	0.825835	1	0.341,0.284,0.041,0.223	0.274,0.278,0.0,0.259,0.193,0.154,0.412,0.168	0.005	chr2:70050268-70051203(-)	chr2:70050252-70051203(-)
ENSG00000179818	PCBP1-AS1	chr2	-	70053730	70053994	70053730	70053815	70055655	70055910	2706	1915	2100	8237271074	0	198	99	0.62309	1	0.2,0.818,1.0,1.0	1.0,1.0,1.0,1.0,1.0,1.0,1.0,1.0	-0.246	chr2:70053994-70055656(-)	chr2:70053815-70055656(-)
ENSG00000179818	PCBP1-AS1	chr2	-	70053730	70053815	70053730	70053792	70055713	70055910	2707	1204	20604	15282640	9641449166	122	99	1	1	0.039,0.213,NA,0.448	0.083,0.403,0.289,0.317,0.289,0.351,0.169,0.0	-0.004	chr2:70053815-70055714(-)	chr2:70053792-70055714(-)
ENSG00000250361	GYPB	chr4	-	143997539	143997634	143997539	143997558	143999410	143999449	2711	159535530084105	132013635	1.73517e+28	131915192725233	175	99	0.00258747	0.0310387	0.986,0.909,0.926,0.985	0.987,0.98,0.973,0.975,0.953,0.971,0.965,0.979	-0.021	chr4:143997634-143999411(-)	chr4:143997558-143999411(-)
ENSG00000163874	ZC3H12A	chr1	+	37482349	37482540	37482433	37482540	37481600	37481835	2718	39231687270	98121538081007	2.31584e+19	9.62287e+26	183	99	0.959086	1	0.178,0.074,0.055,0.127	0.115,0.099,0.073,0.082,0.146,0.115,0.151,0.1	-0.002	chr1:37481835-37482350(+)	chr1:37481835-37482434(+)
ENSG00000105677	TMEM147	chr19	+	35546671	35547240	35547118	35547240	35546525	35546585	2721	519643148538	132	3.86304e+23	23111472	198	99	1	1	1.0,0.997,0.961,0.993	0.99,0.981,0.992,0.997,0.996,0.988,0.972,0.989	0	chr19:35546585-35546672(+)	chr19:35546585-35547119(+)
ENSG00000064012	CASP8	chr2	+	201266460	201266791	201266486	201266791	201234015	201234112	2723	213400159133	622616	1.40212e+21	86567883	125	99	0.167032	0.679445	0.966,0.935,0.955,0.868	0.933,0.965,0.97,0.965,0.918,0.893,0.92,0.967	-0.01	chr2:201234112-201266461(+)	chr2:201234112-201266487(+)
ENSG00000164134	NAA15	chr4	+	139384831	139384978	139384834	139384978	139378755	139378854	2726	8012148100	124720	9.41179e+18	13862731024	102	99	0.179482	0.712875	0.866,0.967,0.869,0.829	0.875,0.934,0.936,0.881,0.931,0.907,0.966,0.949	-0.04	chr4:139378854-139384832(+)	chr4:139378854-139384835(+)
ENSG00000185379	RAD51D	chr17	-	35106987	35107122	35106987	35107061	35107365	35107447	2727	18015115110	1010	1.02183e+19	50801001	160	99	0.12149	0.54505	0.991,1.0,0.903,1.0	0.927,1.0,0.724,1.0,0.985,1.0,1.0,0.988	0.02	chr17:35107122-35107366(-)	chr17:35107061-35107366(-)
ENSG00000109381	ELF2	chr4	-	139071865	139072039	139071865	139072003	139073453	139073567	2728	74983996	246423107324	413928615818737	2.79331e+22	135	99	1.9751e-05	0.000582112	0.181,0.145,0.211,0.178	0.097,0.08,0.089,0.084,0.336,0.075,0.036,0.116	0.065	chr4:139072039-139073454(-)	chr4:139072003-139073454(-)
ENSG00000261556	SMG1P7	chr16	-	70233614	70233702	70233614	70233670	70234173	70234292	2729	421514	1	341223601206	0	131	99	1	1	1.0,1.0,1.0,0.914	1.0,1.0,1.0,1.0,NA,1.0,NA,1.0	-0.021	chr16:70233702-70234174(-)	chr16:70233670-70234174(-)
ENSG00000166676	TVP23A	chr16	-	10766675	10769478	10766675	10769101	10770271	10770331	2730	12815062137	2008	1.03113e+19	110	198	99	0.0524254	0.304412	0.97,1.0,1.0,0.895	1.0,1.0,1.0,1.0,1.0,0.974,0.983,1.0	-0.028	chr16:10769478-10770272(-)	chr16:10769101-10770272(-)
ENSG00000166676	TVP23A	chr16	-	10774951	10775547	10774951	10775096	10818102	10818182	2731	303	2	2010000	0	198	99	1	1	NA,1.0,NA,0.429	NA,1.0,NA,1.0,NA,NA,NA,NA	-0.285	chr16:10775547-10818103(-)	chr16:10775096-10818103(-)
ENSG00000123636	BAZ2B	chr2	-	159448241	159448409	159448241	159448403	159453612	159453801	2732	117901348	1115312	9217334766304130	9133191011	105	99	0.100615	0.4772	0.909,0.85,0.803,0.79	0.906,0.941,0.912,0.937,0.766,0.966,1.0,0.918	-0.08	chr2:159448409-159453613(-)	chr2:159448403-159453613(-)
ENSG00000164308	ERAP2	chr5	+	96908960	96909117	96908965	96909117	96903376	96903560	2734	208457105	302	1.22436e+19	0	104	99	1	1	1.0,0.964,1.0,0.98	1.0,1.0,1.0,1.0,1.0,1.0,1.0,1.0	-0.014	chr5:96903560-96908961(+)	chr5:96903560-96908966(+)
ENSG00000084444	FAM234B	chr12	+	13079788	13080009	13079831	13080009	13076025	13076143	2737	525648147	1	4480178933444637	0	142	99	1	1	1.0,1.0,1.0,0.99	1.0,1.0,1.0,1.0,1.0,1.0,1.0,1.0	-0.002	chr12:13076143-13079789(+)	chr12:13076143-13079832(+)
ENSG00000077684	JADE1	chr4	+	128848979	128849167	128849015	128849167	128846374	128846532	2739	292722265532	151	3.16777e+23	30102	135	99	1	1	1.0,0.998,0.975,0.997	1.0,1.0,1.0,0.993,1.0,0.993,1.0,0.992	-0.005	chr4:128846532-128848980(+)	chr4:128846532-128849016(+)
ENSG00000142731	PLK4	chr4	+	127883261	127883357	127883265	127883357	127881830	127881926	2740	14415099205	811812	1.83212e+21	8693412833	103	99	0.656216	1	0.945,0.993,0.841,0.943	0.956,0.971,0.944,0.879,0.987,0.813,0.963,0.973	-0.005	chr4:127881926-127883262(+)	chr4:127881926-127883266(+)
ENSG00000118557	PMFBP1	chr16	-	72119850	72120149	72119850	72120089	72122913	72122988	2744	1200	12920	2120300	114222129	159	99	1	1	0.049,0.122,0.0,NA	0.0,0.237,0.237,0.384,0.0,0.651,0.0,0.0	-0.132	chr16:72120149-72122914(-)	chr16:72120089-72122914(-)
ENSG00000138688	KIAA1109	chr4	+	122224497	122224677	122224500	122224677	122220332	122220470	2746	971005735	261744	6.31701e+18	15481528106513	102	99	0.454241	1	0.784,0.851,0.933,0.895	0.803,0.775,0.892,0.845,0.593,0.744,0.947,0.822	0.063	chr4:122220470-122224498(+)	chr4:122220470-122224501(+)
ENSG00000187098	MITF	chr3	+	69951811	69951886	69951829	69951886	69949050	69949168	2751	925428	1011115	275528458022	7316161403	117	99	1	1	0.432,0.658,0.772,0.612	0.765,0.585,0.809,0.798,0.175,0.778,NA,0.861	-0.063	chr3:69949168-69951812(+)	chr3:69949168-69951830(+)
ENSG00000158793	NIT1	chr1	+	161119492	161119612	161119508	161119612	161119133	161119388	2753	131127	15710021194	716115804	6.71341e+18	115	99	0.83531	1	0.067,0.087,0.076,0.03	0.083,0.062,0.114,0.011,0.102,0.05,0.0,0.027	0.009	chr1:161119388-161119493(+)	chr1:161119388-161119509(+)
ENSG00000163633	C4orf36	chr4	-	86890047	86890158	86890047	86890138	86891455	86891593	2755	206	2	20001	0	119	99	1	1	NA,1.0,NA,0.714	NA,NA,NA,1.0,NA,NA,NA,1.0	-0.143	chr4:86890158-86891456(-)	chr4:86890138-86891456(-)
ENSG00000076108	BAZ2A	chr12	-	56600942	56601098	56600942	56601086	56601179	56601402	2758	401563454408	62310	5.79109e+25	107341003	111	99	0.969445	1	0.984,0.996,0.993,0.973	0.981,0.993,0.996,0.996,0.994,1.0,1.0,0.988	-0.007	chr12:56601098-56601180(-)	chr12:56601086-56601180(-)
ENSG00000076108	BAZ2A	chr12	-	56606246	56606395	56606246	56606312	56606632	56606733	2759	2019915	410518349325	24302416225311	4.02906e+22	182	99	0.485293	1	0.026,0.02,0.014,0.024	0.031,0.018,0.021,0.01,0.1,0.023,0.035,0.041	-0.014	chr12:56606395-56606633(-)	chr12:56606312-56606633(-)
ENSG00000076108	BAZ2A	chr12	-	56609735	56609946	56609735	56609937	56610113	56610215	2760	240368268258	226	3.01548e+22	434122000	108	99	1	1	1.0,0.994,0.992,0.975	0.986,0.994,0.989,0.985,0.988,1.0,1.0,1.0	-0.003	chr12:56609946-56610114(-)	chr12:56609937-56610114(-)
ENSG00000076108	BAZ2A	chr12	-	56610408	56610539	56610408	56610517	56611572	56611633	2761	31602639	276351265298	501083165591024	2.90632e+22	121	99	0.670549	1	0.084,0.123,0.074,0.097	0.124,0.123,0.06,0.071,0.031,0.059,0.194,0.138	-0.006	chr12:56610539-56611573(-)	chr12:56610517-56611573(-)
ENSG00000073331	ALPK1	chr4	+	112377677	112377898	112377729	112377898	112315800	112315852	2762	71621216	441048	4613283568231095	11298104331	151	99	0.10249	0.484266	0.514,0.803,0.663,0.567	0.733,0.81,0.671,0.741,0.817,0.79,0.686,0.668	-0.103	chr4:112315852-112377678(+)	chr4:112315852-112377730(+)
ENSG00000073331	ALPK1	chr4	+	112423725	112424003	112423943	112424003	112411826	112412025	2765	131013	11165221	50425106	452126304520960	198	99	0.0518808	0.302339	0.055,0.071,0.2,0.067	0.053,0.0,0.071,0.032,0.053,0.024,0.0,0.048	0.063	chr4:112412025-112423726(+)	chr4:112412025-112423944(+)
ENSG00000022840	RNF10	chr12	+	120563331	120563623	120563346	120563623	120562944	120563070	2772	431447532410	1815141218533056	7.2618e+25	1.25024e+29	114	99	5.65565e-08	3.89275e-06	0.171,0.216,0.2,0.104	0.335,0.397,0.376,0.424,0.143,0.165,0.338,0.256	-0.132	chr12:120563070-120563332(+)	chr12:120563070-120563347(+)
ENSG00000022840	RNF10	chr12	+	120563331	120563623	120563440	120563623	120562944	120563070	2773	2877270430074083	27243310	2.74965e+31	4673221160101726	198	99	0.02939	0.199566	0.982,0.983,0.979,0.995	0.968,0.978,0.98,0.968,1.0,0.993,0.99,0.974	0.003	chr12:120563070-120563332(+)	chr12:120563070-120563441(+)
ENSG00000022840	RNF10	chr12	+	120563346	120563623	120563440	120563623	120562944	120563070	2774	4328376543886812	27243310	3.36573e+31	4673221160101726	193	99	0.0011783	0.0167514	0.988,0.988,0.986,0.997	0.974,0.981,0.983,0.972,1.0,0.995,0.991,0.98	0.005	chr12:120563070-120563347(+)	chr12:120563070-120563441(+)
ENSG00000120265	PCMT1	chr6	+	149772013	149772247	149772047	149772247	149771161	149771266	2776	518337	10253210	566572115372628	20263945221811	133	99	5.62541e-06	0.000201091	0.271,0.349,0.434,0.343	0.676,0.65,0.579,0.655,0.528,0.723,0.518,0.655	-0.274	chr6:149771266-149772014(+)	chr6:149771266-149772048(+)
ENSG00000104517	UBR5	chr8	-	102265099	102265278	102265099	102265275	102266946	102267007	2779	164225185202	13213125	1.47303e+21	17331663161379	102	99	0.793626	1	0.924,0.912,0.853,0.887	0.894,0.899,0.927,0.843,0.842,0.886,0.94,0.914	0.001	chr8:102265278-102266947(-)	chr8:102265275-102266947(-)
ENSG00000104517	UBR5	chr8	-	102299451	102299547	102299451	102299496	102299999	102300151	2781	125188156160	11171119	1.51296e+21	875327611	150	99	2.65075e-05	0.000746175	0.882,0.88,0.903,0.848	0.926,0.965,0.956,0.984,0.959,0.932,0.784,0.9	-0.048	chr8:102299547-102300000(-)	chr8:102299496-102300000(-)
ENSG00000104517	UBR5	chr8	-	102342472	102342684	102342472	102342666	102345395	102345545	2783	487493106	37321644	8.02169e+18	235925372223027	117	99	0.0775515	0.39593	0.523,0.662,0.831,0.671	0.746,0.756,0.759,0.786,0.574,0.723,1.0,0.798	-0.096	chr8:102342684-102345396(-)	chr8:102342666-102345396(-)
ENSG00000131018	SYNE1	chr6	-	152283977	152284184	152283977	152284172	152293587	152293749	2784	542838	85862316	259321857039	471655601317059	111	99	1	1	0.362,0.225,0.104,0.308	0.322,0.334,0.342,0.211,0.255,0.269,NA,0.371	-0.051	chr6:152284184-152293588(-)	chr6:152284172-152293588(-)
ENSG00000131018	SYNE1	chr6	-	152471596	152471765	152471596	152471670	152472300	152472413	2791	46835010064	1400	3.80236e+20	34120002	194	99	1	1	0.996,0.978,1.0,1.0	0.985,0.968,0.995,0.99,1.0,1.0,1.0,0.989	0.003	chr6:152471765-152472301(-)	chr6:152471670-152472301(-)
ENSG00000138795	LEF1	chr4	-	108063622	108063663	108063622	108063657	108064335	108064384	2793	9482728	724	2938113625429234	100306	105	99	0.000309329	0.00574293	1.0,0.866,0.927,0.868	1.0,1.0,0.912,1.0,1.0,0.93,1.0,0.842	-0.045	chr4:108063663-108064336(-)	chr4:108063657-108064336(-)
ENSG00000138795	LEF1	chr4	-	108078219	108078462	108078219	108078382	108079491	108079614	2794	404	5582439	12000010	384244217224938	179	99	0.358158	1	0.0,0.037,0.0,0.054	0.014,0.026,0.0,0.0,0.0,0.0,0.011,0.0	0.016	chr4:108078462-108079492(-)	chr4:108078382-108079492(-)
ENSG00000146063	TRIM41	chr5	+	181233412	181233763	181233635	181233763	181232658	181232889	2797	400483165397	42261617	4.1437e+23	1687161618622	198	99	0.00122033	0.0171759	0.826,0.903,0.838,0.921	0.928,0.959,0.963,0.906,0.902,0.897,0.941,0.874	-0.049	chr5:181232889-181233413(+)	chr5:181232889-181233636(+)
ENSG00000168765	GSTM4	chr1	+	109657349	109657671	109657589	109657671	109657214	109657279	2799	10241014	20423745165	6996141784	3.94411e+18	198	99	0.888154	1	0.024,0.048,0.1,0.041	0.071,0.093,0.039,0.034,0.123,0.025,0.035,0.051	-0.006	chr1:109657279-109657350(+)	chr1:109657279-109657590(+)
ENSG00000168765	GSTM4	chr1	+	109657532	109657671	109657589	109657671	109657214	109657279	2800	78210	20423745165	373411330	3.94411e+18	156	99	0.86227	1	0.021,0.021,0.027,0.037	0.047,0.092,0.017,0.029,0.123,0.006,0.017,0.0	-0.015	chr1:109657279-109657533(+)	chr1:109657279-109657590(+)
ENSG00000269313	MAGIX	chrX	+	49164862	49165090	49164907	49165090	49164706	49164789	2805	8315	703	326818991	442113725	144	99	0.218749	0.812545	1.0,0.228,1.0,0.534	0.34,0.256,0.673,0.333,0.805,0.469,0.756,0.121	0.221	chrX:49164789-49164863(+)	chrX:49164789-49164908(+)
ENSG00000269313	MAGIX	chrX	+	49166073	49166632	49166088	49166632	49165189	49165361	2806	15735	113010	43714522118	50651714149	114	99	0.530601	1	0.542,0.67,1.0,0.303	0.41,1.0,0.503,0.709,0.203,0.577,0.406,0.436	0.098	chrX:49165361-49166074(+)	chrX:49165361-49166089(+)
ENSG00000197363	ZNF517	chr8	+	144804124	144804238	144804145	144804238	144803640	144803767	2809	22181517	0	9512142229019	10010570	120	99	0.0107205	0.0930151	1.0,1.0,1.0,1.0	0.881,1.0,1.0,0.92,1.0,0.827,0.0,1.0	0.171	chr8:144803767-144804125(+)	chr8:144803767-144804146(+)
ENSG00000124795	DEK	chr6	-	18236451	18236600	18236451	18236596	18237380	18237516	2811	1824129612782458	13141419	1.74315e+28	2291294361	103	99	1	1	0.993,0.989,0.989,0.992	0.987,0.994,0.999,0.99,0.995,0.997,0.993,0.999	-0.003	chr6:18236600-18237381(-)	chr6:18236596-18237381(-)
ENSG00000109332	UBE2D3	chr4	-	102809067	102809184	102809067	102809159	102809671	102809703	2817	2016322	851286189	1231212009213	1.14459e+21	124	99	1.76525e-05	0.000528546	0.158,0.091,0.038,0.165	0.078,0.051,0.111,0.034,0.0,0.071,0.013,0.058	0.061	chr4:102809184-102809672(-)	chr4:102809159-102809672(-)
ENSG00000109332	UBE2D3	chr4	-	102809671	102809723	102809671	102809703	102809791	102809855	2818	5529	3622522128294646	42011191849	3.10679e+31	119	99	1	1	0.001,0.001,0.001,0.002	0.001,0.002,0.003,0.002,0.001,0.002,0.001,0.002	-0.001	chr4:102809723-102809792(-)	chr4:102809703-102809792(-)
ENSG00000109332	UBE2D3	chr4	-	102826484	102826844	102826484	102826636	102827591	102827948	2820	2521409520012671	227244143598	2.87086e+30	1.58146e+21	198	99	1.14492e-05	0.000365082	0.847,0.894,0.875,0.691	0.901,0.967,0.94,0.939,0.679,0.9,0.902,0.932	-0.068	chr4:102826844-102827592(-)	chr4:102826636-102827592(-)
ENSG00000168676	KCTD19	chr16	-	67299362	67301386	67299362	67299573	67301790	67301922	2822	1000	2	0	1	198	99	1	1	1.0,NA,NA,0.0	NA,NA,NA,NA,NA,NA,NA,0.0	0.5	chr16:67301386-67301791(-)	chr16:67299573-67301791(-)
ENSG00000146416	AIG1	chr6	+	143187387	143190597	143187628	143190597	143165081	143165183	2826	121328	60651932	321074011	199222537302452	198	99	0.0291722	0.198491	0.091,0.091,0.05,0.111	0.073,0.1,0.022,0.0,0.086,0.062,0.0,0.096	0.031	chr6:143165183-143187388(+)	chr6:143165183-143187629(+)
ENSG00000164032	H2AFZ	chr4	-	99949272	99949386	99949272	99949379	99949662	99949740	2827	6013685136356150	3976	5.49166e+31	199918714147	106	99	1	1	0.999,0.999,0.998,0.999	0.996,0.999,0.998,0.998,0.998,0.997,0.997,0.998	0.001	chr4:99949386-99949663(-)	chr4:99949379-99949663(-)
ENSG00000132514	CLEC10A	chr17	-	7075984	7076152	7075984	7076071	7076732	7076804	2829	16805	512719	43333836691612	7373632188817	180	99	0.0526053	0.304913	0.099,0.227,0.0,0.234	0.245,0.191,0.355,0.249,0.485,0.301,0.524,0.28	-0.189	chr17:7076152-7076733(-)	chr17:7076071-7076733(-)
ENSG00000164024	METAP1	chr4	+	99034229	99034342	99034232	99034342	99028866	99028918	2830	11116975203	64311	1.6513e+22	315591382	102	99	0.466169	1	0.947,0.976,0.96,0.947	0.982,0.992,0.951,0.982,0.948,0.944,0.916,0.989	-0.006	chr4:99028918-99034230(+)	chr4:99028918-99034233(+)
ENSG00000140854	KATNB1	chr16	+	57755789	57755917	57755840	57755917	57755344	57755494	2833	11721053130	1409965121	8995387347604165	1.37137e+21	150	99	1.06784e-05	0.000345381	0.355,0.583,0.35,0.415	0.3,0.316,0.22,0.246,0.231,0.185,0.162,0.352	0.174	chr16:57755494-57755790(+)	chr16:57755494-57755841(+)
ENSG00000168785	TSPAN5	chr4	-	98478684	98478810	98478684	98478746	98482004	98482175	2834	276126193759	201012109	2.67327e+22	412338461622810	163	99	0.948755	1	0.893,0.884,0.907,0.809	0.798,0.896,0.745,0.816,0.927,0.873,0.935,0.829	0.021	chr4:98478810-98482005(-)	chr4:98478746-98482005(-)
ENSG00000138698	RAP1GDS1	chr4	+	98293404	98293515	98293407	98293515	98261485	98261569	2837	56561635	94581354	3514355555601669	5.93646e+16	102	99	0.399977	1	0.366,0.484,0.544,0.386	0.365,0.274,0.43,0.38,0.397,0.342,0.509,0.453	0.051	chr4:98261569-98293405(+)	chr4:98261569-98293408(+)
ENSG00000138698	RAP1GDS1	chr4	+	98421254	98421394	98421257	98421394	98420018	98420144	2838	1921212394	20925	1.03336e+17	6358515414	102	99	0.502611	1	0.903,0.929,0.918,0.948	0.943,0.914,0.914,0.918,0.932,0.888,0.938,0.809	0.017	chr4:98420144-98421255(+)	chr4:98420144-98421258(+)
ENSG00000174791	RIN1	chr11	-	66333918	66334041	66333918	66334038	66334513	66335251	2839	101	512	51123111	351623101	102	99	1	1	NA,0.163,0.0,0.327	0.618,0.163,0.493,0.244,0.593,0.244,0.088,0.493	-0.204	chr11:66334041-66334514(-)	chr11:66334038-66334514(-)
ENSG00000174791	RIN1	chr11	-	66333918	66334224	66333918	66334038	66334513	66335251	2840	57643373	512	8.71898e+18	351623101	198	99	0.572516	1	1.0,0.865,0.943,0.948	0.935,0.95,0.975,0.956,0.925,0.963,0.737,0.953	0.015	chr11:66334224-66334514(-)	chr11:66334038-66334514(-)
ENSG00000174791	RIN1	chr11	-	66333918	66334224	66333918	66334041	66334513	66335251	2841	59663372	0	8.31908e+18	11003101	198	99	1	1	1.0,1.0,1.0,1.0	0.976,0.99,1.0,1.0,0.891,0.988,1.0,0.953	0.025	chr11:66334224-66334514(-)	chr11:66334041-66334514(-)
ENSG00000138640	FAM13A	chr4	-	88758753	88759164	88758753	88758901	88767552	88767595	2842	8411	383547135	23870500	3422298612391530	198	99	0.619818	1	0.0,0.103,0.041,0.039	0.029,0.064,0.121,0.039,0.0,0.06,0.0,0.0	0.007	chr4:88759164-88767553(-)	chr4:88758901-88767553(-)
ENSG00000138642	HERC6	chr4	+	88398107	88398209	88398141	88398209	88396014	88396142	2843	0	520	300000	50010401	133	99	1	1	NA,0.0,0.0,NA	0.0,NA,1.0,0.0,NA,0.0,NA,0.0	-0.2	chr4:88396142-88398108(+)	chr4:88396142-88398142(+)
ENSG00000197912	SPG7	chr16	+	89523482	89524247	89524005	89524247	89512947	89513037	2846	2126725	15020490183	323528711081915	1.45137e+19	198	99	3.14704e-06	0.000125084	0.065,0.06,0.037,0.064	0.099,0.114,0.139,0.258,0.075,0.038,0.229,0.085	-0.073	chr16:89513037-89523483(+)	chr16:89513037-89524006(+)
ENSG00000197912	SPG7	chr16	+	89528631	89529524	89529134	89529524	89526328	89526468	2848	2103	3517	12262001	61484034	198	99	1	1	0.25,0.091,0.0,0.176	0.077,0.5,0.2,0.273,0.2,NA,0.0,0.111	-0.065	chr16:89526468-89528632(+)	chr16:89526468-89529135(+)
ENSG00000197912	SPG7	chr16	+	89528631	89529579	89529476	89529579	89526328	89526468	2849	1412918	25127599297	61014244728	2.4112e+22	198	99	0.83455	1	0.027,0.021,0.043,0.029	0.012,0.04,0.045,0.051,0.014,0.018,0.012,0.029	0.002	chr16:89526468-89528632(+)	chr16:89526468-89529477(+)
ENSG00000197912	SPG7	chr16	+	89529476	89530808	89530682	89530808	89526328	89526468	2850	256287110307	12172420	2.6213e+22	234220270879	198	99	0.617325	1	0.914,0.894,0.696,0.885	0.851,0.607,0.791,0.809,1.0,0.925,0.857,0.884	0.007	chr16:89526468-89529477(+)	chr16:89526468-89530683(+)
ENSG00000197912	SPG7	chr16	+	89531903	89532066	89531924	89532066	89530682	89530808	2852	296363118437	2314	3.10203e+22	42814255	120	99	0.0245201	0.1769	0.992,0.99,0.99,0.989	0.985,0.988,0.948,0.996,0.967,0.987,0.905,0.96	0.023	chr16:89530808-89531904(+)	chr16:89530808-89531925(+)
ENSG00000197912	SPG7	chr16	+	89541152	89542279	89541201	89542279	89540943	89541027	2853	541004464	3400	5667426226343038	10300	148	99	0.478274	1	0.923,0.944,1.0,1.0	1.0,1.0,1.0,0.976,1.0,0.883,1.0,1.0	-0.016	chr16:89541027-89541153(+)	chr16:89541027-89541202(+)
ENSG00000197912	SPG7	chr16	+	89545871	89546760	89546657	89546760	89544647	89544772	2855	911628	332435165390	1558132211171011	2.65246e+23	198	99	2.9153e-05	0.00081254	0.013,0.012,0.018,0.035	0.028,0.105,0.03,0.037,0.028,0.028,0.027,0.025	-0.019	chr16:89544772-89545872(+)	chr16:89544772-89546658(+)
ENSG00000197912	SPG7	chr16	+	89548979	89549336	89549080	89549336	89548002	89548113	2857	33734246	1000	4.21025e+16	1000101	198	99	1	1	0.943,1.0,1.0,1.0	1.0,0.981,1.0,1.0,1.0,0.939,1.0,0.905	0.008	chr16:89548113-89548980(+)	chr16:89548113-89549081(+)
ENSG00000197912	SPG7	chr16	+	89552851	89553135	89552978	89553135	89550493	89550609	2858	37491534	336442183336	346053458112415	2.58227e+23	198	99	0.00140954	0.0193463	0.052,0.053,0.039,0.048	0.062,0.117,0.116,0.07,0.03,0.026,0.086,0.06	-0.023	chr16:89550609-89552852(+)	chr16:89550609-89552979(+)
ENSG00000197912	SPG7	chr16	+	89552851	89553135	89553023	89553135	89550493	89550609	2859	15017684154	0	1.40149e+23	100	198	99	1	1	1.0,1.0,1.0,1.0	1.0,1.0,1.0,1.0,1.0,0.987,1.0,1.0	0.002	chr16:89550609-89552852(+)	chr16:89550609-89553024(+)
ENSG00000197912	SPG7	chr16	+	89552978	89553135	89553023	89553135	89550493	89550609	2860	459584254466	0	3.79336e+23	100	144	99	1	1	1.0,1.0,1.0,1.0	1.0,1.0,1.0,1.0,1.0,0.996,1.0,1.0	0	chr16:89550609-89552979(+)	chr16:89550609-89553024(+)
ENSG00000197912	SPG7	chr16	+	89553738	89553960	89553793	89553960	89552978	89553135	2861	51083	257316112254	696118755	2.65212e+23	154	99	0.334291	1	0.012,0.02,0.044,0.008	0.014,0.027,0.021,0.023,0.041,0.023,0.016,0.023	-0.002	chr16:89553135-89553739(+)	chr16:89553135-89553794(+)
ENSG00000197912	SPG7	chr16	+	89554469	89554563	89554485	89554563	89553793	89553960	2862	200	293331170320	3222002	2.3127e+23	115	99	1	1	0.0,0.005,0.0,0.0	0.0,0.009,0.009,0.006,0.009,0.0,0.0,0.009	-0.004	chr16:89553960-89554470(+)	chr16:89553960-89554486(+)
ENSG00000197912	SPG7	chr16	+	89555877	89556085	89555920	89556085	89554485	89554563	2863	1716624	107	112224237171611	40275001	142	99	0.644828	1	1.0,0.918,1.0,0.705	0.657,1.0,0.893,0.696,0.494,1.0,1.0,0.885	0.078	chr16:89554563-89555878(+)	chr16:89554563-89555921(+)
ENSG00000197912	SPG7	chr16	+	89555877	89556085	89555958	89556085	89554485	89554563	2864	2133833	0	2239453523282415	12200100	180	99	1	1	1.0,1.0,1.0,1.0	0.924,0.915,0.925,1.0,1.0,0.939,1.0,1.0	0.037	chr16:89554563-89555878(+)	chr16:89554563-89555959(+)
ENSG00000197912	SPG7	chr16	+	89555920	89556085	89555958	89556085	89554485	89554563	2865	418216	0	15172319211185	12200100	137	99	1	1	1.0,1.0,1.0,1.0	0.916,0.86,0.893,1.0,1.0,0.888,1.0,1.0	0.055	chr16:89554563-89555921(+)	chr16:89554563-89555959(+)
ENSG00000145332	KLHL8	chr4	-	87185250	87185799	87185250	87185571	87195323	87195690	2868	4013459	0	1221213527546	1100	198	99	1	1	1.0,1.0,1.0,1.0	1.0,1.0,1.0,1.0,0.985,0.931,1.0,1.0	0.01	chr4:87185799-87195324(-)	chr4:87185571-87195324(-)
ENSG00000187796	CARD9	chr9	-	136367636	136367976	136367636	136367828	136369749	136369875	2871	6034422	32722846117	78338642841528	2.32691e+21	198	99	0.0364184	0.232649	0.084,0.069,0.042,0.086	0.144,0.021,0.136,0.092,0.099,0.088,0.051,0.093	-0.02	chr9:136367976-136369750(-)	chr9:136367828-136369750(-)
ENSG00000187796	CARD9	chr9	-	136371894	136372094	136371894	136371970	136373531	136373644	2872	46431161181	3750010	5.45782e+22	202411123426	198	99	1.03985e-06	4.67642e-05	0.862,0.757,1.0,0.9	0.932,0.951,0.964,0.959,0.942,0.989,0.943,0.896	-0.067	chr9:136372094-136373532(-)	chr9:136371970-136373532(-)
ENSG00000172493	AFF1	chr4	+	87084119	87084164	87084122	87084164	87046694	87047594	2874	286264136417	83847574	1.85138e+22	7492667035602340	102	99	0.384754	1	0.77,0.753,0.638,0.845	0.708,0.593,0.648,0.762,0.801,0.711,0.752,0.852	0.023	chr4:87047594-87084120(+)	chr4:87047594-87084123(+)
ENSG00000172493	AFF1	chr4	+	87134470	87134694	87134473	87134694	87132270	87132408	2877	24819676279	14425	1.46477e+18	953311031	102	99	0.220443	0.817196	0.945,0.979,0.974,0.982	0.94,0.901,0.959,0.967,0.917,1.0,0.894,0.991	0.024	chr4:87132408-87134471(+)	chr4:87132408-87134474(+)
ENSG00000184584	TMEM173	chr5	-	139481158	139481704	139481158	139481342	139482209	139482302	2880	10341310616692	5120011	1.10189e+26	890149144	198	99	1.26529e-10	1.76329e-08	0.91,0.97,1.0,0.969	0.986,0.98,1.0,0.98,0.985,0.998,0.982,0.985	-0.025	chr5:139481704-139482210(-)	chr5:139481342-139482210(-)
ENSG00000141198	TOM1L1	chr17	+	54903707	54903792	54903712	54903792	54900852	54900923	2881	1951021	1010	1906443616	20300	104	99	1	1	0.948,1.0,0.905,1.0	1.0,NA,1.0,0.656,1.0,0.92,1.0,1.0	0.024	chr17:54900923-54903708(+)	chr17:54900923-54903713(+)
ENSG00000141198	TOM1L1	chr17	+	54912665	54912815	54912686	54912815	54905488	54905567	2882	237446	2	2697261756614	20000	120	99	1	1	1.0,1.0,1.0,0.95	1.0,1.0,1.0,0.915,1.0,1.0,1.0,1.0	-0.002	chr17:54905567-54912666(+)	chr17:54905567-54912687(+)
ENSG00000141198	TOM1L1	chr17	+	54949517	54949623	54949550	54949623	54947260	54947312	2883	195343	1001	27091438641410	20001600	132	99	1	1	0.934,1.0,1.0,0.97	0.91,NA,1.0,1.0,0.966,0.889,1.0,1.0	0.01	chr17:54947312-54949518(+)	chr17:54947312-54949551(+)
ENSG00000138674	SEC31A	chr4	-	82853569	82853715	82853569	82853637	82854902	82855029	2889	749616196591	0	5.74329e+23	10000	177	99	1	1	1.0,1.0,1.0,1.0	1.0,1.0,1.0,0.998,1.0,1.0,1.0,1.0	0	chr4:82853715-82854903(-)	chr4:82853637-82854903(-)
ENSG00000138674	SEC31A	chr4	-	82881857	82881940	82881857	82881937	82891087	82891178	2893	21826767275	83553762	2.59122e+22	5671321105550233	102	99	0.81195	1	0.718,0.825,0.637,0.811	0.818,0.625,0.803,0.738,0.72,0.805,0.911,0.805	-0.03	chr4:82881940-82891088(-)	chr4:82881937-82891088(-)
ENSG00000104980	TIMM44	chr19	-	7934088	7934241	7934088	7934238	7935064	7935145	2895	35351576	17812968375	1611142113172037	1.06581e+19	102	99	0.494104	1	0.16,0.208,0.176,0.164	0.128,0.155,0.102,0.112,0.136,0.086,0.321,0.371	0.001	chr19:7934241-7935065(-)	chr19:7934238-7935065(-)
ENSG00000104980	TIMM44	chr19	-	7935064	7935253	7935064	7935145	7938026	7938197	2897	2915	20514784406	4220002	1.38859e+18	198	99	0.942152	1	0.005,0.03,0.006,0.006	0.0,0.023,0.011,0.005,0.0,0.0,0.0,0.019	0.004	chr19:7935253-7938027(-)	chr19:7935145-7938027(-)
ENSG00000198015	MRPL42	chr12	+	93469188	93469355	93469191	93469355	93467517	93467554	2899	44371584	1147359164	16242138714910	457630101623146	102	99	0.303827	1	0.273,0.33,0.198,0.332	0.257,0.235,0.405,0.267,0.531,0.371,0.384,0.618	-0.1	chr12:93467554-93469189(+)	chr12:93467554-93469192(+)
ENSG00000228784	LINC00954	chr2	+	19870401	19870546	19870424	19870546	19869495	19869613	2902	3631	10887	20920020	11111100009	122	99	1	1	0.196,0.378,0.233,0.104	0.129,0.0,0.399,0.14,NA,NA,1.0,0.0	-0.05	chr2:19869613-19870402(+)	chr2:19869613-19870425(+)
ENSG00000138750	NUP54	chr4	-	76117663	76117774	76117663	76117742	76118074	76118194	2903	268502302567	15231922	3.20527e+23	14503769235215	131	99	0.00442263	0.0467879	0.931,0.943,0.923,0.951	0.945,0.888,0.894,0.905,0.983,0.983,0.87,0.901	0.016	chr4:76117774-76118075(-)	chr4:76117742-76118075(-)
ENSG00000166278	C2	chr6	+	31942914	31943099	31942958	31943099	31939230	31939320	2905	1	95362102	0	27421816685318	143	99	1	1	0.0,0.0,0.0,0.007	0.0,0.0,0.0,0.0,0.0,0.0,0.0,0.0	0.002	chr6:31939320-31942915(+)	chr6:31939320-31942959(+)
ENSG00000166278	C2	chr6	+	31945177	31945672	31945461	31945672	31944979	31945029	2906	5324167	2021	1106116391029	10000	198	99	1	1	0.93,1.0,0.2,0.971	1.0,NA,1.0,0.846,1.0,1.0,1.0,1.0	-0.203	chr6:31945029-31945178(+)	chr6:31945029-31945462(+)
ENSG00000163743	RCHY1	chr4	-	75490580	75490701	75490580	75490663	75491610	75491637	2907	380558221232	2001	3.8741e+23	80050002	137	99	1	1	0.993,1.0,1.0,0.994	0.972,1.0,1.0,0.991,1.0,1.0,1.0,0.991	0.003	chr4:75490701-75491611(-)	chr4:75490663-75491611(-)
ENSG00000110619	CARS	chr11	-	3001969	3002174	3001969	3002053	3002540	3002600	2908	7252105101	219151194386	8.89583e+16	8.5448e+16	198	99	1.32774e-08	1.11848e-06	0.141,0.147,0.213,0.116	0.341,0.519,0.342,0.359,0.221,0.117,0.326,0.306	-0.162	chr11:3002174-3002541(-)	chr11:3002053-3002541(-)
ENSG00000110619	CARS	chr11	-	3001969	3002600	3001969	3002053	3005365	3005433	2910	290231300436	2200	1.33138e+23	40010000	198	99	1	1	0.986,0.983,1.0,1.0	0.943,1.0,1.0,0.993,1.0,1.0,1.0,1.0	0	chr11:3002600-3005366(-)	chr11:3002053-3005366(-)
ENSG00000110619	CARS	chr11	-	3040895	3041031	3040895	3040984	3042164	3042256	2913	42202113	257167225398	177105016291017	1.15689e+19	146	99	3.38244e-06	0.000132114	0.1,0.075,0.06,0.022	0.091,0.065,0.069,0.215,0.09,0.145,0.11,0.109	-0.048	chr11:3041031-3042165(-)	chr11:3040984-3042165(-)
ENSG00000137474	MYO7A	chr11	+	77199534	77199818	77199648	77199818	77198494	77198621	2916	2107	821018	411100	491251525010	198	99	1	1	0.111,0.2,0.0,0.163	0.0,0.0,0.0,0.286,0.032,0.18,NA,0.0	0.047	chr11:77198621-77199535(+)	chr11:77198621-77199649(+)
ENSG00000137474	MYO7A	chr11	+	77201447	77201638	77201450	77201638	77199648	77199818	2917	69917	1127	1814143334	410900	102	99	0.0203199	0.153528	0.853,0.897,0.814,0.702	1.0,1.0,0.195,0.795,1.0,0.781,1.0,1.0	-0.03	chr11:77199818-77201448(+)	chr11:77199818-77201451(+)
ENSG00000137474	MYO7A	chr11	+	77205461	77205617	77205546	77205617	77204075	77204229	2918	16101352	1000	176162311100139	4000102	184	99	0.535747	1	0.896,1.0,1.0,1.0	1.0,0.447,1.0,1.0,1.0,0.982,1.0,0.708	0.082	chr11:77204229-77205462(+)	chr11:77204229-77205547(+)
ENSG00000137474	MYO7A	chr11	+	77206995	77207402	77207288	77207402	77206096	77206202	2919	2172	139621	32381800	41512762122	198	99	0.943834	1	0.071,0.053,0.368,0.045	0.273,0.5,0.231,0.25,0.067,0.061,0.0,0.0	-0.038	chr11:77206202-77206996(+)	chr11:77206202-77207289(+)
ENSG00000137216	TMEM63B	chr6	+	44134419	44134743	44134560	44134743	44127638	44127678	2920	12153340	341974131	149319402789	288416433752517	198	99	0.252328	0.893851	0.15,0.283,0.182,0.132	0.2,0.356,0.373,0.317,0.026,0.063,0.444,0.209	-0.062	chr6:44127678-44134420(+)	chr6:44127678-44134561(+)
ENSG00000217930	PAM16	chr16	-	4341367	4341583	4341367	4341504	4343206	4343291	2923	37321523	40226883368	354123251820010	2.99289e+23	178	99	0.310229	1	0.049,0.062,0.091,0.034	0.061,0.073,0.053,0.044,0.041,0.033,0.0,0.024	0.018	chr16:4341583-4343207(-)	chr16:4341504-4343207(-)
ENSG00000217930	PAM16	chr16	-	4341367	4341672	4341367	4341504	4343206	4343291	2924	68511826	40226883368	609543614244820	2.99289e+23	198	99	0.0759866	0.391363	0.078,0.087,0.098,0.034	0.091,0.141,0.086,0.092,0.082,0.063,0.035,0.043	-0.005	chr16:4341672-4343207(-)	chr16:4341504-4343207(-)
ENSG00000217930	PAM16	chr16	-	4341367	4341672	4341367	4341583	4343206	4343291	2925	56381420	12121012	468833553934920	11137106306	188	99	0.00585234	0.0581525	0.711,0.625,0.424,0.467	0.688,0.781,0.713,0.743,0.774,0.856,1.0,0.637	-0.217	chr16:4341672-4343207(-)	chr16:4341583-4343207(-)
ENSG00000049540	ELN	chr7	+	74043102	74043168	74043117	74043168	74042983	74043034	2926	204	1017107	0	10001310	114	99	1	1	0.0,0.093,0.0,0.332	NA,0.0,NA,NA,NA,0.0,0.0,NA	0.106	chr7:74043034-74043103(+)	chr7:74043034-74043118(+)
ENSG00000049540	ELN	chr7	+	74059867	74060047	74059885	74060047	74057639	74057696	2927	1000	3776	0	2000040	117	99	1	1	0.22,0.0,0.0,0.0	NA,0.0,NA,NA,NA,NA,0.0,NA	0.055	chr7:74057696-74059868(+)	chr7:74057696-74059886(+)
ENSG00000164466	SFXN1	chr5	+	175509031	175509202	175509060	175509202	175492094	175492267	2928	280250227384	9191815	2.28162e+23	13362334158144	128	99	0.00311093	0.035651	0.96,0.911,0.907,0.952	0.931,0.777,0.853,0.869,0.917,0.942,0.915,0.968	0.036	chr5:175492267-175509032(+)	chr5:175492267-175509061(+)
ENSG00000011198	ABHD5	chr3	+	43717670	43717857	43717765	43717857	43714946	43715058	2934	11479505731498	32693750	1.044e+27	563652352304329	194	99	0.0141627	0.115096	0.948,0.875,0.888,0.939	0.905,0.934,0.945,0.953,0.931,1.0,0.876,0.949	-0.024	chr3:43715058-43717671(+)	chr3:43715058-43717766(+)
ENSG00000164576	SAP30L	chr5	+	154453401	154453500	154453416	154453500	154446544	154446805	2936	39612021	3	2654278513183626	31016143	114	99	0.00635154	0.0617538	1.0,1.0,1.0,0.859	0.883,0.979,1.0,0.987,0.653,0.94,0.887,0.883	0.063	chr5:154446805-154453402(+)	chr5:154446805-154453417(+)
ENSG00000187741	FANCA	chr16	-	89810928	89811071	89810928	89811057	89814519	89814613	2944	1538253213	200	1.53818e+18	2020183	113	99	0.199037	0.760232	1.0,0.973,1.0,1.0	1.0,0.973,1.0,0.984,1.0,0.989,0.651,0.948	0.05	chr16:89811071-89814520(-)	chr16:89811057-89814520(-)
ENSG00000173889	PHC3	chr3	-	170172556	170172712	170172556	170172700	170178772	170178938	2946	283456189243	25291614	3.37374e+23	252717261614211	111	99	0.377876	1	0.91,0.933,0.913,0.939	0.923,0.925,0.937,0.93,0.886,0.918,0.98,0.969	-0.01	chr3:170172712-170178773(-)	chr3:170172700-170178773(-)
ENSG00000151090	THRB	chr3	-	24143500	24144896	24143500	24143706	24146674	24146822	2949	102	94351	400	112101061453	198	99	1	1	0.0,0.111,0.0,0.019	0.0,0.0,0.0,0.0,0.0,0.125,0.0,0.0	0.017	chr3:24144896-24146675(-)	chr3:24143706-24146675(-)
ENSG00000198677	TTC37	chr5	-	95506933	95507011	95506933	95506992	95509593	95509687	2952	17014623215	51743	1.14204e+18	1781025113180	118	99	0.000765277	0.0120313	0.966,0.878,0.828,0.984	0.849,0.677,0.787,0.701,0.993,0.92,0.506,1.0	0.11	chr5:95507011-95509594(-)	chr5:95506992-95509594(-)
ENSG00000166261	ZNF202	chr11	-	123740116	123740192	123740116	123740189	123740416	123740536	2954	21116	302	815201060	0	102	99	1	1	1.0,0.781,1.0,0.744	1.0,1.0,1.0,1.0,NA,1.0,1.0,NA	-0.119	chr11:123740192-123740417(-)	chr11:123740189-123740417(-)
ENSG00000166261	ZNF202	chr11	-	123740116	123740232	123740116	123740189	123740416	123740536	2955	27411642	302	372612526483036	0	142	99	0.528783	1	1.0,0.905,1.0,0.936	1.0,1.0,1.0,1.0,1.0,1.0,1.0,1.0	-0.04	chr11:123740232-123740417(-)	chr11:123740189-123740417(-)
ENSG00000166261	ZNF202	chr11	-	123740116	123740232	123740116	123740192	123740416	123740536	2956	27391640	2914	372612526473036	81520960	139	99	0.784197	1	0.906,0.755,0.919,0.877	0.767,0.949,0.631,0.949,1.0,0.788,0.781,1.0	0.006	chr11:123740232-123740417(-)	chr11:123740192-123740417(-)
ENSG00000169247	SH3TC2	chr5	-	149047861	149048019	149047861	149047989	149052141	149052240	2960	2200	1713017	50010500	7129101686	129	99	1	1	0.083,0.106,NA,0.0	0.354,0.0,0.0,0.079,0.0,0.193,0.0,0.0	-0.015	chr5:149048019-149052142(-)	chr5:149047989-149052142(-)
ENSG00000159640	ACE	chr17	+	63488569	63488791	63488647	63488791	63486985	63487073	2962	200	32617	10000	420620	177	99	1	1	0.0,0.041,0.0,0.0	NA,NA,0.0,0.219,NA,0.0,0.0,NA	-0.044	chr17:63487073-63488570(+)	chr17:63487073-63488648(+)
ENSG00000159199	ATP5MC1	chr17	+	48895155	48895334	48895182	48895334	48894371	48894449	2964	138811743802076	1830731	1.49255e+29	2031214533111	126	99	0.000515077	0.00882275	0.984,0.969,0.977,0.981	0.983,0.993,0.982,0.986,0.994,0.982,0.999,0.988	-0.011	chr17:48894449-48895156(+)	chr17:48894449-48895183(+)
ENSG00000157911	PEX10	chr1	-	2406719	2406955	2406719	2406895	2408451	2408858	2966	3535	69482463	20622212	6.33275e+16	159	99	0.016772	0.131474	0.026,0.061,0.072,0.047	0.019,0.0,0.048,0.018,0.046,0.01,0.015,0.036	0.027	chr1:2406955-2408452(-)	chr1:2406895-2408452(-)
ENSG00000105875	WDR91	chr7	-	135204267	135204465	135204267	135204433	135205927	135206058	2967	28263959	66212592	4882348098921	704725734624825	131	99	0.900483	1	0.243,0.483,0.541,0.326	0.341,0.569,0.507,0.453,0.129,0.201,0.46,0.388	0.017	chr7:135204465-135205928(-)	chr7:135204433-135205928(-)
ENSG00000250802	ZBED3-AS1	chr5	+	77100235	77100391	77100325	77100391	77098654	77098747	2971	35012	0	40102700	4800	189	99	1	1	1.0,1.0,NA,1.0	1.0,NA,1.0,NA,0.208,0.314,NA,NA	0.369	chr5:77098747-77100236(+)	chr5:77098747-77100326(+)
[truncated: 5,071 more rows]

## Sheet: A5SS
GeneID	geneSymbol	chr	strand	longExonStart_0base	longExonEnd	shortES	shortEE	flankingES	flankingEE	ID.1	IJC_SAMPLE_1	SJC_SAMPLE_1	IJC_SAMPLE_2	SJC_SAMPLE_2	IncFormLen	SkipFormLen	PValue	FDR	IncLevel1	IncLevel2	IncLevelDifference	chr.start.stop.long	chr.start.stop.short
[truncated: 4,054 more rows]

[truncated: 3 more sheets: MXE, RI, SE]
