# Supplementary material for: U2af1S34F and U2af1Q157R myeloid neoplasm-associated hotspot mutations induce distinct hematopoietic phenotypes in mice
Source: Leukemia. 2026 May 6;40(7):1467–81. doi: 10.1038/s41375-026-02974-7 (PMC13276503; doi:10.1038/s41375-026-02974-7)
Supplement: Supplementary file 12 — Table S12 MDS_Pellagatti S34F alternative splicing [file 41375_2026_2974_MOESM12_ESM.xlsx]

## Sheet: A3SS
GeneID	geneSymbol	chr	strand	longExonStart_0base	longExonEnd	shortES	shortEE	flankingES	flankingEE	ID.1	IJC_SAMPLE_1	SJC_SAMPLE_1	IJC_SAMPLE_2	SJC_SAMPLE_2	IncFormLen	SkipFormLen	PValue	FDR	IncLevel1	IncLevel2	IncLevelDifference	chr.start.stop.long	chr.start.stop.short
ENSG00000160298	C21orf58	chr21	-	46314715	46315049	46314715	46314880	46315473	46315547	2	81	30	3.20121e+67	1.71695e+51	198	99	1	1	0.571,1.0	0.941,0.0,0.273,0.419,0.792,0.106,0.333,0.571,0.632,0.66,0.739,0.0,0.368,0.575,0.314,0.0,0.636,0.455,0.4,0.741,0.385,0.0,0.25,0.662,0.419,0.5,0.509,0.905,0.721,0.739,NA,0.355,0.733,1.0,1.0,0.55,0.375,0.391,0.632,0.667	0.279	chr21:46315049-46315474(-)	chr21:46314880-46315474(-)
ENSG00000160298	C21orf58	chr21	-	46317207	46317348	46317207	46317268	46318011	46318220	3	40	40	7.1301e+58	5.07394e+50	179	99	1	1	0.356,NA	0.436,1.0,0.0,0.648,0.0,0.044,NA,0.635,0.432,0.255,0.322,0.0,0.313,0.34,0.0,0.0,0.0,0.525,0.441,0.689,0.525,0.121,1.0,0.0,0.156,0.269,0.734,0.326,0.539,0.356,NA,1.0,0.816,NA,0.0,0.283,0.269,0.0,0.403,0.217	0.002	chr21:46317348-46318012(-)	chr21:46317268-46318012(-)
ENSG00000160255	ITGB2	chr21	-	44910283	44910415	44910283	44910372	44910599	44910785	10	74	311	2.60411e+49	8.68462e+45	142	99	0.553537	1	0.619,0.202	1.0,1.0,0.0,0.317,0.489,0.148,0.561,0.095,0.748,1.0,0.567,0.482,0.303,0.527,1.0,0.494,0.332,0.343,0.443,0.386,0.276,0.148,1.0,0.677,0.511,0.411,0.471,0.374,0.677,0.303,1.0,0.654,1.0,0.582,1.0,0.207,0.346,0.489,0.258,0.411	-0.115	chr21:44910415-44910600(-)	chr21:44910372-44910600(-)
ENSG00000160255	ITGB2	chr21	-	44910283	44910415	44910283	44910372	44910724	44910785	11	74	26964	2.61424e+53	1.02138e+118	142	99	0.341704	1	0.018,0.042	0.013,0.03,0.008,0.018,0.027,0.002,0.014,0.012,0.043,0.025,0.019,0.042,0.012,0.097,0.006,0.012,0.009,0.006,0.053,0.022,0.02,0.014,0.005,0.024,0.008,0.059,0.058,0.009,0.009,0.008,0.04,0.056,0.01,0.045,0.014,0.017,0.055,0.035,0.028,0.015	0.005	chr21:44910415-44910725(-)	chr21:44910372-44910725(-)
ENSG00000141959	PFKL	chr21	+	44325731	44326060	44325960	44326060	44325152	44325264	13	210	1686	2.03361e+69	1.52991e+118	198	99	0.102479	0.679332	0.059,0.0	0.062,0.015,0.122,0.028,0.004,0.034,0.069,0.031,0.027,0.022,0.023,0.083,0.03,0.066,0.027,0.021,0.018,0.039,0.034,0.024,0.027,0.03,0.025,0.018,0.039,0.062,0.036,0.025,0.013,0.008,0.086,0.029,0.037,0.018,0.114,0.003,0.053,0.024,0.107,0.023	-0.009	chr21:44325264-44325732(+)	chr21:44325264-44325961(+)
ENSG00000160209	PDXK	chr21	+	43743668	43743807	43743723	43743807	43741666	43741771	18	10	89	2.1001e+32	3.50664e+51	154	99	1	1	0.074,0.0	0.0,0.0,NA,0.0,0.0,0.0,0.0,0.026,0.176,0.0,0.0,0.034,0.0,NA,0.0,0.0,0.0,0.0,0.07,0.0,0.047,0.0,0.012,0.0,0.0,NA,0.0,0.243,NA,0.0,0.0,0.391,0.0,0.0,0.0,0.0,0.0,0.0,0.0,0.006	0.009	chr21:43741771-43743669(+)	chr21:43741771-43743724(+)
ENSG00000160209	PDXK	chr21	+	43755476	43755764	43755697	43755764	43753582	43753719	19	0	5466	3e+39	3.4905e+81	198	99	1	1	0.0,0.0	0.0,0.016,0.0,0.0,0.0,0.0,0.0,0.0,0.0,0.0,0.01,0.014,0.0,0.0,0.011,0.0,0.0,0.023,0.031,0.0,0.009,0.009,0.0,0.017,0.0,0.0,0.008,0.158,0.012,0.013,0.01,0.0,0.151,0.0,0.0,0.023,0.0,0.0,0.0,0.016	-0.013	chr21:43753719-43755477(+)	chr21:43753719-43755698(+)
ENSG00000160185	UBASH3A	chr21	+	42443153	42443418	42443311	42443418	42442451	42442596	22	0	30	3.507e+42	3.19381e+61	198	99	1	1	0.0,NA	0.0,0.0,0.038,0.185,0.0,0.179,NA,0.0,0.0,NA,NA,0.0,0.0,0.385,0.0,1.0,0.012,0.667,0.0,0.129,0.0,NA,1.0,0.022,0.733,0.013,0.147,0.214,0.01,NA,0.379,0.0,NA,0.0,NA,0.026,0.045,0.0,NA,0.0	-0.162	chr21:42442596-42443154(+)	chr21:42442596-42443312(+)
ENSG00000173276	ZBTB21	chr21	-	42002349	42002563	42002349	42002503	42002896	42002961	23	142	0	1.11482e+70	3.001e+16	159	99	1	1	1.0,1.0	1.0,1.0,1.0,1.0,1.0,NA,1.0,1.0,1.0,1.0,1.0,1.0,1.0,1.0,1.0,1.0,1.0,1.0,1.0,1.0,1.0,1.0,1.0,0.744,1.0,NA,0.0,1.0,1.0,1.0,1.0,1.0,1.0,1.0,1.0,1.0,1.0,1.0,1.0,1.0	0.033	chr21:42002563-42002897(-)	chr21:42002503-42002897(-)
ENSG00000157601	MX1	chr21	+	41432030	41432175	41432049	41432175	41430532	41430608	26	69	7295	1.15082e+58	7.01825e+92	118	99	0.271125	1	0.065,0.074	0.116,0.023,0.0,0.12,0.163,0.017,0.061,0.094,0.051,0.107,0.149,0.122,0.055,0.009,0.074,0.064,0.132,0.114,0.054,0.127,0.084,0.161,0.093,0.085,0.037,0.131,0.029,0.026,0.089,0.149,0.055,0.118,0.052,0.335,0.091,0.101,0.091,0.073,0.289,0.161	-0.028	chr21:41430608-41432031(+)	chr21:41430608-41432050(+)
ENSG00000157578	LCA5L	chr21	-	39429130	39429394	39429130	39429211	39435419	39435542	27	0	3	1.0204e+39	5.01e+38	198	99	1	1	NA,0.0	1.0,0.0,1.0,0.0,1.0,NA,1.0,0.455,NA,1.0,0.556,1.0,0.5,NA,0.0,1.0,1.0,1.0,0.429,1.0,1.0,1.0,NA,1.0,1.0,1.0,1.0,NA,1.0,1.0,NA,1.0,NA,1.0,NA,1.0,1.0,NA,1.0,NA	-0.831	chr21:39429394-39435420(-)	chr21:39429211-39435420(-)
ENSG00000157578	LCA5L	chr21	-	39435419	39435573	39435419	39435542	39444134	39444201	29	8	0	3.03e+38	5e+32	130	99	1	1	NA,1.0	NA,1.0,NA,1.0,NA,NA,NA,0.0,NA,1.0,NA,NA,NA,NA,NA,1.0,NA,NA,NA,0.432,NA,1.0,NA,0.0,NA,NA,NA,NA,NA,NA,NA,0.0,NA,NA,NA,1.0,NA,1.0,NA,NA	0.324	chr21:39435573-39444135(-)	chr21:39435542-39444135(-)
ENSG00000205581	HMGN1	chr21	-	39345829	39347292	39345829	39345958	39347378	39347483	31	10174	0	3.24392e+84	1.04244e+39	198	99	0.000920603	0.0195188	1.0,1.0	1.0,0.956,1.0,0.933,0.917,0.429,0.916,1.0,0.882,0.984,0.972,1.0,1.0,1.0,0.833,0.921,1.0,0.968,0.949,1.0,0.832,1.0,0.942,0.921,1.0,0.921,0.846,0.975,0.976,1.0,0.92,0.845,1.0,0.942,0.787,0.92,1.0,0.743,0.982,0.97	0.07	chr21:39347292-39347379(-)	chr21:39345958-39347379(-)
ENSG00000205581	HMGN1	chr21	-	39347378	39347483	39347378	39347478	39348291	39348339	32	1120	100	6.11571e+58	4.02935e+40	104	99	1	1	0.512,1.0	0.588,1.0,0.877,0.425,0.805,0.811,0.106,NA,0.543,0.769,0.543,NA,1.0,0.895,0.87,1.0,1.0,1.0,1.0,0.724,0.956,0.704,0.769,0.831,0.717,0.417,0.769,0.625,0.567,0.792,0.84,0.844,0.826,1.0,0.106,1.0,1.0,0.656,1.0,0.364	0	chr21:39347483-39348292(-)	chr21:39347478-39348292(-)
ENSG00000185658	BRWD1	chr21	-	39264459	39264685	39264459	39264564	39264890	39265019	35	7647	0	4.54447e+84	4e+25	198	99	1	1	1.0,1.0	1.0,1.0,1.0,1.0,1.0,1.0,1.0,1.0,1.0,1.0,1.0,1.0,1.0,1.0,0.897,1.0,1.0,1.0,1.0,1.0,1.0,1.0,1.0,1.0,1.0,1.0,1.0,1.0,1.0,1.0,1.0,1.0,1.0,1.0,1.0,1.0,1.0,1.0,1.0,1.0	0.003	chr21:39264685-39264891(-)	chr21:39264564-39264891(-)
ENSG00000157540	DYRK1A	chr21	+	37478180	37478300	37478207	37478300	37472683	37472880	36	20	55	3.01031e+39	8.1321e+54	126	99	0.151779	0.901555	0.239,0.0	0.228,0.0,0.282,0.0,0.191,0.136,0.116,0.101,0.219,0.282,0.164,0.0,0.0,0.0,0.032,0.239,0.0,0.32,0.239,0.702,0.863,0.073,0.08,0.042,0.759,0.164,0.0,0.0,0.282,0.101,0.359,0.176,0.0,0.44,0.0,0.239,1.0,0.0,0.038,0.0	-0.077	chr21:37472880-37478181(+)	chr21:37472880-37478208(+)
ENSG00000157540	DYRK1A	chr21	+	37496090	37496258	37496117	37496258	37493016	37493163	37	10	41	1.0011e+31	9.03472e+42	126	99	1	1	0.164,0.0	0.0,NA,0.0,0.0,0.0,0.0,0.0,0.0,0.08,0.0,0.0,0.136,0.164,0.0,0.0,0.0,0.0,0.0,0.0,0.0,0.0,0.0,0.0,0.0,0.0,NA,0.164,0.0,0.0,0.0,0.44,0.0,NA,0.0,NA,0.0,0.0,0.0,0.0,0.0	0.055	chr21:37493163-37496091(+)	chr21:37493163-37496118(+)
ENSG00000157538	VPS26C	chr21	-	37232376	37232645	37232376	37232451	37233361	37233442	38	53	4393	1.01105e+38	6.81444e+104	198	99	0.104951	0.6914	0.055,0.016	0.0,0.003,0.0,0.005,0.003,0.0,0.024,0.0,0.024,0.004,0.011,0.0,0.007,0.03,0.004,0.0,0.0,0.011,0.0,0.012,0.005,0.0,0.005,0.0,0.003,0.0,0.004,0.0,0.015,0.024,0.036,0.013,0.019,0.013,0.0,0.0,0.0,0.0,0.007,0.004	0.028	chr21:37232645-37233362(-)	chr21:37232451-37233362(-)
ENSG00000185917	SETD4	chr21	-	36058815	36058973	36058815	36058924	36060281	36060313	40	29	10	6.61373e+47	1.0003e+31	148	99	0.567053	1	0.572,1.0	1.0,1.0,1.0,1.0,1.0,1.0,1.0,1.0,0.843,1.0,1.0,1.0,0.77,1.0,1.0,0.182,1.0,1.0,0.77,1.0,0.286,1.0,1.0,1.0,1.0,0.641,1.0,1.0,0.824,0.813,1.0,0.0,1.0,0.909,1.0,1.0,0.728,1.0,0.308,1.0	-0.091	chr21:36058973-36060282(-)	chr21:36058924-36060282(-)
ENSG00000185917	SETD4	chr21	-	36058815	36058973	36058815	36058924	36060346	36060526	41	326	4373	1.13516e+65	2.42642e+82	148	99	0.783996	1	0.045,0.192	0.235,0.474,0.016,0.054,0.193,0.053,0.115,0.278,0.169,0.097,0.103,0.11,0.261,0.194,0.107,0.018,0.064,0.12,0.356,0.401,0.157,0.074,0.182,0.026,0.177,0.177,0.262,0.206,0.118,0.256,0.147,0.012,0.238,0.278,0.128,0.072,0.054,0.011,0.019,0.068	-0.034	chr21:36058973-36060347(-)	chr21:36058924-36060347(-)
ENSG00000241837	ATP5PO	chr21	-	33903455	33903656	33903455	33903639	33903934	33904021	43	3748	19372559	4.04736e+81	1.5273e+159	116	99	0.0801054	0.565896	0.016,0.016	0.022,0.013,0.014,0.022,0.014,0.02,0.021,0.02,0.017,0.018,0.018,0.023,0.022,0.023,0.02,0.021,0.019,0.017,0.018,0.018,0.019,0.017,0.021,0.021,0.022,0.016,0.02,0.015,0.025,0.02,0.017,0.02,0.022,0.021,0.024,0.019,0.028,0.022,0.022,0.029	-0.004	chr21:33903656-33903935(-)	chr21:33903639-33903935(-)
ENSG00000205726	ITSN1	chr21	+	33750142	33750322	33750253	33750322	33735043	33735204	44	10512	60	7.88433e+80	1.067e+35	198	99	0.0157892	0.169721	0.897,1.0	1.0,1.0,1.0,1.0,0.978,1.0,0.538,0.725,1.0,1.0,1.0,1.0,0.85,1.0,1.0,0.904,1.0,0.937,1.0,1.0,0.812,1.0,0.667,0.991,0.918,1.0,1.0,1.0,0.924,1.0,1.0,1.0,0.913,1.0,1.0,0.83,1.0,0.854,1.0,0.714	0.01	chr21:33735204-33750143(+)	chr21:33735204-33750254(+)
ENSG00000205726	ITSN1	chr21	+	33772038	33772323	33772060	33772323	33767712	33767828	46	0	5519	8.0003e+39	2.97382e+68	121	99	1	1	0.0,0.0	0.184,0.0,0.0,0.0,0.044,0.0,0.0,0.0,0.0,0.0,0.0,0.0,0.0,0.098,0.0,0.01,0.26,0.114,0.0,0.12,0.0,0.0,0.093,0.01,0.0,0.055,0.041,NA,0.013,0.0,0.049,0.235,0.0,0.0,0.0,0.066,NA,0.133,0.0,0.0	-0.04	chr21:33767828-33772039(+)	chr21:33767828-33772061(+)
ENSG00000159147	DONSON	chr21	-	33584589	33584768	33584589	33584726	33585977	33586181	49	322	0	9.41819e+55	1e+36	141	99	1	1	1.0,1.0	1.0,1.0,1.0,0.413,1.0,1.0,NA,1.0,1.0,1.0,1.0,1.0,1.0,1.0,1.0,1.0,1.0,0.894,1.0,1.0,1.0,1.0,1.0,1.0,1.0,1.0,1.0,1.0,1.0,1.0,1.0,1.0,1.0,1.0,1.0,1.0,1.0,1.0,1.0,1.0	0.018	chr21:33584768-33585978(-)	chr21:33584726-33585978(-)
ENSG00000159147	DONSON	chr21	-	33585977	33586181	33585977	33586060	33587521	33587602	50	617	0	7.46313e+57	1e+20	198	99	1	1	1.0,1.0	1.0,1.0,1.0,1.0,1.0,1.0,1.0,1.0,1.0,1.0,1.0,1.0,1.0,1.0,1.0,1.0,1.0,1.0,1.0,0.882,1.0,1.0,1.0,1.0,1.0,1.0,1.0,1.0,1.0,1.0,1.0,1.0,1.0,1.0,1.0,1.0,1.0,1.0,1.0,1.0	0.003	chr21:33586181-33587522(-)	chr21:33586060-33587522(-)
ENSG00000159140	SON	chr21	+	33576364	33577481	33576417	33577481	33575777	33575893	51	43103	5284	4.35819e+81	4.69323e+86	152	99	0.0012613	0.0242098	0.35,0.444	0.378,0.289,0.338,0.313,0.211,0.352,0.294,0.371,0.244,0.158,0.229,0.434,0.221,0.384,0.214,0.358,0.312,0.203,0.292,0.426,0.318,0.224,0.194,0.291,0.213,0.309,0.234,0.23,0.304,0.214,0.207,0.439,0.31,0.307,0.195,0.241,0.417,0.21,0.184,0.433	0.11	chr21:33575893-33576365(+)	chr21:33575893-33576418(+)
ENSG00000159082	SYNJ1	chr21	-	32678644	32678810	32678644	32678801	32681495	32681648	55	413	0	3.1011e+49	1.0011e+16	108	99	1	1	1.0,1.0	1.0,1.0,NA,1.0,1.0,1.0,1.0,1.0,1.0,1.0,1.0,1.0,1.0,1.0,1.0,1.0,1.0,1.0,1.0,1.0,NA,1.0,1.0,0.936,1.0,1.0,0.923,0.0,1.0,1.0,0.681,1.0,1.0,1.0,NA,1.0,1.0,1.0,0.865,1.0	0.043	chr21:32678810-32681496(-)	chr21:32678801-32681496(-)
ENSG00000156304	SCAF4	chr21	-	31685048	31685240	31685048	31685174	31685397	31685484	57	2522	2013	4.92129e+79	7.2611e+65	165	99	0.0185899	0.194135	0.429,0.504	0.808,0.326,0.635,0.741,0.712,0.387,0.783,0.808,0.785,0.762,0.387,0.816,0.907,0.612,0.643,0.571,0.833,0.684,0.651,0.442,0.469,0.849,0.612,0.474,0.485,0.538,0.342,0.559,0.343,0.545,0.581,0.643,0.524,0.539,1.0,0.451,0.398,0.86,0.55,0.545	-0.149	chr21:31685240-31685398(-)	chr21:31685174-31685398(-)
ENSG00000215559	ANKRD20A11P	chr21	-	13945038	13945143	13945038	13945109	13951066	13951139	63	10	152	1e+35	6.00266e+49	133	99	1	1	0.047,0.0	NA,0.0,NA,NA,0.028,0.0,NA,NA,NA,0.0,NA,0.13,NA,NA,0.0,0.0,0.0,0.0,NA,0.0,0.0,0.0,0.0,0.0,NA,NA,0.0,NA,0.064,NA,0.0,0.042,0.092,0.271,0.271,0.012,0.058,0.0,0.0,0.528	-0.034	chr21:13945143-13951067(-)	chr21:13945109-13951067(-)
ENSG00000177989	ODF3B	chr22	-	50531190	50531341	50531190	50531295	50531569	50531773	68	160	10	1.06121e+45	2.1e+38	145	99	1	1	0.916,NA	1.0,NA,1.0,0.254,0.577,1.0,1.0,NA,1.0,0.754,1.0,0.0,1.0,NA,0.406,1.0,NA,0.577,0.427,0.0,1.0,NA,1.0,1.0,0.672,NA,1.0,0.102,0.679,1.0,0.845,1.0,1.0,NA,NA,1.0,1.0,0.443,1.0,0.477	0.159	chr22:50531341-50531570(-)	chr22:50531295-50531570(-)
ENSG00000025708	TYMP	chr22	-	50526000	50526156	50526000	50526141	50526245	50526476	69	0	40	2000000000	1.2e+39	114	99	1	1	0.0,NA	0.0,0.0,NA,NA,NA,NA,NA,0.0,NA,NA,NA,0.0,0.0,NA,NA,NA,NA,NA,NA,0.0,0.0,NA,0.0,0.0,NA,NA,NA,NA,0.0,NA,1.0,0.0,NA,NA,NA,NA,NA,0.0,NA,NA	-0.077	chr22:50526156-50526246(-)	chr22:50526141-50526246(-)
ENSG00000100429	HDAC10	chr22	-	50248224	50248472	50248224	50248292	50248661	50248751	72	11	0	3.71266e+36	10000000	198	99	1	1	1.0,1.0	NA,NA,NA,NA,NA,1.0,1.0,1.0,1.0,1.0,1.0,1.0,1.0,1.0,1.0,1.0,1.0,1.0,1.0,1.0,1.0,NA,NA,1.0,1.0,1.0,1.0,1.0,NA,1.0,NA,NA,0.75,1.0,NA,1.0,1.0,1.0,NA,1.0	0.009	chr22:50248472-50248662(-)	chr22:50248292-50248662(-)
ENSG00000100429	HDAC10	chr22	-	50249634	50249719	50249634	50249703	50249859	50249964	76	0	10	1e+36	1.00032e+40	115	99	1	1	0.0,NA	0.0,NA,NA,1.0,0.0,0.0,0.0,0.0,0.0,NA,NA,0.0,0.0,0.0,0.079,0.0,0.0,0.0,NA,0.301,NA,0.301,0.0,0.0,0.0,0.0,0.0,0.0,0.177,0.0,0.0,0.0,0.0,0.0,0.0,0.0,0.0,0.0,NA,0.0	-0.056	chr22:50249719-50249860(-)	chr22:50249703-50249860(-)
ENSG00000100416	TRMU	chr22	+	46350290	46350463	46350345	46350463	46346421	46346544	79	140	120	2.82005e+74	1.74181e+60	154	99	1	1	0.429,NA	0.514,0.763,0.0,0.797,0.737,0.72,0.491,0.547,0.72,0.222,0.81,0.649,0.761,0.536,0.311,0.745,0.786,0.312,0.698,0.671,0.823,0.576,0.909,0.435,0.739,0.904,0.509,0.582,0.355,0.491,0.933,0.403,0.562,0.504,1.0,0.643,0.646,0.612,0.121,0.579	-0.174	chr22:46346544-46350291(+)	chr22:46346544-46350346(+)
ENSG00000100416	TRMU	chr22	+	46350290	46350463	46350349	46350463	46346421	46346544	80	140	80	3.12005e+74	3.0035e+44	158	99	1	1	0.523,NA	0.866,1.0,NA,0.914,0.857,1.0,0.701,0.681,0.953,0.585,0.817,0.935,0.888,0.704,0.785,0.929,0.732,1.0,1.0,0.737,0.701,0.893,0.77,0.814,0.535,0.853,0.734,0.891,1.0,0.803,1.0,0.663,1.0,1.0,1.0,0.61,1.0,0.862,0.523,0.465	-0.303	chr22:46346544-46350291(+)	chr22:46346544-46350350(+)
ENSG00000100416	TRMU	chr22	+	46350345	46350463	46350349	46350463	46346421	46346544	81	120	80	2.0411e+67	3.0035e+44	103	99	1	1	0.59,NA	0.865,1.0,1.0,0.762,0.679,1.0,0.706,0.658,0.906,0.82,0.59,0.885,0.751,0.679,0.887,0.828,0.49,1.0,1.0,0.584,0.375,0.865,0.325,0.852,0.286,0.419,0.729,0.852,1.0,0.812,1.0,0.743,1.0,1.0,NA,0.49,1.0,0.818,0.812,0.425	-0.176	chr22:46346544-46350346(+)	chr22:46346544-46350350(+)
ENSG00000189306	RRP7A	chr22	-	42516010	42516296	42516010	42516136	42518004	42518147	90	11	108101	6.05537e+51	1.37992e+113	198	99	0.00579631	0.0769983	0.005,0.005	0.021,0.0,0.016,0.015,0.008,0.011,0.013,0.031,0.015,0.0,0.04,0.022,0.013,0.011,0.029,0.014,0.016,0.012,0.019,0.018,0.008,0.08,0.007,0.067,0.028,0.094,0.025,0.017,0.036,0.008,0.016,0.017,0.02,0.031,0.002,0.007,0.041,0.043,0.011,0.008	-0.017	chr22:42516296-42518005(-)	chr22:42516136-42518005(-)
ENSG00000183066	WBP2NL	chr22	+	42019661	42019803	42019755	42019803	42019310	42019419	92	130	0	1e+44	100000000000000	193	99	1	1	1.0,NA	1.0,NA,NA,NA,NA,NA,1.0,1.0,1.0,1.0,NA,1.0,1.0,1.0,NA,1.0,NA,NA,NA,NA,1.0,1.0,NA,1.0,NA,0.922,1.0,NA,1.0,NA,NA,NA,NA,1.0,1.0,1.0,1.0,1.0,1.0,NA	0.004	chr22:42019419-42019662(+)	chr22:42019419-42019756(+)
ENSG00000100162	CENPM	chr22	-	41945224	41945389	41945224	41945304	41945912	41946005	93	948	183777	1.53534e+74	4.40433e+121	184	99	0.0451509	0.373239	0.026,0.032	0.018,0.042,0.031,0.012,0.012,0.024,0.022,0.064,0.024,0.018,0.025,0.017,0.014,0.009,0.021,0.017,0.036,0.04,0.014,0.028,0.016,0.032,0.045,0.014,0.019,0.03,0.021,0.013,0.039,0.02,0.02,0.019,0.026,0.013,0.019,0.022,0.01,0.019,0.003,0.012	0.006	chr22:41945389-41945913(-)	chr22:41945304-41945913(-)
ENSG00000100395	L3MBTL2	chr22	+	41213850	41214026	41213892	41214026	41209695	41209933	96	22	3483	8.21579e+43	8.17075e+95	141	99	0.335039	1	0.04,0.017	0.065,0.02,0.009,0.038,0.035,0.093,0.038,0.0,0.024,0.034,0.012,0.012,0.016,0.037,0.012,0.031,0.038,0.017,0.049,0.045,0.033,0.027,0.075,0.012,0.005,0.034,0.048,0.0,0.017,0.045,0.038,0.014,0.02,0.036,0.048,0.017,0.057,0.035,0.019,0.048	-0.003	chr22:41209933-41213851(+)	chr22:41209933-41213893(+)
ENSG00000239900	ADSL	chr22	+	40361087	40361342	40361272	40361342	40360401	40360492	99	1336	546860	2.82845e+79	7.1595e+129	198	99	0.709546	1	0.012,0.021	0.019,0.015,0.019,0.027,0.015,0.013,0.023,0.016,0.017,0.011,0.013,0.014,0.012,0.024,0.01,0.011,0.014,0.023,0.016,0.019,0.014,0.012,0.028,0.012,0.013,0.02,0.017,0.023,0.02,0.042,0.012,0.021,0.015,0.023,0.016,0.006,0.01,0.042,0.018,0.008	-0.001	chr22:40360492-40361088(+)	chr22:40360492-40361273(+)
ENSG00000100335	MIEF1	chr22	+	39509337	39509571	39509421	39509571	39504202	39504534	100	30	0	1.00013e+40	3.00011e+41	183	99	1	1	1.0,NA	0.153,NA,NA,NA,0.39,1.0,NA,0.0,NA,NA,1.0,NA,0.351,1.0,0.448,0.0,0.083,NA,NA,0.063,0.351,NA,NA,0.0,0.619,0.153,1.0,NA,0.0,1.0,NA,0.0,NA,NA,NA,0.213,0.549,NA,1.0,NA	0.574	chr22:39504534-39509338(+)	chr22:39504534-39509422(+)
ENSG00000100335	MIEF1	chr22	+	39512231	39512494	39512317	39512494	39511848	39512026	101	3813	14	6.43512e+81	2.90163e+57	185	99	0.344168	1	0.953,0.635	0.945,0.675,1.0,0.578,0.677,0.939,1.0,0.889,0.718,0.459,0.834,0.646,0.721,0.517,0.84,0.743,0.806,0.843,1.0,0.8,0.876,0.965,0.374,0.87,0.744,0.817,0.736,0.548,0.765,0.897,0.763,0.77,0.845,1.0,0.585,0.882,0.806,0.767,0.737,0.897	0.012	chr22:39512026-39512232(+)	chr22:39512026-39512318(+)
ENSG00000100316	RPL3	chr22	-	39316705	39317021	39316705	39316841	39317460	39317629	103	8751122	5174438513	6.00924e+138	1.87773e+199	198	99	0.021508	0.216223	0.008,0.014	0.016,0.015,0.018,0.013,0.013,0.009,0.008,0.01,0.022,0.01,0.012,0.013,0.026,0.012,0.052,0.019,0.021,0.011,0.015,0.025,0.009,0.011,0.016,0.009,0.011,0.014,0.016,0.012,0.011,0.011,0.012,0.022,0.012,0.014,0.007,0.011,0.018,0.018,0.01,0.017	-0.004	chr22:39317021-39317461(-)	chr22:39316841-39317461(-)
ENSG00000100124	ANKRD54	chr22	-	37833683	37833755	37833683	37833750	37838499	37838593	110	1911	0	1.31109e+54	3.00005e+33	104	99	1	1	1.0,1.0	1.0,1.0,1.0,1.0,1.0,NA,1.0,0.76,1.0,1.0,1.0,1.0,0.276,1.0,1.0,1.0,1.0,0.87,1.0,1.0,0.913,1.0,1.0,1.0,1.0,0.905,0.709,1.0,1.0,1.0,1.0,1.0,1.0,1.0,1.0,NA,1.0,1.0,0.618,1.0	0.051	chr22:37833755-37838500(-)	chr22:37833750-37838500(-)
ENSG00000100124	ANKRD54	chr22	-	37838499	37838598	37838499	37838593	37840186	37840234	111	74	1	4.20214e+39	2.00025e+36	104	99	1	1	1.0,0.792	NA,NA,NA,0.656,1.0,NA,1.0,0.322,0.432,1.0,1.0,0.0,0.656,1.0,1.0,1.0,0.488,0.925,0.488,1.0,0.656,1.0,1.0,0.656,1.0,0.0,0.604,NA,0.588,1.0,NA,0.656,0.588,1.0,0.87,1.0,0.488,0.756,0.388,0.405	0.172	chr22:37838598-37840187(-)	chr22:37838593-37840187(-)
ENSG00000100116	GCAT	chr22	+	37813276	37813609	37813462	37813609	37812886	37812988	112	0	5330	3.25912e+46	1.32984e+114	198	99	0.0443133	0.368393	0.0,0.0	0.0,0.015,0.023,0.019,0.02,0.003,0.004,0.027,0.02,0.021,0.004,0.003,0.007,0.006,0.0,0.02,0.029,0.0,0.003,0.035,0.007,0.019,0.024,0.018,0.018,0.13,0.032,0.008,0.014,0.013,0.019,0.0,0.015,0.065,0.006,0.005,0.049,0.029,0.025,0.021	-0.019	chr22:37812988-37813277(+)	chr22:37812988-37813463(+)
ENSG00000100336	APOL4	chr22	-	36201699	36201841	36201699	36201796	36201992	36202055	117	11	0	1.38116e+45	3e+36	144	99	1	1	1.0,1.0	1.0,1.0,1.0,0.186,1.0,1.0,NA,NA,1.0,1.0,1.0,0.329,1.0,1.0,1.0,NA,1.0,NA,NA,1.0,1.0,1.0,1.0,1.0,1.0,1.0,1.0,NA,1.0,NA,NA,NA,1.0,1.0,NA,NA,1.0,NA,NA,NA	0.057	chr22:36201841-36201993(-)	chr22:36201796-36201993(-)
ENSG00000100336	APOL4	chr22	-	36201699	36201888	36201699	36201796	36201992	36202055	118	12	0	1.31312e+51	3e+36	191	99	1	1	1.0,1.0	1.0,1.0,1.0,0.147,1.0,1.0,NA,NA,1.0,1.0,1.0,0.47,1.0,1.0,1.0,NA,1.0,NA,NA,1.0,1.0,1.0,1.0,1.0,1.0,1.0,1.0,NA,1.0,NA,NA,1.0,1.0,1.0,NA,NA,1.0,NA,NA,NA	0.051	chr22:36201888-36201993(-)	chr22:36201796-36201993(-)
ENSG00000100320	RBFOX2	chr22	-	35759887	35760032	35759887	35760020	35761201	35761294	121	2	60	2.05711e+56	6.81161e+60	111	99	1	1	0.0,1.0	0.229,0.0,0.288,0.51,0.471,0.1,0.0,0.358,0.471,0.215,NA,0.053,0.622,0.748,0.095,0.401,0.527,0.0,0.433,0.527,0.443,0.0,0.716,0.572,NA,0.535,0.416,0.0,0.344,0.527,0.0,0.831,0.572,0.416,0.704,0.487,0.373,0.445,0.215,0.237	0.135	chr22:35760032-35761202(-)	chr22:35760020-35761202(-)
ENSG00000100320	RBFOX2	chr22	-	35781599	35781746	35781599	35781743	35809779	35810004	122	10	20	5.2008e+47	6.14101e+58	102	99	1	1	0.327,NA	1.0,0.244,0.0,0.0,0.374,0.0,0.195,0.339,0.294,0.633,NA,0.447,0.222,0.057,0.29,0.581,0.454,0.177,0.0,0.088,0.716,0.493,0.146,0.217,NA,0.327,0.238,0.0,0.689,0.226,0.66,0.327,0.0,0.493,0.846,0.158,0.795,0.272,0.629,0.195	-0.01	chr22:35781746-35809780(-)	chr22:35781743-35809780(-)
ENSG00000184708	EIF4ENIF1	chr22	-	31447425	31447568	31447425	31447565	31448152	31448232	127	98	2047	1.32862e+70	6.66181e+73	102	99	0.00156525	0.0284929	0.304,0.142	0.16,0.819,0.244,0.66,0.734,0.464,0.195,0.083,0.203,0.66,0.48,0.493,0.478,0.379,0.451,0.66,0.505,0.338,0.683,0.375,0.541,0.163,0.077,0.382,0.47,0.557,0.622,0.54,0.333,0.465,0.122,0.643,0.613,0.157,0.0,0.574,0.368,0.374,0.493,0.447	-0.202	chr22:31447568-31448153(-)	chr22:31447565-31448153(-)
ENSG00000184708	EIF4ENIF1	chr22	-	31449347	31449531	31449347	31449408	31450288	31450360	129	5265	20	1.14485e+83	1.2e+39	198	99	0.443194	1	0.929,1.0	0.983,0.923,1.0,1.0,1.0,1.0,1.0,1.0,1.0,1.0,0.974,1.0,1.0,0.97,1.0,1.0,1.0,1.0,1.0,0.978,1.0,1.0,1.0,1.0,1.0,1.0,1.0,1.0,0.939,0.968,1.0,1.0,1.0,1.0,1.0,1.0,1.0,1.0,0.976,1.0	-0.028	chr22:31449531-31450289(-)	chr22:31449408-31450289(-)
ENSG00000100105	PATZ1	chr22	-	31328786	31328924	31328786	31328859	31335691	31335863	130	50	70	3.14119e+42	1.30011e+55	164	99	1	1	0.301,NA	NA,0.0,NA,NA,0.644,0.413,0.376,0.271,0.376,0.335,0.521,NA,0.376,0.359,0.168,0.287,0.376,0.057,0.274,0.276,0.085,0.0,0.495,0.376,0.28,0.352,0.188,0.376,0.328,0.326,0.287,0.091,0.404,0.079,0.0,0.194,0.201,0.063,0.232,0.07	0.036	chr22:31328924-31335692(-)	chr22:31328859-31335692(-)
ENSG00000182858	ALG12	chr22	-	49904336	49904506	49904336	49904384	49907720	49907944	131	19162	225	1.35692e+117	1.30142e+68	198	99	0.202005	1	0.813,0.861	0.839,1.0,0.887,0.859,0.934,0.829,0.982,0.618,0.913,0.783,0.855,0.823,0.912,0.799,0.709,0.865,0.858,0.895,0.86,0.888,0.976,0.974,0.888,0.832,0.811,0.703,0.984,0.86,0.834,0.86,0.978,0.787,0.835,0.842,0.944,0.891,0.885,0.891,0.925,0.787	-0.028	chr22:49904506-49907721(-)	chr22:49904384-49907721(-)
ENSG00000183963	SMTN	chr22	+	31087932	31088113	31087964	31088113	31083178	31083309	133	0	20	10000000000	1.1126e+53	131	99	1	1	0.0,NA	0.0,0.0,0.0,0.0,NA,0.0,NA,0.0,0.0,0.0,0.0,0.0,0.0,0.0,0.0,0.0,0.0,0.0,0.0,0.0,0.0,0.0,0.0,0.0,0.0,0.0,0.0,0.0,0.0,0.086,0.0,0.0,0.0,0.0,NA,0.0,0.0,0.0,0.0,NA	-0.002	chr22:31083309-31087933(+)	chr22:31083309-31087965(+)
ENSG00000183963	SMTN	chr22	+	31088453	31088606	31088512	31088606	31087964	31088113	134	0	130	1e+38	8.04518e+49	158	99	1	1	0.0,NA	0.0,1.0,0.0,0.0,0.0,0.0,NA,0.122,0.0,0.0,0.0,0.0,0.0,0.0,0.0,NA,0.0,1.0,NA,0.015,0.218,0.0,0.0,0.0,0.0,0.0,0.0,0.0,0.052,0.0,0.0,0.0,0.102,NA,NA,0.0,0.0,0.0,0.0,0.0	-0.072	chr22:31088113-31088454(+)	chr22:31088113-31088513(+)
ENSG00000183963	SMTN	chr22	+	31095851	31096897	31096732	31096897	31095533	31095609	135	60	100	4.0002e+38	1.0128e+51	198	99	1	1	0.231,NA	0.0,0.0,0.0,0.2,NA,0.0,0.0,0.091,0.0,0.0,0.0,1.0,0.0,0.0,0.0,0.143,0.351,NA,0.0,0.014,1.0,0.0,0.0,0.0,0.0,0.0,0.091,0.176,0.0,0.0,0.0,0.0,0.0,0.0,0.0,0.0,1.0,0.0,1.0,NA	0.094	chr22:31095609-31095852(+)	chr22:31095609-31096733(+)
ENSG00000183963	SMTN	chr22	+	31099061	31099179	31099064	31099179	31098666	31098840	136	270	0	2.51112e+72	1.004e+27	102	99	1	1	1.0,NA	1.0,1.0,1.0,1.0,1.0,1.0,1.0,1.0,1.0,1.0,1.0,1.0,0.965,1.0,1.0,0.814,1.0,1.0,1.0,1.0,1.0,1.0,1.0,1.0,1.0,1.0,1.0,1.0,1.0,1.0,1.0,1.0,1.0,1.0,1.0,1.0,1.0,1.0,1.0,1.0	0.006	chr22:31098840-31099062(+)	chr22:31098840-31099065(+)
ENSG00000184792	OSBP2	chr22	+	30889176	30889234	30889179	30889234	30888222	30888340	138	0	10	5.13048e+55	2.403e+35	102	99	1	1	0.0,NA	1.0,1.0,NA,1.0,1.0,0.955,NA,0.866,NA,NA,1.0,0.886,1.0,0.327,1.0,1.0,0.902,NA,1.0,1.0,0.733,NA,1.0,0.964,1.0,0.795,1.0,1.0,1.0,NA,0.904,0.959,1.0,1.0,NA,1.0,1.0,0.493,1.0,1.0	-0.931	chr22:30888340-30889177(+)	chr22:30888340-30889180(+)
ENSG00000100029	PES1	chr22	-	30578836	30578998	30578836	30578995	30579136	30579303	140	243272	139	2.72288e+119	1.61292e+72	102	99	0.170806	0.965619	0.948,0.967	0.943,0.959,0.95,0.954,0.967,0.939,0.946,0.886,0.934,0.961,0.919,0.91,0.955,0.976,0.929,0.967,0.922,0.972,0.944,0.936,0.905,0.966,0.96,0.95,0.95,0.931,0.936,0.94,0.954,0.994,0.968,0.955,0.955,0.937,1.0,0.96,0.956,0.935,0.969,0.912	0.01	chr22:30578998-30579137(-)	chr22:30578995-30579137(-)
ENSG00000100029	PES1	chr22	-	30580570	30580701	30580570	30580686	30581011	30581101	141	230224	60	2.72254e+119	1.11831e+66	114	99	0.000488604	0.0120617	0.971,1.0	0.956,0.925,0.976,0.964,0.991,0.986,0.944,0.959,0.966,0.947,0.935,0.937,0.94,0.977,0.935,0.92,0.949,0.916,0.975,0.972,0.995,0.963,0.976,0.968,0.957,0.937,0.953,0.898,0.96,0.992,0.949,0.935,0.97,0.921,0.977,0.977,0.989,0.967,0.932,0.965	0.029	chr22:30580701-30581012(-)	chr22:30580686-30581012(-)
ENSG00000242114	MTFP1	chr22	+	30427121	30427403	30427170	30427403	30426716	30426844	143	100	7316	1.22395e+55	1.18185e+110	148	99	0.542679	1	0.084,0.0	0.006,0.007,0.012,0.201,0.136,0.088,0.0,0.076,0.01,0.0,0.0,0.052,0.065,0.046,0.0,0.085,0.07,0.096,0.075,0.03,0.036,0.09,0.0,0.015,0.034,0.027,0.069,0.038,0.06,0.026,0.02,0.031,0.005,0.003,0.008,0.035,0.023,0.101,0.113,0.007	-0.003	chr22:30426844-30427122(+)	chr22:30426844-30427171(+)
ENSG00000242114	MTFP1	chr22	+	30427121	30427403	30427239	30427403	30426716	30426844	144	5410	144	1.06154e+103	1.42124e+68	198	99	0.0373758	0.323742	0.659,0.556	0.791,0.785,0.683,0.919,0.909,0.668,1.0,0.748,0.821,0.574,0.766,0.706,0.61,0.734,0.505,0.53,0.7,0.857,0.851,0.964,0.746,0.954,0.703,0.656,0.838,0.539,0.78,0.838,1.0,0.633,0.592,0.869,0.554,0.794,1.0,0.966,0.767,0.852,0.813,0.698	-0.16	chr22:30426844-30427122(+)	chr22:30426844-30427240(+)
ENSG00000242114	MTFP1	chr22	+	30427170	30427403	30427239	30427403	30426716	30426844	145	11826	144	2.23336e+116	1.42124e+68	168	99	0.070719	0.52185	0.832,0.793	0.904,0.904,0.841,0.954,0.958,0.825,1.0,0.875,0.924,0.771,0.89,0.851,0.796,0.873,0.751,0.732,0.846,0.936,0.929,0.987,0.885,0.978,0.887,0.821,0.93,0.764,0.898,0.931,1.0,0.857,0.78,0.941,0.786,0.913,1.0,0.988,0.897,0.934,0.908,0.861	-0.075	chr22:30426844-30427171(+)	chr22:30426844-30427240(+)
ENSG00000100003	SEC14L2	chr22	+	30400258	30400467	30400336	30400467	30399683	30399718	146	22	0	1.00129e+39	2e+35	177	99	1	1	1.0,1.0	1.0,NA,NA,1.0,0.359,1.0,NA,NA,1.0,NA,NA,1.0,NA,1.0,NA,1.0,NA,1.0,NA,1.0,1.0,1.0,NA,NA,1.0,1.0,0.359,NA,1.0,NA,NA,NA,1.0,1.0,1.0,NA,1.0,1.0,NA,1.0	0.058	chr22:30399718-30400259(+)	chr22:30399718-30400337(+)
ENSG00000100003	SEC14L2	chr22	+	30407414	30407603	30407523	30407603	30407094	30407154	147	45	0	1.42641e+77	4e+26	198	99	1	1	1.0,1.0	1.0,1.0,1.0,1.0,1.0,1.0,1.0,1.0,1.0,1.0,1.0,1.0,1.0,0.667,1.0,NA,1.0,1.0,1.0,0.944,0.5,NA,NA,1.0,NA,1.0,1.0,1.0,1.0,1.0,1.0,1.0,1.0,1.0,NA,1.0,1.0,1.0,1.0,1.0	0.025	chr22:30407154-30407415(+)	chr22:30407154-30407524(+)
ENSG00000100003	SEC14L2	chr22	+	30409106	30409282	30409186	30409282	30407414	30407603	148	2	0	1.00064e+43	5.72848e+60	179	99	1	1	NA,1.0	0.01,0.0,0.0,0.0,0.106,0.033,1.0,0.269,0.0,1.0,NA,0.0,0.084,0.131,0.648,NA,0.028,0.0,0.0,0.069,0.487,NA,1.0,0.046,1.0,0.095,0.097,0.0,0.049,0.0,0.0,0.088,0.257,0.01,1.0,0.058,0.0,0.017,0.0,0.0	0.795	chr22:30407603-30409107(+)	chr22:30407603-30409187(+)
ENSG00000100003	SEC14L2	chr22	+	30415758	30416087	30415947	30416087	30410595	30410679	149	4	0	5.72939e+64	4e+34	198	99	1	1	NA,1.0	1.0,1.0,1.0,1.0,1.0,0.852,1.0,1.0,1.0,1.0,1.0,1.0,1.0,1.0,1.0,NA,1.0,1.0,1.0,1.0,1.0,1.0,NA,1.0,1.0,1.0,1.0,1.0,1.0,1.0,1.0,1.0,1.0,1.0,1.0,1.0,1.0,1.0,1.0,1.0	0.004	chr22:30410679-30415759(+)	chr22:30410679-30415948(+)
ENSG00000187860	CCDC157	chr22	+	30365943	30366248	30365989	30366248	30361960	30362114	150	16	0	4.002e+39	8.00501e+42	145	99	1	1	1.0,1.0	0.254,NA,NA,0.215,NA,0.0,0.0,0.0,NA,0.577,0.0,0.672,1.0,NA,0.254,1.0,NA,1.0,NA,NA,0.0,1.0,1.0,NA,1.0,0.313,0.0,NA,0.845,0.102,0.058,0.406,NA,1.0,NA,1.0,0.0,1.0,0.672,NA	0.505	chr22:30362114-30365944(+)	chr22:30362114-30365990(+)
ENSG00000248751	AC004997.1	chr22	-	30286015	30286142	30286015	30286098	30286824	30286948	153	10	30	2.3e+32	5.00107e+57	143	99	1	1	0.188,NA	0.0,NA,NA,0.0,0.0,NA,0.0,0.148,0.103,0.0,0.0,0.0,0.0,0.08,1.0,0.0,0.047,0.776,0.0,0.133,NA,NA,0.0,0.112,0.0,0.027,0.257,NA,0.0,0.188,0.0,0.044,0.044,0.0,NA,0.224,0.051,0.0,0.0,0.0	0.09	chr22:30286142-30286825(-)	chr22:30286098-30286825(-)
ENSG00000248751	AC004997.1	chr22	-	30286824	30286951	30286824	30286948	30287154	30287287	154	0	5820	2.10069e+51	4.45032e+78	102	99	1	1	0.0,0.0	0.317,0.0,NA,0.154,0.142,0.168,0.211,0.263,0.187,0.054,0.0,0.042,0.421,0.0,0.0,0.02,0.181,0.163,0.183,0.173,0.119,0.0,0.0,0.115,0.139,0.094,0.106,0.181,0.343,0.128,0.0,0.18,0.135,0.108,0.283,0.091,0.104,0.165,0.065,0.0	-0.129	chr22:30286951-30287155(-)	chr22:30286948-30287155(-)
ENSG00000100325	ASCC2	chr22	-	29822334	29822464	29822334	29822395	29825086	29825257	155	4637	0	9.28421e+96	3000000000	168	99	1	1	1.0,1.0	1.0,1.0,1.0,1.0,1.0,1.0,1.0,1.0,1.0,1.0,1.0,1.0,1.0,1.0,1.0,1.0,1.0,1.0,1.0,1.0,1.0,1.0,1.0,1.0,1.0,1.0,1.0,1.0,1.0,1.0,0.935,1.0,1.0,1.0,1.0,1.0,1.0,1.0,1.0,1.0	0.002	chr22:29822464-29825087(-)	chr22:29822395-29825087(-)
ENSG00000186575	NF2	chr22	+	29671825	29671948	29671912	29671948	29668332	29668446	156	3539	0	3.53426e+76	1.1e+39	186	99	1	1	1.0,1.0	0.949,0.948,1.0,1.0,1.0,1.0,1.0,1.0,0.971,1.0,0.933,1.0,1.0,1.0,0.937,1.0,1.0,1.0,1.0,1.0,1.0,1.0,1.0,1.0,1.0,1.0,0.983,1.0,1.0,1.0,0.972,1.0,1.0,1.0,1.0,1.0,1.0,1.0,1.0,1.0	0.008	chr22:29668446-29671826(+)	chr22:29668446-29671913(+)
ENSG00000182944	EWSR1	chr22	+	29272379	29272431	29272385	29272431	29272215	29272252	157	116147	0	1.61104e+117	1e+39	105	99	1	1	1.0,1.0	0.993,1.0,1.0,1.0,1.0,1.0,1.0,1.0,1.0,1.0,1.0,0.992,1.0,1.0,0.987,1.0,1.0,1.0,1.0,0.996,0.968,1.0,1.0,1.0,1.0,1.0,1.0,1.0,1.0,1.0,1.0,1.0,1.0,1.0,1.0,1.0,0.996,1.0,1.0,0.99	0.002	chr22:29272252-29272380(+)	chr22:29272252-29272386(+)
ENSG00000182944	EWSR1	chr22	+	29273737	29273864	29273740	29273864	29272379	29272431	158	1720	222278	1.21512e+77	2.67206e+119	102	99	0.337888	1	0.069,0.065	0.042,0.066,0.052,0.047,0.06,0.036,0.095,0.038,0.064,0.097,0.058,0.086,0.069,0.067,0.04,0.026,0.039,0.023,0.098,0.053,0.092,0.056,0.053,0.048,0.037,0.064,0.059,0.059,0.049,0.064,0.051,0.061,0.064,0.052,0.049,0.056,0.054,0.052,0.032,0.039	0.011	chr22:29272431-29273738(+)	chr22:29272431-29273741(+)
ENSG00000182944	EWSR1	chr22	+	29291561	29291599	29291564	29291599	29288605	29288786	166	98167	135203	1.14116e+117	1.27188e+119	102	99	0.296222	1	0.413,0.444	0.466,0.375,0.512,0.466,0.491,0.466,0.475,0.365,0.488,0.361,0.516,0.446,0.408,0.51,0.406,0.452,0.516,0.366,0.441,0.466,0.374,0.299,0.574,0.437,0.426,0.49,0.468,0.546,0.555,0.534,0.489,0.5,0.443,0.414,0.37,0.504,0.479,0.447,0.605,0.435	-0.031	chr22:29288786-29291562(+)	chr22:29288786-29291565(+)
ENSG00000186998	EMID1	chr22	+	29226421	29226551	29226489	29226551	29225132	29225216	169	130	10	7.8029e+46	6.02662e+54	167	99	1	1	0.885,NA	0.0,NA,0.0,0.409,0.441,0.0,0.073,0.203,0.0,0.471,0.842,0.0,0.337,1.0,0.372,0.192,0.119,0.0,0.542,0.175,0.0,0.192,0.0,0.342,0.217,0.312,0.426,0.0,0.504,0.426,0.113,0.509,1.0,0.078,0.372,0.526,0.679,0.703,0.355,0.021	0.579	chr22:29225216-29226422(+)	chr22:29225216-29226490(+)
ENSG00000235954	TTC28-AS1	chr22	+	27997985	27998838	27998603	27998838	27997410	27997739	170	80	3	1.31031e+48	1e+20	198	99	1	1	1.0,0.0	1.0,1.0,NA,1.0,1.0,1.0,1.0,1.0,1.0,1.0,NA,1.0,1.0,1.0,1.0,NA,1.0,1.0,NA,0.6,1.0,1.0,1.0,1.0,1.0,1.0,NA,1.0,1.0,1.0,1.0,1.0,1.0,1.0,1.0,1.0,1.0,1.0,1.0,1.0	-0.489	chr22:27997739-27997986(+)	chr22:27997739-27998604(+)
ENSG00000100109	TFIP11	chr22	-	26501899	26502094	26501899	26502052	26503665	26503793	172	21	8070	1.12212e+39	7.46833e+94	141	99	0.577302	1	0.017,0.01	0.009,0.01,0.042,0.022,0.007,0.018,0.0,0.007,0.029,0.023,0.0,0.027,0.044,0.007,0.019,0.022,0.014,0.055,0.027,0.009,0.0,0.0,0.026,0.025,0.015,0.011,0.03,0.049,0.007,0.021,0.013,0.014,0.018,0.013,0.083,0.015,0.03,0.016,0.031,0.018	-0.007	chr22:26502094-26503666(-)	chr22:26502052-26503666(-)
ENSG00000100109	TFIP11	chr22	-	26510616	26510702	26510616	26510667	26511118	26511195	173	1612	0	4.71572e+76	1e+28	134	99	1	1	1.0,1.0	1.0,1.0,1.0,1.0,1.0,1.0,1.0,1.0,1.0,1.0,1.0,0.951,1.0,1.0,1.0,1.0,1.0,1.0,1.0,1.0,1.0,1.0,1.0,1.0,1.0,1.0,1.0,1.0,1.0,1.0,1.0,1.0,1.0,1.0,1.0,1.0,0.966,1.0,1.0,1.0	0.002	chr22:26510702-26511119(-)	chr22:26510667-26511119(-)
ENSG00000100109	TFIP11	chr22	-	26510616	26510702	26510616	26510692	26512098	26512175	177	3321	3	5.73017e+80	1.001e+31	109	99	0.518384	1	1.0,0.864	1.0,1.0,1.0,1.0,1.0,1.0,1.0,1.0,0.98,1.0,1.0,0.972,1.0,1.0,1.0,1.0,1.0,1.0,1.0,1.0,0.981,1.0,1.0,1.0,1.0,1.0,0.988,1.0,1.0,1.0,1.0,1.0,1.0,1.0,0.932,1.0,1.0,1.0,0.941,0.906	-0.061	chr22:26510702-26512099(-)	chr22:26510692-26512099(-)
ENSG00000100109	TFIP11	chr22	-	26511118	26511195	26511118	26511153	26512098	26512175	178	2	0	3.27475e+56	1.00022e+39	141	99	1	1	NA,1.0	0.957,1.0,1.0,1.0,0.584,0.737,1.0,1.0,1.0,0.369,1.0,0.513,0.831,1.0,1.0,1.0,1.0,1.0,1.0,1.0,0.319,0.305,0.621,1.0,0.737,0.808,1.0,0.566,1.0,0.778,0.413,1.0,1.0,1.0,1.0,0.711,0.824,1.0,0.621,0.413	0.172	chr22:26511195-26512099(-)	chr22:26511153-26512099(-)
ENSG00000100109	TFIP11	chr22	-	26511118	26511317	26511118	26511153	26512098	26512175	179	21	0	2.55753e+51	1.00022e+39	198	99	0.032798	0.292646	1.0,1.0	0.926,1.0,1.0,1.0,0.429,0.429,1.0,1.0,1.0,0.368,1.0,0.5,0.667,1.0,1.0,1.0,1.0,1.0,1.0,1.0,0.217,0.484,0.5,1.0,0.455,0.778,1.0,0.417,1.0,0.733,0.0,1.0,1.0,1.0,1.0,0.429,0.769,1.0,0.7,0.333	0.222	chr22:26511317-26512099(-)	chr22:26511153-26512099(-)
ENSG00000100109	TFIP11	chr22	-	26511118	26511317	26511118	26511195	26512098	26512175	180	30	1	1.53931e+47	1.84032e+46	198	99	0.964189	1	1.0,0.0	0.294,0.273,1.0,0.333,0.333,0.077,0.576,0.63,0.1,1.0,0.333,1.0,0.257,0.538,0.5,0.429,0.043,0.538,1.0,0.556,0.5,1.0,0.25,0.5,0.185,0.375,0.364,0.333,0.071,0.429,0.0,0.5,0.417,0.6,1.0,0.091,0.409,0.091,0.867,0.333	0.047	chr22:26511317-26512099(-)	chr22:26511195-26512099(-)
ENSG00000100099	HPS4	chr22	-	26470718	26470922	26470718	26470813	26472301	26472418	185	217	29126	1.90427e+60	5.62963e+91	198	99	0.205882	1	0.033,0.063	0.145,0.0,0.031,0.1,0.133,0.0,0.073,0.125,0.085,0.1,0.04,0.019,0.042,0.104,0.089,0.0,0.044,0.072,0.038,0.091,0.177,0.129,0.035,0.056,0.0,0.161,0.095,0.06,0.036,0.082,0.0,0.056,0.062,0.104,0.25,0.146,0.039,0.032,0.052,0.014	-0.025	chr22:26470922-26472302(-)	chr22:26470813-26472302(-)
ENSG00000100031	GGT1	chr22	+	24609961	24610033	24609964	24610033	24607953	24608023	193	20	50	7.10128e+46	2.00301e+63	102	99	1	1	0.28,NA	0.0,NA,NA,0.0,0.382,0.027,NA,0.23,0.244,NA,0.294,0.346,0.4,0.0,0.078,0.368,0.053,0.244,1.0,0.406,0.0,0.357,0.0,0.195,NA,0.251,0.231,NA,0.0,0.163,0.065,0.314,0.604,0.306,0.333,0.343,NA,0.327,0.217,0.0	0.044	chr22:24608023-24609962(+)	chr22:24608023-24609965(+)
ENSG00000100031	GGT1	chr22	+	24610249	24610531	24610357	24610531	24609961	24610033	197	110	0	6.00123e+61	3.11116e+55	198	99	1	1	1.0,NA	1.0,NA,NA,0.016,0.511,0.522,NA,0.356,0.536,0.333,0.301,0.234,0.267,0.0,0.44,0.652,0.568,0.5,0.077,0.327,0.765,0.452,0.0,0.326,NA,0.286,0.367,1.0,1.0,0.455,0.368,0.531,0.0,0.391,0.673,0.059,0.167,0.5,0.407,0.789	0.578	chr22:24610033-24610250(+)	chr22:24610033-24610358(+)
ENSG00000100031	GGT1	chr22	+	24610413	24610531	24610454	24610531	24610249	24610336	200	40	0	9.72302e+52	6.0073e+39	140	99	1	1	1.0,NA	NA,NA,NA,1.0,0.452,1.0,NA,0.708,0.653,1.0,0.923,0.414,0.56,1.0,0.639,0.66,0.616,0.377,1.0,0.857,0.15,0.802,1.0,0.414,NA,0.857,0.795,1.0,0.347,1.0,1.0,0.465,1.0,0.908,1.0,0.864,1.0,0.414,0.832,0.32	0.256	chr22:24610336-24610414(+)	chr22:24610336-24610455(+)
ENSG00000100031	GGT1	chr22	+	24611074	24611245	24611077	24611245	24610249	24610531	201	70	0	1.00283e+67	9.49081e+44	102	99	1	1	1.0,NA	1.0,NA,NA,0.751,0.889,0.844,NA,0.883,0.951,1.0,0.705,0.936,0.781,0.493,0.804,1.0,0.688,0.727,0.572,0.893,0.23,0.784,0.636,0.874,NA,0.888,0.817,1.0,1.0,0.721,1.0,0.845,0.66,0.823,0.87,0.858,1.0,0.555,1.0,1.0	0.181	chr22:24610531-24611075(+)	chr22:24610531-24611078(+)
ENSG00000100031	GGT1	chr22	+	24627409	24627619	24627431	24627619	24623779	24623916	202	0	61	8.79031e+47	6.00304e+75	121	99	1	1	0.0,0.0	0.0,NA,NA,0.179,0.137,0.084,0.0,0.033,0.0,0.804,0.12,0.363,0.133,0.396,0.168,0.359,0.053,0.192,0.181,0.099,0.052,0.132,0.028,0.193,NA,0.046,0.129,0.396,0.0,0.506,0.0,0.149,0.214,0.072,0.059,0.117,0.831,0.105,0.417,0.591	-0.198	chr22:24623916-24627410(+)	chr22:24623916-24627432(+)
ENSG00000099977	DDT	chr22	-	23973103	23973347	23973103	23973343	23973767	23973943	203	10	20	6.00207e+38	5.00176e+41	103	99	1	1	0.325,NA	NA,NA,NA,1.0,0.0,NA,1.0,0.0,0.49,0.0,0.435,1.0,0.419,1.0,0.0,0.49,0.0,NA,0.0,0.49,0.074,1.0,0.0,0.0,1.0,0.852,0.132,0.0,0.0,0.08,1.0,0.616,0.419,0.0,1.0,0.0,0.0,0.0,0.687,0.243	-0.059	chr22:23973347-23973768(-)	chr22:23973343-23973768(-)
ENSG00000133460	SLC2A11	chr22	+	23875084	23875241	23875116	23875241	23868480	23868641	205	0	1012	1.003e+28	1.41126e+78	131	99	1	1	0.0,0.0	0.0,0.0,0.0,0.0,0.0,0.0,0.0,0.0,0.0,0.0,0.0,0.022,0.0,0.0,0.093,0.0,0.0,0.0,0.0,0.017,0.0,0.0,0.0,0.0,0.0,0.0,0.025,0.0,0.0,0.018,0.0,0.0,0.0,0.0,0.0,0.0,0.108,0.0,0.0,0.0	-0.007	chr22:23868641-23875085(+)	chr22:23868641-23875117(+)
ENSG00000133460	SLC2A11	chr22	+	23875084	23875241	23875120	23875241	23868480	23868641	206	10	40	2.001e+34	2.71072e+37	135	99	1	1	0.155,NA	NA,NA,0.0,0.0,0.0,1.0,0.0,0.0,0.095,0.0,0.0,1.0,0.0,0.0,0.688,0.268,NA,0.155,0.0,0.155,0.0,0.0,1.0,NA,0.0,0.0,0.268,1.0,0.0,1.0,1.0,0.0,0.0,NA,0.128,NA,0.314,0.0,0.0,0.0	-0.082	chr22:23868641-23875085(+)	chr22:23868641-23875121(+)
ENSG00000133460	SLC2A11	chr22	+	23875116	23875241	23875120	23875241	23868480	23868641	207	1112	40	1.41126e+78	2.71072e+37	103	99	0.549982	1	0.726,1.0	1.0,1.0,0.926,0.602,0.931,1.0,0.751,0.972,0.751,0.906,0.76,1.0,0.871,0.966,0.955,0.949,1.0,0.857,0.935,0.912,0.916,0.975,1.0,1.0,0.92,0.933,0.935,1.0,0.679,1.0,1.0,0.948,0.942,1.0,0.936,1.0,0.758,0.928,0.875,0.706	-0.049	chr22:23868641-23875117(+)	chr22:23868641-23875121(+)
ENSG00000133460	SLC2A11	chr22	+	23882458	23882646	23882494	23882646	23877041	23877171	209	480	0	1.33212e+76	1.0005e+16	135	99	1	1	1.0,NA	1.0,1.0,1.0,1.0,1.0,1.0,1.0,1.0,1.0,1.0,1.0,1.0,1.0,1.0,1.0,1.0,1.0,1.0,1.0,1.0,1.0,1.0,1.0,0.969,1.0,1.0,1.0,0.672,1.0,1.0,1.0,1.0,1.0,1.0,1.0,1.0,1.0,1.0,1.0,1.0	0.009	chr22:23877171-23882459(+)	chr22:23877171-23882495(+)
ENSG00000133460	SLC2A11	chr22	+	23883873	23884024	23883948	23884024	23882758	23882869	211	10	0	2.10003e+34	60	174	99	1	1	1.0,NA	NA,NA,NA,NA,NA,NA,1.0,1.0,NA,NA,NA,1.0,NA,1.0,1.0,NA,NA,NA,NA,1.0,1.0,NA,1.0,NA,NA,NA,NA,1.0,NA,NA,NA,NA,NA,NA,1.0,NA,NA,NA,0.0,NA	0.091	chr22:23882869-23883874(+)	chr22:23882869-23883949(+)
ENSG00000099956	SMARCB1	chr22	+	23800943	23803422	23803294	23803422	23793558	23793688	212	4458	0	2.4434e+79	1e+31	198	99	1	1	1.0,1.0	1.0,1.0,1.0,1.0,1.0,1.0,1.0,1.0,0.973,1.0,1.0,1.0,1.0,1.0,1.0,1.0,1.0,1.0,1.0,1.0,1.0,1.0,1.0,1.0,1.0,1.0,1.0,1.0,1.0,1.0,1.0,1.0,1.0,1.0,1.0,1.0,0.963,1.0,1.0,1.0	0.002	chr22:23793688-23800944(+)	chr22:23793688-23803295(+)
ENSG00000159496	RGL4	chr22	+	23698554	23699176	23698843	23699176	23698211	23698333	214	2429	120156	1.71011e+83	2.81097e+114	198	99	0.668392	1	0.091,0.085	0.233,0.044,0.074,0.091,0.064,0.07,0.074,0.098,0.109,0.089,0.111,0.105,0.044,0.027,0.111,0.077,0.051,0.082,0.018,0.058,0.039,0.06,0.193,0.538,0.057,0.082,0.061,0.14,0.347,0.062,0.116,0.099,0.113,0.074,0.045,0.116,0.058,0.067,0.115,0.064	-0.014	chr22:23698333-23698555(+)	chr22:23698333-23698844(+)
ENSG00000100038	TOP3B	chr22	-	21962746	21963020	21962746	21962893	21963922	21964028	223	90	4521	3.12302e+52	2.85685e+81	198	99	0.839665	1	0.091,0.0	0.0,0.026,0.059,0.02,0.02,0.0,0.4,0.018,0.014,0.009,0.018,0.212,0.027,0.0,0.081,0.01,0.167,0.042,0.023,0.018,0.056,0.033,0.163,0.0,0.117,0.054,0.13,0.049,0.0,0.16,0.179,0.24,0.011,0.045,0.224,0.0,0.017,0.083,0.026,0.143	-0.027	chr22:21963020-21963923(-)	chr22:21962893-21963923(-)
ENSG00000241973	PI4KA	chr22	-	20709907	20711461	20709907	20711438	20712485	20712611	231	8650	10	2.77744e+84	10000	122	99	1	1	0.986,1.0	1.0,1.0,1.0,1.0,1.0,1.0,1.0,1.0,1.0,1.0,1.0,1.0,1.0,1.0,1.0,1.0,1.0,1.0,1.0,1.0,1.0,1.0,1.0,1.0,1.0,1.0,1.0,1.0,1.0,1.0,1.0,1.0,1.0,1.0,1.0,0.984,1.0,1.0,1.0,1.0	-0.007	chr22:20711461-20712486(-)	chr22:20711438-20712486(-)
ENSG00000183597	TANGO2	chr22	+	20053359	20053551	20053436	20053551	20052464	20052584	233	216	7443	7.03232e+43	5.25452e+80	176	99	0.00410411	0.0584507	0.015,0.173	0.07,0.0,0.032,0.016,0.016,0.05,0.014,0.0,0.016,0.036,0.0,0.008,0.0,0.0,0.015,0.038,0.036,0.051,0.039,0.006,0.017,0.0,0.013,0.072,0.0,0.026,0.024,0.09,0.011,0.027,0.137,0.048,0.15,0.058,0.0,0.016,0.08,0.032,0.568,0.019	0.048	chr22:20052584-20053360(+)	chr22:20052584-20053437(+)
ENSG00000093010	COMT	chr22	+	19962232	19962815	19962526	19962815	19961198	19961289	234	3233	762482	4.5126e+80	4.85388e+122	198	99	0.000875354	0.0188817	0.021,0.033	0.044,0.015,0.091,0.05,0.043,0.042,0.032,0.024,0.091,0.035,0.041,0.053,0.039,0.068,0.082,0.025,0.029,0.03,0.039,0.045,0.042,0.041,0.046,0.047,0.025,0.031,0.037,0.043,0.033,0.015,0.028,0.028,0.019,0.051,0.032,0.04,0.035,0.046,0.08,0.045	-0.015	chr22:19961289-19962233(+)	chr22:19961289-19962527(+)
ENSG00000093010	COMT	chr22	+	19964109	19964299	19964167	19964299	19963565	19963759	236	2836	14281147	4.61215e+81	9.24657e+152	157	99	1.68953e-05	0.000829552	0.012,0.019	0.03,0.011,0.01,0.016,0.037,0.019,0.027,0.04,0.029,0.033,0.017,0.038,0.044,0.033,0.039,0.019,0.021,0.025,0.014,0.03,0.018,0.02,0.038,0.026,0.03,0.085,0.024,0.032,0.019,0.034,0.042,0.022,0.036,0.015,0.035,0.022,0.034,0.017,0.039,0.013	-0.013	chr22:19963759-19964110(+)	chr22:19963759-19964168(+)
ENSG00000184470	TXNRD2	chr22	-	19877039	19877234	19877039	19877212	19878089	19878187	238	590	80	2.81444e+81	1.2e+40	121	99	1	1	0.858,NA	1.0,0.488,1.0,1.0,1.0,1.0,1.0,1.0,0.942,1.0,1.0,0.938,1.0,0.942,1.0,1.0,1.0,1.0,1.0,0.848,1.0,1.0,1.0,0.931,1.0,0.978,0.989,1.0,0.98,1.0,0.925,0.957,1.0,1.0,1.0,1.0,0.894,1.0,0.975,1.0	-0.112	chr22:19877234-19878090(-)	chr22:19877212-19878090(-)
ENSG00000215012	RTL10	chr22	-	19846145	19852486	19846145	19847389	19854442	19854539	241	186276	0	2.02133e+116	2.013e+35	198	99	1	1	1.0,1.0	1.0,1.0,1.0,1.0,0.989,1.0,0.99,0.966,1.0,1.0,1.0,0.986,1.0,1.0,1.0,1.0,1.0,1.0,1.0,0.994,1.0,1.0,1.0,0.989,1.0,0.977,0.994,1.0,1.0,1.0,1.0,1.0,1.0,1.0,1.0,1.0,1.0,1.0,1.0,1.0	0.003	chr22:19852486-19854443(-)	chr22:19847389-19854443(-)
ENSG00000184702	SEPT5	chr22	+	19720548	19720666	19720641	19720666	19720319	19720454	242	332	0	1.10414e+65	5e+27	192	99	1	1	1.0,1.0	1.0,NA,1.0,1.0,1.0,1.0,NA,1.0,NA,1.0,NA,1.0,0.673,1.0,1.0,1.0,1.0,1.0,1.0,1.0,1.0,1.0,1.0,1.0,1.0,1.0,1.0,1.0,1.0,NA,1.0,1.0,NA,1.0,1.0,1.0,1.0,1.0,1.0,1.0	0.01	chr22:19720454-19720549(+)	chr22:19720454-19720642(+)
ENSG00000184702	SEPT5	chr22	+	19721821	19721957	19721832	19721957	19721639	19721736	243	637	0	1.82016e+65	7e+34	110	99	1	1	1.0,1.0	1.0,1.0,NA,1.0,1.0,0.97,NA,1.0,NA,1.0,NA,1.0,1.0,1.0,1.0,1.0,0.89,1.0,1.0,1.0,1.0,1.0,0.895,1.0,1.0,0.963,1.0,1.0,1.0,NA,1.0,1.0,NA,1.0,1.0,1.0,0.684,0.73,1.0,1.0	0.026	chr22:19721736-19721822(+)	chr22:19721736-19721833(+)
ENSG00000274602	PI4KAP1	chr22	-	18547245	18547421	18547245	18547373	18548010	18548118	246	10	200	1.12011e+37	5.00051e+40	147	99	1	1	0.033,NA	0.0,NA,1.0,1.0,0.212,0.0,0.252,NA,0.325,NA,NA,0.503,NA,0.0,1.0,NA,NA,0.0,0.0,0.336,NA,NA,NA,0.0,0.252,NA,0.183,NA,NA,NA,0.078,NA,0.0,0.0,NA,0.0,0.0,NA,0.0,NA	-0.201	chr22:18547421-18548011(-)	chr22:18547373-18548011(-)
ENSG00000015475	BID	chr22	-	17739348	17740176	17739348	17739488	17743802	17744013	247	81	9264	4.62411e+71	1.90111e+117	198	99	0.617732	1	0.042,0.008	0.01,0.026,0.308,0.019,0.024,0.027,0.031,0.043,0.034,0.021,0.019,0.035,0.031,0.023,0.035,0.036,0.014,0.018,0.015,0.038,0.022,0.026,0.02,0.028,0.028,0.026,0.032,0.035,0.066,0.046,0.015,0.022,0.038,0.051,0.026,0.01,0.015,0.015,0.026,0.02	-0.009	chr22:17740176-17743803(-)	chr22:17739488-17743803(-)
ENSG00000093072	ADA2	chr22	-	17209355	17209723	17209355	17209598	17219355	17219434	248	786	0	3.17213e+76	1.0001e+35	198	99	1	1	1.0,1.0	1.0,1.0,1.0,1.0,0.982,1.0,1.0,1.0,0.97,1.0,1.0,1.0,1.0,1.0,1.0,1.0,1.0,1.0,0.917,1.0,1.0,1.0,1.0,1.0,1.0,1.0,1.0,1.0,1.0,0.95,1.0,0.976,1.0,1.0,1.0,0.667,1.0,1.0,1.0,1.0	0.013	chr22:17209723-17219356(-)	chr22:17209598-17219356(-)
ENSG00000012817	KDM5D	chrY	-	19709450	19710260	19709450	19709809	19710375	19710472	255	0	10	2.58e+58	5.41e+61	198	99	1	1	0.0,NA	NA,0.188,0.286,NA,NA,NA,NA,0.211,NA,0.304,0.456,0.278,0.474,NA,0.256,0.288,NA,NA,0.115,NA,0.563,0.186,NA,0.317,0.514,1.0,0.109,NA,0.086,0.494,0.306,NA,0.129,NA,0.203,NA,0.296,NA,0.0,0.298	-0.307	chrY:19710260-19710376(-)	chrY:19709809-19710376(-)
ENSG00000012817	KDM5D	chrY	-	19715822	19716111	19715822	19716004	19716278	19716473	256	0	1	1.42e+54	3.118e+63	198	99	1	1	NA,0.0	NA,0.184,0.053,NA,NA,NA,NA,0.068,NA,0.073,0.073,0.103,0.153,NA,0.148,0.491,NA,NA,0.2,0.0,0.223,0.0,NA,0.13,0.072,0.0,0.118,NA,0.193,0.12,0.12,NA,0.231,NA,0.22,NA,0.13,NA,NA,0.019	-0.13	chrY:19716111-19716279(-)	chrY:19716004-19716279(-)
ENSG00000083838	ZNF446	chr19	+	58479642	58480019	58479929	58480019	58478086	58478181	274	5	0	2.7211e+61	6e+36	198	99	1	1	NA,1.0	NA,NA,NA,0.692,1.0,NA,1.0,1.0,1.0,1.0,1.0,1.0,0.812,1.0,1.0,1.0,1.0,1.0,0.867,1.0,1.0,1.0,1.0,1.0,1.0,1.0,1.0,1.0,1.0,1.0,1.0,1.0,1.0,1.0,1.0,1.0,0.471,1.0,1.0,1.0	0.032	chr19:58478181-58479643(+)	chr19:58478181-58479930(+)
ENSG00000171574	ZNF584	chr19	+	58415792	58415940	58415818	58415940	58415523	58415646	276	40	0	3.0011e+38	5e+36	125	99	1	1	1.0,NA	NA,NA,NA,0.322,NA,NA,1.0,NA,1.0,1.0,1.0,NA,0.0,NA,0.0,NA,1.0,NA,0.09,0.613,NA,0.0,1.0,0.526,NA,0.0,1.0,NA,0.613,1.0,0.0,1.0,1.0,NA,NA,1.0,0.0,NA,NA,NA	0.402	chr19:58415646-58415793(+)	chr19:58415646-58415819(+)
ENSG00000142396	ERVK3-1	chr19	+	58312027	58312462	58312165	58312462	58306087	58306216	277	6343	166270	2.0139e+79	2.11354e+119	198	99	0.0171807	0.181768	0.159,0.074	0.045,0.018,0.137,0.222,0.068,0.013,0.199,0.083,0.077,0.117,0.076,0.118,0.048,0.095,0.117,0.132,0.059,0.178,0.051,0.07,0.046,0.111,0.144,0.034,0.106,0.042,0.074,0.089,0.069,0.06,0.054,0.086,0.072,0.044,0.062,0.084,0.045,0.089,0.183,0.068	0.029	chr19:58306216-58312028(+)	chr19:58306216-58312166(+)
ENSG00000142396	ERVK3-1	chr19	+	58312027	58312462	58312196	58312462	58306087	58306216	278	126146	717	9.61642e+113	1.01614e+68	198	99	0.599542	1	0.9,0.811	0.828,0.837,0.86,0.746,0.838,0.534,0.712,0.864,0.806,0.76,0.79,0.868,0.815,0.775,0.939,0.871,0.789,0.978,0.897,0.779,0.778,0.671,0.906,0.875,0.806,0.845,0.827,0.965,0.886,0.852,0.895,0.772,0.773,0.778,0.839,0.958,0.805,0.857,0.974,1.0	0.022	chr19:58306216-58312028(+)	chr19:58306216-58312197(+)
ENSG00000142396	ERVK3-1	chr19	+	58312165	58312462	58312196	58312462	58306087	58306216	279	245383	717	2.89509e+120	1.01614e+68	130	99	0.875236	1	0.964,0.945	0.957,0.96,0.955,0.875,0.953,0.875,0.867,0.963,0.945,0.91,0.946,0.957,0.951,0.928,0.981,0.956,0.939,0.992,0.972,0.935,0.943,0.887,0.969,0.97,0.938,0.963,0.95,0.99,0.969,0.962,0.975,0.928,0.93,0.942,0.961,0.989,0.956,0.961,0.991,1.0	0.005	chr19:58306216-58312166(+)	chr19:58306216-58312197(+)
ENSG00000171606	ZNF274	chr19	+	58185696	58185838	58185711	58185838	58183920	58183998	283	60	3938	6.03131e+47	1.41317e+77	114	99	0.078026	0.555178	0.118,0.0	0.271,0.0,0.133,0.028,0.05,0.0,0.145,0.088,0.171,0.07,0.394,0.063,0.136,0.0,0.126,0.281,0.04,0.148,0.11,0.07,0.04,0.11,0.126,0.243,0.09,0.148,0.136,0.148,0.106,0.042,0.143,0.045,0.119,0.153,0.076,0.172,0.118,0.214,0.242,0.073	-0.063	chr19:58183998-58185697(+)	chr19:58183998-58185712(+)
ENSG00000188785	ZNF548	chr19	+	57394042	57394223	57394187	57394223	57389874	57390114	290	11	3132	2.20123e+37	2.06455e+76	198	99	1	1	0.016,0.015	0.0,0.0,0.2,0.018,0.0,0.026,0.021,0.034,0.0,0.011,0.0,0.041,0.0,0.033,0.017,0.022,0.087,0.036,0.0,0.01,0.0,0.026,0.011,0.0,0.073,0.029,0.0,0.0,0.027,0.044,0.0,0.0,0.0,0.022,0.0,0.0,0.0,0.042,0.0,0.031	-0.006	chr19:57390114-57394043(+)	chr19:57390114-57394188(+)
ENSG00000100330	MTMR3	chr22	+	29978424	29978531	29978441	29978531	29970975	29971062	292	3	10	1.1e+36	2.00355e+46	116	99	1	1	0.0,1.0	0.0,NA,NA,0.221,0.146,0.0,0.0,0.0,0.0,0.221,0.0,0.0,0.096,0.0,0.087,0.221,0.066,0.0,0.0,0.0,1.0,0.0,0.221,0.0,0.221,0.221,0.196,0.0,0.773,0.719,0.0,0.146,0.159,NA,0.0,0.109,0.299,0.0,0.221,0.0	0.356	chr22:29971062-29978425(+)	chr22:29971062-29978442(+)
ENSG00000173581	CCDC106	chr19	+	55648757	55649077	55648945	55649077	55648232	55648277	302	10	0	6.05e+33	2.00001e+35	198	99	1	1	1.0,NA	NA,NA,NA,NA,0.0,NA,NA,1.0,NA,0.714,NA,NA,NA,NA,1.0,NA,1.0,1.0,NA,1.0,NA,1.0,1.0,1.0,NA,NA,NA,NA,1.0,NA,1.0,NA,1.0,NA,NA,0.0,NA,1.0,0.467,0.0	0.225	chr19:55648277-55648758(+)	chr19:55648277-55648946(+)
ENSG00000063241	ISOC2	chr19	-	55455259	55455378	55455259	55455330	55455635	55455845	303	312	18138	2.01092e+76	2.47241e+116	147	99	0.105628	0.692404	0.011,0.175	0.052,0.233,0.056,0.085,0.084,0.035,0.021,0.085,0.134,0.069,0.052,0.117,0.144,0.038,0.039,0.023,0.11,0.064,0.042,0.097,0.144,0.026,0.066,0.125,0.077,0.104,0.047,0.07,0.083,0.082,0.107,0.052,0.055,0.058,0.28,0.047,0.089,0.09,0.004,0.071	0.012	chr19:55455378-55455636(-)	chr19:55455330-55455636(-)
ENSG00000180061	TMEM150B	chr19	-	55320968	55321093	55320968	55321044	55322647	55322743	306	30	0	2.60188e+54	3.9e+36	148	99	1	1	1.0,NA	1.0,NA,1.0,1.0,0.182,0.0,NA,NA,NA,1.0,1.0,1.0,0.809,1.0,1.0,0.0,1.0,1.0,1.0,0.0,0.0,NA,1.0,1.0,1.0,1.0,0.251,0.143,0.626,NA,1.0,0.572,0.915,0.897,0.1,0.757,0.74,1.0,0.0,0.0	0.324	chr19:55321093-55322648(-)	chr19:55321044-55322648(-)
ENSG00000167646	DNAAF3	chr19	-	55159532	55159720	55159532	55159607	55159898	55160013	308	20	54	3.10772e+55	3.42684e+56	198	99	1	1	NA,0.156	0.0,0.27,0.0,0.538,0.368,0.268,0.0,0.867,NA,NA,0.094,NA,0.692,0.617,0.012,1.0,0.126,NA,NA,0.6,0.081,0.0,0.224,0.386,0.0,0.778,0.38,0.146,NA,NA,NA,0.0,0.0,0.538,0.089,NA,0.683,0.0,NA,0.209	-0.143	chr19:55159720-55159899(-)	chr19:55159607-55159899(-)
ENSG00000167646	DNAAF3	chr19	-	55159898	55160013	55159898	55160010	55160639	55160775	309	0	2	1.10514e+44	1.012e+37	102	99	1	1	NA,0.0	1.0,1.0,0.829,1.0,0.744,0.744,NA,NA,NA,NA,1.0,NA,NA,NA,0.0,1.0,1.0,NA,NA,NA,1.0,1.0,1.0,0.733,1.0,NA,0.886,0.744,NA,NA,NA,NA,NA,0.0,1.0,NA,0.493,1.0,NA,0.814	-0.818	chr19:55160013-55160640(-)	chr19:55160010-55160640(-)
ENSG00000167646	DNAAF3	chr19	-	55165857	55166063	55165857	55166000	55166328	55166417	310	10	0	5e+31	2.03e+29	162	99	1	1	1.0,NA	NA,NA,NA,NA,NA,NA,NA,NA,NA,NA,0.604,NA,0.0,NA,NA,NA,0.0,NA,NA,NA,1.0,NA,1.0,0.0,0.0,NA,1.0,NA,NA,1.0,NA,NA,NA,NA,NA,NA,NA,NA,0.478,1.0	0.447	chr19:55166063-55166329(-)	chr19:55166000-55166329(-)
ENSG00000167646	DNAAF3	chr19	-	55165857	55166077	55165857	55166000	55166328	55166417	311	10	0	5e+32	2.03e+29	176	99	1	1	1.0,NA	NA,NA,NA,NA,NA,NA,NA,NA,NA,NA,0.584,NA,0.0,NA,NA,NA,0.0,NA,NA,NA,1.0,NA,1.0,0.0,0.0,1.0,1.0,NA,NA,1.0,NA,NA,NA,NA,NA,NA,NA,NA,0.458,1.0	0.413	chr19:55166077-55166329(-)	chr19:55166000-55166329(-)
ENSG00000105048	TNNT1	chr19	-	55134065	55134204	55134065	55134156	55137102	55137212	314	0	19	1.1105e+28	7.1121e+61	147	99	1	1	0.0,0.0	0.0,0.0,0.0,NA,0.0,0.0,NA,0.0,NA,0.0,0.0,0.0,0.023,0.026,0.023,0.0,0.165,0.0,0.0,0.0,0.012,NA,0.023,0.0,NA,0.0,0.0,0.01,0.0,0.0,0.0,0.0,0.0,0.0,0.0,0.0,0.0,0.0,NA,0.0	-0.008	chr19:55134204-55137103(-)	chr19:55134156-55137103(-)
ENSG00000105048	TNNT1	chr19	-	55141856	55142057	55141856	55141920	55145543	55145565	315	0	4	1.001e+41	7.02607e+59	198	99	1	1	NA,0.0	0.0,NA,0.019,NA,0.0,0.04,NA,0.0,NA,0.0,0.048,0.0,0.0,0.017,0.24,NA,0.0,0.0,NA,NA,0.104,1.0,0.054,0.013,NA,0.0,0.0,0.108,0.0,NA,0.0,1.0,NA,0.167,0.045,0.0,0.0,0.0,NA,0.015	-0.099	chr19:55142057-55145544(-)	chr19:55141920-55145544(-)
ENSG00000125503	PPP1R12C	chr19	-	55092782	55092868	55092782	55092865	55093015	55093076	317	0	10	1.00002e+36	1.01e+36	102	99	1	1	0.0,NA	NA,NA,NA,0.493,NA,0.0,NA,NA,1.0,0.0,1.0,NA,0.163,0.108,0.0,NA,0.0,0.0,0.0,0.0,0.66,NA,NA,NA,0.195,0.0,1.0,0.195,0.0,1.0,NA,0.593,0.0,0.0,NA,NA,0.493,NA,1.0,0.244	-0.326	chr19:55092868-55093016(-)	chr19:55092865-55093016(-)
ENSG00000186818	LILRB4	chr19	+	54665129	54665180	54665132	54665180	54664798	54664849	326	40181	4129	1.71635e+75	2.60491e+66	102	99	1	1	0.486,0.858	0.388,1.0,0.409,0.788,0.675,0.585,1.0,NA,0.666,0.493,0.108,0.721,1.0,0.761,0.541,0.669,0.529,0.66,0.513,0.846,0.397,0.707,0.587,0.338,0.829,0.795,0.593,0.81,0.675,0.835,0.631,0.675,0.575,0.747,NA,0.0,0.548,0.809,0.686,0.81	0.03	chr19:54664849-54665130(+)	chr19:54664849-54665133(+)
ENSG00000186818	LILRB4	chr19	+	54666693	54666749	54666696	54666749	54666398	54666436	327	1271	33104	7.05612e+63	2.91517e+78	102	99	1	1	0.261,0.399	0.19,0.0,0.028,0.189,0.062,0.254,0.756,0.0,0.12,0.195,0.331,0.327,0.694,0.186,0.385,0.232,0.381,0.327,0.142,0.203,0.067,0.0,0.0,0.32,0.294,0.0,0.296,0.289,0.424,0.338,0.251,0.242,0.277,0.172,NA,0.0,0.469,0.234,0.343,0.079	0.097	chr19:54666436-54666694(+)	chr19:54666436-54666697(+)
ENSG00000186818	LILRB4	chr19	+	54667634	54667793	54667637	54667793	54666696	54666749	329	18105	2171	2.31411e+69	1.90362e+67	102	99	1	1	0.454,0.589	0.54,1.0,0.746,0.421,0.555,0.48,0.907,NA,0.558,0.421,0.429,0.613,0.694,0.12,0.426,0.365,0.336,0.444,0.498,0.244,0.499,0.477,0.374,0.318,0.437,1.0,0.4,0.486,0.557,0.493,0.626,0.478,0.498,0.629,NA,NA,0.555,0.598,0.572,0.407	0.003	chr19:54666749-54667635(+)	chr19:54666749-54667638(+)
ENSG00000131042	LILRB2	chr19	-	54277549	54277600	54277549	54277597	54277888	54277939	331	1224	1316	4.23121e+70	8.67143e+67	102	99	0.78269	1	0.473,0.593	0.836,0.042,0.454,0.25,0.675,0.195,0.766,0.493,0.546,0.538,0.469,0.372,0.548,0.19,0.502,0.423,0.334,0.343,0.568,0.23,0.163,0.069,0.829,0.595,0.671,0.708,0.523,0.438,0.684,0.844,0.823,0.591,0.503,0.122,1.0,1.0,0.493,0.533,1.0,0.629	0.008	chr19:54277600-54277889(-)	chr19:54277597-54277889(-)
ENSG00000170889	RPS9	chr19	+	54206552	54207647	54207397	54207647	54206275	54206462	336	41173	63588	2.12106e+124	3.23521e+145	198	99	0.112569	0.728095	0.972,0.01	0.032,0.714,0.061,0.041,0.014,0.041,0.03,0.015,0.016,0.964,0.023,0.054,0.056,0.935,0.087,0.952,0.056,0.011,0.985,0.015,0.987,0.02,0.065,0.064,0.038,0.011,0.036,0.074,0.034,0.055,0.028,0.013,0.035,0.038,0.015,0.01,0.035,0.012,0.994,0.056	0.298	chr19:54206462-54206553(+)	chr19:54206462-54207398(+)
ENSG00000105618	PRPF31	chr19	+	54126499	54126617	54126527	54126617	54124498	54124656	337	119	330298	1.01002e+67	3.21241e+121	127	99	0.776465	1	0.025,0.023	0.024,0.031,0.0,0.025,0.019,0.009,0.007,0.012,0.021,0.026,0.013,0.008,0.029,0.007,0.031,0.008,0.007,0.01,0.01,0.023,0.014,0.007,0.032,0.021,0.05,0.018,0.011,0.061,0.019,0.009,0.044,0.049,0.043,0.014,0.081,0.008,0.015,0.029,0.029,0.019	0.002	chr19:54124656-54126500(+)	chr19:54124656-54126528(+)
ENSG00000105618	PRPF31	chr19	+	54128072	54128200	54128090	54128200	54126527	54126617	338	373313	3	3.58276e+121	2.61197e+51	117	99	0.297979	1	1.0,0.989	0.993,0.975,0.958,0.984,0.99,0.981,0.985,0.988,0.978,0.994,0.984,0.978,0.991,0.98,0.98,0.998,0.985,0.987,0.988,0.989,0.981,0.985,0.988,0.993,0.986,0.997,0.988,0.975,0.989,0.994,0.985,0.996,0.992,0.99,0.988,0.984,0.986,0.982,0.995,0.983	0.008	chr19:54126617-54128073(+)	chr19:54126617-54128091(+)
ENSG00000170906	NDUFA3	chr19	+	54106763	54106961	54106810	54106961	54106352	54106446	340	2327	4084	1.01214e+74	5.92121e+81	146	99	0.853982	1	0.281,0.179	0.103,0.037,0.404,0.192,0.269,0.151,0.245,0.482,0.195,0.078,0.227,0.213,0.301,0.062,0.123,0.258,0.232,0.181,0.231,0.134,0.216,0.461,0.047,0.203,0.193,0.164,0.382,0.358,0.295,0.428,0.214,0.176,0.222,0.233,0.311,0.145,0.274,0.182,0.619,0.304	-0.009	chr19:54106446-54106764(+)	chr19:54106446-54106811(+)
ENSG00000142405	NLRP12	chr19	-	53807494	53807668	53807494	53807665	53809586	53811288	342	0	7	2.2153e+26	1.30049e+46	102	99	1	1	NA,0.0	0.0,NA,NA,0.0,0.0,0.0,NA,NA,NA,0.0,0.0,0.0,NA,0.195,0.493,0.065,0.493,0.183,0.0,0.0,0.0,0.327,NA,0.0,NA,NA,0.156,1.0,0.0,NA,NA,0.0,NA,0.0,NA,NA,NA,1.0,0.209,NA	-0.172	chr19:53807668-53809587(-)	chr19:53807665-53809587(-)
ENSG00000170949	ZNF160	chr19	-	53091412	53091529	53091412	53091497	53091636	53091720	345	114	0	1.11202e+72	1e+36	131	99	1	1	1.0,1.0	1.0,1.0,NA,0.932,1.0,1.0,1.0,1.0,1.0,1.0,1.0,1.0,0.956,0.872,1.0,1.0,1.0,0.893,1.0,1.0,1.0,1.0,1.0,1.0,1.0,1.0,1.0,0.841,1.0,1.0,1.0,1.0,1.0,1.0,1.0,1.0,1.0,1.0,1.0,NA	0.013	chr19:53091529-53091637(-)	chr19:53091497-53091637(-)
ENSG00000170949	ZNF160	chr19	-	53091412	53091553	53091412	53091497	53091636	53091720	346	218	0	7.1301e+69	1e+36	155	99	1	1	1.0,1.0	1.0,1.0,NA,0.865,1.0,1.0,1.0,1.0,1.0,1.0,1.0,1.0,0.903,0.762,1.0,1.0,1.0,0.719,1.0,1.0,1.0,1.0,1.0,1.0,1.0,1.0,1.0,0.671,1.0,1.0,1.0,1.0,1.0,1.0,1.0,1.0,1.0,1.0,1.0,NA	0.028	chr19:53091553-53091637(-)	chr19:53091497-53091637(-)
ENSG00000170949	ZNF160	chr19	-	53091412	53091553	53091412	53091529	53091636	53091720	347	19	5	3.20412e+54	7.10122e+64	123	99	1	1	1.0,0.592	0.256,0.617,NA,0.212,0.392,0.0,0.128,0.318,0.558,0.022,0.139,0.287,0.16,0.229,0.365,0.139,0.527,0.091,0.287,0.275,0.653,0.446,0.0,0.304,0.383,0.326,0.472,0.162,0.631,0.446,0.025,0.032,0.131,0.411,0.0,0.707,0.371,0.287,0.425,NA	0.501	chr19:53091553-53091637(-)	chr19:53091529-53091637(-)
ENSG00000197619	ZNF615	chr19	-	52004416	52004849	52004416	52004723	52007292	52007330	349	3	3	6.00042e+39	2.0001e+39	198	99	1	1	NA,0.333	0.6,NA,NA,NA,0.667,1.0,1.0,1.0,0.0,0.5,0.0,1.0,0.0,NA,1.0,NA,NA,NA,1.0,0.2,1.0,0.0,NA,NA,NA,0.333,1.0,0.0,NA,NA,0.0,0.364,NA,NA,NA,1.0,0.5,0.2,1.0,1.0	-0.242	chr19:52004849-52007293(-)	chr19:52004723-52007293(-)
ENSG00000256683	ZNF350	chr19	-	51969004	51969145	51969004	51969131	51974345	51974531	351	24	6653	5.21465e+42	3.78276e+86	113	99	0.674972	1	0.026,0.062	0.106,0.021,0.012,0.046,0.057,0.068,0.048,0.027,0.055,0.045,0.071,0.045,0.042,0.0,0.033,0.029,0.0,0.014,0.0,0.061,0.0,0.022,0.062,0.007,0.0,0.144,0.052,0.068,0.054,0.047,0.053,0.045,0.015,0.099,0.0,0.035,0.07,0.053,0.036,0.063	0.001	chr19:51969145-51974346(-)	chr19:51969131-51974346(-)
ENSG00000105492	SIGLEC6	chr19	-	51530680	51530959	51530680	51530926	51531159	51531519	355	2	0	2.3007e+41	100000003000000	132	99	1	1	NA,1.0	NA,NA,NA,NA,1.0,1.0,NA,NA,1.0,NA,NA,NA,1.0,1.0,NA,1.0,1.0,1.0,1.0,1.0,1.0,1.0,1.0,NA,NA,0.6,1.0,1.0,1.0,1.0,NA,NA,1.0,0.733,NA,NA,1.0,1.0,1.0,1.0	0.028	chr19:51530959-51531160(-)	chr19:51530926-51531160(-)
ENSG00000105492	SIGLEC6	chr19	-	51531159	51531519	51531159	51531411	51531581	51531803	356	1	0	7.00601e+43	2e+37	198	99	1	1	NA,1.0	NA,NA,0.636,NA,NA,1.0,NA,NA,1.0,NA,NA,NA,NA,1.0,NA,1.0,1.0,1.0,1.0,NA,1.0,1.0,1.0,NA,NA,1.0,1.0,1.0,NA,1.0,NA,1.0,1.0,0.778,NA,NA,1.0,0.714,1.0,1.0	0.04	chr19:51531519-51531582(-)	chr19:51531411-51531582(-)
ENSG00000269404	SPIB	chr19	+	50423604	50423755	50423639	50423755	50422822	50423037	369	193	0	1.11333e+55	3e+35	134	99	1	1	1.0,1.0	NA,NA,1.0,1.0,0.887,1.0,NA,1.0,1.0,1.0,0.917,1.0,1.0,1.0,0.959,1.0,1.0,1.0,0.968,1.0,1.0,0.976,NA,1.0,1.0,1.0,1.0,1.0,1.0,0.899,NA,1.0,0.994,1.0,NA,1.0,NA,0.902,1.0,1.0	0.015	chr19:50423037-50423605(+)	chr19:50423037-50423640(+)
ENSG00000062822	POLD1	chr19	+	50408706	50408901	50408784	50408901	50407326	50407415	371	1	103	1.3011e+42	1.2122e+78	177	99	0.0632548	0.478421	0.0,0.157	0.0,0.0,0.029,0.027,0.0,0.01,0.01,0.0,0.106,0.043,0.046,0.0,0.06,0.132,0.03,0.0,0.022,0.018,0.0,0.046,0.031,0.083,0.053,0.0,0.0,0.051,0.121,0.096,0.019,0.0,0.025,0.052,0.0,0.048,0.0,0.0,0.0,0.0,0.157,0.157	0.042	chr19:50407415-50408707(+)	chr19:50407415-50408785(+)
ENSG00000131408	NR1H2	chr19	+	50377552	50377648	50377586	50377648	50376718	50376826	372	10	926	4.07768e+43	7.26672e+114	133	99	0.0340769	0.301035	0.008,0.0	0.04,0.0,0.067,0.048,0.029,0.034,0.012,0.035,0.023,0.036,0.021,0.014,0.026,0.036,0.053,0.028,0.004,0.013,0.045,0.007,0.0,0.035,0.011,0.057,0.018,0.029,0.071,0.012,0.029,0.008,0.028,0.044,0.02,0.005,0.006,0.013,0.037,0.016,0.007,0.0	-0.021	chr19:50376826-50377553(+)	chr19:50376826-50377587(+)
ENSG00000131408	NR1H2	chr19	+	50379001	50379181	50379091	50379181	50378521	50378796	374	27510	0	2.56249e+121	2.0002e+36	189	99	1	1	1.0,1.0	1.0,1.0,1.0,0.991,1.0,1.0,1.0,0.992,1.0,1.0,1.0,1.0,1.0,1.0,1.0,1.0,1.0,0.996,1.0,0.992,1.0,1.0,1.0,1.0,1.0,1.0,1.0,1.0,1.0,1.0,1.0,1.0,1.0,1.0,1.0,1.0,1.0,1.0,1.0,1.0	0.001	chr19:50378796-50379002(+)	chr19:50378796-50379092(+)
ENSG00000131408	NR1H2	chr19	+	50379001	50379181	50379133	50379181	50378521	50378796	375	30511	130	2.51243e+122	5.11826e+63	198	99	0.349451	1	0.921,1.0	1.0,1.0,1.0,0.979,0.966,0.979,0.908,0.953,0.918,0.952,0.94,0.929,0.955,1.0,0.919,0.957,0.97,0.944,0.95,0.967,1.0,0.969,0.907,0.971,0.994,0.915,0.995,0.929,0.978,0.942,0.895,0.983,1.0,0.923,0.913,0.914,0.97,0.884,0.876,0.957	0.008	chr19:50378796-50379002(+)	chr19:50378796-50379134(+)
ENSG00000131408	NR1H2	chr19	+	50379091	50379181	50379133	50379181	50378521	50378796	376	842	130	6.44295e+107	5.11826e+63	141	99	0.593362	1	0.819,1.0	1.0,1.0,1.0,0.941,0.895,0.938,0.773,0.873,0.814,0.874,0.828,0.79,0.881,1.0,0.792,0.887,0.909,0.852,0.882,0.904,1.0,0.92,0.769,0.924,0.98,0.756,0.985,0.829,0.936,0.831,0.728,0.947,1.0,0.792,0.792,0.762,0.922,0.72,0.694,0.883	0.034	chr19:50378796-50379092(+)	chr19:50378796-50379134(+)
ENSG00000105053	VRK3	chr19	-	50009235	50009385	50009235	50009289	50016023	50016163	377	257266	30	3.54354e+119	1.00001e+39	195	99	1	1	0.978,1.0	0.994,1.0,1.0,1.0,1.0,0.995,1.0,0.989,1.0,1.0,1.0,1.0,1.0,1.0,0.976,1.0,1.0,1.0,1.0,1.0,1.0,1.0,1.0,0.987,1.0,0.984,1.0,1.0,1.0,1.0,0.987,0.991,0.99,1.0,1.0,0.955,1.0,1.0,1.0,1.0	-0.007	chr19:50009385-50016024(-)	chr19:50009289-50016024(-)
ENSG00000213024	NUP62	chr19	-	49911104	49911366	49911104	49911231	49927693	49927848	379	6	0	5.12005e+47	10000	198	99	1	1	NA,1.0	1.0,1.0,NA,NA,1.0,NA,NA,1.0,1.0,1.0,NA,NA,1.0,1.0,1.0,1.0,NA,1.0,NA,1.0,1.0,1.0,1.0,1.0,1.0,NA,1.0,NA,NA,1.0,1.0,NA,1.0,1.0,1.0,0.818,1.0,1.0,1.0,NA	0.007	chr19:49911366-49927694(-)	chr19:49911231-49927694(-)
ENSG00000213024	NUP62	chr19	-	49927693	49927848	49927693	49927815	49929325	49929465	380	166	241	1.54025e+78	1.54418e+80	132	99	0.706002	1	0.333,0.818	0.429,0.405,0.51,0.337,0.527,0.318,0.508,0.353,0.573,0.399,0.524,0.495,0.386,0.49,0.523,0.444,0.445,0.608,0.673,0.359,0.636,0.22,0.416,0.531,0.482,0.39,0.355,0.51,0.535,0.582,0.7,0.52,0.6,0.323,0.048,0.407,0.485,0.487,0.28,0.41	0.12	chr19:49927848-49929326(-)	chr19:49927815-49929326(-)
ENSG00000104960	PTOV1	chr19	+	49859985	49860183	49860055	49860183	49858548	49858653	384	308399	40	1.87346e+120	6.06405e+43	169	99	0.443545	1	0.978,1.0	0.948,1.0,0.953,0.973,1.0,0.965,1.0,0.883,0.965,1.0,1.0,1.0,0.973,1.0,1.0,1.0,0.973,0.991,1.0,0.953,0.989,1.0,0.978,0.975,0.983,0.992,0.974,1.0,1.0,1.0,1.0,1.0,0.98,0.984,1.0,1.0,0.977,0.991,0.971,0.936	0.006	chr19:49858653-49859986(+)	chr19:49858653-49860056(+)
ENSG00000104960	PTOV1	chr19	+	49859985	49860183	49860093	49860183	49858548	49858653	385	381461	70	2.24411e+120	7.0501e+40	198	99	0.919584	1	0.965,1.0	1.0,1.0,1.0,0.953,1.0,0.967,1.0,0.991,1.0,0.991,0.99,1.0,0.944,0.961,0.976,0.977,1.0,1.0,0.992,0.966,1.0,0.995,0.97,0.978,0.994,1.0,1.0,0.983,0.94,0.935,0.986,0.978,1.0,1.0,1.0,1.0,0.957,0.953,0.944,1.0	-0.001	chr19:49858653-49859986(+)	chr19:49858653-49860094(+)
ENSG00000104960	PTOV1	chr19	+	49860055	49860183	49860093	49860183	49858548	49858653	386	9592	70	5.89564e+88	7.0501e+40	137	99	0.934466	1	0.907,1.0	1.0,1.0,1.0,0.867,1.0,0.919,1.0,0.982,1.0,0.971,0.97,1.0,0.858,0.887,0.926,0.928,1.0,1.0,0.977,0.924,1.0,0.985,0.927,0.943,0.981,1.0,1.0,0.944,0.82,0.849,0.963,0.94,1.0,1.0,1.0,1.0,0.888,0.878,0.848,1.0	-0.001	chr19:49858653-49860056(+)	chr19:49858653-49860094(+)
ENSG00000104960	PTOV1	chr19	+	49860565	49860740	49860613	49860740	49860267	49860336	387	5457	11290	2.45024e+79	8.29673e+95	147	99	0.000135827	0.00435773	0.245,0.299	0.165,0.26,0.181,0.268,0.234,0.288,0.216,0.092,0.219,0.164,0.205,0.176,0.17,0.203,0.259,0.174,0.121,0.182,0.13,0.07,0.238,0.12,0.262,0.134,0.203,0.152,0.167,0.237,0.165,0.076,0.217,0.157,0.082,0.232,0.201,0.103,0.153,0.14,0.196,0.189	0.092	chr19:49860336-49860566(+)	chr19:49860336-49860614(+)
ENSG00000126453	BCL2L12	chr19	+	49667018	49667161	49667021	49667161	49666684	49666799	392	128	0	1.02221e+66	2e+32	102	99	1	1	1.0,1.0	1.0,1.0,1.0,1.0,1.0,1.0,1.0,1.0,0.934,1.0,1.0,1.0,1.0,1.0,0.744,1.0,1.0,1.0,1.0,1.0,0.943,1.0,1.0,0.697,0.773,0.907,0.938,1.0,1.0,1.0,1.0,1.0,1.0,1.0,NA,1.0,1.0,0.702,0.0,1.0	0.061	chr19:49666799-49667019(+)	chr19:49666799-49667022(+)
ENSG00000142546	NOSIP	chr19	-	49556548	49556736	49556548	49556657	49556874	49556993	394	207930	70	1.12716e+158	6.49715e+41	178	99	1	1	0.994,1.0	1.0,1.0,0.987,0.996,0.992,0.994,0.978,0.99,1.0,1.0,1.0,1.0,0.99,0.998,0.998,1.0,1.0,0.999,1.0,0.996,0.991,0.992,0.995,0.991,1.0,0.998,1.0,1.0,1.0,1.0,1.0,1.0,1.0,1.0,1.0,1.0,1.0,1.0,1.0,0.998	0	chr19:49556736-49556875(-)	chr19:49556657-49556875(-)
ENSG00000142546	NOSIP	chr19	-	49557089	49557945	49557089	49557249	49558896	49558973	395	301	7398	1.58372e+78	4.49585e+124	198	99	0.634649	1	0.02,0.059	0.016,0.007,0.04,0.016,0.012,0.015,0.023,0.025,0.016,0.015,0.02,0.018,0.018,0.03,0.023,0.027,0.012,0.013,0.021,0.013,0.017,0.015,0.026,0.011,0.018,0.02,0.015,0.014,0.021,0.011,0.019,0.014,0.014,0.026,0.009,0.013,0.014,0.015,0.017,0.023	0.022	chr19:49557945-49558897(-)	chr19:49557249-49558897(-)
ENSG00000142546	NOSIP	chr19	-	49557089	49558199	49557089	49557249	49558896	49558978	396	310	7398	1.98543e+78	4.49585e+124	198	99	0.914948	1	0.021,0.0	0.021,0.007,0.057,0.025,0.012,0.011,0.026,0.025,0.016,0.024,0.025,0.019,0.026,0.03,0.021,0.027,0.016,0.015,0.026,0.019,0.017,0.014,0.03,0.011,0.027,0.021,0.015,0.016,0.025,0.011,0.019,0.015,0.013,0.023,0.013,0.013,0.02,0.017,0.02,0.023	-0.01	chr19:49558199-49558897(-)	chr19:49557249-49558897(-)
ENSG00000142546	NOSIP	chr19	-	49558896	49558978	49558896	49558973	49559933	49560039	398	67517	20	4.79667e+124	4.01514e+49	104	99	0.670189	1	0.997,1.0	1.0,1.0,1.0,0.994,1.0,0.999,0.99,0.987,0.996,0.951,0.997,1.0,0.988,0.979,0.986,0.991,0.985,0.987,0.996,0.985,0.989,0.991,0.992,0.989,0.963,0.979,0.995,1.0,1.0,0.99,1.0,0.963,0.988,0.984,1.0,0.983,0.993,0.986,0.991,0.998	0.009	chr19:49558978-49559934(-)	chr19:49558973-49559934(-)
ENSG00000142541	RPL13A	chr19	+	49490126	49490297	49490231	49490297	49489849	49489922	400	791600	4590427776	3.18512e+120	1.65863e+199	198	99	0.89301	1	0.009,0.011	0.009,0.009,0.011,0.009,0.008,0.008,0.011,0.009,0.01,0.009,0.011,0.01,0.011,0.011,0.009,0.008,0.01,0.01,0.011,0.009,0.008,0.009,0.009,0.008,0.009,0.01,0.009,0.009,0.008,0.008,0.009,0.008,0.009,0.008,0.008,0.008,0.009,0.009,0.007,0.009	0.001	chr19:49489922-49490127(+)	chr19:49489922-49490232(+)
ENSG00000090554	FLT3LG	chr19	+	49475673	49475801	49475690	49475801	49474602	49474672	402	0	30	4.102e+43	4.12019e+62	116	99	1	1	0.0,NA	0.0,0.0,1.0,0.043,0.0,0.146,0.0,0.0,0.0,0.096,0.701,0.26,0.0,0.0,0.0,0.0,0.0,0.054,0.0,0.322,0.319,0.0,0.0,0.396,0.299,0.045,0.0,0.0,0.363,0.399,0.146,0.201,NA,0.0,0.0,0.0,0.1,0.0,0.0,0.304	-0.133	chr19:49474672-49475674(+)	chr19:49474672-49475691(+)
ENSG00000090554	FLT3LG	chr19	+	49476116	49476198	49476144	49476198	49475690	49475801	403	0	31	1.00001e+37	8.10828e+73	127	99	0.561195	1	0.0,0.0	0.0,0.0,0.0,0.027,0.0,0.0,0.0,0.0,0.034,0.0,0.0,0.059,0.0,0.019,0.039,0.0,0.0,0.0,0.0,0.0,0.0,0.022,0.319,0.013,0.036,0.063,0.072,0.0,0.012,0.102,0.0,0.132,0.206,0.0,0.0,0.0,0.02,0.029,0.0,0.138	-0.034	chr19:49475801-49476117(+)	chr19:49475801-49476145(+)
ENSG00000090554	FLT3LG	chr19	+	49478908	49479047	49478962	49479047	49476422	49476566	404	25	1	9.00282e+69	1.7516e+49	153	99	1	1	1.0,0.764	1.0,NA,NA,0.516,0.674,0.531,1.0,0.866,0.764,0.904,0.812,0.636,0.77,0.795,0.327,0.425,0.393,0.679,1.0,0.786,0.407,0.698,1.0,0.844,0.538,0.371,0.538,0.443,0.901,0.609,0.807,0.411,1.0,0.602,NA,0.618,0.487,0.66,0.543,0.861	0.2	chr19:49476566-49478909(+)	chr19:49476566-49478963(+)
ENSG00000090554	FLT3LG	chr19	+	49485963	49486151	49486014	49486151	49480551	49480620	407	48	6	9.12273e+59	3.21381e+74	150	99	0.0221001	0.220183	1.0,0.468	0.0,0.0,0.0,0.135,0.398,0.365,0.407,0.248,0.083,0.562,0.042,0.202,0.18,0.122,0.569,0.0,0.108,0.389,0.514,0.225,0.248,0.176,0.099,0.316,0.287,0.157,0.387,0.209,0.097,0.389,0.209,0.557,0.517,0.421,0.248,0.216,0.15,0.43,0.227,0.284	0.48	chr19:49480620-49485964(+)	chr19:49480620-49486015(+)
ENSG00000104872	PIH1D1	chr19	-	49446550	49446694	49446550	49446595	49447023	49447099	410	705701	2113	6.14441e+132	2.53151e+62	198	99	0.00208987	0.0352422	0.944,0.964	0.994,0.978,0.99,0.965,0.981,0.982,0.989,0.985,0.979,1.0,0.967,0.954,0.957,0.977,0.964,0.974,0.975,0.976,0.985,0.969,0.94,0.978,0.975,0.977,0.972,0.994,0.992,0.977,0.967,0.988,0.945,0.969,0.983,0.982,0.961,0.955,0.981,0.95,0.99,0.985	-0.021	chr19:49446694-49447024(-)	chr19:49446595-49447024(-)
ENSG00000104872	PIH1D1	chr19	-	49446550	49446794	49446550	49446595	49447023	49447099	411	299279	2113	2.51201e+119	2.53151e+62	198	99	0.00076307	0.0169112	0.877,0.915	0.984,0.953,0.973,0.92,0.952,0.956,0.975,0.965,0.955,1.0,0.927,0.91,0.905,0.95,0.926,0.947,0.945,0.953,0.968,0.932,0.88,0.954,0.944,0.948,0.937,0.985,0.983,0.951,0.93,0.971,0.899,0.935,0.961,0.96,0.907,0.9,0.954,0.9,0.977,0.967	-0.05	chr19:49446794-49447024(-)	chr19:49446595-49447024(-)
ENSG00000104872	PIH1D1	chr19	-	49446550	49446794	49446550	49446694	49447023	49447099	412	1511	409423	5.34329e+76	3.63254e+119	198	99	2.99851e-05	0.00135268	0.018,0.013	0.007,0.063,0.004,0.028,0.019,0.025,0.031,0.009,0.064,0.027,0.019,0.057,0.022,0.046,0.035,0.031,0.009,0.04,0.053,0.022,0.004,0.042,0.058,0.026,0.02,0.028,0.029,0.041,0.047,0.056,0.056,0.02,0.047,0.013,0.028,0.021,0.039,0.047,0.047,0.049	-0.018	chr19:49446794-49447024(-)	chr19:49446694-49447024(-)
ENSG00000104872	PIH1D1	chr19	-	49447337	49447420	49447337	49447417	49447826	49447908	413	4420	78	1.41815e+79	5.00133e+43	102	99	0.226729	1	0.859,0.708	0.731,1.0,1.0,0.705,0.897,1.0,0.758,0.912,0.731,0.593,0.753,1.0,0.878,0.972,0.576,0.787,0.966,0.953,0.825,0.85,1.0,0.872,0.911,1.0,0.777,0.652,0.805,1.0,1.0,0.803,0.744,0.85,0.84,0.829,0.94,0.822,0.808,0.756,0.901,0.845	-0.068	chr19:49447420-49447827(-)	chr19:49447417-49447827(-)
ENSG00000104872	PIH1D1	chr19	-	49447337	49447467	49447337	49447417	49447826	49447908	414	657713	78	7.38454e+136	5.00133e+43	149	99	0.280075	1	0.984,0.983	0.99,1.0,1.0,0.98,0.996,1.0,0.982,0.996,0.986,0.983,0.988,1.0,0.993,0.998,0.982,0.991,0.998,0.997,0.991,0.992,1.0,0.99,0.998,1.0,0.99,0.98,0.991,1.0,1.0,0.99,0.992,0.992,0.993,0.997,0.998,0.992,0.993,0.993,0.99,0.994	-0.009	chr19:49447467-49447827(-)	chr19:49447417-49447827(-)
ENSG00000104872	PIH1D1	chr19	-	49447337	49447467	49447337	49447420	49447826	49447908	415	640704	2711	7.24449e+134	1.30186e+54	146	99	2.96259e-08	3.87184e-06	0.941,0.977	1.0,0.959,1.0,0.972,0.992,1.0,0.976,0.986,0.982,0.994,0.998,1.0,0.964,0.977,0.995,0.991,0.991,0.961,0.996,0.979,0.97,0.967,0.998,0.978,0.99,0.99,0.989,0.996,0.986,0.979,0.991,0.988,0.986,0.995,1.0,0.992,0.989,0.999,0.944,1.0	-0.027	chr19:49447467-49447827(-)	chr19:49447420-49447827(-)
ENSG00000087076	HSD17B14	chr19	-	48832665	48832752	48832665	48832732	48834275	48834358	419	0	321	1.3007e+39	6.57517e+76	119	99	0.454912	1	0.0,0.0	0.013,0.032,0.0,0.0,0.097,0.0,0.034,0.028,0.0,0.026,0.0,0.026,0.042,0.0,0.065,0.009,0.0,0.0,0.022,0.038,0.0,0.339,0.02,0.0,0.085,0.056,0.0,0.0,0.009,0.1,0.0,0.0,0.0,0.029,0.014,0.0,0.0,0.036,0.032,0.083	-0.031	chr19:48832752-48834276(-)	chr19:48832732-48834276(-)
ENSG00000063176	SPHK2	chr19	+	48625890	48626362	48625949	48626362	48620401	48620553	422	113	1	9.12133e+73	1e+20	158	99	1	1	1.0,0.653	1.0,1.0,1.0,1.0,1.0,1.0,1.0,1.0,1.0,1.0,1.0,1.0,1.0,1.0,1.0,1.0,1.0,1.0,1.0,0.965,1.0,1.0,1.0,1.0,1.0,1.0,1.0,1.0,0.518,1.0,1.0,1.0,1.0,1.0,1.0,1.0,1.0,1.0,1.0,1.0	-0.161	chr19:48620553-48625891(+)	chr19:48620553-48625950(+)
ENSG00000063176	SPHK2	chr19	+	48625890	48626362	48626067	48626362	48620401	48620553	423	153	0	1.61613e+80	3.003e+37	198	99	1	1	1.0,1.0	1.0,1.0,1.0,0.864,1.0,1.0,0.833,1.0,1.0,1.0,1.0,1.0,1.0,1.0,1.0,1.0,1.0,1.0,1.0,1.0,1.0,0.872,0.976,0.982,0.692,1.0,1.0,1.0,1.0,0.882,1.0,1.0,1.0,1.0,1.0,1.0,0.765,1.0,0.872,1.0	0.032	chr19:48620553-48625891(+)	chr19:48620553-48626068(+)
ENSG00000063176	SPHK2	chr19	+	48625949	48626362	48626067	48626362	48620401	48620553	424	111	0	9.11625e+73	3.003e+37	198	99	1	1	1.0,1.0	1.0,1.0,1.0,0.806,1.0,1.0,0.684,1.0,1.0,1.0,1.0,1.0,1.0,1.0,1.0,1.0,1.0,1.0,1.0,1.0,1.0,0.833,0.955,0.966,0.615,1.0,1.0,1.0,1.0,0.875,1.0,1.0,1.0,1.0,1.0,1.0,0.68,1.0,0.7,1.0	0.047	chr19:48620553-48625950(+)	chr19:48620553-48626068(+)
ENSG00000063177	RPL18	chr19	-	48616078	48616220	48616078	48616202	48616725	48616824	427	528261	2676913113	1.88353e+119	9.24417e+198	117	99	0.500205	1	0.016,0.017	0.017,0.017,0.017,0.016,0.017,0.017,0.017,0.018,0.017,0.016,0.018,0.017,0.018,0.015,0.017,0.018,0.019,0.016,0.019,0.017,0.016,0.016,0.018,0.017,0.019,0.017,0.018,0.019,0.019,0.018,0.017,0.019,0.016,0.02,0.019,0.017,0.02,0.019,0.017,0.018	-0.001	chr19:48616220-48616726(-)	chr19:48616202-48616726(-)
ENSG00000063177	RPL18	chr19	-	48617315	48617423	48617315	48617415	48617790	48617877	429	160357688	171	6.38412e+190	1.02271e+71	107	99	1	1	0.999,1.0	0.998,0.998,0.999,0.999,0.998,0.998,0.999,0.981,0.999,0.998,0.999,0.999,0.999,0.998,0.998,0.998,0.998,0.999,0.999,0.999,0.998,0.999,1.0,0.999,0.998,0.996,0.998,0.999,0.999,0.999,0.999,0.999,0.999,0.998,0.997,0.999,1.0,0.999,0.998,0.998	0.001	chr19:48617423-48617791(-)	chr19:48617415-48617791(-)
ENSG00000105483	CARD8	chr19	-	48230437	48230700	48230437	48230697	48230776	48231006	434	73138	186	7.89912e+112	1.43831e+74	102	99	0.246635	1	0.797,0.957	0.844,0.717,0.787,0.867,0.907,0.829,0.826,0.713,0.917,0.784,0.774,0.934,0.853,0.887,0.908,0.925,0.863,0.839,0.895,0.854,0.914,0.996,0.785,0.826,0.666,0.866,0.882,0.792,0.949,0.91,1.0,0.934,0.83,0.917,0.919,0.824,0.897,0.784,0.855,0.835	0.019	chr19:48230700-48230777(-)	chr19:48230697-48230777(-)
ENSG00000105483	CARD8	chr19	-	48232452	48232789	48232452	48232493	48234402	48234543	436	147	2043	1.89212e+71	3.15164e+81	198	99	0.690899	1	0.259,0.075	0.225,0.081,0.015,0.188,0.087,0.08,0.05,0.076,0.079,0.092,0.079,0.08,0.126,0.067,0.075,0.111,0.057,0.133,0.114,0.052,0.901,0.283,0.093,0.075,0.579,0.106,0.074,0.115,0.072,0.534,0.0,0.083,0.109,0.074,0.305,0.182,0.117,0.113,0.323,0.131	0.014	chr19:48232789-48234403(-)	chr19:48232493-48234403(-)
ENSG00000105483	CARD8	chr19	-	48238382	48238532	48238382	48238526	48240961	48241063	437	145157	714	1.33227e+117	5.10063e+47	105	99	0.0018802	0.0327634	0.951,0.914	0.962,0.955,1.0,0.955,0.989,0.97,0.97,0.933,0.961,0.962,0.973,0.989,1.0,0.992,0.945,0.992,0.994,0.953,0.994,0.97,0.934,0.914,0.974,0.993,0.987,0.95,0.964,0.977,1.0,0.984,0.988,0.929,0.946,0.964,1.0,0.939,0.952,0.982,0.994,0.956	-0.037	chr19:48238532-48240962(-)	chr19:48238526-48240962(-)
ENSG00000042753	AP2S1	chr19	-	46839464	46839620	46839464	46839578	46845992	46846142	438	2710	795361	4.49674e+80	7.30206e+133	141	99	0.00221824	0.0367788	0.023,0.019	0.041,0.032,0.062,0.056,0.047,0.037,0.026,0.064,0.032,0.046,0.033,0.031,0.018,0.033,0.033,0.026,0.051,0.03,0.03,0.033,0.035,0.015,0.017,0.026,0.028,0.068,0.023,0.041,0.045,0.021,0.041,0.05,0.033,0.044,0.022,0.038,0.054,0.03,0.041,0.072	-0.017	chr19:46839620-46845993(-)	chr19:46839578-46845993(-)
ENSG00000160013	PTGIR	chr19	-	46623457	46623599	46623457	46623574	46624996	46625072	439	20	25	1.70213e+35	1.01e+35	124	99	1	1	0.444,0.0	NA,NA,NA,NA,0.0,1.0,0.0,1.0,1.0,1.0,NA,0.444,0.0,1.0,NA,NA,0.0,1.0,NA,NA,0.0,NA,1.0,NA,NA,0.0,NA,NA,NA,NA,NA,0.242,NA,NA,NA,NA,NA,NA,NA,NA	-0.29	chr19:46623599-46624997(-)	chr19:46623574-46624997(-)
ENSG00000011478	QPCTL	chr19	+	45695436	45695718	45695632	45695718	45693412	45693556	442	3213	20	4.72052e+85	7.20003e+39	198	99	0.136746	0.834704	0.889,1.0	1.0,1.0,1.0,0.791,0.947,1.0,1.0,1.0,0.957,0.893,0.802,0.946,0.923,0.895,0.788,1.0,1.0,0.714,0.818,0.933,0.891,0.591,1.0,1.0,1.0,0.818,0.902,1.0,1.0,0.947,0.889,1.0,0.869,0.897,1.0,0.944,0.973,0.973,1.0,0.815	0.022	chr19:45693556-45695437(+)	chr19:45693556-45695633(+)
ENSG00000125746	EML2	chr19	-	45641640	45641748	45641640	45641745	45641917	45642041	443	10	20	3.47142e+53	2.10001e+39	102	99	1	1	0.327,NA	1.0,1.0,1.0,0.872,0.955,1.0,1.0,1.0,0.66,0.764,0.0,1.0,0.909,1.0,0.244,1.0,0.608,0.493,0.721,0.437,NA,1.0,1.0,0.829,1.0,1.0,0.853,1.0,0.548,1.0,NA,0.776,0.0,0.108,0.823,1.0,0.437,0.493,0.493,0.767	-0.431	chr19:45641748-45641918(-)	chr19:45641745-45641918(-)
ENSG00000213889	PPM1N	chr19	+	45500649	45500710	45500680	45500710	45500455	45500561	444	8232	9	5.91751e+74	2.06e+39	130	99	1	1	1.0,0.73	0.957,1.0,0.935,NA,1.0,1.0,1.0,1.0,1.0,0.981,1.0,1.0,1.0,1.0,1.0,1.0,1.0,1.0,0.978,1.0,1.0,0.604,0.868,1.0,1.0,1.0,1.0,1.0,1.0,1.0,NA,1.0,1.0,1.0,NA,1.0,1.0,1.0,NA,1.0	-0.116	chr19:45500561-45500650(+)	chr19:45500561-45500681(+)
ENSG00000125740	FOSB	chr19	+	45470628	45470949	45470745	45470949	45467994	45468712	447	4013	470	8.31291e+105	4.00941e+51	198	99	0.00672505	0.0868685	0.81,1.0	0.912,1.0,1.0,0.928,0.828,0.833,0.917,0.931,0.935,0.928,0.821,0.923,0.873,0.912,0.934,0.935,0.895,0.931,1.0,0.944,1.0,0.851,0.934,0.872,0.964,0.942,0.837,0.958,0.881,0.934,1.0,0.969,0.83,0.892,0.545,0.864,0.746,0.956,0.94,0.0	0.023	chr19:45468712-45470629(+)	chr19:45468712-45470746(+)
ENSG00000104859	CLASRP	chr19	+	45069943	45070104	45070021	45070104	45069201	45069248	449	100	6434	9.43001e+45	1.76144e+78	177	99	0.140729	0.851693	0.08,0.0	0.0,0.076,0.359,0.043,0.0,0.0,0.012,0.015,0.077,0.085,0.0,0.094,0.138,0.072,0.065,0.022,0.029,0.061,0.083,0.026,0.147,0.113,0.098,0.0,0.136,0.219,0.069,0.049,0.197,0.19,0.052,0.021,0.093,0.157,0.064,0.102,0.054,0.132,0.288,0.136	-0.049	chr19:45069248-45069944(+)	chr19:45069248-45070022(+)
ENSG00000234906	APOC2	chr19	+	44948700	44948860	44948762	44948860	44948465	44948533	450	2224	0	2.79081e+72	1.00007e+34	161	99	1	1	1.0,1.0	1.0,1.0,1.0,1.0,1.0,0.981,NA,1.0,1.0,NA,0.977,0.811,1.0,1.0,1.0,1.0,1.0,1.0,0.968,1.0,1.0,1.0,1.0,0.986,1.0,1.0,1.0,0.889,1.0,1.0,1.0,1.0,NA,1.0,1.0,1.0,1.0,1.0,NA,1.0	0.011	chr19:44948533-44948701(+)	chr19:44948533-44948763(+)
ENSG00000130204	TOMM40	chr19	+	44891406	44891689	44891409	44891689	44891219	44891314	451	10	0	1.01001e+32	2e+23	102	99	1	1	1.0,NA	NA,NA,NA,NA,NA,NA,NA,1.0,NA,1.0,NA,NA,1.0,NA,1.0,1.0,0.493,NA,NA,NA,NA,NA,NA,NA,NA,1.0,NA,1.0,NA,1.0,NA,1.0,0.0,1.0,NA,NA,NA,0.0,NA,NA	0.193	chr19:44891314-44891407(+)	chr19:44891314-44891410(+)
ENSG00000186567	CEACAM19	chr19	+	44683433	44684359	44683436	44684359	44682566	44682620	454	111	110	1.03e+30	6.09116e+48	102	99	1	1	0.081,1.0	0.0,NA,0.0,0.0,0.0,NA,NA,0.0,NA,0.327,0.0,0.368,0.0,NA,0.0,0.0,0.0,0.327,1.0,0.493,0.0,NA,0.122,0.206,0.0,0.288,0.814,0.0,0.0,0.294,0.0,0.0,NA,0.0,0.0,0.0,0.0,0.0,0.0,0.0	0.412	chr19:44682620-44683434(+)	chr19:44682620-44683437(+)
ENSG00000167384	ZNF180	chr19	-	44497283	44497377	44497283	44497372	44500197	44500522	455	10	0	7.00081e+38	3e+41	104	99	1	1	1.0,NA	0.0,NA,NA,1.0,NA,NA,NA,1.0,NA,1.0,0.0,NA,1.0,1.0,1.0,NA,NA,NA,NA,0.87,0.087,NA,1.0,0.417,1.0,NA,0.741,1.0,NA,1.0,1.0,1.0,1.0,1.0,1.0,NA,0.0,NA,0.0,1.0	0.245	chr19:44497377-44500198(-)	chr19:44497372-44500198(-)
ENSG00000167384	ZNF180	chr19	-	44497283	44497377	44497283	44497372	44500274	44500522	456	111	0	2.00241e+58	3.00006e+32	104	99	1	1	1.0,1.0	1.0,NA,NA,1.0,1.0,1.0,NA,0.884,1.0,1.0,1.0,1.0,0.816,1.0,1.0,NA,0.89,NA,1.0,0.898,1.0,1.0,1.0,0.12,0.192,1.0,1.0,1.0,0.87,1.0,1.0,1.0,0.943,1.0,NA,1.0,0.805,1.0,1.0,1.0	0.076	chr19:44497377-44500275(-)	chr19:44497372-44500275(-)
ENSG00000131115	ZNF227	chr19	+	44228445	44228572	44228486	44228572	44217790	44217852	458	2032	40	3.26862e+77	1.004e+40	140	99	0.718867	1	0.78,1.0	0.958,1.0,1.0,0.809,1.0,1.0,0.973,0.735,1.0,0.864,0.8,0.954,0.731,0.941,1.0,0.814,0.722,0.739,0.795,0.866,0.886,1.0,0.784,0.857,0.78,0.942,1.0,0.841,0.864,1.0,1.0,0.84,0.788,1.0,1.0,0.817,0.942,1.0,1.0,0.881	-0.008	chr19:44217852-44228446(+)	chr19:44217852-44228487(+)
ENSG00000073050	XRCC1	chr19	-	43552796	43553091	43552796	43552843	43553400	43553512	462	121234	0	1.23193e+116	1.00021e+38	198	99	1	1	1.0,1.0	1.0,0.99,1.0,1.0,1.0,0.97,0.993,0.982,0.982,1.0,0.975,1.0,1.0,1.0,0.961,0.977,1.0,1.0,0.98,1.0,0.98,1.0,0.98,0.985,1.0,1.0,1.0,1.0,1.0,1.0,0.982,0.976,1.0,1.0,1.0,0.984,1.0,1.0,1.0,1.0	0.008	chr19:43553091-43553401(-)	chr19:43552843-43553401(-)
ENSG00000176531	PHLDB3	chr19	-	43479376	43479593	43479376	43479491	43486265	43486322	463	300	0	2.00311e+73	2e+36	198	99	1	1	1.0,NA	NA,1.0,NA,0.886,1.0,1.0,1.0,1.0,1.0,1.0,1.0,1.0,1.0,1.0,1.0,1.0,1.0,1.0,1.0,1.0,1.0,1.0,1.0,0.963,1.0,1.0,1.0,1.0,1.0,1.0,1.0,1.0,1.0,1.0,NA,0.905,1.0,1.0,1.0,1.0	0.007	chr19:43479593-43486266(-)	chr19:43479491-43486266(-)
ENSG00000079385	CEACAM1	chr19	-	42518515	42519235	42518515	42519101	42521266	42521521	467	2641	46	5.31123e+71	2e+34	198	99	1	1	0.765,0.774	1.0,1.0,1.0,1.0,1.0,0.968,1.0,1.0,1.0,1.0,1.0,0.857,0.895,1.0,1.0,0.962,1.0,0.92,1.0,0.88,1.0,1.0,NA,0.784,1.0,0.667,1.0,1.0,0.922,1.0,1.0,1.0,1.0,0.889,NA,1.0,0.882,1.0,1.0,1.0	-0.194	chr19:42519235-42521267(-)	chr19:42519101-42521267(-)
ENSG00000028277	POU2F2	chr19	-	42092068	42092270	42092068	42092134	42093828	42093895	470	1106	60	1.73766e+78	1.004e+38	198	99	1	1	0.902,1.0	1.0,0.949,1.0,1.0,0.852,1.0,1.0,1.0,1.0,0.97,1.0,0.889,1.0,1.0,1.0,0.897,0.882,1.0,1.0,1.0,1.0,1.0,1.0,1.0,0.869,0.937,0.878,0.809,1.0,1.0,0.611,1.0,1.0,1.0,NA,0.952,0.923,0.977,0.956,0.92	-0.005	chr19:42092270-42093829(-)	chr19:42092134-42093829(-)
ENSG00000028277	POU2F2	chr19	-	42096081	42096243	42096081	42096195	42099526	42099618	471	271	316	2.43372e+71	1.29102e+70	147	99	0.13826	0.840438	0.37,0.101	0.574,0.712,0.32,0.886,0.386,0.281,0.198,0.653,0.226,0.485,0.442,0.339,0.529,0.545,0.924,0.366,0.833,0.402,0.294,0.599,0.39,0.591,0.669,0.574,0.252,0.242,0.183,0.506,0.319,0.395,0.183,0.384,0.622,0.49,0.402,0.101,0.487,0.265,0.516,0.168	-0.208	chr19:42096243-42099527(-)	chr19:42096195-42099527(-)
ENSG00000028277	POU2F2	chr19	-	42117249	42117432	42117249	42117366	42122125	42122182	472	41	4712	1.60744e+44	1.2202e+75	165	99	0.0260761	0.24732	0.049,0.048	0.0,0.324,0.0,0.412,0.13,0.231,0.0,0.023,0.31,0.154,0.0,0.06,0.153,0.231,0.0,0.258,0.358,0.0,0.375,0.076,0.125,0.074,0.214,0.0,0.194,0.276,0.141,0.13,0.0,0.107,0.13,0.043,0.107,0.0,0.028,0.0,0.144,0.0,0.031,0.167	-0.077	chr19:42117432-42122126(-)	chr19:42117366-42122126(-)
ENSG00000076928	ARHGEF1	chr19	+	41892024	41892373	41892330	41892373	41888751	41888865	473	106	0	9.23261e+73	2e+29	198	99	1	1	1.0,1.0	1.0,1.0,1.0,1.0,1.0,1.0,1.0,1.0,1.0,1.0,0.789,1.0,1.0,1.0,1.0,1.0,1.0,1.0,1.0,1.0,1.0,1.0,1.0,1.0,1.0,1.0,0.917,1.0,1.0,1.0,1.0,1.0,1.0,1.0,1.0,1.0,1.0,1.0,1.0,0.586	0.018	chr19:41888865-41892025(+)	chr19:41888865-41892331(+)
ENSG00000076928	ARHGEF1	chr19	+	41903655	41903784	41903706	41903784	41903306	41903407	474	0	556	1.04015e+42	2.25546e+79	150	99	0.00645792	0.0842754	0.0,0.0	0.0,0.0,0.117,0.0,0.052,0.0,0.082,0.034,0.067,0.017,0.0,0.018,0.013,0.0,0.0,0.088,0.068,0.008,0.123,0.007,0.137,0.079,0.0,0.062,0.038,0.0,0.053,0.043,0.025,0.0,0.007,0.074,0.038,0.0,0.017,0.037,0.04,0.013,0.0,0.0	-0.034	chr19:41903407-41903656(+)	chr19:41903407-41903707(+)
ENSG00000076928	ARHGEF1	chr19	+	41905589	41905827	41905759	41905827	41905174	41905261	475	212	9219	1.22491e+38	4.14555e+99	198	99	7.13146e-05	0.00258683	0.011,0.24	0.0,0.0,0.0,0.006,0.015,0.009,0.012,0.03,0.056,0.0,0.006,0.012,0.033,0.008,0.029,0.004,0.006,0.0,0.023,0.023,0.0,0.007,0.005,0.029,0.008,0.011,0.022,0.012,0.009,0.016,0.016,0.007,0.0,0.013,0.007,0.044,0.04,0.0,0.02,0.013	0.112	chr19:41905261-41905590(+)	chr19:41905261-41905760(+)
ENSG00000142046	TMEM91	chr19	+	41383560	41384083	41383714	41384083	41382771	41382921	489	561	70	9.21186e+107	3.22631e+73	198	99	0.163832	0.941339	0.8,1.0	0.59,0.694,0.475,0.789,0.646,0.369,0.862,0.797,0.892,0.581,0.471,0.771,0.707,0.861,0.843,0.64,0.579,0.741,1.0,0.453,0.864,0.759,0.407,0.237,0.986,0.825,0.473,0.812,0.919,0.559,0.814,0.698,0.762,0.754,0.859,0.625,0.726,0.664,0.894,0.788	0.195	chr19:41382921-41383561(+)	chr19:41382921-41383715(+)
ENSG00000142046	TMEM91	chr19	+	41383560	41384083	41383862	41384083	41382771	41382921	490	756	3022	1.13157e+110	6.33941e+81	198	99	0.0353447	0.309511	0.556,0.12	0.473,0.667,0.494,0.695,0.572,0.386,0.718,0.695,0.726,0.713,0.606,0.67,0.695,0.651,0.622,0.619,0.494,0.648,0.423,0.673,0.761,0.456,0.585,0.411,0.669,0.528,0.506,0.482,0.672,0.626,0.454,0.683,0.495,0.595,0.52,0.583,0.644,0.556,0.605,0.43	-0.25	chr19:41382921-41383561(+)	chr19:41382921-41383863(+)
ENSG00000142046	TMEM91	chr19	+	41383560	41384083	41383873	41384083	41382771	41382921	491	909	220	1.37157e+111	1.2471e+60	198	99	0.110619	0.717571	0.672,1.0	0.851,0.951,0.86,0.888,0.836,0.836,0.956,0.429,0.971,0.955,1.0,0.758,1.0,0.983,0.953,0.798,0.977,0.927,0.867,0.862,1.0,0.966,0.83,0.779,0.897,0.847,0.82,0.916,0.785,0.96,1.0,1.0,0.95,0.857,0.751,0.897,0.92,1.0,0.964,0.66	-0.05	chr19:41382921-41383561(+)	chr19:41382921-41383874(+)
ENSG00000142046	TMEM91	chr19	+	41383560	41384083	41383885	41384083	41382771	41382921	492	9811	2713	1.58172e+113	3.64815e+67	198	99	0.000305526	0.00833275	0.645,0.297	0.687,0.64,0.78,0.908,0.906,0.735,0.867,0.732,1.0,0.892,0.795,0.925,0.909,0.839,0.907,0.781,0.864,0.889,0.971,0.759,0.7,0.984,0.806,0.626,0.852,0.827,0.75,0.961,0.952,0.781,0.968,0.904,0.941,0.768,0.653,0.669,0.827,0.883,0.9,0.379	-0.352	chr19:41382921-41383561(+)	chr19:41382921-41383886(+)
ENSG00000142046	TMEM91	chr19	+	41383714	41384083	41383862	41384083	41382771	41382921	493	565	3022	8.61228e+104	6.33941e+81	198	99	0.0128469	0.145625	0.483,0.102	0.406,0.61,0.487,0.62,0.553,0.406,0.652,0.674,0.644,0.743,0.629,0.592,0.71,0.605,0.534,0.574,0.521,0.617,0.318,0.717,0.771,0.389,0.619,0.497,0.632,0.476,0.549,0.409,0.598,0.613,0.254,0.661,0.478,0.574,0.466,0.583,0.629,0.527,0.561,0.322	-0.263	chr19:41382921-41383715(+)	chr19:41382921-41383863(+)
ENSG00000142046	TMEM91	chr19	+	41383714	41384083	41383873	41384083	41382771	41382921	494	718	220	1.10123e+108	1.2471e+60	198	99	0.133862	0.822139	0.617,1.0	0.821,0.938,0.857,0.855,0.826,0.845,0.942,0.405,0.957,0.961,1.0,0.697,1.0,0.979,0.934,0.767,0.979,0.917,0.804,0.885,1.0,0.957,0.849,0.829,0.883,0.819,0.844,0.894,0.732,0.958,1.0,1.0,0.947,0.846,0.714,0.897,0.915,1.0,0.957,0.562	-0.066	chr19:41382921-41383715(+)	chr19:41382921-41383874(+)
ENSG00000142046	TMEM91	chr19	+	41383714	41384083	41383885	41384083	41382771	41382921	495	7910	2713	1.31138e+108	3.64815e+67	198	99	6.54826e-05	0.00246586	0.594,0.278	0.645,0.588,0.776,0.881,0.9,0.748,0.833,0.713,1.0,0.905,0.812,0.902,0.915,0.814,0.876,0.751,0.876,0.876,0.955,0.796,0.714,0.98,0.826,0.695,0.835,0.798,0.779,0.951,0.938,0.772,0.945,0.895,0.938,0.755,0.612,0.669,0.818,0.872,0.884,0.306	-0.378	chr19:41382921-41383715(+)	chr19:41382921-41383886(+)
ENSG00000142046	TMEM91	chr19	+	41383862	41384083	41383873	41384083	41382771	41382921	496	4725	220	8.95953e+90	1.2471e+60	110	99	0.4689	1	0.658,1.0	0.87,0.93,0.87,0.837,0.82,0.89,0.923,0.345,0.954,0.926,1.0,0.672,1.0,0.977,0.939,0.754,0.98,0.904,0.896,0.815,1.0,0.973,0.813,0.841,0.867,0.847,0.836,0.926,0.705,0.95,1.0,1.0,0.954,0.827,0.77,0.881,0.888,1.0,0.96,0.722	-0.048	chr19:41382921-41383863(+)	chr19:41382921-41383874(+)
ENSG00000142046	TMEM91	chr19	+	41383862	41384083	41383885	41384083	41382771	41382921	497	5927	2713	1.15807e+99	3.64815e+67	122	99	2.31092e-05	0.00106964	0.639,0.628	0.722,0.575,0.8,0.873,0.901,0.809,0.821,0.702,1.0,0.854,0.759,0.903,0.873,0.808,0.886,0.753,0.886,0.868,0.978,0.715,0.631,0.987,0.806,0.717,0.825,0.842,0.772,0.966,0.936,0.747,0.973,0.854,0.95,0.761,0.682,0.658,0.792,0.88,0.894,0.442	-0.182	chr19:41382921-41383863(+)	chr19:41382921-41383886(+)
ENSG00000142046	TMEM91	chr19	+	41383873	41384083	41383885	41384083	41382771	41382921	498	342	2713	3.82524e+77	3.64815e+67	111	99	0.0267319	0.251532	0.529,0.121	0.485,0.317,0.605,0.701,0.777,0.541,0.641,0.796,1.0,0.673,0.284,0.859,0.471,0.448,0.686,0.612,0.566,0.715,0.915,0.492,0.373,0.947,0.631,0.443,0.646,0.674,0.549,0.877,0.897,0.412,0.911,0.588,0.838,0.623,0.486,0.398,0.564,0.389,0.641,0.304	-0.294	chr19:41382921-41383874(+)	chr19:41382921-41383886(+)
ENSG00000123815	COQ8B	chr19	-	40705095	40705447	40705095	40705181	40710058	40710136	501	347	0	2.93613e+82	1.10103e+37	198	99	1	1	1.0,1.0	1.0,1.0,1.0,0.941,0.957,1.0,0.968,1.0,0.913,1.0,1.0,1.0,0.902,1.0,1.0,1.0,1.0,0.613,1.0,0.805,1.0,1.0,1.0,1.0,1.0,1.0,1.0,0.938,0.92,1.0,1.0,1.0,1.0,1.0,1.0,1.0,1.0,0.864,1.0,1.0	0.029	chr19:40705447-40710059(-)	chr19:40705181-40710059(-)
ENSG00000123815	COQ8B	chr19	-	40714066	40714153	40714066	40714133	40714277	40714397	502	12	221	1.11122e+36	3.04213e+78	119	99	1	1	0.036,0.625	0.0,0.0,0.0,0.0,0.016,0.018,0.016,0.014,0.027,0.045,0.025,0.024,0.044,0.016,0.025,0.047,0.054,0.0,0.0,0.021,0.053,0.04,0.0,0.053,0.051,0.054,0.0,0.016,0.04,0.015,0.0,0.035,0.019,0.0,0.106,0.025,0.131,0.077,0.062,0.0	0.301	chr19:40714153-40714278(-)	chr19:40714133-40714278(-)
ENSG00000160410	SHKBP1	chr19	+	40578096	40578212	40578153	40578212	40577556	40577630	505	40	741	7.13151e+62	8.41175e+116	156	99	0.489663	1	0.033,0.0	0.05,0.066,0.013,0.015,0.032,0.008,0.034,0.029,0.024,0.031,0.039,0.029,0.034,0.022,0.031,0.01,0.025,0.034,0.034,0.044,0.026,0.028,0.022,0.011,0.034,0.028,0.025,0.02,0.021,0.025,0.016,0.031,0.073,0.005,0.047,0.015,0.022,0.042,0.108,0.011	-0.014	chr19:40577630-40578097(+)	chr19:40577630-40578154(+)
ENSG00000160410	SHKBP1	chr19	+	40578122	40578212	40578153	40578212	40577556	40577630	506	40	741	6.1711e+63	8.41175e+116	130	99	0.44683	1	0.04,0.0	0.052,0.1,0.016,0.036,0.041,0.01,0.041,0.035,0.018,0.039,0.036,0.067,0.057,0.026,0.034,0.008,0.03,0.027,0.062,0.05,0.031,0.034,0.027,0.013,0.041,0.027,0.027,0.035,0.028,0.018,0.019,0.037,0.062,0.011,0.051,0.019,0.043,0.046,0.113,0.014	-0.017	chr19:40577630-40578123(+)	chr19:40577630-40578154(+)
ENSG00000160410	SHKBP1	chr19	+	40578447	40578542	40578461	40578542	40578153	40578212	508	90	790	4.19132e+48	1.0815e+118	113	99	1	1	0.091,NA	0.0,0.023,0.021,0.032,0.043,0.008,0.043,0.016,0.04,0.015,0.03,0.01,0.034,0.024,0.036,0.025,0.01,0.056,0.032,0.033,0.014,0.019,0.051,0.01,0.045,0.021,0.027,0.022,0.018,0.01,0.031,0.018,0.024,0.0,0.03,0.02,0.011,0.03,0.05,0.043	0.065	chr19:40578212-40578448(+)	chr19:40578212-40578462(+)
ENSG00000160410	SHKBP1	chr19	+	40590729	40590853	40590732	40590853	40588623	40588779	512	40	0	6.52392e+64	7.1e+33	102	99	1	1	1.0,NA	1.0,1.0,1.0,1.0,1.0,1.0,1.0,0.643,0.762,1.0,1.0,1.0,1.0,1.0,1.0,1.0,1.0,1.0,1.0,0.787,0.66,1.0,1.0,0.949,1.0,0.773,1.0,1.0,1.0,1.0,1.0,1.0,1.0,1.0,1.0,1.0,1.0,1.0,1.0,1.0	0.036	chr19:40588779-40590730(+)	chr19:40588779-40590733(+)
ENSG00000160410	SHKBP1	chr19	+	40590729	40590853	40590732	40590853	40589081	40589178	513	70	40	6.52392e+67	5.16004e+43	102	99	1	1	0.629,NA	1.0,0.493,0.108,1.0,1.0,0.822,1.0,0.907,1.0,1.0,0.572,0.957,1.0,1.0,0.708,1.0,1.0,0.795,1.0,0.725,0.29,1.0,1.0,1.0,1.0,0.829,1.0,1.0,1.0,0.692,0.618,0.784,0.814,1.0,0.181,1.0,1.0,0.437,1.0,1.0	-0.214	chr19:40589178-40590730(+)	chr19:40589178-40590733(+)
ENSG00000160410	SHKBP1	chr19	+	40590729	40590853	40590732	40590853	40590243	40590422	514	1961	100	1.86278e+118	2.62353e+76	102	99	0.131403	0.810392	0.95,1.0	0.874,0.921,0.937,0.931,0.988,0.965,0.926,0.89,0.926,0.909,0.945,0.95,0.962,0.952,0.878,0.969,0.939,0.936,0.972,0.942,0.905,0.901,0.939,0.956,0.957,0.896,0.916,0.917,0.894,0.94,0.969,0.87,0.945,0.95,0.927,0.913,0.939,0.925,0.967,0.79	0.047	chr19:40590422-40590730(+)	chr19:40590422-40590733(+)
ENSG00000105223	PLD3	chr19	+	40365552	40365930	40365717	40365930	40348689	40348768	515	210	180	5.25517e+98	9.32873e+50	198	99	1	1	0.368,NA	0.743,0.902,0.8,0.824,0.878,0.955,0.911,0.85,1.0,0.903,0.859,0.778,0.944,0.808,0.938,0.804,0.882,0.868,0.958,0.909,0.788,0.701,0.892,0.787,0.877,0.858,0.779,0.814,0.809,0.894,1.0,0.94,0.657,0.852,0.803,0.972,0.931,0.939,1.0,0.882	-0.499	chr19:40348768-40365553(+)	chr19:40348768-40365718(+)
ENSG00000105223	PLD3	chr19	+	40366383	40366510	40366418	40366510	40365552	40365585	516	40	20	1.71403e+52	3.57112e+60	134	99	1	1	0.596,NA	0.807,0.674,0.0,0.168,0.36,0.198,0.27,0.425,0.33,0.32,0.0,0.402,0.357,0.48,0.095,0.661,0.174,0.054,0.596,0.343,0.198,1.0,0.398,0.435,0.247,0.425,0.285,0.323,0.378,0.542,0.371,0.174,0.454,0.129,0.0,0.076,0.291,0.21,NA,0.448	0.26	chr19:40365585-40366384(+)	chr19:40365585-40366419(+)
ENSG00000105223	PLD3	chr19	+	40366383	40366510	40366418	40366510	40365717	40365930	517	90	1205	1.92003e+59	1.67885e+103	134	99	0.29641	1	0.053,0.0	0.078,0.144,0.0,0.023,0.044,0.02,0.022,0.045,0.042,0.097,0.017,0.069,0.075,0.061,0.012,0.075,0.057,0.018,0.045,0.068,0.021,0.073,0.184,0.169,0.045,0.022,0.082,0.14,0.047,0.057,0.072,0.062,0.142,0.07,0.0,0.015,0.025,0.084,0.0,0.11	-0.034	chr19:40365930-40366384(+)	chr19:40365930-40366419(+)
ENSG00000197782	ZNF780A	chr19	-	40081818	40081917	40081818	40081914	40083110	40083237	519	60	79	7.04227e+48	3.50661e+59	102	99	0.622038	1	0.454,0.0	0.694,0.0,0.393,0.244,0.15,0.254,0.0,1.0,0.0,1.0,0.362,0.66,0.156,0.139,0.139,0.348,0.0,0.244,0.378,0.629,0.416,0.0,0.0,0.195,0.075,0.049,0.051,0.244,0.35,0.081,0.576,0.294,0.708,0.327,0.0,0.454,0.346,0.244,0.493,0.477	-0.077	chr19:40081917-40083111(-)	chr19:40081914-40083111(-)
ENSG00000128000	ZNF780B	chr19	-	40047405	40047473	40047405	40047470	40048669	40048796	520	42	199	4.10181e+43	9.10092e+62	102	99	1	1	0.17,0.177	0.301,0.088,NA,0.097,0.27,0.0,0.136,0.04,0.206,0.327,0.244,0.0,0.0,0.393,0.154,0.257,0.0,0.493,0.593,0.081,0.0,0.163,0.28,0.112,0.447,0.262,0.13,0.139,0.0,0.593,0.421,0.0,0.363,0.04,0.531,0.327,0.437,0.0,0.618,0.183	-0.05	chr19:40047473-40048670(-)	chr19:40047470-40048670(-)
ENSG00000006712	PAF1	chr19	-	39389479	39389761	39389479	39389546	39390068	39390161	526	5222	0	5.52877e+103	1e+20	198	99	1	1	1.0,1.0	1.0,1.0,1.0,1.0,1.0,1.0,1.0,1.0,1.0,1.0,1.0,1.0,1.0,1.0,1.0,1.0,1.0,1.0,1.0,0.986,1.0,1.0,1.0,1.0,1.0,1.0,1.0,1.0,1.0,1.0,1.0,1.0,1.0,1.0,1.0,1.0,1.0,1.0,1.0,1.0	0	chr19:39389761-39390069(-)	chr19:39389546-39390069(-)
ENSG00000006712	PAF1	chr19	-	39390068	39390289	39390068	39390161	39390817	39391154	527	534	0	2.52563e+94	7.10001e+36	198	99	1	1	1.0,1.0	1.0,1.0,1.0,0.883,0.98,1.0,1.0,1.0,0.966,1.0,0.96,0.897,0.907,1.0,0.988,1.0,1.0,1.0,1.0,0.987,0.947,1.0,0.963,0.946,1.0,1.0,0.95,1.0,1.0,0.923,1.0,1.0,1.0,1.0,1.0,1.0,1.0,1.0,1.0,1.0	0.018	chr19:39390289-39390818(-)	chr19:39390161-39390818(-)
ENSG00000269190	FBXO17	chr19	-	38946471	38946605	38946471	38946567	38948566	38948678	529	0	60	70000	6.0002e+33	137	99	1	1	0.0,NA	NA,NA,NA,NA,NA,NA,NA,0.0,NA,NA,NA,0.0,NA,NA,NA,NA,NA,NA,NA,NA,NA,NA,NA,NA,NA,NA,NA,NA,NA,NA,NA,NA,NA,0.0,NA,0.265,NA,NA,NA,NA	-0.066	chr19:38946605-38948567(-)	chr19:38946567-38948567(-)
ENSG00000104835	SARS2	chr19	-	38921526	38921667	38921526	38921596	38922237	38922267	530	8286	60	8.21021e+115	4.00533e+37	170	99	0.0608288	0.464132	0.888,1.0	1.0,1.0,1.0,1.0,0.975,1.0,1.0,0.955,0.973,0.956,0.988,1.0,0.957,1.0,0.982,1.0,0.952,1.0,1.0,1.0,0.909,0.991,0.914,0.947,1.0,0.983,0.967,0.982,0.978,1.0,1.0,1.0,0.933,0.99,0.995,0.977,0.994,1.0,0.893,1.0	-0.036	chr19:38921667-38922238(-)	chr19:38921596-38922238(-)
ENSG00000068903	SIRT2	chr19	-	38893818	38893971	38893818	38893867	38898378	38898425	532	32	3111	2.22202e+51	3.57511e+75	198	99	0.0852827	0.593506	0.046,0.083	0.239,0.128,0.0,0.013,0.111,0.121,0.15,0.222,0.067,0.297,0.12,0.121,0.026,0.182,0.0,0.14,0.129,0.076,0.0,0.058,0.0,0.143,0.156,0.05,0.135,0.111,0.122,0.077,0.023,0.429,0.226,0.034,0.029,0.053,0.6,0.071,0.161,0.125,0.283,0.0	-0.061	chr19:38893971-38898379(-)	chr19:38893867-38898379(-)
ENSG00000187994	RINL	chr19	-	38876330	38876490	38876330	38876474	38876692	38876781	534	1	0	9.0006e+40	4.0003e+16	115	99	1	1	NA,1.0	1.0,NA,NA,NA,1.0,NA,1.0,1.0,1.0,1.0,NA,NA,NA,1.0,NA,1.0,1.0,NA,NA,1.0,1.0,1.0,NA,0.66,1.0,1.0,1.0,0.0,NA,NA,1.0,1.0,NA,NA,1.0,1.0,1.0,1.0,1.0,1.0	0.054	chr19:38876490-38876693(-)	chr19:38876474-38876693(-)
ENSG00000104823	ECH1	chr19	-	38815856	38816355	38815856	38816007	38816452	38816523	535	43334689	0	4.73253e+161	1.92182e+44	198	99	1	1	1.0,1.0	1.0,0.997,0.989,0.997,1.0,0.998,0.999,0.997,0.995,1.0,0.997,1.0,0.998,0.994,0.997,0.998,0.998,0.994,1.0,0.997,0.997,0.998,1.0,1.0,1.0,0.998,0.999,0.992,1.0,0.998,1.0,0.997,1.0,1.0,1.0,1.0,0.998,0.997,1.0,0.998	0.002	chr19:38816355-38816453(-)	chr19:38816007-38816453(-)
ENSG00000179168	GGN	chr19	-	38385420	38387280	38385420	38385500	38387760	38387822	538	30	0	1e+32	4e+32	198	99	1	1	1.0,NA	NA,NA,NA,NA,NA,NA,NA,0.111,NA,NA,NA,NA,NA,NA,NA,NA,NA,NA,NA,NA,NA,NA,NA,0.0,NA,0.0,NA,NA,NA,NA,NA,NA,NA,NA,NA,NA,NA,NA,NA,NA	0.963	chr19:38387280-38387761(-)	chr19:38385500-38387761(-)
ENSG00000099338	CATSPERG	chr19	+	38343579	38343724	38343648	38343724	38337592	38337646	539	130	0	1.93111e+48	200000000000000	168	99	1	1	1.0,NA	NA,NA,NA,1.0,1.0,1.0,NA,1.0,1.0,1.0,1.0,1.0,1.0,1.0,1.0,NA,1.0,1.0,1.0,1.0,1.0,NA,1.0,NA,1.0,0.825,1.0,1.0,1.0,NA,1.0,1.0,NA,1.0,1.0,1.0,1.0,1.0,NA,1.0	0.006	chr19:38337646-38343580(+)	chr19:38337646-38343649(+)
ENSG00000099338	CATSPERG	chr19	+	38352260	38352432	38352393	38352432	38346449	38346605	540	10	0	3.004e+36	2e+35	198	99	1	1	1.0,NA	NA,NA,NA,NA,0.429,NA,NA,1.0,NA,NA,NA,1.0,NA,1.0,1.0,NA,1.0,NA,NA,NA,NA,NA,NA,NA,1.0,1.0,NA,NA,NA,NA,NA,1.0,NA,NA,NA,NA,1.0,NA,NA,NA	0.057	chr19:38346605-38352261(+)	chr19:38346605-38352394(+)
ENSG00000167644	C19orf33	chr19	+	38304564	38304686	38304623	38304686	38304374	38304490	542	0	914	3.62001e+51	8.41023e+72	158	99	1	1	0.0,0.0	0.212,0.111,0.0,0.0,0.046,0.215,0.038,0.0,0.0,NA,0.065,0.122,0.0,0.435,0.266,0.0,0.268,0.065,0.0,0.05,0.032,0.0,0.525,0.131,0.2,0.095,0.019,0.119,1.0,0.307,0.349,0.1,0.0,0.301,0.0,0.09,0.2,0.048,0.0,0.594	-0.154	chr19:38304490-38304565(+)	chr19:38304490-38304624(+)
ENSG00000105738	SIPA1L3	chr19	+	38106288	38106640	38106536	38106640	38101051	38101226	543	28	86	5.30051e+36	5.0074e+52	198	99	1	1	0.111,0.4	0.0,NA,NA,0.263,0.273,NA,0.0,0.294,0.053,0.667,0.0,0.037,0.053,0.036,0.0,0.25,0.0,0.158,0.0,0.2,0.053,0.0,0.0,0.0,0.217,0.333,0.103,0.0,0.143,0.25,NA,0.059,0.0,0.034,0.125,0.214,0.0,0.022,0.0,0.0	0.149	chr19:38101226-38106289(+)	chr19:38101226-38106537(+)
ENSG00000189144	ZNF573	chr19	-	37771563	37771696	37771563	37771690	37773660	37773751	545	1616	0	1.40917e+66	3.1e+34	105	99	1	1	1.0,1.0	1.0,NA,1.0,1.0,1.0,0.611,0.93,1.0,1.0,1.0,NA,NA,0.776,0.71,0.485,1.0,1.0,1.0,1.0,0.956,1.0,1.0,1.0,0.759,1.0,1.0,1.0,1.0,1.0,1.0,1.0,1.0,1.0,0.86,0.898,0.857,1.0,1.0,1.0,1.0	0.058	chr19:37771696-37773661(-)	chr19:37771690-37773661(-)
ENSG00000120784	ZFP30	chr19	-	37643264	37643363	37643264	37643360	37644609	37644736	546	34	0	3.44102e+38	4.90134e+36	102	99	1	1	1.0,1.0	NA,NA,NA,0.421,0.301,1.0,0.493,0.0,0.393,0.681,0.0,0.694,1.0,0.744,0.0,NA,0.163,0.0,1.0,0.493,0.0,0.0,0.522,NA,0.66,0.872,0.66,0.0,1.0,1.0,0.493,1.0,0.829,1.0,NA,1.0,0.0,1.0,0.0,0.0	0.488	chr19:37643363-37644610(-)	chr19:37643360-37644610(-)
ENSG00000171817	ZNF540	chr19	+	37601006	37601105	37601009	37601105	37599625	37599752	548	0	10	500000000030	3.31207e+41	102	99	1	1	0.0,NA	0.0,0.0,0.0,NA,0.0,NA,NA,NA,0.0,0.0,NA,NA,NA,0.0,NA,0.0,0.0,0.0,0.0,0.0,0.0,NA,NA,0.0,NA,0.0,NA,0.0,0.447,NA,0.0,0.0,0.0,0.0,0.0,0.0,0.0,0.0,1.0,NA	-0.056	chr19:37599752-37601007(+)	chr19:37599752-37601010(+)
ENSG00000181666	HKR1	chr19	+	37335168	37335257	37335199	37335257	37334670	37334782	551	123	20	3.11551e+70	1.0101e+36	130	99	1	1	0.82,1.0	1.0,1.0,1.0,0.954,1.0,0.95,1.0,0.941,1.0,1.0,1.0,0.0,1.0,1.0,0.977,1.0,1.0,1.0,NA,0.917,0.92,0.432,1.0,1.0,NA,0.938,1.0,1.0,1.0,1.0,1.0,0.844,0.93,0.971,1.0,1.0,1.0,1.0,NA,0.904	-0.027	chr19:37334782-37335169(+)	chr19:37334782-37335200(+)
ENSG00000181666	HKR1	chr19	+	37347189	37347316	37347231	37347316	37335168	37335257	552	107	0	4.22325e+73	1.00013e+36	141	99	1	1	1.0,1.0	1.0,1.0,1.0,0.953,1.0,1.0,1.0,0.956,0.789,1.0,1.0,NA,1.0,1.0,1.0,1.0,1.0,1.0,1.0,0.942,1.0,1.0,1.0,1.0,1.0,0.971,1.0,1.0,1.0,0.799,1.0,1.0,1.0,1.0,1.0,1.0,1.0,1.0,1.0,1.0	0.015	chr19:37335257-37347190(+)	chr19:37335257-37347232(+)
ENSG00000181666	HKR1	chr19	+	37347189	37347316	37347231	37347316	37346422	37346492	553	815	0	4.12611e+70	3.051e+39	141	99	1	1	1.0,1.0	0.906,1.0,0.607,0.936,1.0,1.0,1.0,1.0,1.0,1.0,1.0,NA,1.0,0.872,0.859,0.894,1.0,1.0,1.0,0.944,1.0,1.0,0.956,1.0,1.0,1.0,1.0,1.0,1.0,0.908,1.0,0.718,1.0,0.962,1.0,1.0,1.0,1.0,1.0,1.0	0.037	chr19:37346492-37347190(+)	chr19:37346492-37347232(+)
ENSG00000226686	LINC01535	chr19	+	37257011	37257394	37257230	37257394	37256726	37256814	554	0	3	1.02053e+35	5.10202e+41	198	99	1	1	NA,0.0	NA,NA,NA,0.0,0.333,NA,0.333,NA,0.714,0.176,NA,NA,0.143,0.25,NA,NA,0.25,0.0,NA,0.143,NA,NA,0.062,1.0,NA,0.286,0.137,0.0,1.0,NA,NA,0.1,0.0,0.091,NA,NA,0.138,0.167,NA,0.0	-0.242	chr19:37256814-37257012(+)	chr19:37256814-37257231(+)
ENSG00000161298	ZNF382	chr19	+	36609901	36610053	36609926	36610053	36607551	36607622	555	22	915	1.71011e+44	6.11019e+50	124	99	1	1	0.151,0.096	0.693,0.068,NA,0.444,0.523,0.242,0.0,0.138,1.0,1.0,0.444,0.324,0.179,0.762,0.375,0.0,0.0,NA,0.59,0.444,1.0,0.146,0.0,0.179,0.367,0.307,0.545,0.705,0.307,NA,0.375,0.854,0.333,0.509,0.0,0.516,0.444,0.444,0.0,0.255	-0.269	chr19:36607622-36609902(+)	chr19:36607622-36609927(+)
ENSG00000233527	ZNF529-AS1	chr19	+	36594400	36594708	36594441	36594708	36594155	36594299	556	42	240	1.95086e+42	8.11917e+56	140	99	0.420853	1	0.105,1.0	0.627,0.243,0.0,0.25,0.298,0.077,0.088,0.541,0.531,0.377,0.15,0.0,0.191,0.168,1.0,0.0,0.0,0.261,1.0,0.233,0.0,0.0,0.22,0.485,0.414,1.0,0.157,0.0,0.586,0.092,1.0,0.15,0.197,0.331,0.0,0.098,0.11,0.0,1.0,0.0	0.256	chr19:36594299-36594401(+)	chr19:36594299-36594442(+)
ENSG00000232677	LINC00665	chr19	-	36322129	36322384	36322129	36322225	36330252	36330492	557	10	30	1.1431e+39	2.40141e+67	198	99	1	1	0.143,NA	NA,0.733,0.048,0.097,0.034,0.0,0.0,0.0,0.0,0.0,1.0,0.0,0.037,0.019,0.059,0.029,0.023,0.0,0.018,0.0,0.259,0.0,0.05,0.023,0.429,0.016,0.045,0.143,0.04,0.0,0.0,0.05,0.088,0.01,NA,0.0,0.0,0.0,0.0,0.026	0.057	chr19:36322384-36330253(-)	chr19:36322225-36330253(-)
ENSG00000075702	WDR62	chr19	+	36102736	36102851	36102751	36102851	36102013	36102151	558	1	40	8.13021e+51	3.002e+40	114	99	1	1	0.0,1.0	0.698,1.0,1.0,0.465,1.0,NA,NA,NA,0.709,NA,1.0,1.0,1.0,0.785,1.0,1.0,1.0,NA,0.049,0.498,0.785,1.0,0.635,0.787,NA,0.465,0.94,0.859,1.0,0.635,0.224,0.603,1.0,NA,NA,NA,1.0,NA,0.67,1.0	-0.294	chr19:36102151-36102737(+)	chr19:36102151-36102752(+)
ENSG00000167595	PROSER3	chr19	+	35762252	35762356	35762255	35762356	35762018	35762146	565	117	196	1.80021e+61	3.01168e+56	102	99	1	1	0.36,0.531	0.853,NA,0.0,0.108,0.572,1.0,0.647,0.51,0.343,0.327,0.327,0.907,0.412,0.172,0.678,0.378,0.643,0.437,0.318,0.892,0.272,0.0,0.378,0.623,0.43,0.336,0.54,0.744,0.773,0.441,0.733,0.378,0.177,0.581,1.0,0.511,0.568,0.581,0.564,0.886	-0.068	chr19:35762146-35762253(+)	chr19:35762146-35762256(+)
ENSG00000167595	PROSER3	chr19	+	35765033	35765176	35765066	35765176	35764853	35764936	566	31	0	1.21011e+43	1.00002e+35	132	99	1	1	1.0,1.0	NA,NA,1.0,1.0,0.882,1.0,NA,1.0,1.0,0.6,1.0,1.0,0.545,1.0,1.0,0.652,1.0,0.36,1.0,1.0,0.818,NA,0.742,0.75,1.0,0.84,0.6,1.0,1.0,0.0,0.81,1.0,1.0,1.0,0.652,NA,0.628,0.0,0.231,1.0	0.197	chr19:35764936-35765034(+)	chr19:35764936-35765067(+)
ENSG00000161249	DMKN	chr19	-	35505938	35506049	35505938	35505986	35510183	35510252	577	0	30	1e+35	1.2082e+38	162	99	1	1	0.0,NA	NA,NA,NA,0.0,0.0,1.0,0.0,0.0,NA,NA,NA,0.0,0.12,NA,NA,NA,NA,0.0,1.0,0.0,NA,NA,NA,NA,NA,0.379,NA,NA,NA,NA,NA,NA,NA,0.0,1.0,NA,0.0,NA,NA,0.0	-0.233	chr19:35506049-35510184(-)	chr19:35505986-35510184(-)
ENSG00000012124	CD22	chr19	+	35331926	35332074	35332018	35332074	35329175	35329230	578	11	1	3.0053e+42	5.0001e+39	191	99	1	1	NA,0.851	0.237,NA,NA,1.0,0.609,NA,0.0,NA,0.675,NA,NA,NA,1.0,0.722,0.341,0.257,0.0,NA,0.722,0.509,0.0,1.0,NA,0.0,0.0,NA,NA,NA,NA,0.74,NA,0.529,0.372,NA,NA,0.0,NA,1.0,0.0,NA	0.409	chr19:35329230-35331927(+)	chr19:35329230-35332019(+)
ENSG00000012124	CD22	chr19	+	35331905	35332074	35331926	35332074	35329186	35329230	579	2	0	3.00001e+36	1e+20	120	99	1	1	NA,1.0	NA,NA,NA,1.0,NA,NA,NA,NA,1.0,NA,NA,NA,1.0,1.0,NA,NA,NA,NA,NA,0.0,NA,NA,NA,NA,NA,NA,NA,NA,NA,1.0,NA,1.0,1.0,NA,NA,NA,NA,NA,NA,NA	0.125	chr19:35329230-35331906(+)	chr19:35329230-35331927(+)
ENSG00000012124	CD22	chr19	+	35331905	35332074	35332018	35332074	35329186	35329230	580	12	1	3.0053e+42	5.0001e+39	198	99	1	1	NA,0.857	0.231,NA,NA,1.0,0.6,NA,0.0,NA,0.667,NA,NA,NA,1.0,0.721,0.333,0.25,0.0,NA,0.714,0.333,0.0,1.0,NA,0.0,0.0,NA,NA,NA,NA,0.733,NA,0.556,0.364,NA,NA,0.0,NA,1.0,0.0,NA	0.425	chr19:35329230-35331906(+)	chr19:35329230-35332019(+)
ENSG00000012124	CD22	chr19	+	35332018	35332924	35332593	35332924	35329186	35329230	582	19	0	6.30144e+47	1e+23	198	99	1	1	1.0,1.0	1.0,1.0,NA,1.0,1.0,1.0,1.0,NA,1.0,1.0,1.0,NA,1.0,1.0,1.0,1.0,0.8,NA,1.0,1.0,1.0,1.0,NA,1.0,1.0,1.0,NA,1.0,1.0,1.0,NA,1.0,1.0,1.0,NA,1.0,NA,NA,1.0,1.0	0.007	chr19:35329230-35332019(+)	chr19:35329230-35332594(+)
ENSG00000012124	CD22	chr19	+	35332018	35332924	35332652	35332924	35329186	35329230	583	626	0	1.0113e+54	1e+19	198	99	1	1	1.0,1.0	1.0,1.0,1.0,1.0,1.0,1.0,1.0,NA,1.0,1.0,1.0,1.0,1.0,1.0,1.0,1.0,1.0,NA,1.0,1.0,0.875,1.0,NA,1.0,1.0,1.0,NA,1.0,1.0,1.0,NA,1.0,1.0,1.0,NA,1.0,1.0,1.0,1.0,1.0	0.004	chr19:35329230-35332019(+)	chr19:35329230-35332653(+)
ENSG00000012124	CD22	chr19	+	35332593	35332924	35332652	35332924	35329186	35329230	586	618	0	4.01209e+51	1e+19	158	99	1	1	1.0,1.0	1.0,NA,1.0,1.0,1.0,1.0,1.0,NA,1.0,1.0,1.0,1.0,1.0,1.0,1.0,1.0,1.0,NA,1.0,1.0,0.849,1.0,NA,1.0,1.0,NA,NA,1.0,1.0,1.0,NA,1.0,1.0,1.0,NA,1.0,1.0,1.0,1.0,1.0	0.005	chr19:35329230-35332594(+)	chr19:35329230-35332653(+)
ENSG00000012124	CD22	chr19	+	35332546	35332924	35332552	35332924	35332018	35332074	591	0	1	6.2218e+45	1.0063e+40	105	99	1	1	NA,0.0	0.85,1.0,1.0,0.739,0.0,1.0,1.0,NA,0.729,1.0,0.0,0.0,NA,0.521,1.0,0.0,0.767,NA,0.85,0.0,0.0,1.0,NA,0.0,NA,1.0,NA,1.0,NA,0.729,NA,0.535,0.93,NA,NA,0.825,1.0,0.485,NA,NA	-0.641	chr19:35332074-35332547(+)	chr19:35332074-35332553(+)
ENSG00000012124	CD22	chr19	+	35332546	35332924	35332577	35332924	35332018	35332074	592	5	0	7.3222e+47	1e+31	130	99	1	1	NA,1.0	1.0,1.0,1.0,1.0,NA,1.0,1.0,NA,0.954,1.0,1.0,NA,1.0,1.0,1.0,1.0,1.0,NA,1.0,0.604,1.0,1.0,NA,1.0,NA,1.0,NA,1.0,1.0,1.0,NA,1.0,1.0,1.0,NA,1.0,1.0,1.0,1.0,NA	0.015	chr19:35332074-35332547(+)	chr19:35332074-35332578(+)
ENSG00000012124	CD22	chr19	+	35332546	35332924	35332593	35332924	35332018	35332074	593	7	7	7.32281e+47	1.00001e+39	146	99	1	1	NA,0.404	0.826,1.0,1.0,1.0,1.0,0.67,1.0,NA,1.0,1.0,1.0,NA,1.0,1.0,0.449,1.0,1.0,NA,1.0,1.0,1.0,1.0,NA,1.0,1.0,1.0,NA,1.0,1.0,1.0,NA,1.0,1.0,1.0,NA,1.0,1.0,0.576,1.0,1.0	-0.551	chr19:35332074-35332547(+)	chr19:35332074-35332594(+)
ENSG00000012124	CD22	chr19	+	35332546	35332924	35332652	35332924	35332018	35332074	594	625	0	1.11344e+58	2.00002e+36	198	99	1	1	1.0,1.0	1.0,1.0,1.0,0.917,1.0,1.0,1.0,NA,0.958,1.0,1.0,0.333,1.0,0.982,1.0,1.0,1.0,NA,1.0,1.0,0.75,1.0,NA,1.0,1.0,1.0,NA,1.0,1.0,1.0,NA,1.0,0.9,1.0,NA,1.0,1.0,0.733,1.0,1.0	0.042	chr19:35332074-35332547(+)	chr19:35332074-35332653(+)
ENSG00000012124	CD22	chr19	+	35332552	35332924	35332577	35332924	35332018	35332074	595	6	0	2.10103e+44	1e+31	124	99	1	1	NA,1.0	1.0,1.0,NA,1.0,1.0,1.0,1.0,NA,0.918,1.0,1.0,1.0,1.0,1.0,1.0,1.0,1.0,NA,1.0,0.705,1.0,NA,NA,1.0,NA,1.0,NA,NA,1.0,1.0,NA,1.0,1.0,1.0,NA,1.0,NA,1.0,1.0,NA	0.013	chr19:35332074-35332553(+)	chr19:35332074-35332578(+)
ENSG00000012124	CD22	chr19	+	35332552	35332924	35332593	35332924	35332018	35332074	596	8	7	2.10164e+45	1.00001e+39	140	99	1	1	NA,0.447	0.586,1.0,NA,1.0,1.0,0.414,1.0,NA,1.0,1.0,1.0,1.0,1.0,1.0,0.361,1.0,1.0,NA,1.0,1.0,1.0,1.0,NA,1.0,1.0,1.0,NA,NA,1.0,1.0,NA,1.0,1.0,1.0,NA,1.0,NA,0.586,1.0,1.0	-0.487	chr19:35332074-35332553(+)	chr19:35332074-35332594(+)
ENSG00000012124	CD22	chr19	+	35332552	35332924	35332652	35332924	35332018	35332074	597	626	0	6.11361e+55	2.00002e+36	198	99	1	1	1.0,1.0	1.0,1.0,1.0,0.9,1.0,1.0,1.0,NA,0.952,1.0,1.0,0.5,1.0,0.981,1.0,1.0,1.0,NA,1.0,1.0,0.789,1.0,NA,1.0,1.0,1.0,NA,1.0,1.0,1.0,NA,1.0,0.862,1.0,NA,1.0,1.0,0.733,1.0,1.0	0.038	chr19:35332074-35332553(+)	chr19:35332074-35332653(+)
ENSG00000012124	CD22	chr19	+	35332577	35332924	35332593	35332924	35332018	35332074	598	2	7	6.10109e+36	1.00001e+39	115	99	1	1	NA,0.197	0.0,NA,NA,1.0,1.0,0.0,1.0,NA,1.0,1.0,NA,NA,NA,1.0,0.256,1.0,1.0,NA,NA,1.0,1.0,1.0,NA,NA,1.0,1.0,NA,NA,NA,1.0,NA,NA,1.0,1.0,NA,NA,NA,0.0,NA,1.0	-0.625	chr19:35332074-35332578(+)	chr19:35332074-35332594(+)
ENSG00000012124	CD22	chr19	+	35332577	35332924	35332652	35332924	35332018	35332074	599	620	0	4.01261e+53	2.00002e+36	174	99	1	1	1.0,1.0	1.0,NA,1.0,0.881,1.0,1.0,1.0,NA,0.95,1.0,1.0,0.363,1.0,0.975,1.0,1.0,1.0,NA,1.0,1.0,0.758,1.0,NA,1.0,1.0,1.0,NA,1.0,1.0,1.0,NA,1.0,0.851,1.0,NA,1.0,1.0,0.719,1.0,1.0	0.046	chr19:35332074-35332578(+)	chr19:35332074-35332653(+)
ENSG00000012124	CD22	chr19	+	35332593	35332924	35332652	35332924	35332018	35332074	600	625	0	5.01209e+52	2.00002e+36	158	99	1	1	1.0,1.0	1.0,NA,1.0,0.862,1.0,1.0,1.0,NA,0.948,1.0,1.0,0.385,1.0,0.975,1.0,1.0,1.0,NA,1.0,1.0,0.738,1.0,NA,1.0,1.0,NA,NA,1.0,1.0,1.0,NA,1.0,0.834,1.0,NA,1.0,1.0,0.758,1.0,1.0	0.047	chr19:35332074-35332594(+)	chr19:35332074-35332653(+)
ENSG00000012124	CD22	chr19	+	35341342	35341606	35341525	35341606	35340880	35341138	601	2483	0	8.15162e+73	5.00002e+40	198	99	1	1	1.0,1.0	1.0,1.0,1.0,0.947,1.0,1.0,1.0,NA,0.884,1.0,1.0,1.0,1.0,0.881,0.7,1.0,1.0,NA,0.864,1.0,1.0,0.5,NA,1.0,1.0,1.0,1.0,1.0,1.0,0.99,NA,0.979,0.884,1.0,NA,NA,0.563,0.918,1.0,NA	0.057	chr19:35341138-35341343(+)	chr19:35341138-35341526(+)
ENSG00000105698	USF2	chr19	+	35278945	35279074	35278969	35279074	35278697	35278792	602	110	0	7.20141e+71	1.2e+35	123	99	1	1	1.0,NA	1.0,1.0,NA,1.0,0.913,0.958,1.0,1.0,1.0,1.0,1.0,0.906,1.0,1.0,0.951,1.0,0.939,0.886,0.96,1.0,1.0,0.947,0.894,1.0,1.0,1.0,1.0,0.828,1.0,1.0,1.0,1.0,1.0,1.0,1.0,1.0,1.0,1.0,1.0,1.0	0.021	chr19:35278792-35278946(+)	chr19:35278792-35278970(+)
ENSG00000197841	ZNF181	chr19	+	34739522	34739621	34739525	34739621	34739147	34739268	607	100	66	1.22152e+65	1.82417e+62	102	99	0.220737	1	0.618,0.0	0.393,0.911,0.548,0.477,0.301,0.294,0.459,0.469,0.32,0.572,0.28,0.463,0.629,0.615,0.564,0.66,0.568,0.43,0.886,0.421,0.533,0.678,0.713,0.738,0.393,0.223,0.469,0.327,0.393,0.212,0.702,0.77,0.493,0.502,0.645,0.612,0.316,0.393,0.417,0.652	-0.202	chr19:34739268-34739523(+)	chr19:34739268-34739526(+)
ENSG00000089335	ZNF302	chr19	+	34683151	34683238	34683154	34683238	34682776	34682897	608	41	1216	1.0041e+61	1.61534e+78	102	99	0.069354	0.514482	0.244,0.057	0.378,0.0,0.564,0.184,0.427,0.035,0.086,0.199,0.233,0.252,0.23,0.185,0.269,0.372,0.202,0.451,0.409,0.28,0.0,0.386,0.588,0.215,0.409,0.206,0.111,0.137,0.219,0.529,0.294,0.15,0.181,0.418,0.217,0.139,0.348,0.38,0.238,0.111,0.327,0.304	-0.116	chr19:34682897-34683152(+)	chr19:34682897-34683155(+)
ENSG00000131944	FAAP24	chr19	+	32973425	32973562	32973483	32973562	32973183	32973302	610	10124	60	3.55723e+78	1.01775e+45	157	99	0.777998	1	0.512,1.0	0.688,0.679,0.674,0.801,0.94,0.753,0.735,0.881,0.859,0.693,0.943,0.925,0.93,1.0,0.863,0.953,1.0,1.0,1.0,0.921,1.0,1.0,0.595,1.0,0.744,0.87,0.94,0.781,0.882,0.923,0.972,1.0,0.835,0.979,1.0,1.0,0.675,0.744,0.457,0.948	-0.109	chr19:32973302-32973426(+)	chr19:32973302-32973484(+)
ENSG00000105185	PDCD5	chr19	+	32584949	32585011	32584954	32585011	32582194	32582232	611	845544	0	8.13149e+146	2e+31	104	99	1	1	1.0,1.0	1.0,1.0,1.0,1.0,1.0,1.0,1.0,1.0,0.999,1.0,1.0,1.0,1.0,1.0,1.0,1.0,0.996,1.0,1.0,1.0,1.0,1.0,1.0,1.0,1.0,1.0,1.0,1.0,0.999,1.0,1.0,1.0,1.0,1.0,1.0,1.0,1.0,0.999,1.0,1.0	0	chr19:32582232-32584950(+)	chr19:32582232-32584955(+)
ENSG00000105173	CCNE1	chr19	+	29812968	29813037	29812977	29813037	29812688	29812776	612	73	0	1.20026e+40	2e+39	108	99	1	1	1.0,1.0	0.846,NA,NA,1.0,1.0,1.0,NA,NA,1.0,NA,NA,1.0,0.696,1.0,NA,NA,NA,NA,NA,1.0,1.0,NA,NA,1.0,NA,1.0,0.55,NA,1.0,1.0,1.0,1.0,NA,1.0,NA,1.0,1.0,1.0,1.0,1.0	0.039	chr19:29812776-29812969(+)	chr19:29812776-29812978(+)
ENSG00000105171	POP4	chr19	+	29610319	29610632	29610408	29610632	29608656	29608709	613	61	10223	4.64182e+63	1.19965e+106	188	99	0.0331476	0.294288	0.03,0.022	0.017,0.032,0.043,0.099,0.068,0.081,0.017,0.108,0.083,0.043,0.036,0.102,0.137,0.068,0.081,0.024,0.08,0.07,0.11,0.053,0.044,0.014,0.028,0.051,0.041,0.039,0.023,0.041,0.024,0.116,0.083,0.019,0.04,0.05,0.01,0.027,0.022,0.027,0.154,0.044	-0.03	chr19:29608709-29610320(+)	chr19:29608709-29610409(+)
ENSG00000105171	POP4	chr19	+	29611861	29611939	29611867	29611939	29610408	29610632	615	18336	0	1.73271e+118	5e+33	105	99	1	1	1.0,1.0	1.0,1.0,1.0,1.0,1.0,1.0,0.97,1.0,1.0,1.0,1.0,1.0,1.0,1.0,1.0,1.0,1.0,1.0,1.0,0.997,0.992,1.0,0.954,1.0,1.0,1.0,1.0,1.0,1.0,1.0,1.0,1.0,1.0,1.0,1.0,0.982,1.0,1.0,1.0,1.0	0.003	chr19:29610632-29611862(+)	chr19:29610632-29611868(+)
ENSG00000269416	LINC01224	chr19	-	23403205	23403509	23403205	23403493	23403719	23403747	617	1	113	3.5e+36	4.0201e+37	115	99	1	1	0.0,0.062	NA,NA,NA,0.0,1.0,0.683,NA,0.0,NA,0.0,NA,0.721,0.0,NA,NA,NA,NA,1.0,NA,0.11,0.0,1.0,NA,NA,NA,0.775,0.549,NA,0.0,NA,NA,0.392,NA,0.534,0.463,0.633,NA,NA,1.0,NA	-0.435	chr19:23403509-23403720(-)	chr19:23403493-23403720(-)
ENSG00000196268	ZNF493	chr19	+	21405757	21405856	21405760	21405856	21405128	21405255	624	410	85	1.77917e+56	1.30012e+53	102	99	0.63562	1	0.327,0.66	0.069,1.0,1.0,0.421,0.493,1.0,0.267,0.471,0.548,0.525,0.853,0.781,0.493,0.427,0.921,0.306,0.721,1.0,1.0,0.545,0.057,0.0,0.15,0.421,0.393,0.576,0.759,0.493,0.931,0.756,0.0,0.244,0.493,0.564,1.0,0.526,0.506,0.602,0.548,0.28	-0.06	chr19:21405255-21405758(+)	chr19:21405255-21405761(+)
ENSG00000105750	ZNF85	chr19	+	20934948	20935047	20934965	20935047	20934023	20934150	625	4418	0	5.7476e+81	1e+29	116	99	1	1	1.0,1.0	1.0,1.0,1.0,1.0,1.0,1.0,1.0,1.0,1.0,1.0,0.939,1.0,1.0,1.0,1.0,1.0,1.0,1.0,1.0,0.99,1.0,1.0,1.0,1.0,1.0,1.0,1.0,1.0,1.0,1.0,1.0,1.0,1.0,1.0,1.0,1.0,1.0,0.913,0.9,1.0	0.006	chr19:20934150-20934949(+)	chr19:20934150-20934966(+)
ENSG00000105750	ZNF85	chr19	+	20934948	20935047	20934969	20935047	20934023	20934150	626	4519	9	6.24965e+81	5e+18	120	99	0.000103332	0.0035732	1.0,0.635	1.0,1.0,1.0,1.0,1.0,1.0,1.0,1.0,1.0,1.0,1.0,1.0,1.0,1.0,1.0,1.0,1.0,1.0,1.0,1.0,1.0,0.905,1.0,1.0,1.0,1.0,1.0,1.0,1.0,1.0,1.0,1.0,1.0,1.0,1.0,1.0,1.0,1.0,1.0,1.0	-0.18	chr19:20934150-20934949(+)	chr19:20934150-20934970(+)
ENSG00000105750	ZNF85	chr19	+	20934965	20935047	20934969	20935047	20934023	20934150	627	11	9	5.25032e+40	5e+18	103	99	1	1	1.0,0.096	1.0,1.0,1.0,NA,1.0,1.0,1.0,1.0,1.0,1.0,1.0,NA,NA,1.0,1.0,1.0,1.0,1.0,1.0,1.0,1.0,0.435,NA,NA,NA,1.0,1.0,NA,1.0,NA,NA,1.0,1.0,1.0,1.0,1.0,1.0,1.0,1.0,1.0	-0.434	chr19:20934150-20934966(+)	chr19:20934150-20934970(+)
ENSG00000105726	ATP13A1	chr19	-	19653968	19654144	19653968	19654074	19654542	19654700	631	162	120	1.34142e+76	1.22151e+57	169	99	0.854539	1	0.439,1.0	0.369,0.909,0.804,0.439,0.602,0.291,0.783,0.559,0.575,0.598,0.717,0.701,0.792,0.439,0.728,0.563,0.878,1.0,0.763,0.745,0.82,0.948,0.779,1.0,0.251,0.745,0.66,0.578,0.637,0.417,1.0,0.643,0.637,0.687,0.429,0.489,0.585,0.626,0.779,0.54	0.057	chr19:19654144-19654543(-)	chr19:19654074-19654543(-)
ENSG00000089639	GMIP	chr19	-	19635414	19635721	19635414	19635569	19636706	19636796	633	0	10	4.16116e+40	7.02e+38	198	99	1	1	0.0,NA	NA,0.0,1.0,0.2,1.0,1.0,1.0,1.0,0.5,1.0,1.0,1.0,1.0,NA,0.333,1.0,NA,1.0,NA,NA,1.0,1.0,NA,0.0,1.0,1.0,0.429,NA,1.0,1.0,1.0,NA,1.0,1.0,1.0,NA,1.0,1.0,1.0,1.0	-0.854	chr19:19635721-19636707(-)	chr19:19635569-19636707(-)
ENSG00000167491	GATAD2A	chr19	+	19501117	19501416	19501120	19501416	19498442	19498722	637	91	10	6.16793e+73	1.30002e+36	102	99	1	1	0.897,1.0	1.0,1.0,1.0,0.897,0.912,1.0,1.0,1.0,0.931,1.0,1.0,1.0,1.0,1.0,0.955,0.911,1.0,0.823,1.0,0.981,0.955,1.0,1.0,0.86,1.0,0.946,1.0,1.0,1.0,1.0,1.0,1.0,1.0,1.0,1.0,1.0,1.0,0.977,1.0,0.929	-0.028	chr19:19498722-19501118(+)	chr19:19498722-19501121(+)
ENSG00000064545	TMEM161A	chr19	-	19132351	19132508	19132351	19132433	19132656	19132754	641	13348	40	6.86164e+113	6.13263e+44	174	99	0.426011	1	0.95,1.0	1.0,0.853,0.737,0.977,0.953,0.971,1.0,0.93,0.906,0.922,0.989,1.0,0.95,0.982,0.925,1.0,0.959,1.0,0.839,0.967,1.0,0.91,1.0,0.907,0.913,0.941,1.0,1.0,0.974,1.0,1.0,0.99,1.0,1.0,1.0,0.99,0.983,1.0,1.0,0.949	0.015	chr19:19132508-19132657(-)	chr19:19132433-19132657(-)
ENSG00000064545	TMEM161A	chr19	-	19133129	19133306	19133129	19133210	19134783	19134887	643	0	9223	1.01232e+42	4.25521e+96	195	99	0.124842	0.777487	0.0,0.0	0.012,0.0,0.025,0.013,0.011,0.01,0.016,0.019,0.009,0.027,0.008,0.04,0.008,0.0,0.012,0.005,0.012,0.0,0.081,0.013,0.005,0.011,0.06,0.026,0.066,0.035,0.007,0.0,0.015,0.008,0.015,0.005,0.012,0.004,0.053,0.0,0.013,0.021,0.036,0.027	-0.019	chr19:19133306-19134784(-)	chr19:19133210-19134784(-)
ENSG00000105671	DDX49	chr19	+	18920833	18920909	18920844	18920909	18920579	18920703	645	61	0	6.162e+63	1.11101e+35	110	99	1	1	1.0,1.0	1.0,1.0,1.0,1.0,0.863,0.818,0.967,0.939,1.0,0.942,1.0,1.0,1.0,0.908,0.935,1.0,1.0,1.0,1.0,1.0,1.0,NA,1.0,NA,1.0,1.0,1.0,1.0,0.937,1.0,1.0,1.0,0.643,1.0,1.0,1.0,1.0,1.0,1.0,1.0	0.028	chr19:18920703-18920834(+)	chr19:18920703-18920845(+)
ENSG00000105671	DDX49	chr19	+	18924852	18924979	18924881	18924979	18924622	18924699	646	174	175106	2.74171e+62	1.22168e+118	128	99	0.174174	0.977408	0.07,0.028	0.013,0.031,0.012,0.056,0.04,0.04,0.029,0.063,0.057,0.013,0.039,0.023,0.025,0.056,0.044,0.024,0.024,0.06,0.029,0.032,0.036,0.032,0.016,0.043,0.048,0.061,0.041,0.006,0.066,0.058,0.035,0.039,0.047,0.027,0.038,0.02,0.045,0.032,0.034,0.093	0.011	chr19:18924699-18924853(+)	chr19:18924699-18924882(+)
ENSG00000105669	COPE	chr19	-	18899872	18900006	18899872	18899947	18900380	18900449	647	348	1287288	1.43912e+79	7.84126e+152	158	99	0.937673	1	0.016,0.017	0.011,0.019,0.01,0.012,0.008,0.013,0.013,0.011,0.014,0.029,0.015,0.014,0.014,0.021,0.018,0.012,0.021,0.016,0.013,0.016,0.014,0.018,0.029,0.024,0.018,0.017,0.011,0.014,0.013,0.011,0.028,0.011,0.027,0.01,0.008,0.022,0.019,0.016,0.01,0.01	0.001	chr19:18900006-18900381(-)	chr19:18899947-18900381(-)
ENSG00000006015	REX1BD	chr19	+	18589412	18589683	18589478	18589683	18588994	18589077	649	30	20	1.30154e+43	1.01e+34	165	99	1	1	0.474,NA	1.0,NA,1.0,1.0,1.0,0.706,1.0,0.643,1.0,1.0,NA,NA,1.0,NA,1.0,1.0,1.0,0.583,0.231,1.0,1.0,0.231,1.0,1.0,0.878,1.0,0.688,1.0,0.31,1.0,0.375,0.706,1.0,0.474,1.0,1.0,NA,1.0,1.0,1.0	-0.378	chr19:18589077-18589413(+)	chr19:18589077-18589479(+)
ENSG00000006015	REX1BD	chr19	+	18590273	18590933	18590853	18590933	18588994	18589683	650	1	43	9.13214e+51	5.41411e+64	198	99	0.00117623	0.0230755	0.0,0.143	0.474,0.619,0.5,0.111,0.636,0.364,0.059,0.062,0.133,0.4,0.333,0.0,0.448,0.44,0.19,0.22,0.238,0.0,0.037,0.586,0.673,0.0,0.043,0.067,0.48,0.444,0.293,0.053,0.083,0.412,0.115,0.32,0.273,0.167,0.358,0.083,0.051,0.171,0.267,0.0	-0.184	chr19:18589683-18590274(+)	chr19:18589683-18590854(+)
ENSG00000006015	REX1BD	chr19	+	18592088	18592336	18592107	18592336	18590853	18590933	651	130	578	8.31143e+48	2.73821e+82	118	99	0.637758	1	0.161,0.0	0.199,0.062,0.305,0.138,0.061,0.079,0.129,0.106,0.076,0.183,0.08,0.059,0.125,0.242,0.111,0.089,0.226,0.155,0.021,0.112,0.161,0.026,0.072,0.089,0.238,0.129,0.088,0.062,0.086,0.076,0.039,0.094,0.128,0.185,0.036,0.136,0.1,0.157,0.146,0.095	-0.037	chr19:18590933-18592089(+)	chr19:18590933-18592108(+)
ENSG00000130518	IQCN	chr19	-	18264923	18267565	18264923	18267526	18269465	18269587	653	20	0	3.0002e+38	7e+32	138	99	1	1	1.0,NA	NA,NA,NA,1.0,NA,NA,NA,0.17,NA,1.0,1.0,1.0,NA,0.683,1.0,0.0,1.0,1.0,NA,1.0,0.35,NA,NA,1.0,1.0,1.0,1.0,1.0,1.0,NA,NA,NA,NA,1.0,NA,1.0,0.0,1.0,NA,NA	0.173	chr19:18267565-18269466(-)	chr19:18267526-18269466(-)
ENSG00000105647	PIK3R2	chr19	+	18166110	18166302	18166159	18166302	18163262	18163388	659	10	0	4.1031e+33	1.022e+37	148	99	1	1	1.0,NA	NA,NA,NA,0.0,NA,0.0,0.572,1.0,NA,1.0,0.401,0.0,0.0,0.334,NA,NA,0.0,0.401,NA,0.251,NA,NA,0.501,0.038,0.251,1.0,0.0,0.0,0.0,1.0,NA,0.401,NA,1.0,0.069,0.308,0.0,0.0,0.401,NA	0.669	chr19:18163388-18166111(+)	chr19:18163388-18166160(+)
ENSG00000096996	IL12RB1	chr19	-	18082149	18082276	18082149	18082264	18083431	18083491	662	20	3011	3.011e+35	8.00152e+64	111	99	1	1	0.056,0.0	0.0,NA,NA,0.0,0.151,NA,0.018,0.229,0.0,0.0,0.0,0.0,0.0,0.0,0.0,0.022,NA,0.0,0.031,0.182,0.034,0.0,0.0,0.0,0.0,0.0,0.032,0.0,0.069,0.067,0.0,0.0,0.0,0.0,0.03,0.0,0.0,0.0,0.0,0.543	-0.011	chr19:18082276-18083432(-)	chr19:18082264-18083432(-)
ENSG00000130479	MAP1S	chr19	+	17720935	17721037	17720985	17721037	17719479	17719620	663	124	0	3.23281e+72	5.00004e+27	149	99	1	1	1.0,1.0	1.0,1.0,1.0,1.0,1.0,1.0,1.0,1.0,1.0,1.0,1.0,1.0,0.515,1.0,1.0,1.0,1.0,0.793,1.0,0.812,1.0,1.0,1.0,1.0,0.884,1.0,1.0,1.0,1.0,1.0,1.0,0.785,1.0,1.0,1.0,1.0,1.0,1.0,1.0,0.884	0.033	chr19:17719620-17720936(+)	chr19:17719620-17720986(+)
ENSG00000130479	MAP1S	chr19	+	17725029	17725189	17725048	17725189	17724125	17724208	664	0	90	1.01e+30	5.10438e+60	118	99	1	1	0.0,NA	0.0,0.0,NA,0.0,0.0,0.0,0.0,0.0,0.0,0.077,0.0,0.061,0.0,0.0,0.0,0.0,0.0,0.0,0.0,0.0,0.716,0.0,0.0,0.017,0.0,0.0,0.0,0.0,0.0,0.0,0.0,0.0,0.296,0.0,0.0,0.0,0.0,0.219,0.055,0.0	-0.037	chr19:17724208-17725030(+)	chr19:17724208-17725049(+)
ENSG00000167483	FAM129C	chr19	+	17533524	17533701	17533586	17533701	17532262	17532388	665	2	0	9.001e+42	1.13e+41	161	99	1	1	NA,1.0	1.0,NA,0.0,0.045,NA,NA,NA,NA,0.755,NA,NA,NA,0.0,0.48,NA,NA,NA,NA,0.409,NA,0.081,0.0,NA,1.0,NA,0.0,NA,NA,0.48,0.125,NA,0.071,0.761,0.0,NA,NA,NA,0.381,1.0,1.0	0.601	chr19:17532388-17533525(+)	chr19:17532388-17533587(+)
ENSG00000167483	FAM129C	chr19	+	17545222	17546797	17546685	17546797	17543523	17543631	666	0	315	1.00001e+36	1.16131e+49	198	99	1	1	0.0,0.0	0.0,0.0,0.0,0.043,0.0,NA,NA,NA,0.043,0.0,NA,NA,0.0,0.014,0.0,0.0,0.0,0.2,0.091,0.0,0.0,0.0,NA,NA,NA,0.0,0.0,NA,0.0,0.064,NA,0.0,0.021,0.0,NA,1.0,0.0,0.0,0.0,0.0	-0.051	chr19:17543631-17545223(+)	chr19:17543631-17546686(+)
ENSG00000130299	GTPBP3	chr19	+	17341043	17341322	17341106	17341322	17339433	17339599	669	163	20	2.23527e+58	3.01982e+40	162	99	1	1	0.83,1.0	1.0,1.0,1.0,1.0,0.846,1.0,0.71,0.214,0.498,0.71,0.871,1.0,0.917,1.0,1.0,1.0,1.0,1.0,1.0,0.83,1.0,1.0,0.0,0.57,0.234,0.55,1.0,1.0,1.0,0.314,NA,0.607,0.71,1.0,1.0,1.0,0.505,0.659,0.494,1.0	0.114	chr19:17339599-17341044(+)	chr19:17339599-17341107(+)
ENSG00000105393	BABAM1	chr19	+	17268793	17269091	17268801	17269091	17267442	17267527	672	10245	0	8.78335e+106	4.0105e+39	107	99	0.398249	1	1.0,1.0	1.0,0.95,1.0,0.989,1.0,0.951,1.0,0.789,1.0,0.985,0.987,1.0,0.983,0.955,1.0,0.971,1.0,1.0,0.975,0.986,1.0,0.94,1.0,0.982,0.977,0.965,0.984,1.0,0.974,1.0,1.0,0.982,0.955,1.0,1.0,0.988,0.983,0.992,0.96,1.0	0.02	chr19:17267527-17268794(+)	chr19:17267527-17268802(+)
ENSG00000105393	BABAM1	chr19	+	17275776	17275825	17275788	17275825	17274106	17274185	673	30	0	8.08319e+44	1.2e+40	111	99	1	1	1.0,NA	0.373,NA,1.0,1.0,1.0,1.0,1.0,0.0,1.0,0.527,0.748,1.0,0.41,1.0,NA,1.0,0.51,0.781,NA,0.373,1.0,1.0,0.0,0.471,0.0,1.0,0.781,0.0,NA,0.0,1.0,1.0,1.0,0.675,NA,NA,0.641,1.0,0.471,0.0	0.331	chr19:17274185-17275777(+)	chr19:17274185-17275789(+)
ENSG00000105393	BABAM1	chr19	+	17275776	17275825	17275800	17275825	17274106	17274185	674	31	288148	9.08619e+46	2.87413e+120	123	99	0.732307	1	0.008,0.005	0.025,0.0,0.027,0.015,0.002,0.018,0.011,0.003,0.025,0.014,0.028,0.01,0.015,0.01,0.0,0.015,0.019,0.034,0.0,0.01,0.024,0.006,0.002,0.01,0.004,0.022,0.007,0.0,0.007,0.0,0.022,0.006,0.016,0.034,0.0,0.0,0.015,0.006,0.009,0.0	-0.005	chr19:17274185-17275777(+)	chr19:17274185-17275801(+)
ENSG00000105393	BABAM1	chr19	+	17275788	17275825	17275800	17275825	17274106	17274185	675	1	288148	1.3003e+43	2.87413e+120	111	99	1	1	0.0,0.006	0.039,0.0,0.0,0.008,0.0,0.0,0.0,0.005,0.003,0.013,0.013,0.0,0.021,0.0,0.0,0.003,0.019,0.014,0.0,0.013,0.004,0.004,0.012,0.011,0.012,0.004,0.002,0.026,0.008,0.003,0.0,0.0,0.004,0.02,0.0,0.0,0.008,0.0,0.01,0.016	-0.004	chr19:17274185-17275789(+)	chr19:17274185-17275801(+)
ENSG00000130307	USHBP1	chr19	-	17258211	17258701	17258211	17258385	17259288	17259429	676	10	0	5.00001e+20	4.2e+27	198	99	1	1	1.0,NA	NA,NA,NA,NA,NA,NA,NA,NA,NA,NA,NA,NA,0.0,0.0,NA,NA,NA,NA,NA,1.0,NA,NA,NA,NA,NA,1.0,0.0,NA,NA,0.0,NA,NA,NA,NA,NA,NA,NA,NA,NA,1.0	0.571	chr19:17258701-17259289(-)	chr19:17258385-17259289(-)
ENSG00000085872	CHERP	chr19	-	16530768	16530913	16530768	16530880	16532597	16532749	679	1	60	2e+39	2.00151e+44	132	99	1	1	0.0,1.0	0.0,1.0,NA,0.0,0.0,0.0,0.0,NA,0.429,NA,NA,0.0,0.529,0.0,0.0,0.0,0.0,0.176,0.0,0.231,0.882,NA,0.692,0.043,0.0,0.0,0.0,0.0,1.0,0.273,0.429,0.0,0.0,NA,0.429,0.0,0.0,0.0,0.0,0.111	0.317	chr19:16530913-16532598(-)	chr19:16530880-16532598(-)
ENSG00000127527	EPS15L1	chr19	-	16436936	16437064	16436936	16436999	16437769	16437865	681	3	6136	5.00002e+37	7.25666e+94	164	99	0.428508	1	0.0,0.048	0.0,0.0,0.044,0.0,0.0,0.0,0.0,0.016,0.018,0.0,0.013,0.016,0.0,0.0,0.011,0.0,0.0,0.096,0.03,0.011,0.03,0.0,0.008,0.01,0.025,0.01,0.003,0.057,0.0,0.0,0.041,0.005,0.0,0.0,0.101,0.017,0.0,0.0,0.008,0.0	0.01	chr19:16437064-16437770(-)	chr19:16436999-16437770(-)
ENSG00000141977	CIB3	chr19	-	16169629	16169741	16169629	16169722	16173161	16173196	682	2	0	5.6125e+38	4.10001e+17	118	99	1	1	NA,1.0	NA,1.0,1.0,1.0,1.0,1.0,NA,NA,NA,NA,NA,NA,NA,NA,NA,NA,NA,1.0,1.0,NA,NA,1.0,0.456,0.0,NA,1.0,1.0,NA,0.0,1.0,NA,NA,NA,NA,NA,NA,NA,0.0,1.0,0.0	0.267	chr19:16169741-16173162(-)	chr19:16169722-16173162(-)
ENSG00000011243	AKAP8L	chr19	-	15403474	15403715	15403474	15403555	15404009	15404042	689	11915	0	1.78105e+111	1.00092e+35	198	99	1	1	1.0,1.0	1.0,1.0,1.0,1.0,0.989,1.0,1.0,1.0,0.908,0.97,1.0,1.0,1.0,1.0,0.919,1.0,1.0,1.0,1.0,1.0,1.0,1.0,0.962,1.0,0.939,1.0,1.0,1.0,1.0,1.0,1.0,1.0,1.0,0.9,1.0,1.0,1.0,1.0,1.0,1.0	0.01	chr19:15403715-15404010(-)	chr19:15403555-15404010(-)
ENSG00000011243	AKAP8L	chr19	-	15403474	15403805	15403474	15403715	15410519	15410594	690	30	0	1.02081e+43	1e+35	189	99	1	1	1.0,NA	1.0,NA,1.0,NA,0.807,NA,1.0,NA,1.0,1.0,1.0,1.0,1.0,1.0,1.0,1.0,1.0,1.0,1.0,1.0,1.0,NA,1.0,1.0,1.0,1.0,1.0,1.0,1.0,1.0,1.0,1.0,1.0,1.0,1.0,NA,0.825,1.0,1.0,1.0	0.011	chr19:15403805-15410520(-)	chr19:15403715-15410520(-)
ENSG00000011243	AKAP8L	chr19	-	15403474	15404042	15403474	15403715	15410519	15410594	691	718	0	8.8453e+86	1e+35	198	99	1	1	1.0,1.0	1.0,1.0,1.0,1.0,0.978,1.0,1.0,1.0,1.0,1.0,1.0,1.0,1.0,1.0,1.0,1.0,1.0,1.0,1.0,1.0,1.0,1.0,1.0,1.0,1.0,1.0,1.0,1.0,1.0,1.0,1.0,1.0,1.0,1.0,1.0,1.0,0.969,1.0,1.0,1.0	0.001	chr19:15404042-15410520(-)	chr19:15403715-15410520(-)
ENSG00000127507	ADGRE2	chr19	-	14755653	14755877	14755653	14755844	14756237	14756345	693	2555	36	1.33285e+75	6.01721e+39	132	99	1	1	0.862,0.873	1.0,1.0,1.0,1.0,0.75,1.0,0.979,0.907,0.98,0.951,0.932,1.0,0.977,0.773,0.724,0.896,1.0,0.767,1.0,1.0,1.0,0.964,0.971,0.75,0.878,1.0,0.763,0.982,1.0,1.0,NA,0.959,0.86,1.0,0.857,0.926,0.918,0.672,0.971,1.0	-0.058	chr19:14755877-14756238(-)	chr19:14755844-14756238(-)
ENSG00000127507	ADGRE2	chr19	-	14765657	14766381	14765657	14765804	14766977	14767109	694	3417	455	1.70691e+66	7.02613e+60	198	99	1	1	0.274,0.63	0.548,NA,0.103,0.818,0.625,1.0,0.494,0.275,0.452,0.75,0.214,0.5,0.156,0.469,0.304,0.333,0.375,0.324,NA,0.367,1.0,0.419,0.4,0.152,0.565,0.467,0.4,0.268,0.636,0.85,NA,0.2,0.291,0.17,1.0,0.75,0.44,0.283,0.512,0.2	-0.01	chr19:14766381-14766978(-)	chr19:14765804-14766978(-)
ENSG00000099795	NDUFB7	chr19	-	14566764	14566933	14566764	14566931	14571888	14572062	696	13531035	0	1.16013e+158	1e+35	101	99	1	1	1.0,1.0	1.0,1.0,1.0,1.0,0.999,1.0,1.0,1.0,1.0,1.0,0.999,0.998,1.0,0.999,1.0,0.999,0.999,0.998,0.998,0.997,0.996,1.0,1.0,1.0,1.0,1.0,1.0,1.0,1.0,1.0,1.0,1.0,1.0,0.999,1.0,1.0,1.0,1.0,0.993,1.0	0.001	chr19:14566933-14571889(-)	chr19:14566931-14571889(-)
ENSG00000099797	TECR	chr19	+	14563140	14563257	14563173	14563257	14562524	14562575	697	12	6060	2.03241e+50	6.4738e+86	132	99	0.000667653	0.0153067	0.012,0.024	0.19,0.247,0.037,0.107,0.028,0.008,0.027,0.196,0.062,0.212,0.013,0.014,0.02,0.042,0.02,0.083,0.101,0.012,0.16,0.05,0.024,0.0,0.048,0.074,0.122,0.072,0.057,0.021,0.061,0.058,0.121,0.007,0.08,0.126,0.0,0.016,0.033,0.106,0.051,0.05	-0.051	chr19:14562575-14563141(+)	chr19:14562575-14563174(+)
ENSG00000099797	TECR	chr19	+	14563140	14563257	14563205	14563257	14562524	14562575	698	2925	10151158	4.47041e+80	6.18101e+146	164	99	0.0282447	0.261198	0.017,0.013	0.041,0.04,0.032,0.023,0.019,0.029,0.022,0.023,0.024,0.047,0.012,0.019,0.019,0.02,0.012,0.019,0.025,0.02,0.034,0.019,0.017,0.009,0.016,0.031,0.012,0.014,0.018,0.016,0.015,0.018,0.014,0.019,0.015,0.022,0.021,0.013,0.023,0.016,0.014,0.022	-0.006	chr19:14562575-14563141(+)	chr19:14562575-14563206(+)
ENSG00000099797	TECR	chr19	+	14563173	14563257	14563205	14563257	14562524	14562575	699	8883	10151158	8.81111e+100	6.18101e+146	131	99	0.070945	0.52236	0.061,0.051	0.097,0.077,0.104,0.071,0.064,0.117,0.08,0.05,0.078,0.092,0.057,0.062,0.088,0.069,0.058,0.07,0.066,0.079,0.074,0.064,0.067,0.041,0.067,0.093,0.04,0.042,0.061,0.083,0.055,0.07,0.04,0.069,0.056,0.072,0.064,0.042,0.072,0.053,0.043,0.086	-0.012	chr19:14562575-14563174(+)	chr19:14562575-14563206(+)
ENSG00000099797	TECR	chr19	+	14563770	14563903	14563799	14563903	14563657	14563702	703	1512	11681243	3.3251e+60	7.35115e+148	128	99	0.8863	1	0.01,0.007	0.034,0.001,0.004,0.006,0.005,0.003,0.0,0.002,0.01,0.019,0.001,0.007,0.007,0.01,0.003,0.004,0.014,0.005,0.001,0.01,0.003,0.007,0.01,0.011,0.012,0.008,0.016,0.003,0.001,0.013,0.0,0.015,0.002,0.011,0.001,0.002,0.009,0.009,0.004,0.009	0.001	chr19:14563702-14563771(+)	chr19:14563702-14563800(+)
ENSG00000099797	TECR	chr19	+	14563770	14563903	14563834	14563903	14563657	14563702	704	438496	0	2.79429e+120	1.30052e+46	163	99	0.132573	0.815348	1.0,1.0	0.929,1.0,1.0,0.983,0.997,0.967,0.996,1.0,0.99,1.0,0.983,0.972,0.972,1.0,0.984,1.0,0.966,1.0,1.0,0.962,0.947,1.0,0.962,0.981,1.0,1.0,0.993,0.961,1.0,1.0,0.925,1.0,0.995,0.979,1.0,0.985,0.977,0.995,1.0,0.979	0.016	chr19:14563702-14563771(+)	chr19:14563702-14563835(+)
ENSG00000099797	TECR	chr19	+	14563799	14563903	14563834	14563903	14563657	14563702	705	15911727	0	9.81158e+158	1.30052e+46	134	99	1	1	1.0,1.0	0.982,1.0,1.0,0.996,0.999,0.993,0.999,1.0,0.998,1.0,0.996,0.994,0.994,1.0,0.996,1.0,0.992,1.0,1.0,0.991,0.988,1.0,0.991,0.996,1.0,1.0,0.998,0.991,1.0,1.0,0.983,1.0,0.999,0.995,1.0,0.997,0.994,0.999,1.0,0.995	0.004	chr19:14563702-14563800(+)	chr19:14563702-14563835(+)
ENSG00000123136	DDX39A	chr19	-	14409741	14409981	14409741	14409873	14410215	14410334	708	12548	9821820	1.26168e+118	9.70125e+147	198	99	0	0	0.06,0.013	0.061,0.063,0.055,0.056,0.04,0.019,0.091,0.081,0.035,0.133,0.073,0.087,0.072,0.079,0.095,0.088,0.043,0.14,0.056,0.054,0.034,0.056,0.122,0.074,0.151,0.095,0.087,0.127,0.054,0.138,0.073,0.051,0.077,0.068,0.104,0.079,0.074,0.073,0.131,0.039	-0.042	chr19:14409981-14410216(-)	chr19:14409873-14410216(-)
ENSG00000123136	DDX39A	chr19	-	14410988	14411172	14410988	14411136	14411505	14411598	709	10021981	125	1.12215e+150	7.21513e+56	135	99	1	1	0.984,0.997	0.992,0.981,0.995,0.99,0.996,0.984,0.989,0.994,0.991,0.998,0.981,0.982,0.989,0.989,0.992,0.99,0.985,0.997,0.99,0.981,0.994,0.998,0.973,0.994,0.997,0.99,0.994,0.991,0.995,0.998,0.991,0.998,0.99,0.995,0.998,0.985,0.984,0.99,0.998,0.995	0	chr19:14411172-14411506(-)	chr19:14411136-14411506(-)
ENSG00000123136	DDX39A	chr19	-	14412550	14412711	14412550	14412678	14413012	14413224	710	1214	8151364	7.18212e+77	8.5011e+145	132	99	0.0148325	0.162937	0.011,0.008	0.006,0.012,0.015,0.01,0.013,0.009,0.024,0.013,0.008,0.028,0.015,0.014,0.008,0.019,0.025,0.018,0.016,0.019,0.015,0.02,0.005,0.013,0.029,0.011,0.021,0.017,0.014,0.021,0.006,0.028,0.008,0.012,0.01,0.016,0.025,0.018,0.011,0.015,0.031,0.017	-0.006	chr19:14412711-14413013(-)	chr19:14412678-14413013(-)
ENSG00000105011	ASF1B	chr19	-	14121531	14121708	14121531	14121677	14126121	14126237	711	1549	10	1.84922e+112	2.10213e+39	130	99	1	1	0.92,1.0	0.986,0.986,1.0,0.991,0.997,0.982,1.0,0.955,0.994,1.0,0.994,0.97,0.995,0.993,1.0,1.0,0.996,0.955,0.993,0.984,1.0,0.974,1.0,0.997,1.0,0.993,0.997,1.0,1.0,0.994,0.995,0.972,0.976,1.0,0.977,0.966,1.0,0.988,1.0,0.995	-0.03	chr19:14121708-14126122(-)	chr19:14121677-14126122(-)
ENSG00000132024	CC2D1A	chr19	+	13928123	13928188	13928126	13928188	13927892	13928030	715	90	0	8.30221e+68	7.0066e+38	102	99	1	1	1.0,NA	1.0,1.0,NA,1.0,1.0,0.735,1.0,1.0,0.863,0.882,1.0,1.0,0.879,1.0,1.0,1.0,0.872,1.0,0.493,0.894,1.0,0.886,NA,0.777,1.0,0.66,0.964,0.7,0.681,0.712,1.0,1.0,1.0,0.883,0.935,0.721,1.0,0.842,0.567,1.0	0.107	chr19:13928030-13928124(+)	chr19:13928030-13928127(+)
ENSG00000104915	STX10	chr19	-	13144061	13144486	13144061	13144139	13144576	13144671	718	459310	2	1.62242e+119	1.03e+34	198	99	1	1	1.0,0.987	1.0,1.0,1.0,1.0,1.0,0.995,1.0,0.986,1.0,1.0,1.0,0.986,1.0,1.0,1.0,1.0,1.0,1.0,1.0,1.0,1.0,1.0,1.0,0.986,0.994,0.987,0.997,1.0,1.0,1.0,1.0,1.0,1.0,1.0,1.0,1.0,0.995,1.0,1.0,0.984	-0.004	chr19:13144486-13144577(-)	chr19:13144139-13144577(-)
ENSG00000104915	STX10	chr19	-	13149498	13149604	13149498	13149593	13149727	13149897	719	0	242157	1.21e+36	1.03105e+119	110	99	1	1	0.0,0.0	0.0,0.0,0.0,0.005,0.006,0.004,0.0,0.0,0.0,0.004,0.0,0.0,0.0,0.0,0.0,0.0,0.0,0.0,0.0,0.0,0.018,0.003,0.0,0.0,0.004,0.009,0.002,0.005,0.004,0.01,0.0,0.0,0.003,0.0,0.0,0.0,0.004,0.0,0.0,0.002	-0.002	chr19:13149604-13149728(-)	chr19:13149593-13149728(-)
ENSG00000104907	TRMT1	chr19	-	13115278	13115466	13115278	13115402	13115625	13115768	720	481170	0	3.04278e+119	1.00004e+36	163	99	1	1	1.0,1.0	1.0,1.0,1.0,0.996,1.0,1.0,1.0,1.0,0.989,1.0,1.0,1.0,1.0,1.0,0.978,1.0,1.0,1.0,1.0,1.0,1.0,0.981,1.0,1.0,0.99,1.0,1.0,1.0,1.0,0.997,1.0,0.992,1.0,0.992,1.0,1.0,0.98,1.0,1.0,1.0	0.003	chr19:13115466-13115626(-)	chr19:13115402-13115626(-)
ENSG00000105607	GCDH	chr19	+	12891486	12891974	12891830	12891974	12891270	12891395	721	29066	0	1.61115e+118	2.0017e+35	198	99	0.371195	1	1.0,1.0	1.0,1.0,1.0,1.0,1.0,1.0,1.0,1.0,0.916,1.0,0.993,0.923,1.0,1.0,0.993,1.0,1.0,1.0,0.946,0.979,1.0,1.0,1.0,0.972,1.0,0.934,0.971,0.944,0.958,0.958,1.0,1.0,1.0,0.962,1.0,1.0,0.952,1.0,0.977,0.995	0.016	chr19:12891395-12891487(+)	chr19:12891395-12891831(+)
ENSG00000105607	GCDH	chr19	+	12896204	12896421	12896239	12896421	12895991	12896121	722	375143	40	2.25207e+119	2.01581e+45	134	99	0.364962	1	0.986,1.0	0.988,1.0,0.875,0.977,0.997,1.0,1.0,0.983,0.994,0.991,0.994,1.0,0.989,1.0,0.985,1.0,1.0,0.979,0.972,0.976,0.989,0.989,0.982,0.96,0.971,0.954,0.994,1.0,0.989,0.981,0.973,0.99,0.95,0.968,1.0,0.995,0.979,1.0,0.96,1.0	0.01	chr19:12896121-12896205(+)	chr19:12896121-12896240(+)
ENSG00000095066	HOOK2	chr19	-	12772612	12772702	12772612	12772680	12772779	12772912	726	0	10	10000000	6.00002e+31	121	99	1	1	0.0,NA	NA,NA,NA,NA,NA,NA,NA,NA,0.0,NA,NA,NA,NA,0.0,0.0,NA,0.0,NA,NA,NA,0.0,NA,NA,NA,0.0,NA,NA,NA,0.0,NA,NA,NA,1.0,0.0,NA,NA,0.0,0.0,0.0,NA	-0.083	chr19:12772702-12772780(-)	chr19:12772680-12772780(-)
ENSG00000105576	TNPO2	chr19	-	12701597	12701672	12701597	12701644	12701751	12701851	727	11	0	1.10072e+45	2e+36	127	99	1	1	1.0,1.0	1.0,1.0,NA,0.732,1.0,1.0,1.0,1.0,1.0,NA,1.0,1.0,1.0,1.0,1.0,NA,1.0,1.0,1.0,0.845,1.0,1.0,1.0,1.0,1.0,1.0,1.0,NA,1.0,1.0,1.0,1.0,1.0,NA,NA,1.0,1.0,1.0,1.0,1.0	0.012	chr19:12701672-12701752(-)	chr19:12701644-12701752(-)
ENSG00000105576	TNPO2	chr19	-	12705681	12705830	12705681	12705768	12706195	12706367	729	1	316	4.00331e+40	2.50112e+63	161	99	1	1	0.0,0.037	0.552,0.0,NA,0.144,0.093,0.03,0.058,0.071,0.0,0.17,0.0,0.0,0.0,0.0,0.033,0.0,0.049,0.235,0.033,0.064,0.045,0.0,0.149,0.149,0.0,0.183,0.077,0.871,0.0,0.045,0.081,0.187,0.0,0.0,0.0,0.0,0.035,0.11,0.235,0.0	-0.076	chr19:12705830-12706196(-)	chr19:12705768-12706196(-)
ENSG00000105576	TNPO2	chr19	-	12715632	12715739	12715632	12715710	12719028	12719178	730	1237	20	1.71931e+78	1.0003e+34	128	99	0.814703	1	0.823,1.0	1.0,1.0,1.0,1.0,1.0,0.968,1.0,1.0,1.0,0.814,1.0,0.903,0.907,1.0,1.0,1.0,0.939,0.874,1.0,0.954,1.0,1.0,1.0,1.0,0.975,1.0,0.986,1.0,1.0,1.0,1.0,1.0,0.844,1.0,1.0,1.0,0.953,0.941,0.929,1.0	-0.063	chr19:12715739-12719029(-)	chr19:12715710-12719029(-)
ENSG00000132004	FBXW9	chr19	-	12689961	12690200	12689961	12690110	12691165	12691257	733	90	5822	4.11519e+53	8.96437e+97	189	99	0.892989	1	0.075,0.0	0.0,0.032,0.014,0.055,0.09,0.03,0.015,0.1,0.022,0.063,0.071,0.005,0.004,0.064,0.035,0.028,0.037,0.079,0.066,0.047,0.023,0.013,0.022,0.006,0.054,0.072,0.014,0.044,0.048,0.015,0.012,0.076,0.071,0.044,0.066,0.12,0.062,0.077,0.056,0.009	-0.007	chr19:12690200-12691166(-)	chr19:12690110-12691166(-)
ENSG00000123154	WDR83	chr19	+	12670518	12670611	12670562	12670611	12670179	12670285	735	62	9489	1.52012e+75	8.73219e+111	143	99	5.01628e-06	0.000311746	0.042,0.015	0.107,0.302,0.041,0.115,0.102,0.032,0.066,0.07,0.064,0.171,0.065,0.18,0.129,0.181,0.11,0.174,0.083,0.04,0.085,0.102,0.02,0.216,0.053,0.094,0.095,0.085,0.104,0.091,0.057,0.409,0.158,0.042,0.087,0.047,0.107,0.12,0.111,0.065,0.748,0.073	-0.097	chr19:12670285-12670519(+)	chr19:12670285-12670563(+)
ENSG00000123154	WDR83	chr19	+	12670694	12670821	12670710	12670821	12670562	12670611	737	120102	9	1.25652e+114	1.70171e+48	115	99	0.913136	1	1.0,0.907	1.0,0.767,1.0,0.905,0.917,0.989,0.948,1.0,0.973,0.968,0.967,0.944,0.989,0.972,1.0,0.954,0.939,0.82,0.988,0.941,1.0,0.942,0.836,0.94,0.94,0.943,0.987,0.94,1.0,1.0,0.939,0.951,0.976,1.0,0.883,1.0,0.974,0.989,0.463,1.0	0.011	chr19:12670611-12670695(+)	chr19:12670611-12670711(+)
ENSG00000196757	ZNF700	chr19	+	11947171	11947307	11947180	11947307	11925067	11925273	740	23	1419	1.35111e+40	3.42201e+70	108	99	0.179332	0.994939	0.116,0.126	0.026,0.111,1.0,0.077,0.324,0.0,0.21,0.0,0.033,0.097,0.3,0.25,0.168,0.061,0.133,0.0,0.282,0.234,0.0,0.071,0.143,0.223,0.0,0.361,0.423,0.111,0.109,0.0,0.0,0.186,0.0,0.088,0.0,0.0,0.111,0.042,0.038,0.155,0.478,0.0	-0.025	chr19:11925273-11947172(+)	chr19:11925273-11947181(+)
ENSG00000130159	ECSIT	chr19	-	11507701	11507850	11507701	11507729	11507990	11508048	741	23097	0	1.80358e+119	4.40001e+32	198	99	1	1	1.0,1.0	1.0,1.0,1.0,1.0,1.0,1.0,1.0,0.982,0.987,1.0,1.0,1.0,1.0,0.971,1.0,0.964,0.969,1.0,1.0,1.0,0.985,1.0,0.993,1.0,1.0,1.0,1.0,0.983,1.0,1.0,1.0,0.964,1.0,1.0,1.0,1.0,1.0,1.0,1.0,1.0	0.005	chr19:11507850-11507991(-)	chr19:11507729-11507991(-)
ENSG00000187266	EPOR	chr19	-	11381055	11381313	11381055	11381209	11381691	11381849	745	40	60	1.06003e+55	4.56275e+75	198	99	1	1	0.25,NA	0.1,0.326,0.0,0.032,0.174,0.155,NA,0.12,0.029,0.0,1.0,0.023,0.213,0.045,0.429,0.0,0.046,1.0,0.08,0.067,0.208,0.0,0.0,0.088,0.053,0.064,0.249,0.067,0.082,0.111,0.045,0.027,0.043,0.224,NA,0.111,0.1,0.027,NA,0.032	0.105	chr19:11381313-11381692(-)	chr19:11381209-11381692(-)
ENSG00000105520	PLPPR2	chr19	+	11357618	11357739	11357659	11357739	11356801	11356976	747	0	41	6e+38	1.223e+37	140	99	1	1	0.0,0.0	NA,1.0,NA,NA,0.0,0.0,0.0,0.0,NA,NA,0.0,0.414,0.0,0.0,0.0,NA,1.0,NA,0.0,NA,0.0,0.0,0.0,1.0,0.0,0.191,NA,0.0,0.0,NA,NA,0.0,0.0,NA,NA,0.0,0.0,0.414,0.0,NA	-0.155	chr19:11356976-11357619(+)	chr19:11356976-11357660(+)
ENSG00000105520	PLPPR2	chr19	+	11359531	11359720	11359606	11359720	11357659	11357739	748	1011	20	1.12297e+46	1e+39	174	99	1	1	0.74,1.0	NA,0.0,NA,1.0,1.0,1.0,1.0,0.773,1.0,1.0,1.0,0.532,1.0,0.695,1.0,NA,1.0,1.0,NA,1.0,1.0,0.0,1.0,1.0,0.872,0.872,1.0,0.254,1.0,1.0,1.0,1.0,1.0,1.0,1.0,0.837,1.0,1.0,0.422,NA	0.006	chr19:11357739-11359532(+)	chr19:11357739-11359607(+)
ENSG00000130164	LDLR	chr19	+	11129450	11129670	11129512	11129670	11128007	11128085	753	0	315	1.00003e+39	1.51614e+77	161	99	1	1	0.0,0.0	0.0,0.037,0.0,0.0,0.0,0.0,0.12,0.036,0.0,0.0,0.0,0.011,0.0,0.028,0.0,0.0,0.012,0.024,0.0,0.0,0.0,0.0,0.022,0.018,0.0,0.017,0.049,0.0,0.0,0.009,0.038,0.0,0.0,0.0,0.0,0.0,0.0,0.041,0.0,0.0	-0.012	chr19:11128085-11129451(+)	chr19:11128085-11129513(+)
ENSG00000142453	CARM1	chr19	+	10919832	10919966	10919876	10919966	10919594	10919680	754	10	60	2.00401e+35	1.22335e+47	143	99	1	1	0.103,NA	0.0,0.0,0.0,0.0,0.257,0.0,0.0,0.356,0.0,1.0,0.0,0.0,0.0,0.0,NA,0.0,0.0,0.0,0.0,0.0,0.0,0.0,0.0,0.0,0.09,0.0,0.0,0.257,0.0,0.0,0.0,0.0,0.0,0.0,0.044,0.148,0.0,0.122,NA,NA	0.042	chr19:10919680-10919833(+)	chr19:10919680-10919877(+)
ENSG00000213339	QTRT1	chr19	+	10702115	10702254	10702160	10702254	10701949	10702018	756	553169	40	4.2139e+127	1.0011e+41	144	99	1	1	0.99,1.0	0.997,1.0,1.0,0.998,0.998,1.0,0.973,0.996,0.997,1.0,0.994,0.996,1.0,1.0,1.0,1.0,0.992,1.0,1.0,1.0,1.0,1.0,1.0,1.0,1.0,0.998,1.0,0.994,0.986,0.998,1.0,1.0,1.0,1.0,1.0,0.994,1.0,0.987,0.998,0.984	-0.002	chr19:10702018-10702116(+)	chr19:10702018-10702161(+)
ENSG00000213339	QTRT1	chr19	+	10707465	10707615	10707499	10707615	10707301	10707380	757	186	488153	1.16253e+74	3.37285e+120	133	99	0.130275	0.804554	0.027,0.028	0.024,0.015,0.039,0.031,0.031,0.002,0.013,0.036,0.018,0.064,0.05,0.041,0.065,0.039,0.053,0.032,0.032,0.024,0.05,0.017,0.027,0.046,0.023,0.028,0.049,0.042,0.041,0.038,0.036,0.067,0.023,0.026,0.01,0.055,0.032,0.02,0.057,0.034,0.063,0.019	-0.008	chr19:10707380-10707466(+)	chr19:10707380-10707500(+)
ENSG00000129351	ILF3	chr19	+	10683124	10683262	10683136	10683262	10682536	10682704	761	5797	91109	9.14284e+104	5.41017e+109	111	99	0.0785134	0.557752	0.358,0.442	0.6,0.271,0.517,0.364,0.298,0.417,0.375,0.099,0.611,0.333,0.593,0.49,0.504,0.331,0.451,0.471,0.515,0.576,0.452,0.466,0.47,0.372,0.484,0.43,0.549,0.387,0.473,0.537,0.398,0.776,0.573,0.457,0.507,0.47,0.893,0.36,0.465,0.43,0.688,0.478	-0.073	chr19:10682704-10683125(+)	chr19:10682704-10683137(+)
ENSG00000129351	ILF3	chr19	+	10684415	10685765	10684858	10685765	10683916	10683970	762	144394	57	2.38353e+119	1.5e+41	198	99	0.00137403	0.0259258	0.935,0.966	1.0,0.922,1.0,1.0,1.0,1.0,1.0,1.0,0.95,1.0,0.897,0.97,1.0,1.0,0.988,0.995,0.995,0.964,1.0,0.995,0.971,0.959,0.974,0.992,0.979,0.977,0.994,1.0,1.0,1.0,1.0,1.0,0.95,0.967,1.0,1.0,0.994,1.0,1.0,0.983	-0.035	chr19:10683970-10684416(+)	chr19:10683970-10684859(+)
ENSG00000129354	AP1M2	chr19	-	10572670	10573088	10572670	10572895	10574416	10574492	765	9	0	2.00007e+41	1e+34	198	99	1	1	NA,1.0	1.0,NA,NA,NA,NA,0.973,NA,NA,1.0,1.0,NA,1.0,1.0,NA,NA,1.0,1.0,NA,NA,1.0,NA,NA,NA,NA,NA,NA,1.0,NA,NA,NA,NA,NA,NA,NA,NA,NA,1.0,NA,NA,NA	0.002	chr19:10573088-10574417(-)	chr19:10572895-10574417(-)
ENSG00000129354	AP1M2	chr19	-	10579715	10579864	10579715	10579858	10581265	10581392	766	1	0	2.00009e+39	7.70046e+36	105	99	1	1	NA,1.0	1.0,NA,NA,NA,NA,0.099,NA,NA,0.0,0.0,NA,0.0,0.0,NA,NA,0.0,0.0,NA,NA,0.0,NA,NA,NA,0.0,NA,NA,0.0,0.0,NA,NA,NA,NA,NA,NA,NA,NA,0.0,NA,NA,NA	0.915	chr19:10579864-10581266(-)	chr19:10579858-10581266(-)
ENSG00000130734	ATG4D	chr19	+	10546838	10547253	10547188	10547253	10544956	10545130	767	31	5	1.21411e+61	1.008e+37	198	99	0.0066356	0.0860884	1.0,0.091	1.0,1.0,1.0,0.875,1.0,1.0,0.238,1.0,1.0,1.0,1.0,1.0,1.0,1.0,1.0,1.0,1.0,1.0,0.905,1.0,0.556,0.568,1.0,1.0,1.0,0.75,1.0,1.0,1.0,1.0,1.0,1.0,1.0,1.0,0.273,1.0,1.0,1.0,1.0,1.0	-0.384	chr19:10545130-10546839(+)	chr19:10545130-10547189(+)
ENSG00000105401	CDC37	chr19	-	10395434	10395696	10395434	10395543	10395927	10396203	768	133	265154	3.44149e+63	1.82205e+119	198	99	0.93494	1	0.024,0.01	0.008,0.01,0.009,0.017,0.009,0.016,0.02,0.032,0.016,0.013,0.009,0.012,0.041,0.03,0.023,0.013,0.023,0.054,0.007,0.023,0.012,0.008,0.016,0.017,0.02,0.021,0.019,0.014,0.002,0.022,0.01,0.02,0.003,0.01,0.004,0.009,0.02,0.012,0.029,0.022	0	chr19:10395696-10395928(-)	chr19:10395543-10395928(-)
ENSG00000161847	RAVER1	chr19	-	10320654	10320782	10320654	10320763	10320857	10320951	771	21	10	1.53064e+39	2e+35	118	99	1	1	0.627,1.0	NA,NA,NA,1.0,0.677,1.0,NA,1.0,1.0,1.0,1.0,1.0,1.0,1.0,1.0,1.0,1.0,1.0,1.0,1.0,1.0,1.0,1.0,1.0,1.0,1.0,1.0,1.0,1.0,NA,1.0,1.0,1.0,1.0,1.0,1.0,1.0,NA,1.0,1.0	-0.177	chr19:10320782-10320858(-)	chr19:10320763-10320858(-)
ENSG00000161847	RAVER1	chr19	-	10328641	10329111	10328641	10329052	10330459	10330526	772	207	0	2.03765e+85	1e+34	158	99	1	1	1.0,1.0	1.0,1.0,1.0,1.0,1.0,0.976,1.0,1.0,1.0,1.0,1.0,1.0,1.0,0.982,1.0,1.0,1.0,1.0,1.0,1.0,1.0,1.0,1.0,1.0,1.0,1.0,1.0,1.0,1.0,0.976,0.961,1.0,1.0,1.0,1.0,1.0,1.0,1.0,1.0,1.0	0.003	chr19:10329111-10330460(-)	chr19:10329052-10330460(-)
ENSG00000130811	EIF3G	chr19	-	10115683	10115820	10115683	10115781	10115966	10116074	773	2558184	50	1.19319e+159	1.5e+36	138	99	1	1	0.997,1.0	1.0,1.0,1.0,0.999,0.997,1.0,1.0,1.0,1.0,1.0,0.997,1.0,1.0,1.0,1.0,1.0,1.0,1.0,1.0,1.0,1.0,1.0,1.0,1.0,1.0,1.0,1.0,1.0,1.0,1.0,1.0,1.0,1.0,1.0,1.0,1.0,1.0,1.0,1.0,1.0	-0.001	chr19:10115820-10115967(-)	chr19:10115781-10115967(-)
ENSG00000130811	EIF3G	chr19	-	10119087	10119255	10119087	10119171	10119653	10119700	775	152	48956	1.66414e+67	2.14415e+119	183	99	0.76573	1	0.016,0.019	0.039,0.008,0.007,0.014,0.009,0.009,0.012,0.012,0.023,0.014,0.011,0.026,0.024,0.019,0.027,0.006,0.014,0.011,0.018,0.019,0.018,0.007,0.008,0.014,0.01,0.008,0.006,0.021,0.007,0.01,0.008,0.034,0.015,0.023,0.002,0.018,0.021,0.01,0.024,0.008	0.003	chr19:10119255-10119654(-)	chr19:10119171-10119654(-)
ENSG00000130813	C19orf66	chr19	+	10089897	10090047	10089928	10090047	10089656	10089695	776	259	0	3.11247e+87	1.1e+33	130	99	1	1	1.0,1.0	1.0,1.0,1.0,1.0,1.0,1.0,0.987,0.988,1.0,1.0,1.0,1.0,0.991,0.962,0.987,0.978,1.0,0.987,0.957,1.0,1.0,1.0,1.0,1.0,1.0,1.0,0.962,0.977,0.989,1.0,1.0,1.0,1.0,1.0,1.0,1.0,1.0,1.0,1.0,1.0	0.006	chr19:10089695-10089898(+)	chr19:10089695-10089929(+)
ENSG00000130813	C19orf66	chr19	+	10091475	10091630	10091583	10091630	10091249	10091353	777	7014	10	6.31601e+100	3.00914e+41	198	99	1	1	0.972,1.0	1.0,1.0,NA,0.947,1.0,1.0,0.885,0.869,0.9,0.925,0.846,0.937,0.967,0.968,0.965,0.925,1.0,0.953,1.0,0.958,1.0,1.0,0.985,0.926,1.0,0.944,1.0,0.905,0.883,1.0,1.0,0.906,0.833,1.0,1.0,0.965,0.943,0.846,1.0,1.0	0.033	chr19:10091353-10091476(+)	chr19:10091353-10091584(+)
ENSG00000171469	ZNF561	chr19	-	9617044	9617226	9617044	9617171	9618090	9618179	778	26	1519	2.31614e+41	1.71211e+69	154	99	1	1	0.079,0.169	0.07,0.138,0.055,0.105,0.022,0.105,0.0,0.063,0.138,0.274,0.067,0.017,0.229,0.084,0.0,0.0,0.097,0.138,0.138,0.033,0.562,0.517,0.145,0.019,0.34,0.031,0.144,0.0,0.047,0.34,0.562,0.424,0.041,0.059,NA,0.036,0.167,0.07,0.176,0.138	-0.019	chr19:9617226-9618091(-)	chr19:9617171-9618091(-)
ENSG00000171469	ZNF561	chr19	-	9617620	9617768	9617620	9617758	9618090	9618179	779	14	15	1.081e+44	6.20151e+40	109	99	1	1	NA,0.459	1.0,0.548,0.312,NA,0.0,0.0,1.0,0.312,0.476,0.393,1.0,0.476,0.577,0.405,0.115,NA,0.377,1.0,0.0,0.577,NA,0.312,1.0,0.389,0.312,0.405,0.254,0.909,0.405,1.0,1.0,0.522,0.476,0.784,0.476,1.0,0.645,1.0,1.0,1.0	-0.121	chr19:9617768-9618091(-)	chr19:9617758-9618091(-)
ENSG00000171469	ZNF561	chr19	-	9618090	9618179	9618090	9618166	9619431	9619582	780	3334	45	3.04639e+77	1.2204e+43	112	99	0.211071	1	0.879,0.857	0.964,0.953,0.945,1.0,0.823,1.0,1.0,0.975,0.784,1.0,0.815,1.0,0.946,0.805,0.975,1.0,0.838,0.673,0.938,0.905,1.0,1.0,1.0,1.0,1.0,0.873,1.0,1.0,1.0,1.0,1.0,0.836,0.775,0.931,0.815,0.67,0.824,0.799,0.883,0.601	-0.041	chr19:9618179-9619432(-)	chr19:9618166-9619432(-)
ENSG00000171469	ZNF561	chr19	-	9619431	9619582	9619431	9619529	9620915	9621049	781	2639	0	2.52542e+75	3.00004e+30	152	99	1	1	1.0,1.0	1.0,1.0,1.0,1.0,1.0,1.0,1.0,1.0,1.0,0.921,1.0,1.0,1.0,1.0,0.891,1.0,1.0,1.0,1.0,1.0,1.0,1.0,1.0,1.0,1.0,1.0,1.0,1.0,1.0,1.0,1.0,1.0,1.0,1.0,1.0,1.0,1.0,1.0,1.0,1.0	0.005	chr19:9619582-9620916(-)	chr19:9619529-9620916(-)
ENSG00000188321	ZNF559	chr19	+	9341616	9343843	9341694	9343843	9341101	9341184	783	2032	104	1.58336e+75	2.12011e+59	177	99	0.146084	0.876013	0.528,0.817	0.808,0.272,1.0,0.647,0.681,0.658,0.563,0.403,0.561,0.55,0.219,0.554,0.76,0.578,0.599,0.465,0.566,0.435,0.677,0.528,0.569,0.639,0.379,0.602,0.367,0.306,0.499,0.359,0.691,0.482,0.123,0.408,0.662,0.618,0.552,0.309,0.606,0.658,0.755,0.482	0.133	chr19:9341184-9341617(+)	chr19:9341184-9341695(+)
ENSG00000142347	MYO1F	chr19	-	8536498	8536646	8536498	8536597	8536948	8537055	785	30	452	1.00623e+39	1.4212e+78	148	99	0.961266	1	0.043,0.0	0.046,0.0,0.0,0.154,0.015,0.027,0.01,0.036,0.009,0.067,0.038,0.043,0.0,0.0,0.012,0.06,0.0,0.026,0.0,0.016,0.024,0.027,0.04,0.069,0.0,0.0,0.0,0.011,0.194,0.069,0.0,0.041,0.083,0.055,0.0,0.057,0.019,0.018,0.06,0.0	-0.012	chr19:8536646-8536949(-)	chr19:8536597-8536949(-)
ENSG00000167775	CD320	chr19	-	8303854	8304088	8303854	8303973	8305030	8305156	788	854	0	1.38881e+111	5.17324e+42	198	99	0.0300711	0.274079	1.0,1.0	1.0,1.0,1.0,0.935,0.904,0.978,0.647,0.97,0.962,1.0,0.955,0.96,0.96,0.935,0.965,1.0,0.982,1.0,0.989,0.993,0.946,0.934,1.0,0.991,1.0,0.979,0.992,1.0,1.0,1.0,1.0,1.0,1.0,0.943,1.0,0.802,0.915,0.977,1.0,1.0	0.035	chr19:8304088-8305031(-)	chr19:8303973-8305031(-)
ENSG00000090661	CERS4	chr19	+	8251043	8251249	8251075	8251249	8210705	8210862	789	50	0	1.00001e+40	3.0201e+36	131	99	1	1	1.0,NA	1.0,NA,NA,0.0,NA,0.274,NA,0.43,1.0,NA,NA,0.0,NA,1.0,NA,NA,1.0,0.0,0.232,0.0,NA,1.0,NA,NA,NA,1.0,NA,NA,0.0,NA,0.0,1.0,NA,NA,1.0,1.0,1.0,NA,NA,NA	0.424	chr19:8210862-8251044(+)	chr19:8210862-8251076(+)
ENSG00000131142	CCL25	chr19	+	8057800	8057920	8057803	8057920	8056365	8056499	793	0	35	2.071e+36	1.40027e+38	102	99	1	1	0.0,0.0	NA,NA,NA,0.66,0.0,1.0,1.0,0.0,0.0,0.0,0.226,NA,0.66,NA,0.454,NA,NA,NA,NA,1.0,0.368,0.217,NA,NA,NA,1.0,0.0,NA,1.0,0.721,NA,NA,0.459,0.0,NA,NA,0.437,NA,0.593,NA	-0.466	chr19:8056499-8057801(+)	chr19:8056499-8057804(+)
ENSG00000076944	STXBP2	chr19	+	7640697	7640809	7640730	7640809	7639730	7639807	794	78	10411	1.18195e+53	9.51039e+115	132	99	0.00222989	0.0369032	0.048,0.353	0.08,0.055,0.139,0.021,0.038,0.006,0.052,0.018,0.017,0.029,0.028,0.015,0.01,0.027,0.07,0.033,0.049,0.054,0.024,0.03,0.011,0.093,0.021,0.023,0.059,0.034,0.04,0.026,0.033,0.034,0.036,0.02,0.015,0.008,0.009,0.036,0.027,0.02,0.081,0.026	0.164	chr19:7639807-7640698(+)	chr19:7639807-7640731(+)
ENSG00000076944	STXBP2	chr19	+	7640697	7640809	7640739	7640809	7639730	7639807	795	1910	0	2.32232e+80	3.18048e+37	141	99	0.00835235	0.102241	1.0,1.0	1.0,1.0,1.0,0.885,0.98,0.902,1.0,0.283,1.0,0.801,0.927,0.952,1.0,1.0,1.0,1.0,1.0,1.0,1.0,0.828,0.769,1.0,1.0,1.0,1.0,0.837,0.952,1.0,0.801,1.0,1.0,0.91,1.0,1.0,1.0,0.801,1.0,0.929,1.0,1.0	0.061	chr19:7639807-7640698(+)	chr19:7639807-7640740(+)
ENSG00000076944	STXBP2	chr19	+	7640730	7640809	7640739	7640809	7639730	7639807	796	11613	0	1.07117e+117	3.18048e+37	108	99	0.935657	1	1.0,1.0	1.0,1.0,1.0,0.984,0.997,0.99,1.0,0.816,1.0,0.975,0.992,0.995,1.0,1.0,1.0,1.0,1.0,1.0,1.0,0.977,0.973,1.0,1.0,1.0,1.0,0.983,0.993,1.0,0.972,1.0,1.0,0.988,1.0,1.0,1.0,0.976,1.0,0.992,1.0,1.0	0.01	chr19:7639807-7640731(+)	chr19:7639807-7640740(+)
ENSG00000076944	STXBP2	chr19	+	7646171	7646344	7646248	7646344	7645196	7645306	798	826	32191	5.70216e+77	2.24258e+122	176	99	0.924976	1	0.014,0.138	0.012,0.132,0.004,0.019,0.061,0.048,0.012,0.029,0.038,0.014,0.076,0.038,0.011,0.003,0.031,0.045,0.053,0.13,0.07,0.031,0.22,0.096,0.011,0.022,0.008,0.021,0.078,0.027,0.012,0.059,0.073,0.065,0.031,0.062,0.278,0.045,0.05,0.037,0.142,0.059	0.02	chr19:7645306-7646172(+)	chr19:7645306-7646249(+)
ENSG00000032444	PNPLA6	chr19	+	7535788	7536020	7535932	7536020	7535508	7535577	799	50	0	1.40551e+49	2.00401e+35	198	99	1	1	1.0,NA	NA,NA,NA,1.0,0.0,1.0,1.0,0.556,1.0,0.818,1.0,1.0,0.857,NA,0.867,0.429,1.0,1.0,1.0,0.789,0.484,1.0,0.565,NA,1.0,0.75,1.0,1.0,1.0,1.0,1.0,1.0,1.0,1.0,NA,NA,1.0,1.0,0.846,NA	0.126	chr19:7535577-7535789(+)	chr19:7535577-7535933(+)
ENSG00000032444	PNPLA6	chr19	+	7553871	7554015	7553874	7554015	7551361	7551437	801	0	20	1.00043e+42	5.00206e+45	102	99	1	1	0.0,NA	0.163,NA,NA,0.0,1.0,0.244,0.829,0.195,0.233,0.538,0.244,0.744,0.853,NA,0.0,0.393,0.593,0.0,0.872,0.368,0.28,0.122,0.604,0.301,0.593,0.0,0.0,0.28,0.0,1.0,0.244,0.327,0.0,1.0,NA,NA,0.393,0.764,NA,0.327	-0.397	chr19:7551437-7553872(+)	chr19:7551437-7553875(+)
ENSG00000125734	GPR108	chr19	-	6730054	6730384	6730054	6730242	6730986	6731111	803	347218	0	3.76252e+119	4.0024e+38	198	99	0.307208	1	1.0,1.0	1.0,1.0,1.0,1.0,1.0,0.986,1.0,1.0,0.99,0.978,1.0,1.0,1.0,1.0,0.978,0.996,0.993,1.0,0.957,0.995,0.952,0.875,0.984,1.0,1.0,1.0,0.951,0.99,1.0,0.93,1.0,1.0,0.923,1.0,0.936,1.0,1.0,1.0,0.858,1.0	0.018	chr19:6730384-6730987(-)	chr19:6730242-6730987(-)
ENSG00000125734	GPR108	chr19	-	6730986	6731111	6730986	6731054	6731198	6731282	804	366167	50	3.07231e+119	1.60214e+50	156	99	0.00708791	0.0900397	0.979,1.0	0.924,1.0,0.86,0.982,0.978,0.93,1.0,0.955,0.966,1.0,0.988,0.935,0.957,0.977,0.973,0.955,0.989,1.0,1.0,0.975,1.0,1.0,0.897,0.951,0.97,0.968,0.936,0.978,0.976,0.985,0.957,1.0,0.992,1.0,1.0,0.972,0.962,0.984,1.0,0.852	0.021	chr19:6731111-6731199(-)	chr19:6731054-6731199(-)
ENSG00000125734	GPR108	chr19	-	6731198	6731282	6731198	6731234	6731472	6731522	805	326159	0	2.74179e+119	2.04401e+36	147	99	1	1	1.0,1.0	1.0,1.0,1.0,0.988,1.0,0.987,0.981,1.0,1.0,0.979,1.0,1.0,0.995,1.0,0.995,0.974,1.0,1.0,1.0,1.0,1.0,1.0,1.0,1.0,0.994,0.989,0.996,1.0,1.0,1.0,1.0,0.985,0.979,1.0,1.0,0.966,1.0,0.978,0.953,1.0	0.007	chr19:6731282-6731473(-)	chr19:6731234-6731473(-)
ENSG00000205744	DENND1C	chr19	-	6477217	6477283	6477217	6477278	6477377	6477458	810	1411	0	1.91414e+80	7e+37	104	99	1	1	1.0,1.0	1.0,1.0,0.639,1.0,1.0,1.0,1.0,1.0,1.0,0.989,0.991,1.0,1.0,1.0,0.978,1.0,1.0,1.0,1.0,0.979,1.0,1.0,1.0,1.0,1.0,1.0,1.0,0.939,1.0,0.978,1.0,0.925,1.0,1.0,1.0,1.0,1.0,0.915,0.965,1.0	0.018	chr19:6477283-6477378(-)	chr19:6477278-6477378(-)
ENSG00000205744	DENND1C	chr19	-	6478936	6479071	6478936	6479056	6479668	6479718	811	2	2246	1.10133e+41	2.11519e+78	114	99	0.151967	0.901555	0.0,0.036	0.04,0.055,0.0,0.025,0.042,0.039,0.013,0.024,0.138,0.014,0.024,0.044,0.107,0.065,0.034,0.021,0.042,0.08,0.029,0.044,0.0,0.0,0.0,0.0,0.076,0.09,0.0,0.053,0.0,0.036,0.0,0.055,0.057,0.0,0.1,0.034,0.026,0.012,0.108,0.313	-0.028	chr19:6479071-6479669(-)	chr19:6479056-6479669(-)
ENSG00000031823	RANBP3	chr19	-	5933413	5933656	5933413	5933479	5941620	5941707	814	20	253	4.03151e+44	5.66347e+83	198	99	0.2738	1	0.038,0.0	0.034,0.0,0.032,0.007,0.031,0.0,0.058,0.041,0.006,0.055,0.043,0.026,0.072,0.018,0.031,0.029,0.05,0.05,0.016,0.028,0.005,0.065,0.019,0.027,0.033,0.024,0.053,0.014,0.056,0.137,0.057,0.022,0.01,0.067,0.055,0.0,0.037,0.01,0.118,0.023	-0.017	chr19:5933656-5941621(-)	chr19:5933479-5941621(-)
ENSG00000031823	RANBP3	chr19	-	5957917	5957973	5957917	5957968	5978060	5978093	816	51	0	6.50766e+50	1e+34	104	99	1	1	1.0,1.0	1.0,1.0,NA,1.0,1.0,0.826,1.0,1.0,1.0,1.0,1.0,1.0,1.0,1.0,1.0,1.0,1.0,1.0,1.0,1.0,1.0,1.0,1.0,1.0,1.0,0.826,0.93,1.0,1.0,1.0,1.0,1.0,1.0,1.0,1.0,1.0,1.0,1.0,1.0,1.0	0.011	chr19:5957973-5978061(-)	chr19:5957968-5978061(-)
ENSG00000031823	RANBP3	chr19	-	5957917	5957973	5957917	5957935	5978060	5978140	817	61	0	1.51571e+77	41	137	99	1	1	1.0,1.0	1.0,1.0,1.0,1.0,1.0,1.0,1.0,1.0,1.0,1.0,1.0,1.0,1.0,1.0,1.0,1.0,1.0,1.0,1.0,1.0,1.0,1.0,1.0,1.0,1.0,1.0,1.0,1.0,1.0,1.0,1.0,1.0,1.0,1.0,1.0,1.0,1.0,1.0,0.717,0.96	0.008	chr19:5957973-5978061(-)	chr19:5957935-5978061(-)
ENSG00000141994	DUS3L	chr19	-	5786748	5786919	5786748	5786845	5787060	5787171	819	240	583	5.10053e+74	3.51563e+80	173	99	0.109403	0.713329	0.191,0.0	0.076,0.276,0.0,0.425,0.311,0.125,0.301,0.201,0.203,0.405,0.106,0.378,0.288,0.033,0.417,0.466,0.254,0.402,0.181,0.211,0.106,0.316,0.433,0.104,0.252,0.171,0.291,0.407,0.217,0.577,0.15,0.183,0.195,0.071,1.0,0.312,0.407,0.632,0.8,0.215	-0.202	chr19:5786919-5787061(-)	chr19:5786845-5787061(-)
ENSG00000196365	LONP1	chr19	-	5711770	5712070	5711770	5712002	5713133	5713253	820	30	100	3.0111e+41	6.73981e+44	167	99	1	1	0.151,NA	0.229,0.0,0.165,0.062,0.069,NA,0.203,0.078,0.248,0.0,0.0,0.471,0.675,0.0,1.0,0.0,0.229,0.372,0.0,0.116,0.0,NA,0.769,0.0,0.0,0.0,0.129,0.308,0.229,1.0,0.0,0.025,1.0,0.64,NA,0.806,0.253,0.471,1.0,0.0	-0.134	chr19:5712070-5713134(-)	chr19:5712002-5713134(-)
ENSG00000167733	HSD11B1L	chr19	+	5684988	5685119	5684992	5685119	5684818	5684905	821	8	0	1.0129e+48	1.01e+37	103	99	1	1	NA,1.0	1.0,NA,0.49,1.0,0.896,NA,NA,1.0,NA,1.0,1.0,1.0,1.0,NA,1.0,1.0,1.0,1.0,1.0,0.536,NA,1.0,1.0,1.0,1.0,1.0,1.0,1.0,1.0,0.742,1.0,0.59,0.794,0.59,NA,1.0,0.935,1.0,NA,1.0	0.076	chr19:5684905-5684989(+)	chr19:5684905-5684993(+)
ENSG00000168661	ZNF30	chr19	+	34933624	34933723	34933627	34933723	34931842	34931993	823	30	40	4.00214e+39	3.17035e+45	102	99	1	1	0.421,NA	0.0,0.186,NA,0.0,0.327,0.122,0.493,0.357,0.66,0.66,0.327,0.108,0.139,1.0,0.0,0.493,1.0,0.0,NA,0.493,0.538,1.0,0.593,0.0,0.28,0.226,0.773,1.0,1.0,NA,NA,0.564,0.593,0.493,NA,0.0,0.548,NA,0.593,0.267	-0.015	chr19:34931993-34933625(+)	chr19:34931993-34933628(+)
ENSG00000105355	PLIN3	chr19	-	4852015	4852301	4852015	4852265	4859589	4859672	824	712411	78	3.93545e+136	1.5362e+45	135	99	0.160433	0.931693	0.987,0.974	0.997,0.988,0.987,0.992,0.981,0.987,0.996,0.992,0.995,0.976,0.994,0.987,0.99,0.985,0.993,0.991,0.996,0.995,0.997,0.992,0.984,0.988,0.994,0.989,0.995,0.994,0.988,0.991,0.997,0.993,0.995,0.993,0.991,0.978,0.996,0.991,0.996,0.994,0.99,0.988	-0.01	chr19:4852301-4859590(-)	chr19:4852265-4859590(-)
ENSG00000178078	STAP2	chr19	-	4324454	4324664	4324454	4324529	4325215	4325308	828	20	0	1.11108e+47	4.03103e+53	198	99	1	1	NA,1.0	0.0,NA,0.647,0.048,0.714,0.4,0.5,0.0,0.143,0.12,1.0,0.538,0.722,0.366,0.286,0.0,0.0,0.0,0.556,0.458,0.049,0.07,0.333,0.217,1.0,0.6,0.478,0.032,0.385,0.28,0.034,0.0,0.25,0.0,0.0,0.333,0.545,0.0,0.267,0.0	0.708	chr19:4324664-4325216(-)	chr19:4324529-4325216(-)
ENSG00000178078	STAP2	chr19	-	4324454	4324667	4324454	4324529	4325215	4325308	829	34	0	1.13115e+49	4.03103e+53	198	99	1	1	NA,1.0	0.0,NA,0.647,0.13,0.733,0.294,0.286,0.0,0.182,0.154,1.0,0.25,0.545,0.536,0.565,0.0,0.0,0.0,0.5,0.458,0.049,0.07,0.5,0.1,1.0,0.636,0.571,0.032,0.5,0.379,0.034,0.0,0.268,0.0,0.0,0.4,0.667,0.0,0.45,0.0	0.694	chr19:4324667-4325216(-)	chr19:4324529-4325216(-)
ENSG00000178078	STAP2	chr19	-	4324454	4324667	4324454	4324664	4325215	4325308	830	14	0	3.10001e+39	1.036e+37	102	99	1	1	NA,1.0	NA,NA,NA,0.744,1.0,0.0,0.0,NA,1.0,1.0,NA,0.0,0.0,1.0,1.0,NA,NA,NA,0.0,0.493,NA,NA,1.0,0.0,0.0,1.0,0.686,NA,1.0,1.0,NA,NA,0.548,NA,NA,1.0,0.842,NA,1.0,NA	0.378	chr19:4324667-4325216(-)	chr19:4324664-4325216(-)
ENSG00000077463	SIRT6	chr19	-	4175027	4175151	4175027	4175111	4175679	4175760	832	12	0	1.24025e+79	3.00911e+44	139	99	0.00401498	0.0577332	1.0,1.0	0.74,1.0,1.0,0.81,0.976,1.0,0.879,0.664,0.854,1.0,0.903,0.76,0.873,1.0,0.821,1.0,0.792,1.0,1.0,0.846,0.766,0.984,1.0,0.94,0.964,0.97,0.903,0.792,1.0,0.458,0.976,1.0,1.0,0.957,1.0,0.588,0.94,0.907,1.0,1.0	0.098	chr19:4175151-4175680(-)	chr19:4175111-4175680(-)
ENSG00000077463	SIRT6	chr19	-	4175027	4175760	4175027	4175151	4175841	4175937	833	419	0	1.31344e+76	3e+36	198	99	0.652007	1	1.0,1.0	1.0,1.0,1.0,0.87,1.0,1.0,1.0,1.0,1.0,1.0,0.887,1.0,0.98,1.0,1.0,1.0,1.0,1.0,1.0,1.0,1.0,1.0,0.939,0.676,1.0,0.617,0.737,0.789,1.0,1.0,1.0,1.0,0.778,1.0,1.0,1.0,1.0,1.0,1.0,1.0	0.043	chr19:4175760-4175842(-)	chr19:4175151-4175842(-)
ENSG00000007264	MATK	chr19	-	3778508	3778595	3778508	3778592	3778991	3779187	837	201	0	1.38496e+82	5.3e+36	102	99	1	1	1.0,1.0	NA,1.0,1.0,0.905,0.948,1.0,1.0,1.0,1.0,1.0,1.0,1.0,1.0,1.0,1.0,1.0,1.0,1.0,1.0,0.987,1.0,1.0,1.0,1.0,1.0,1.0,1.0,1.0,1.0,1.0,1.0,1.0,1.0,1.0,1.0,1.0,1.0,1.0,1.0,1.0	0.004	chr19:3778595-3778992(-)	chr19:3778592-3778992(-)
ENSG00000007264	MATK	chr19	-	3783125	3783297	3783125	3783219	3783813	3784033	838	0	106	1.30102e+38	8.13121e+73	177	99	0.000168397	0.00512516	0.0,0.0	0.0,0.0,0.0,0.0,0.021,0.114,0.0,0.183,0.02,0.041,0.081,0.0,0.03,0.0,0.0,0.0,0.074,0.021,0.0,0.019,0.02,0.019,0.168,0.0,0.069,0.02,0.077,0.057,0.0,0.111,0.113,0.104,0.0,0.0,0.573,0.101,0.013,0.0,0.0,0.0	-0.051	chr19:3783297-3783814(-)	chr19:3783219-3783814(-)
ENSG00000143390	RFX5	chr1	-	151345927	151345961	151345927	151345957	151346204	151346333	842	7585	0	7.47412e+110	3e+34	103	99	1	1	1.0,1.0	1.0,1.0,1.0,1.0,1.0,0.962,1.0,1.0,1.0,1.0,1.0,1.0,1.0,1.0,0.968,1.0,1.0,0.986,1.0,1.0,1.0,1.0,1.0,1.0,1.0,0.993,0.987,1.0,1.0,1.0,1.0,1.0,1.0,0.992,1.0,0.98,1.0,0.974,1.0,1.0	0.004	chr1:151345961-151346205(-)	chr1:151345957-151346205(-)
ENSG00000117360	PRPF3	chr1	+	150344375	150344547	150344433	150344547	150344161	150344261	843	58	7385	2.00173e+75	9.77362e+106	157	99	0.000674647	0.0153733	0.041,0.056	0.115,0.0,0.147,0.119,0.193,0.014,0.122,0.119,0.081,0.141,0.078,0.272,0.233,0.161,0.294,0.226,0.022,0.089,0.144,0.082,0.092,0.084,0.225,0.037,0.151,0.137,0.019,0.054,0.091,0.15,0.074,0.16,0.09,0.071,0.009,0.094,0.055,0.088,0.139,0.078	-0.065	chr1:150344261-150344376(+)	chr1:150344261-150344434(+)
ENSG00000198265	HELZ	chr17	-	67160260	67160365	67160260	67160362	67160896	67161076	844	237	3853	2.29622e+71	4.94657e+79	102	99	0.249448	1	0.37,0.114	0.304,0.16,0.093,0.439,0.125,0.031,0.303,0.201,0.319,0.253,0.331,0.188,0.346,0.309,0.424,0.459,0.346,0.302,0.473,0.351,0.288,0.642,0.278,0.432,0.317,0.159,0.427,0.403,0.316,0.327,0.122,0.366,0.159,0.113,0.567,0.244,0.393,0.362,0.641,0.388	-0.076	chr17:67160365-67160897(-)	chr17:67160362-67160897(-)
ENSG00000172748	ZNF596	chr8	+	242886	243013	242917	243013	240823	240907	845	140	0	1.20815e+59	2e+35	130	99	1	1	1.0,NA	1.0,NA,1.0,1.0,0.889,1.0,NA,1.0,1.0,1.0,1.0,1.0,1.0,1.0,1.0,1.0,1.0,1.0,1.0,0.717,0.826,0.873,0.0,0.955,0.753,0.604,1.0,NA,0.753,1.0,1.0,1.0,1.0,1.0,NA,1.0,0.859,1.0,1.0,0.432	0.093	chr8:240907-242887(+)	chr8:240907-242918(+)
ENSG00000172661	WASHC2C	chr10	+	45769448	45769618	45769454	45769618	45765678	45765810	846	3828	0	3.23614e+79	2e+39	105	99	1	1	1.0,1.0	0.938,1.0,1.0,1.0,1.0,1.0,1.0,0.971,1.0,1.0,1.0,1.0,0.952,1.0,1.0,1.0,1.0,1.0,1.0,1.0,0.98,1.0,1.0,1.0,1.0,1.0,1.0,1.0,1.0,1.0,1.0,1.0,1.0,1.0,1.0,1.0,1.0,0.947,1.0,1.0	0.005	chr10:45765810-45769449(+)	chr10:45765810-45769455(+)
ENSG00000089820	ARHGAP4	chrX	-	153913408	153913600	153913408	153913516	153913777	153913879	847	90	0	6.30232e+74	2e+25	183	99	1	1	1.0,NA	1.0,1.0,NA,1.0,1.0,1.0,1.0,1.0,1.0,1.0,1.0,1.0,1.0,1.0,0.89,1.0,1.0,1.0,1.0,1.0,1.0,1.0,1.0,1.0,0.83,0.856,0.967,1.0,1.0,1.0,1.0,1.0,1.0,1.0,1.0,1.0,1.0,1.0,1.0,1.0	0.012	chrX:153913600-153913778(-)	chrX:153913516-153913778(-)
ENSG00000089820	ARHGAP4	chrX	-	153920625	153920836	153920625	153920808	153921096	153921159	848	0	20	1.002e+36	9.10541e+55	127	99	1	1	0.0,NA	NA,NA,NA,0.08,0.0,0.0,0.037,0.0,0.0,0.0,0.055,0.0,0.0,0.0,0.0,0.0,0.0,0.0,0.0,0.0,0.018,0.0,0.0,0.0,0.0,0.0,0.096,0.0,0.0,0.036,0.0,0.0,0.0,0.0,0.1,0.0,0.044,0.0,0.0,0.0	-0.013	chrX:153920836-153921097(-)	chrX:153920808-153921097(-)
ENSG00000089820	ARHGAP4	chrX	-	153921096	153921223	153921096	153921159	153921364	153921527	849	0	40	1.0005e+34	5.64423e+52	163	99	1	1	0.0,NA	NA,NA,NA,0.0,0.0,0.132,0.0,0.0,0.0,0.178,0.0,0.0,0.0,0.132,0.0,0.0,0.0,NA,0.0,0.0,0.029,0.015,NA,0.0,0.0,NA,0.0,0.0,0.0,0.025,0.378,0.0,0.0,0.0,0.0,NA,0.031,0.0,0.288,0.092	-0.039	chrX:153921223-153921365(-)	chrX:153921159-153921365(-)
ENSG00000184343	SRPK3	chrX	+	153783751	153783884	153783754	153783884	153783225	153783251	851	60	0	2e+22	2e+22	102	99	1	1	1.0,NA	NA,NA,NA,NA,NA,NA,NA,NA,NA,NA,NA,NA,NA,NA,NA,NA,NA,0.493,NA,NA,NA,NA,NA,NA,NA,NA,NA,NA,NA,NA,NA,NA,NA,NA,NA,0.0,NA,NA,NA,NA	0.754	chrX:153783251-153783752(+)	chrX:153783251-153783755(+)
ENSG00000213397	HAUS7	chrX	-	153456492	153456651	153456492	153456624	153457136	153457228	853	171248	20	2.61278e+119	1.00061e+46	126	99	0.681137	1	0.985,1.0	0.954,1.0,1.0,0.984,0.997,1.0,0.973,1.0,1.0,0.972,0.982,1.0,0.986,1.0,0.994,1.0,0.959,0.992,1.0,0.967,1.0,1.0,1.0,1.0,0.979,0.982,1.0,1.0,0.984,1.0,0.985,0.98,0.948,0.991,0.95,0.966,0.972,0.988,1.0,1.0	0.005	chrX:153456651-153457137(-)	chrX:153456624-153457137(-)
ENSG00000241769	LINC00893	chrX	-	149536173	149536255	149536173	149536213	149538114	149538172	856	90	0	1.11102e+50	1.4023e+36	141	99	1	1	1.0,NA	NA,NA,1.0,0.413,0.149,NA,0.413,0.753,1.0,0.678,0.778,0.692,0.484,0.584,0.863,0.678,0.659,0.778,1.0,0.305,NA,NA,1.0,1.0,0.753,0.513,0.0,1.0,0.467,1.0,0.072,0.934,1.0,0.19,1.0,0.885,1.0,0.894,1.0,NA	0.296	chrX:149536255-149538115(-)	chrX:149536213-149538115(-)
ENSG00000102181	CD99L2	chrX	-	150814861	150814948	150814861	150814936	150816006	150816078	859	0	212	1.0001e+39	1.30236e+75	111	99	1	1	0.0,0.0	0.064,NA,0.0,0.0,0.026,0.0,0.0,0.0,0.0,0.022,0.088,0.0,0.0,0.0,0.034,0.031,0.02,0.0,0.0,0.0,0.0,0.036,0.039,0.0,0.0,0.0,0.064,0.0,0.0,0.0,0.0,0.0,0.0,0.036,0.0,0.0,0.0,0.0,0.0,0.0	-0.012	chrX:150814948-150816007(-)	chrX:150814936-150816007(-)
ENSG00000128973	CLN6	chr15	-	68211555	68211863	68211555	68211741	68214289	68214388	862	412	0	8.00183e+64	2e+32	198	99	1	1	1.0,1.0	1.0,NA,NA,1.0,1.0,1.0,1.0,0.692,1.0,1.0,1.0,1.0,1.0,1.0,1.0,1.0,1.0,1.0,1.0,1.0,1.0,1.0,1.0,1.0,1.0,1.0,1.0,1.0,1.0,1.0,1.0,1.0,1.0,1.0,1.0,1.0,1.0,1.0,1.0,1.0	0.008	chr15:68211863-68214290(-)	chr15:68211741-68214290(-)
ENSG00000128973	CLN6	chr15	-	68211674	68211921	68211674	68211863	68214289	68214388	863	0	12	1.20013e+36	6.00678e+44	157	99	1	1	0.0,0.0	0.0,NA,NA,0.095,0.153,0.0,NA,0.24,0.159,0.031,0.0,0.0,0.654,0.174,0.654,0.0,0.065,0.0,0.0,0.283,0.0,0.112,0.296,0.0,NA,NA,0.311,0.0,0.0,0.147,0.525,0.165,0.0,0.136,0.0,0.0,0.083,0.24,0.0,0.0	-0.129	chr15:68211921-68214290(-)	chr15:68211863-68214290(-)
ENSG00000129680	MAP7D3	chrX	-	136231543	136232220	136231543	136232097	136236243	136236339	865	9188	0	1.46748e+110	3e+23	198	99	1	1	1.0,1.0	1.0,1.0,1.0,1.0,1.0,1.0,1.0,1.0,1.0,1.0,1.0,1.0,1.0,1.0,1.0,1.0,0.963,1.0,1.0,1.0,1.0,1.0,1.0,1.0,1.0,1.0,1.0,1.0,1.0,1.0,1.0,1.0,1.0,1.0,1.0,1.0,0.98,1.0,1.0,0.982	0.002	chrX:136232220-136236244(-)	chrX:136232097-136236244(-)
ENSG00000156504	FAM122B	chrX	-	134769566	134772283	134769566	134771354	134781820	134781917	866	5460	36	2.85142e+78	5.01115e+57	198	99	0.0100586	0.118622	0.9,0.833	0.737,1.0,0.953,0.786,0.861,0.607,0.697,0.633,0.783,0.556,0.561,0.739,0.718,0.614,1.0,0.965,0.588,0.697,0.672,0.934,0.79,0.708,0.939,0.765,0.545,0.793,0.784,0.667,0.815,0.895,0.882,0.97,0.727,0.778,0.065,0.652,0.605,0.802,0.44,0.447	0.137	chrX:134772283-134781821(-)	chrX:134771354-134781821(-)
ENSG00000156504	FAM122B	chrX	-	134785885	134785950	134785885	134785947	134787471	134787533	867	179	822	3.61832e+69	5.23815e+58	102	99	0.251495	1	0.673,0.284	0.368,0.744,0.853,0.795,0.568,0.783,0.757,0.493,0.368,0.306,0.848,0.393,0.343,0.512,0.66,0.412,0.519,0.493,0.721,0.301,0.231,0.593,0.872,0.636,0.66,0.744,0.737,0.557,0.647,0.777,0.667,0.483,0.625,0.581,0.97,0.584,0.526,0.581,0.836,0.51	-0.123	chrX:134785950-134787472(-)	chrX:134785947-134787472(-)
ENSG00000156531	PHF6	chrX	+	134413487	134413657	134413490	134413657	134393908	134393952	868	612	2637	1.55101e+69	5.85112e+81	102	99	0.767576	1	0.183,0.239	0.201,0.087,0.447,0.199,0.278,0.2,0.273,0.069,0.249,0.146,0.227,0.267,0.17,0.188,0.4,0.209,0.205,0.153,0.142,0.229,0.0,0.235,0.252,0.255,0.301,0.318,0.262,0.199,0.272,0.207,0.449,0.358,0.379,0.184,0.1,0.261,0.176,0.312,0.15,0.266	-0.021	chrX:134393952-134413488(+)	chrX:134393952-134413491(+)
ENSG00000238105	GOLGA2P5	chr12	-	100157164	100157445	100157164	100157256	100157527	100157739	869	2027	147	4.1143e+59	1.24051e+52	198	99	1	1	0.417,0.659	NA,NA,1.0,0.368,0.273,NA,0.167,0.282,0.439,NA,0.158,0.476,0.263,0.275,0.179,0.643,0.75,0.692,1.0,0.5,0.413,0.263,NA,1.0,NA,0.345,0.0,1.0,0.458,0.19,NA,0.172,0.361,0.889,1.0,0.571,0.12,0.292,0.5,0.333	0.072	chr12:100157445-100157528(-)	chr12:100157256-100157528(-)
ENSG00000126777	KTN1	chr14	+	55634525	55634658	55634529	55634658	55633234	55633341	871	130141	6	5.81316e+107	1.10706e+39	103	99	1	1	1.0,0.958	1.0,0.92,1.0,0.95,1.0,0.958,0.966,0.986,0.982,1.0,1.0,0.989,0.992,0.964,0.993,0.974,1.0,0.989,0.979,1.0,0.9,0.898,1.0,0.989,1.0,0.971,0.971,1.0,1.0,0.967,0.963,1.0,1.0,1.0,1.0,0.986,0.994,1.0,0.983,1.0	-0.003	chr14:55633341-55634526(+)	chr14:55633341-55634530(+)
ENSG00000158773	USF1	chr1	-	161040201	161040330	161040201	161040323	161040575	161040670	876	5371	0	7.5292e+81	1e+31	106	99	1	1	1.0,1.0	1.0,1.0,1.0,1.0,1.0,1.0,1.0,1.0,0.986,1.0,1.0,1.0,1.0,1.0,1.0,0.946,1.0,1.0,1.0,1.0,1.0,1.0,1.0,1.0,1.0,1.0,1.0,0.965,1.0,1.0,0.919,1.0,1.0,1.0,1.0,1.0,1.0,1.0,1.0,1.0	0.005	chr1:161040330-161040576(-)	chr1:161040323-161040576(-)
ENSG00000158850	B4GALT3	chr1	-	161175807	161176074	161175807	161175893	161176433	161176579	880	187275	30	2.97184e+119	1.71104e+43	198	99	0.120511	0.758487	0.969,1.0	0.897,0.893,1.0,0.982,0.978,1.0,1.0,0.991,0.937,1.0,0.986,0.987,1.0,0.984,0.962,0.98,0.985,1.0,1.0,0.954,1.0,1.0,0.993,1.0,1.0,0.971,0.967,0.962,1.0,0.959,0.994,0.967,0.953,0.969,1.0,0.975,0.97,0.963,0.911,1.0	0.008	chr1:161176074-161176434(-)	chr1:161175893-161176434(-)
ENSG00000158850	B4GALT3	chr1	-	161175807	161176095	161175807	161175893	161176433	161176579	881	155250	30	2.48174e+119	1.71104e+43	198	99	0.0793689	0.56293	0.963,1.0	0.879,0.888,1.0,0.977,0.969,1.0,1.0,0.986,0.922,1.0,0.978,0.984,1.0,0.978,0.95,0.97,0.978,1.0,1.0,0.937,1.0,1.0,0.99,1.0,1.0,0.966,0.963,0.952,1.0,0.954,0.992,0.963,0.945,0.954,1.0,0.967,0.957,0.955,0.928,1.0	0.009	chr1:161176095-161176434(-)	chr1:161175893-161176434(-)
ENSG00000158850	B4GALT3	chr1	-	161175807	161176095	161175807	161176074	161176433	161176579	882	4980	6792	5.86356e+82	9.15611e+104	120	99	0.00406487	0.058078	0.376,0.418	0.345,0.481,0.3,0.301,0.225,0.325,0.369,0.188,0.326,0.269,0.159,0.359,0.331,0.259,0.282,0.096,0.205,0.222,0.089,0.205,0.374,0.802,0.231,0.234,0.271,0.39,0.429,0.299,0.329,0.399,0.26,0.388,0.339,0.156,0.334,0.279,0.202,0.336,0.754,0.276	0.087	chr1:161176095-161176434(-)	chr1:161176074-161176434(-)
ENSG00000158850	B4GALT3	chr1	-	161176433	161177106	161176433	161176579	161177422	161177479	884	85	4449	1.94481e+61	4.64141e+81	198	99	0.17014	0.96491	0.083,0.049	0.171,0.047,0.047,0.095,0.063,0.043,0.151,0.168,0.097,0.06,0.113,0.076,0.07,0.143,0.087,0.071,0.073,0.102,0.099,0.092,0.143,0.264,0.086,0.07,0.078,0.096,0.037,0.083,0.021,0.184,0.072,0.051,0.072,0.07,0.121,0.033,0.056,0.08,0.125,0.028	-0.025	chr1:161177106-161177423(-)	chr1:161176579-161177423(-)
ENSG00000248405	PRR5-ARHGAP8	chr22	+	44859679	44859834	44859730	44859834	44848931	44849060	886	2	0	1.50041e+37	1.05002e+37	150	99	1	1	NA,1.0	NA,NA,0.0,1.0,0.398,NA,NA,0.569,NA,1.0,NA,0.543,NA,1.0,1.0,1.0,NA,1.0,0.0,1.0,1.0,NA,1.0,1.0,NA,0.076,0.0,1.0,1.0,NA,1.0,0.0,1.0,1.0,1.0,1.0,0.524,1.0,1.0,NA	0.246	chr22:44849060-44859680(+)	chr22:44849060-44859731(+)
ENSG00000101938	CHRDL1	chrX	-	110681481	110681649	110681481	110681646	110688593	110688803	887	10	21	1.40647e+48	3.005e+35	102	99	1	1	0.0,0.907	NA,1.0,NA,1.0,0.938,1.0,1.0,0.888,1.0,NA,NA,1.0,1.0,1.0,1.0,1.0,NA,1.0,1.0,1.0,1.0,1.0,NA,NA,NA,1.0,1.0,NA,NA,NA,NA,1.0,NA,1.0,NA,1.0,1.0,1.0,NA,1.0	-0.54	chrX:110681649-110688594(-)	chrX:110681646-110688594(-)
ENSG00000101938	CHRDL1	chrX	-	110721384	110721530	110721384	110721527	110759660	110759754	888	1922	80	2.74311e+56	6.02232e+41	102	99	1	1	0.697,1.0	NA,0.814,1.0,0.938,0.81,0.773,0.963,0.674,0.886,NA,NA,0.842,0.817,1.0,1.0,1.0,1.0,NA,1.0,0.629,0.835,0.868,NA,NA,NA,0.675,0.895,NA,NA,NA,0.28,0.744,0.618,1.0,0.821,0.806,0.783,1.0,0.493,1.0	0.016	chrX:110721530-110759661(-)	chrX:110721527-110759661(-)
ENSG00000166681	BEX3	chrX	+	103377462	103378077	103377509	103378077	103377027	103377106	892	377402	25001892	5.7934e+124	2.33626e+159	146	99	0.0265146	0.250409	0.093,0.126	0.144,0.081,0.18,0.14,0.145,0.144,0.14,0.089,0.149,0.127,0.148,0.176,0.194,0.166,0.161,0.13,0.171,0.127,0.147,0.147,0.035,0.094,0.118,0.112,0.09,0.274,0.122,0.146,0.114,0.124,0.131,0.155,0.13,0.132,0.043,0.112,0.152,0.102,0.064,0.143	-0.023	chrX:103377106-103377463(+)	chrX:103377106-103377510(+)
ENSG00000166432	ZMAT1	chrX	-	101895813	101895882	101895813	101895879	101897867	101898042	897	21	3	1.004e+38	1.0002e+35	102	99	1	1	1.0,0.244	NA,1.0,NA,NA,0.795,NA,NA,1.0,0.0,NA,1.0,NA,NA,1.0,1.0,0.0,1.0,0.66,0.0,1.0,NA,1.0,NA,NA,0.0,0.66,0.593,NA,1.0,1.0,NA,NA,NA,1.0,NA,1.0,1.0,NA,0.327,NA	-0.107	chrX:101895882-101897868(-)	chrX:101895879-101897868(-)
ENSG00000184867	ARMCX2	chrX	-	101659075	101659148	101659075	101659136	101659418	101659501	900	0	10	7.10357e+41	1e+36	111	99	1	1	0.0,NA	NA,NA,NA,0.862,1.0,1.0,1.0,1.0,NA,0.93,NA,1.0,0.471,1.0,0.229,0.728,1.0,1.0,NA,0.71,1.0,1.0,NA,NA,NA,0.862,NA,1.0,1.0,1.0,NA,0.572,1.0,1.0,1.0,1.0,NA,0.0,1.0,1.0	-0.87	chrX:101659148-101659419(-)	chrX:101659136-101659419(-)
ENSG00000143036	SLC44A3	chr1	+	94867330	94867417	94867333	94867417	94864742	94864899	901	0	40	2.001e+31	2e+27	102	99	1	1	0.0,NA	NA,NA,NA,NA,NA,NA,NA,NA,1.0,NA,NA,1.0,0.0,NA,NA,NA,NA,NA,NA,NA,NA,NA,NA,NA,NA,NA,NA,NA,NA,NA,NA,0.0,1.0,NA,NA,NA,NA,NA,NA,0.0	-0.5	chr1:94864899-94867331(+)	chr1:94864899-94867334(+)
ENSG00000174243	DDX23	chr12	-	48840012	48840151	48840012	48840106	48843939	48844050	903	11	8996	2.5141e+42	7.84389e+97	144	99	0.00308345	0.0474094	0.008,0.007	0.0,0.286,0.008,0.028,0.05,0.019,0.01,0.049,0.066,0.0,0.013,0.011,0.0,0.048,0.035,0.068,0.089,0.016,0.031,0.022,0.013,0.0,0.006,0.008,0.07,0.014,0.02,0.058,0.019,0.017,0.0,0.0,0.018,0.025,0.0,0.011,0.031,0.04,0.014,0.007	-0.023	chr12:48840151-48843940(-)	chr12:48840106-48843940(-)
ENSG00000162521	RBBP4	chr1	+	32668224	32668398	32668319	32668398	32651913	32652061	906	492560	0	5.31692e+134	1.01e+37	194	99	1	1	1.0,1.0	1.0,1.0,0.997,1.0,0.999,1.0,1.0,1.0,1.0,1.0,1.0,1.0,1.0,1.0,1.0,1.0,1.0,1.0,1.0,1.0,1.0,1.0,1.0,1.0,1.0,1.0,1.0,1.0,1.0,1.0,1.0,1.0,1.0,1.0,1.0,0.997,1.0,1.0,1.0,1.0	0	chr1:32652061-32668225(+)	chr1:32652061-32668320(+)
ENSG00000204271	SPIN3	chrX	-	56978291	56978498	56978291	56978417	56978579	56978660	909	20	0	2.0002e+36	1e+32	180	99	1	1	1.0,NA	NA,NA,NA,1.0,NA,NA,NA,0.524,NA,NA,NA,NA,1.0,NA,NA,NA,NA,NA,NA,NA,NA,NA,NA,NA,NA,NA,NA,NA,1.0,NA,NA,NA,NA,1.0,NA,NA,NA,NA,NA,NA	0.095	chrX:56978498-56978580(-)	chrX:56978417-56978580(-)
ENSG00000204271	SPIN3	chrX	-	56978291	56978498	56978291	56978421	56978579	56978660	910	20	0	2.0002e+36	1.105e+35	176	99	1	1	1.0,NA	NA,NA,NA,1.0,0.0,0.0,NA,0.184,NA,NA,NA,NA,0.36,NA,NA,NA,0.0,NA,NA,NA,NA,NA,NA,NA,NA,NA,NA,0.0,1.0,NA,NA,NA,0.0,1.0,NA,NA,NA,NA,NA,NA	0.646	chrX:56978498-56978580(-)	chrX:56978421-56978580(-)
ENSG00000204271	SPIN3	chrX	-	56978579	56978747	56978579	56978660	56979297	56979422	911	20	0	1000	1000000000000	186	99	1	1	1.0,NA	NA,NA,NA,NA,NA,NA,NA,NA,NA,NA,NA,NA,NA,NA,NA,NA,NA,NA,NA,NA,NA,NA,NA,NA,NA,NA,NA,0.0,NA,NA,NA,NA,NA,NA,NA,NA,1.0,NA,NA,NA	0.5	chrX:56978747-56979298(-)	chrX:56978660-56979298(-)
ENSG00000204271	SPIN3	chrX	-	56978579	56978747	56978579	56978660	56984265	56984478	916	20	60	1000	3.00513e+39	186	99	1	1	0.151,NA	0.0,NA,NA,0.0,0.0,0.0,NA,0.0,0.0,NA,NA,0.0,0.0,NA,NA,0.0,0.0,NA,NA,0.0,NA,0.0,0.0,0.0,NA,NA,0.0,0.0,0.0,NA,NA,0.0,0.0,0.0,NA,0.0,0.117,NA,NA,NA	0.146	chrX:56978747-56984266(-)	chrX:56978660-56984266(-)
ENSG00000204271	SPIN3	chrX	-	56978579	56978751	56978579	56978660	56984265	56984478	917	20	60	1000	3.00513e+39	190	99	1	1	0.148,NA	0.0,NA,NA,0.0,0.0,0.0,NA,0.0,0.0,NA,NA,0.0,0.0,NA,NA,0.0,0.0,NA,NA,0.0,NA,0.0,0.0,0.0,NA,NA,0.0,0.0,0.0,NA,NA,0.0,0.0,0.0,NA,0.0,0.115,NA,NA,NA	0.143	chrX:56978751-56984266(-)	chrX:56978660-56984266(-)
ENSG00000204271	SPIN3	chrX	-	56978579	56978762	56978579	56978660	56984265	56984478	918	20	60	1000	3.00513e+39	198	99	1	1	0.143,NA	0.0,NA,NA,0.0,0.0,0.0,NA,0.0,0.0,NA,NA,0.0,0.0,NA,NA,0.0,0.0,NA,NA,0.0,NA,0.0,0.0,0.0,NA,NA,0.0,0.0,0.0,NA,NA,0.0,0.0,0.0,NA,0.0,0.111,NA,NA,NA	0.138	chrX:56978762-56984266(-)	chrX:56978660-56984266(-)
ENSG00000146918	NCAPG2	chr7	-	158654594	158654789	158654594	158654694	158655117	158655258	926	31	1384	3.43182e+39	5.67162e+87	194	99	0.674555	1	0.105,0.006	0.027,0.028,0.024,0.005,0.035,0.018,0.022,0.035,0.019,0.017,0.015,0.01,0.028,0.024,0.039,0.01,0.011,0.014,0.017,0.008,0.054,0.029,0.0,0.0,0.017,0.04,0.019,0.0,0.021,0.0,0.031,0.006,0.024,0.014,0.023,0.01,0.01,0.02,0.068,0.054	0.034	chr7:158654789-158655118(-)	chr7:158654694-158655118(-)
ENSG00000146918	NCAPG2	chr7	-	158675476	158675656	158675476	158675616	158679959	158680085	928	654	412	4.26859e+89	5.35003e+37	139	99	5.56699e-11	1.41354e-08	0.517,0.762	1.0,1.0,0.894,0.964,0.951,1.0,1.0,0.887,0.988,1.0,1.0,1.0,0.993,0.964,0.924,0.978,0.978,1.0,1.0,0.943,1.0,0.926,0.933,1.0,1.0,0.858,0.961,0.882,0.923,1.0,1.0,1.0,1.0,1.0,1.0,1.0,1.0,0.94,1.0,0.916	-0.331	chr7:158675656-158679960(-)	chr7:158675616-158679960(-)
ENSG00000108848	LUC7L3	chr17	+	50749218	50749344	50749223	50749344	50746541	50746702	932	26	0	8.2761e+63	2.00001e+30	104	99	1	1	1.0,1.0	1.0,1.0,1.0,1.0,1.0,1.0,1.0,1.0,1.0,0.946,1.0,1.0,1.0,1.0,0.945,1.0,1.0,1.0,1.0,1.0,1.0,1.0,1.0,1.0,0.935,1.0,1.0,1.0,1.0,0.888,1.0,1.0,1.0,0.884,0.835,1.0,1.0,0.958,1.0,0.533	0.027	chr17:50746702-50749219(+)	chr17:50746702-50749224(+)
ENSG00000115268	RPS15	chr19	+	1439605	1439826	1439715	1439826	1438806	1438892	939	800	0	4.81253e+84	5.0042e+32	198	99	1	1	1.0,NA	1.0,1.0,1.0,1.0,1.0,1.0,1.0,0.88,1.0,1.0,0.765,0.925,1.0,1.0,1.0,0.86,1.0,1.0,1.0,1.0,0.825,1.0,1.0,1.0,1.0,1.0,1.0,1.0,1.0,1.0,1.0,1.0,1.0,1.0,1.0,1.0,1.0,1.0,1.0,1.0	0.019	chr19:1438892-1439606(+)	chr19:1438892-1439716(+)
ENSG00000115268	RPS15	chr19	+	1439960	1440253	1439967	1440253	1438806	1438892	940	40	70	1.8353e+47	1.015e+44	106	99	1	1	0.348,NA	0.085,0.332,1.0,1.0,1.0,0.0,1.0,0.301,0.72,1.0,0.483,0.384,NA,0.583,0.7,1.0,0.714,0.766,1.0,1.0,0.373,1.0,0.757,1.0,0.528,0.483,0.583,0.483,0.286,0.894,1.0,0.546,0.7,1.0,NA,0.555,0.933,1.0,0.757,0.766	-0.355	chr19:1438892-1439961(+)	chr19:1438892-1439968(+)
ENSG00000115268	RPS15	chr19	+	1439960	1440253	1440018	1440253	1438806	1438892	941	431	29751984	2.36528e+78	9.87621e+198	157	99	1	1	0.001,0.001	0.001,0.002,0.001,0.001,0.001,0.001,0.001,0.002,0.002,0.001,0.001,0.001,0.0,0.002,0.001,0.002,0.002,0.001,0.001,0.002,0.002,0.0,0.001,0.001,0.001,0.001,0.001,0.001,0.001,0.001,0.001,0.001,0.001,0.002,0.0,0.001,0.002,0.001,0.001,0.002	0	chr19:1438892-1439961(+)	chr19:1438892-1440019(+)
ENSG00000115268	RPS15	chr19	+	1439960	1440253	1440025	1440253	1438806	1438892	942	234074	533	7.60169e+156	3.19338e+82	164	99	0.000692206	0.015653	0.964,0.937	0.937,0.917,0.943,0.959,0.963,0.912,0.954,0.719,0.945,0.927,0.94,0.951,0.948,0.948,0.948,0.933,0.934,0.937,0.923,0.912,0.813,0.909,0.92,0.911,0.961,0.946,0.958,0.945,0.943,0.978,0.957,0.937,0.942,0.958,0.971,0.966,0.952,0.943,0.976,0.945	0.016	chr19:1438892-1439961(+)	chr19:1438892-1440026(+)
ENSG00000115268	RPS15	chr19	+	1439967	1440253	1440018	1440253	1438806	1438892	943	461	29751984	3.27225e+78	9.87621e+198	150	99	1	1	0.001,0.001	0.002,0.002,0.001,0.001,0.001,0.001,0.001,0.002,0.001,0.001,0.001,0.001,0.0,0.003,0.001,0.001,0.002,0.001,0.001,0.002,0.002,0.0,0.001,0.001,0.001,0.001,0.001,0.001,0.001,0.001,0.001,0.001,0.001,0.001,0.0,0.001,0.002,0.0,0.001,0.001	0	chr19:1438892-1439968(+)	chr19:1438892-1440019(+)
ENSG00000115268	RPS15	chr19	+	1439967	1440253	1440025	1440253	1438806	1438892	944	234374	533	7.6917e+156	3.19338e+82	157	99	0.00060144	0.0141458	0.965,0.94	0.94,0.92,0.945,0.96,0.965,0.916,0.956,0.728,0.947,0.929,0.942,0.953,0.95,0.95,0.95,0.935,0.936,0.939,0.926,0.915,0.82,0.912,0.923,0.914,0.962,0.948,0.96,0.947,0.946,0.978,0.958,0.939,0.944,0.959,0.973,0.968,0.954,0.946,0.977,0.947	0.016	chr19:1438892-1439968(+)	chr19:1438892-1440026(+)
ENSG00000115268	RPS15	chr19	+	1440018	1440253	1440025	1440253	1438806	1438892	945	320481057	533	1.06132e+199	3.19338e+82	106	99	0.924995	1	0.998,0.997	0.997,0.996,0.997,0.998,0.998,0.995,0.998,0.98,0.997,0.997,0.997,0.997,0.997,0.997,0.998,0.996,0.996,0.997,0.996,0.995,0.989,0.995,0.996,0.995,0.998,0.997,0.998,0.997,0.997,0.999,0.998,0.997,0.997,0.998,0.999,0.998,0.998,0.997,0.999,0.997	0.001	chr19:1438892-1440019(+)	chr19:1438892-1440026(+)
ENSG00000147130	ZMYM3	chrX	-	71251177	71251250	71251177	71251244	71251557	71251601	946	0	199	1.00003e+39	2.81025e+79	105	99	1	1	0.0,0.0	0.033,0.0,0.0,0.0,0.0,0.036,0.0,0.0,0.038,0.0,0.0,0.0,0.0,0.0,0.026,0.0,0.042,0.0,0.038,0.022,0.019,0.023,0.0,0.0,0.039,0.07,0.021,0.0,0.0,0.068,0.0,0.0,0.028,0.034,0.0,0.0,0.0,0.146,0.037,0.034	-0.019	chrX:71251250-71251558(-)	chrX:71251244-71251558(-)
ENSG00000196756	SNHG17	chr20	-	38425934	38426052	38425934	38426048	38426418	38426503	947	318	10941	3.23034e+65	3.90411e+82	103	99	0.0421642	0.354842	0.215,0.158	0.441,1.0,0.066,0.281,0.273,0.202,0.171,0.21,0.287,0.036,0.658,0.378,0.226,0.295,0.282,0.369,0.101,0.261,0.562,0.263,0.342,0.271,0.339,0.325,0.373,0.422,0.194,0.107,0.49,0.452,0.273,0.0,0.144,0.325,0.931,0.114,0.207,0.216,0.597,0.098	-0.128	chr20:38426052-38426419(-)	chr20:38426048-38426419(-)
ENSG00000154889	MPPE1	chr18	-	11885675	11885912	11885675	11885816	11886498	11886621	950	3112	13055	3.30304e+72	1.0385e+98	195	99	0.656171	1	0.108,0.1	0.14,0.0,0.133,0.154,0.146,0.01,0.023,0.076,0.1,0.073,0.073,0.085,0.109,0.055,0.106,0.08,0.057,0.055,0.038,0.121,0.383,0.264,0.1,0.16,0.202,0.242,0.089,0.149,0.1,0.197,0.075,0.113,0.09,0.114,0.313,0.108,0.161,0.069,0.235,0.086	-0.018	chr18:11885912-11886499(-)	chr18:11885816-11886499(-)
ENSG00000154889	MPPE1	chr18	-	11886498	11886778	11886498	11886621	11886916	11887025	952	13114	311	5.58088e+86	9.55822e+58	198	99	0.897697	1	0.956,0.389	0.753,0.889,0.898,0.754,0.967,0.667,0.902,0.919,0.679,0.692,0.464,0.458,0.595,0.87,0.778,0.644,0.817,0.892,1.0,0.833,0.736,0.723,0.885,0.658,0.809,0.69,0.839,0.916,0.894,0.831,1.0,0.564,0.767,0.705,1.0,0.684,0.859,0.83,0.811,0.836	-0.115	chr18:11886778-11886917(-)	chr18:11886621-11886917(-)
ENSG00000154889	MPPE1	chr18	-	11886712	11886781	11886712	11886778	11886916	11887025	953	176	10112	4.41112e+74	3.57872e+82	102	99	0.162065	0.937069	0.14,0.327	0.55,0.12,0.013,0.32,0.141,0.323,0.28,0.063,0.373,0.322,0.239,0.388,0.548,0.273,0.235,0.391,0.302,0.289,0.368,0.222,0.211,0.15,0.545,0.214,0.157,0.299,0.096,0.378,0.283,0.235,0.152,0.282,0.368,0.193,0.0,0.353,0.273,0.273,0.237,0.233	-0.034	chr18:11886781-11886917(-)	chr18:11886778-11886917(-)
ENSG00000154889	MPPE1	chr18	-	11893467	11893576	11893467	11893566	11895184	11895277	954	175	0	6.89111e+66	2.02001e+39	109	99	1	1	1.0,1.0	0.732,1.0,0.803,1.0,1.0,0.909,0.909,0.901,1.0,0.922,1.0,1.0,0.864,0.901,0.708,0.927,0.855,0.845,0.312,0.922,1.0,1.0,1.0,0.82,0.901,0.879,1.0,1.0,0.869,1.0,0.901,0.879,0.916,0.82,1.0,0.864,0.577,1.0,0.797,1.0	0.107	chr18:11893576-11895185(-)	chr18:11893566-11895185(-)
ENSG00000154889	MPPE1	chr18	-	11896983	11897356	11896983	11897131	11906202	11906309	955	4635	0	6.04379e+79	4.0203e+32	198	99	1	1	1.0,1.0	1.0,1.0,1.0,1.0,1.0,1.0,1.0,0.908,1.0,0.93,1.0,0.889,1.0,1.0,1.0,0.976,0.976,1.0,1.0,0.974,0.973,1.0,0.96,1.0,1.0,1.0,1.0,1.0,1.0,1.0,0.941,1.0,1.0,1.0,1.0,1.0,1.0,1.0,1.0,1.0	0.012	chr18:11897356-11906203(-)	chr18:11897131-11906203(-)
ENSG00000176623	RMDN1	chr8	-	86474819	86474953	86474819	86474914	86477293	86477324	956	13983	12	1.83245e+116	2.11702e+65	138	99	3.2936e-05	0.00144188	0.99,0.968	0.862,0.912,1.0,0.877,0.94,0.91,0.91,0.958,0.913,0.937,0.901,0.92,0.917,0.891,0.93,0.923,0.94,0.951,0.874,0.86,0.934,0.875,0.872,0.867,0.948,0.874,0.9,0.907,0.878,0.96,0.943,0.922,0.974,0.965,0.883,0.983,0.884,0.968,0.826,0.928	0.064	chr8:86474953-86477294(-)	chr8:86474914-86477294(-)
ENSG00000240344	PPIL3	chr2	-	200882341	200882435	200882341	200882382	200885697	200885772	961	198209	2	1.12123e+114	4.0102e+36	152	99	1	1	1.0,0.986	1.0,1.0,1.0,0.973,1.0,0.988,1.0,0.984,1.0,0.987,1.0,1.0,0.995,1.0,1.0,1.0,1.0,1.0,0.951,0.993,1.0,0.965,1.0,1.0,0.934,1.0,0.983,0.966,0.977,1.0,0.961,1.0,1.0,0.984,1.0,0.937,0.972,1.0,0.983,1.0	0.005	chr2:200882435-200885698(-)	chr2:200882382-200885698(-)
ENSG00000240344	PPIL3	chr2	-	200885261	200885367	200885261	200885343	200885697	200885772	962	4140	20	3.15321e+81	3.30043e+38	123	99	0.586563	1	0.943,1.0	1.0,1.0,1.0,0.904,0.932,1.0,1.0,0.862,0.963,1.0,1.0,0.846,1.0,0.933,0.932,1.0,1.0,1.0,1.0,0.916,1.0,0.967,1.0,0.929,0.913,0.976,0.855,1.0,1.0,0.98,0.82,1.0,0.963,1.0,1.0,0.939,1.0,0.889,1.0,1.0	0.009	chr2:200885367-200885698(-)	chr2:200885343-200885698(-)
ENSG00000101997	CCDC22	chrX	+	49242015	49242148	49242065	49242148	49237085	49237263	963	519	0	3.83614e+96	3e+33	149	99	1	1	1.0,1.0	1.0,1.0,1.0,1.0,1.0,1.0,0.944,1.0,1.0,1.0,1.0,1.0,1.0,1.0,1.0,1.0,1.0,1.0,1.0,0.99,0.855,1.0,1.0,1.0,1.0,1.0,1.0,1.0,1.0,1.0,1.0,1.0,1.0,1.0,1.0,1.0,1.0,1.0,1.0,1.0	0.005	chrX:49237263-49242016(+)	chrX:49237263-49242066(+)
ENSG00000151067	CACNA1C	chr12	+	2674483	2674642	2674540	2674642	2668932	2669035	965	10	50	1.00003e+30	1e+24	156	99	1	1	0.113,NA	NA,NA,NA,NA,NA,NA,NA,NA,NA,1.0,NA,NA,NA,NA,1.0,0.0,NA,1.0,NA,1.0,1.0,NA,NA,0.0,1.0,NA,NA,NA,NA,NA,NA,1.0,NA,1.0,NA,0.613,1.0,NA,NA,NA	-0.688	chr12:2669035-2674484(+)	chr12:2669035-2674541(+)
ENSG00000126768	TIMM17B	chrX	-	48895351	48895501	48895351	48895454	48896758	48896858	967	8922	130	4.3664e+92	2.10062e+53	146	99	0.540212	1	0.823,1.0	0.581,1.0,1.0,0.829,0.97,1.0,0.968,0.842,0.761,0.821,0.866,1.0,0.866,0.803,0.94,0.749,0.931,1.0,1.0,0.965,1.0,0.96,0.631,0.594,0.987,0.868,0.781,1.0,0.803,1.0,0.878,0.868,0.901,0.845,1.0,0.955,0.858,0.926,0.911,0.874	0.023	chrX:48895501-48896759(-)	chrX:48895454-48896759(-)
ENSG00000126768	TIMM17B	chrX	-	48895351	48895972	48895351	48895454	48896758	48896858	968	6335	130	2.43965e+85	2.10062e+53	198	99	0.83104	1	0.708,1.0	0.364,1.0,1.0,0.824,0.943,1.0,0.958,0.765,0.698,0.78,0.797,1.0,0.852,0.704,0.947,0.683,0.895,1.0,1.0,0.946,1.0,0.918,0.675,0.359,0.977,0.829,0.654,1.0,0.758,1.0,0.785,0.707,0.818,0.712,1.0,0.903,0.731,0.894,0.875,0.741	0.017	chrX:48895972-48896759(-)	chrX:48895454-48896759(-)
ENSG00000126768	TIMM17B	chrX	-	48895351	48895972	48895351	48895501	48896758	48896858	969	2230	426	1.12241e+79	2.84815e+79	198	99	0.439275	1	0.208,0.714	0.164,0.186,0.577,0.544,0.261,0.043,0.458,0.382,0.357,0.504,0.381,0.268,0.61,0.304,0.571,0.432,0.355,0.215,0.289,0.371,0.237,0.204,0.566,0.187,0.322,0.422,0.239,0.294,0.475,0.63,0.244,0.117,0.231,0.207,0.34,0.234,0.224,0.374,0.425,0.155	0.126	chrX:48895972-48896759(-)	chrX:48895501-48896759(-)
ENSG00000101940	WDR13	chrX	+	48598716	48598957	48598750	48598957	48597957	48598037	970	654	90	9.17014e+109	1.13522e+60	133	99	0.761136	1	0.843,1.0	0.985,0.8,0.955,0.838,0.9,0.714,0.682,0.936,0.993,0.749,0.882,0.951,0.901,0.848,0.915,0.804,0.887,0.824,0.888,0.772,0.745,0.762,0.929,0.894,0.937,0.932,0.842,0.774,0.987,0.972,1.0,0.96,0.82,0.933,1.0,0.916,0.941,0.968,1.0,0.992	0.033	chrX:48598037-48598717(+)	chrX:48598037-48598751(+)
ENSG00000101940	WDR13	chrX	+	48599586	48599717	48599598	48599717	48599352	48599462	971	9346	10	1.12128e+116	1.0101e+41	111	99	0.162466	0.937893	0.988,1.0	1.0,1.0,0.994,1.0,0.996,1.0,0.941,0.993,0.98,0.968,0.987,0.982,0.985,0.95,1.0,0.981,0.994,0.941,1.0,0.993,0.965,1.0,0.92,1.0,0.964,0.992,1.0,1.0,0.971,0.959,0.888,0.987,0.973,0.98,1.0,0.99,0.984,0.976,1.0,0.926	0.015	chrX:48599462-48599587(+)	chrX:48599462-48599599(+)
ENSG00000114745	GORASP1	chr3	-	39098740	39098893	39098740	39098853	39099352	39099503	976	30	0	3.84603e+76	1.00001e+33	139	99	1	1	1.0,NA	1.0,1.0,NA,1.0,1.0,1.0,0.976,1.0,1.0,1.0,1.0,1.0,0.905,1.0,1.0,1.0,1.0,1.0,1.0,0.981,1.0,1.0,1.0,1.0,1.0,1.0,1.0,1.0,0.714,1.0,1.0,1.0,1.0,1.0,1.0,0.957,1.0,1.0,1.0,1.0	0.012	chr3:39098893-39099353(-)	chr3:39098853-39099353(-)
ENSG00000114745	GORASP1	chr3	-	39100304	39100877	39100304	39100454	39101015	39101102	980	1	0	2.61022e+71	1e+38	198	99	1	1	NA,1.0	1.0,0.833,1.0,1.0,1.0,1.0,1.0,1.0,1.0,1.0,1.0,1.0,0.81,1.0,0.647,1.0,0.926,1.0,1.0,1.0,1.0,1.0,0.943,1.0,0.895,1.0,0.81,0.412,0.556,0.455,1.0,0.571,1.0,1.0,1.0,1.0,1.0,0.931,0.818,1.0	0.085	chr3:39100877-39101016(-)	chr3:39100454-39101016(-)
ENSG00000114745	GORASP1	chr3	-	39102677	39102999	39102677	39102881	39103472	39103553	982	0	20	1.00053e+38	2.0111e+46	198	99	1	1	0.0,NA	0.0,NA,0.333,0.0,0.0,NA,0.102,0.231,1.0,0.2,0.0,0.143,0.209,0.067,0.067,0.0,0.0,0.143,NA,0.097,0.176,0.238,0.0,1.0,0.086,0.294,0.2,0.059,0.0,0.0,0.0,0.0,NA,0.0,0.0,0.0,0.158,0.059,0.826,0.667	-0.177	chr3:39102999-39103473(-)	chr3:39102881-39103473(-)
ENSG00000124357	NAGK	chr2	+	71072825	71073594	71073481	71073594	71072640	71072751	988	2518	464535	1.82919e+77	4.38101e+121	198	99	0.0884822	0.611545	0.026,0.017	0.02,0.014,0.059,0.025,0.011,0.014,0.048,0.026,0.032,0.051,0.026,0.009,0.044,0.021,0.025,0.014,0.026,0.033,0.01,0.019,0.024,0.103,0.057,0.017,0.038,0.031,0.044,0.051,0.025,0.04,0.045,0.027,0.024,0.023,0.026,0.073,0.054,0.034,0.09,0.038	-0.013	chr2:71072751-71072826(+)	chr2:71072751-71073482(+)
ENSG00000124357	NAGK	chr2	+	71075554	71075642	71075561	71075642	71073481	71073594	990	477543	915	4.84107e+121	6.20559e+47	106	99	0.180104	0.997272	0.98,0.971	0.987,0.98,0.966,0.97,0.984,0.974,0.98,0.981,0.986,0.993,0.972,0.985,0.994,0.983,0.987,0.981,0.971,0.983,0.985,0.976,0.982,0.988,0.915,0.982,0.992,0.974,0.983,0.98,0.979,0.971,0.958,0.989,0.978,0.988,0.956,0.995,0.974,0.98,0.968,1.0	-0.003	chr2:71073594-71075555(+)	chr2:71073594-71075562(+)
ENSG00000124357	NAGK	chr2	+	71077557	71077636	71077569	71077636	71076603	71076701	991	704660	70	5.42122e+123	7.30001e+35	111	99	1	1	0.989,1.0	1.0,1.0,1.0,1.0,1.0,0.983,0.983,1.0,1.0,1.0,1.0,0.987,0.995,0.988,0.997,0.989,0.988,0.992,0.999,1.0,0.993,1.0,1.0,0.995,0.99,0.979,0.996,1.0,0.991,1.0,1.0,0.997,0.995,1.0,1.0,1.0,0.998,1.0,1.0,1.0	-0.001	chr2:71076701-71077558(+)	chr2:71076701-71077570(+)
ENSG00000153914	SREK1	chr5	+	66156064	66158932	66158808	66158932	66153462	66153596	992	3141	345	3.95382e+82	1.02749e+77	198	99	0.78001	1	0.313,0.804	1.0,0.726,0.603,0.324,0.652,0.077,0.458,0.556,0.679,0.519,0.553,0.508,0.375,0.54,0.35,0.385,0.622,0.429,0.746,0.5,0.447,0.196,0.507,0.548,0.429,0.439,0.568,0.531,0.553,0.71,0.764,0.488,0.443,0.385,0.439,0.371,0.514,0.769,0.273,0.759	0.04	chr5:66153596-66156065(+)	chr5:66153596-66158809(+)
ENSG00000153914	SREK1	chr5	+	66164607	66164897	66164782	66164897	66163791	66163922	994	4759	202200	3.18887e+86	1.84211e+119	198	99	0.184811	1	0.104,0.129	0.078,0.173,0.188,0.175,0.093,0.062,0.176,0.161,0.136,0.1,0.106,0.222,0.086,0.061,0.312,0.177,0.12,0.274,0.079,0.117,0.147,0.117,0.251,0.08,0.092,0.136,0.088,0.291,0.071,0.249,0.183,0.121,0.08,0.094,0.136,0.139,0.109,0.125,0.302,0.066	-0.028	chr5:66163922-66164608(+)	chr5:66163922-66164783(+)
ENSG00000153914	SREK1	chr5	+	66177513	66177658	66177516	66177658	66174945	66175041	995	5538	516	8.37312e+88	1.39102e+68	102	99	0.428991	1	0.914,0.697	0.861,0.887,0.921,0.807,0.861,0.773,0.766,0.766,0.833,0.873,0.831,0.878,0.851,0.865,0.81,0.868,0.925,0.795,0.95,0.857,0.722,0.87,0.803,0.829,0.875,0.909,0.904,0.84,0.797,0.847,0.947,0.914,0.927,0.882,1.0,0.831,0.72,0.959,0.766,0.901	-0.05	chr5:66175041-66177514(+)	chr5:66175041-66177517(+)
ENSG00000182220	ATP6AP2	chrX	+	40597248	40597344	40597252	40597344	40591233	40591365	997	7925	20	2.83661e+118	2.0001e+29	103	99	0.875429	1	0.974,1.0	1.0,1.0,1.0,1.0,1.0,1.0,1.0,1.0,1.0,1.0,0.996,1.0,1.0,1.0,0.998,1.0,1.0,1.0,1.0,0.992,0.997,1.0,1.0,0.992,1.0,1.0,1.0,1.0,1.0,1.0,1.0,1.0,0.98,1.0,1.0,1.0,0.998,1.0,1.0,0.993	-0.012	chrX:40591365-40597249(+)	chrX:40591365-40597253(+)
ENSG00000182220	ATP6AP2	chrX	+	40597526	40597664	40597528	40597664	40597248	40597344	998	8742	0	2.91858e+117	1000000	101	99	1	1	1.0,1.0	1.0,1.0,1.0,1.0,1.0,1.0,1.0,1.0,1.0,1.0,1.0,1.0,1.0,1.0,1.0,1.0,1.0,1.0,1.0,1.0,1.0,1.0,1.0,1.0,1.0,1.0,1.0,1.0,1.0,1.0,1.0,1.0,1.0,0.997,1.0,1.0,1.0,1.0,1.0,1.0	0	chrX:40597344-40597527(+)	chrX:40597344-40597529(+)
ENSG00000182220	ATP6AP2	chrX	+	40598651	40598734	40598680	40598734	40597526	40597664	999	0	9056	1.01101e+36	2.65112e+118	128	99	1	1	0.0,0.0	0.0,0.0,0.0,0.002,0.0,0.001,0.001,0.0,0.002,0.001,0.0,0.002,0.0,0.0,0.0,0.0,0.003,0.0,0.0,0.0,0.0,0.0,0.0,0.0,0.0,0.0,0.0,0.0,0.0,0.0,0.0,0.0,0.0,0.0,0.0,0.0,0.004,0.0,0.0,0.0	0	chrX:40597664-40598652(+)	chrX:40597664-40598681(+)
ENSG00000182220	ATP6AP2	chrX	+	40599591	40599741	40599648	40599741	40598680	40598734	1001	17194	0	4.38174e+124	8e+33	156	99	1	1	1.0,1.0	1.0,1.0,1.0,1.0,1.0,1.0,0.986,1.0,1.0,1.0,1.0,1.0,1.0,1.0,1.0,1.0,1.0,1.0,1.0,1.0,1.0,1.0,1.0,1.0,1.0,1.0,1.0,1.0,1.0,1.0,1.0,1.0,1.0,1.0,1.0,1.0,0.998,1.0,1.0,0.997	0	chrX:40598734-40599592(+)	chrX:40598734-40599649(+)
ENSG00000182220	ATP6AP2	chrX	+	40599606	40599741	40599648	40599741	40598680	40598734	1002	5024	0	1.24464e+114	8e+33	141	99	1	1	1.0,1.0	1.0,1.0,1.0,1.0,1.0,1.0,0.954,1.0,1.0,1.0,1.0,1.0,1.0,1.0,1.0,1.0,1.0,1.0,1.0,1.0,1.0,1.0,1.0,1.0,1.0,1.0,1.0,1.0,1.0,1.0,1.0,1.0,1.0,1.0,1.0,1.0,0.993,1.0,1.0,0.991	0.002	chrX:40598734-40599607(+)	chrX:40598734-40599649(+)
ENSG00000182220	ATP6AP2	chrX	+	40600761	40600881	40600768	40600881	40599591	40599741	1003	10385	0	3.5912e+118	7e+38	106	99	1	1	1.0,1.0	1.0,0.941,1.0,1.0,1.0,1.0,1.0,0.992,1.0,1.0,1.0,1.0,0.996,0.984,1.0,0.997,1.0,0.997,1.0,1.0,0.988,1.0,1.0,1.0,0.995,1.0,0.998,1.0,0.987,1.0,1.0,0.998,1.0,1.0,1.0,1.0,1.0,1.0,1.0,1.0	0.003	chrX:40599741-40600762(+)	chrX:40599741-40600769(+)
ENSG00000182220	ATP6AP2	chrX	+	40600761	40600881	40600781	40600881	40599591	40599741	1004	12395	0	4.14142e+120	1e+26	119	99	1	1	1.0,1.0	1.0,1.0,1.0,1.0,1.0,1.0,1.0,1.0,1.0,1.0,1.0,1.0,1.0,0.998,1.0,1.0,1.0,1.0,1.0,1.0,1.0,1.0,1.0,1.0,1.0,1.0,1.0,1.0,1.0,1.0,1.0,1.0,1.0,1.0,1.0,1.0,1.0,1.0,1.0,1.0	0	chrX:40599741-40600762(+)	chrX:40599741-40600782(+)
ENSG00000182220	ATP6AP2	chrX	+	40600768	40600881	40600781	40600881	40599591	40599741	1005	2010	0	5.53018e+83	1e+26	112	99	1	1	1.0,1.0	1.0,1.0,1.0,1.0,1.0,1.0,1.0,1.0,1.0,1.0,1.0,1.0,1.0,0.984,1.0,1.0,1.0,1.0,1.0,1.0,1.0,1.0,1.0,1.0,1.0,1.0,1.0,1.0,1.0,1.0,1.0,1.0,1.0,1.0,1.0,1.0,1.0,1.0,1.0,1.0	0	chrX:40599741-40600769(+)	chrX:40599741-40600782(+)
ENSG00000182220	ATP6AP2	chrX	+	40605560	40606619	40605563	40606619	40600761	40600881	1006	10577	0	3.2712e+118	1.21805e+38	102	99	1	1	1.0,1.0	1.0,1.0,0.989,0.993,0.999,0.989,1.0,0.989,0.993,1.0,1.0,1.0,0.991,0.977,0.991,0.995,0.998,0.995,1.0,0.992,0.998,1.0,0.983,0.96,0.998,0.982,0.991,1.0,0.997,0.994,1.0,0.998,1.0,0.996,1.0,0.994,1.0,1.0,1.0,0.991	0.006	chrX:40600881-40605561(+)	chrX:40600881-40605564(+)
ENSG00000068438	FTSJ1	chrX	+	48482402	48482506	48482408	48482506	48481631	48481715	1009	135172	5271	1.05948e+115	1.06658e+97	105	99	0.00160148	0.0289864	0.71,0.696	0.908,0.573,0.553,0.54,0.627,0.531,0.536,0.167,0.646,0.617,0.672,0.713,0.563,0.536,0.518,0.724,0.519,0.63,0.619,0.606,0.437,0.71,0.559,0.67,0.736,0.604,0.637,0.667,0.625,0.58,0.553,0.656,0.689,0.588,0.561,0.723,0.559,0.648,0.624,0.468	0.101	chrX:48481715-48482403(+)	chrX:48481715-48482409(+)
ENSG00000068438	FTSJ1	chrX	+	48482402	48482506	48482419	48482506	48481631	48481715	1010	157193	0	1.21105e+117	1e+29	116	99	1	1	1.0,1.0	1.0,1.0,1.0,1.0,1.0,1.0,1.0,1.0,1.0,1.0,0.995,1.0,1.0,1.0,1.0,1.0,0.982,1.0,1.0,0.994,1.0,1.0,1.0,1.0,1.0,0.98,1.0,1.0,1.0,1.0,1.0,0.987,1.0,1.0,1.0,1.0,1.0,0.996,1.0,1.0	0.002	chrX:48481715-48482403(+)	chrX:48481715-48482420(+)
ENSG00000068438	FTSJ1	chrX	+	48482408	48482506	48482419	48482506	48481631	48481715	1011	7492	0	2.67783e+107	1e+29	110	99	1	1	1.0,1.0	1.0,1.0,1.0,1.0,1.0,1.0,1.0,1.0,1.0,1.0,0.992,1.0,1.0,1.0,1.0,1.0,0.981,1.0,1.0,0.992,1.0,1.0,1.0,1.0,1.0,0.972,1.0,1.0,1.0,1.0,1.0,0.979,1.0,1.0,1.0,1.0,1.0,0.994,1.0,1.0	0.002	chrX:48481715-48482409(+)	chrX:48481715-48482420(+)
ENSG00000237853	NFIA-AS1	chr1	-	61251284	61251407	61251284	61251369	61253410	61253510	1014	10	0	9.3e+38	5.8e+34	137	99	1	1	1.0,NA	NA,1.0,1.0,NA,NA,0.0,0.0,NA,NA,NA,NA,NA,NA,NA,NA,0.153,NA,NA,NA,NA,0.0,0.0,NA,0.0,NA,NA,0.0,NA,NA,NA,NA,NA,NA,0.0,NA,0.0,0.0,NA,0.0,NA	0.834	chr1:61251407-61253411(-)	chr1:61251369-61253411(-)
ENSG00000114107	CEP70	chr3	-	138572858	138572932	138572858	138572914	138591853	138591956	1018	8237	513	5.64912e+104	3.00106e+47	117	99	0.000635495	0.0148622	0.933,0.707	0.94,1.0,1.0,0.989,1.0,0.919,1.0,0.887,0.922,0.929,0.944,0.975,0.974,0.92,0.95,0.925,0.987,0.802,0.979,0.978,0.854,0.959,0.99,0.845,0.917,1.0,0.926,0.903,0.955,0.934,0.939,0.96,0.906,0.925,0.966,0.952,0.97,0.983,0.947,0.94	-0.125	chr3:138572932-138591854(-)	chr3:138572914-138591854(-)
ENSG00000114107	CEP70	chr3	-	138572858	138572984	138572858	138572914	138591853	138591956	1019	3216	513	3.62436e+89	3.00106e+47	169	99	0.00109872	0.0220912	0.789,0.419	0.875,1.0,1.0,0.977,1.0,0.739,1.0,0.729,0.841,0.785,0.874,0.959,0.904,0.841,0.878,0.864,0.978,0.696,0.944,0.957,0.866,0.928,0.97,0.75,0.824,1.0,0.845,0.813,0.895,0.875,0.833,0.918,0.717,0.835,0.931,0.913,0.911,0.967,0.841,0.783	-0.277	chr3:138572984-138591854(-)	chr3:138572914-138591854(-)
ENSG00000114107	CEP70	chr3	-	138572858	138572984	138572858	138572932	138591853	138591956	1020	88	5829	2.51614e+82	4.54195e+95	151	99	0.000136349	0.00435876	0.083,0.153	0.267,0.204,0.089,0.269,0.278,0.141,0.064,0.182,0.277,0.159,0.237,0.345,0.121,0.267,0.234,0.302,0.338,0.333,0.218,0.284,0.555,0.331,0.191,0.321,0.257,0.304,0.264,0.26,0.221,0.296,0.157,0.287,0.15,0.229,0.281,0.312,0.186,0.297,0.169,0.115	-0.127	chr3:138572984-138591854(-)	chr3:138572932-138591854(-)
ENSG00000120438	TCP1	chr6	-	159787742	159787902	159787742	159787871	159788057	159788143	1021	10	300550	4.06313e+44	4.87683e+123	130	99	1	1	0.003,0.0	0.006,0.0,0.007,0.003,0.012,0.0,0.022,0.004,0.003,0.003,0.005,0.004,0.004,0.005,0.007,0.001,0.003,0.007,0.01,0.006,0.005,0.004,0.007,0.006,0.016,0.005,0.003,0.013,0.006,0.007,0.006,0.004,0.005,0.004,0.0,0.008,0.011,0.004,0.035,0.01	-0.005	chr6:159787902-159788058(-)	chr6:159787871-159788058(-)
ENSG00000183773	AIFM3	chr22	+	20973288	20973520	20973306	20973520	20967804	20967975	1022	0	20	1e+28	1.004e+31	117	99	1	1	0.0,NA	NA,NA,NA,NA,NA,NA,NA,NA,NA,0.0,NA,0.175,NA,NA,NA,0.0,NA,NA,0.0,NA,NA,NA,NA,NA,NA,NA,NA,NA,0.0,NA,NA,NA,NA,NA,NA,NA,NA,NA,NA,NA	-0.035	chr22:20967975-20973289(+)	chr22:20967975-20973307(+)
ENSG00000079432	CIC	chr19	+	42292565	42292859	42292568	42292859	42292299	42292466	1025	10	10	1.22646e+42	3.3028e+36	102	99	1	1	0.493,NA	NA,NA,NA,0.244,0.393,1.0,0.744,0.327,1.0,1.0,1.0,0.66,1.0,0.936,0.744,1.0,1.0,1.0,1.0,1.0,1.0,NA,1.0,1.0,NA,1.0,0.872,1.0,1.0,1.0,1.0,0.368,1.0,1.0,NA,1.0,0.0,1.0,1.0,1.0	-0.368	chr19:42292466-42292566(+)	chr19:42292466-42292569(+)
ENSG00000079432	CIC	chr19	+	42293934	42294089	42293937	42294089	42293591	42293836	1026	3	10	3e+41	2.00404e+38	102	99	1	1	0.0,1.0	1.0,0.0,NA,NA,0.0,NA,0.0,0.853,0.327,0.0,NA,0.66,1.0,0.949,0.853,0.0,NA,0.744,0.66,1.0,0.301,0.0,0.0,0.66,0.327,0.0,0.744,0.0,NA,1.0,1.0,0.244,0.177,0.795,0.0,0.493,0.744,1.0,NA,NA	0.015	chr19:42293836-42293935(+)	chr19:42293836-42293938(+)
ENSG00000079432	CIC	chr19	+	42294574	42294735	42294603	42294735	42294172	42294304	1027	0	81	2.01e+39	6.12002e+47	128	99	1	1	0.0,0.0	0.205,0.0,1.0,NA,0.0,0.0,0.0,0.0,0.093,0.0,0.436,0.205,0.0,0.021,0.075,0.0,NA,0.099,0.0,0.134,0.0,0.0,0.0,0.039,0.044,0.0,0.0,0.699,0.0,0.205,0.0,0.0,0.0,0.0,0.0,0.0,0.0,0.0,0.0,NA	-0.088	chr19:42294304-42294575(+)	chr19:42294304-42294604(+)
ENSG00000135506	OS9	chr12	+	57716088	57716193	57716091	57716193	57715759	57715970	1030	8472	28694	6.54064e+106	1.69101e+119	102	99	0.388582	1	0.222,0.426	0.272,0.278,0.246,0.253,0.322,0.271,0.389,0.236,0.296,0.333,0.209,0.312,0.306,0.233,0.345,0.276,0.319,0.305,0.198,0.243,0.161,0.22,0.324,0.305,0.292,0.24,0.291,0.225,0.215,0.232,0.235,0.298,0.26,0.28,0.115,0.228,0.257,0.321,0.22,0.264	0.058	chr12:57715970-57716089(+)	chr12:57715970-57716092(+)
ENSG00000242612	DECR2	chr16	+	410208	410367	410242	410367	407424	407560	1032	20	210	3.30334e+40	2.50136e+71	133	99	1	1	0.066,NA	0.082,1.0,0.0,0.271,0.105,0.093,0.036,0.029,0.0,0.11,0.163,0.063,0.053,0.166,0.185,0.229,0.138,0.0,0.069,0.117,0.46,0.0,0.062,0.271,0.253,0.229,0.11,0.115,0.0,0.119,0.65,0.076,0.119,0.11,NA,0.0,0.0,0.134,0.286,0.145	-0.089	chr16:407560-410209(+)	chr16:407560-410243(+)
ENSG00000046651	OFD1	chrX	+	13752703	13753441	13753367	13753441	13751248	13751368	1036	255	141	4.1193e+70	3.10922e+65	198	99	0.246424	1	0.472,0.714	0.4,0.048,0.514,0.417,0.448,0.125,0.411,0.372,0.552,0.818,0.467,0.455,0.0,0.373,0.259,0.467,0.778,0.619,0.257,0.366,0.167,0.4,0.273,0.333,0.529,0.455,0.304,0.592,0.227,0.412,0.6,0.487,0.704,0.396,0.28,0.385,0.436,0.325,0.333,0.28	0.191	chrX:13751368-13752704(+)	chrX:13751368-13753368(+)
ENSG00000117676	RPS6KA1	chr1	+	26555150	26555221	26555183	26555221	26554595	26554738	1037	10761	0	7.41196e+115	1.0021e+20	132	99	1	1	1.0,1.0	1.0,1.0,1.0,1.0,1.0,1.0,1.0,1.0,1.0,1.0,1.0,1.0,1.0,1.0,1.0,1.0,1.0,1.0,1.0,0.995,1.0,1.0,0.985,0.992,1.0,1.0,1.0,0.993,1.0,1.0,1.0,1.0,1.0,1.0,1.0,1.0,1.0,1.0,1.0,1.0	0.001	chr1:26554738-26555151(+)	chr1:26554738-26555184(+)
ENSG00000005302	MSL3	chrX	+	11765466	11765729	11765469	11765729	11763779	11763938	1038	32105	0	6.27842e+81	5.00003e+32	102	99	1	1	1.0,1.0	1.0,1.0,1.0,1.0,1.0,1.0,1.0,0.935,1.0,1.0,1.0,1.0,0.964,0.975,1.0,1.0,1.0,0.981,1.0,1.0,1.0,1.0,1.0,1.0,1.0,0.962,1.0,0.931,1.0,1.0,1.0,1.0,1.0,1.0,1.0,1.0,1.0,1.0,1.0,1.0	0.006	chrX:11763938-11765467(+)	chrX:11763938-11765470(+)
ENSG00000005302	MSL3	chrX	+	11765466	11765729	11765521	11765729	11763779	11763938	1039	76193	11	1.15128e+111	1.111e+39	154	99	1	1	0.98,0.992	0.987,0.988,0.978,0.99,1.0,1.0,1.0,1.0,1.0,1.0,0.984,1.0,0.99,0.989,0.986,1.0,0.979,1.0,1.0,0.994,0.993,1.0,1.0,0.988,1.0,0.953,1.0,1.0,1.0,1.0,1.0,1.0,0.985,1.0,1.0,0.989,1.0,0.98,1.0,1.0	-0.008	chrX:11763938-11765467(+)	chrX:11763938-11765522(+)
ENSG00000005302	MSL3	chrX	+	11765469	11765729	11765521	11765729	11763779	11763938	1040	4488	11	5.34929e+81	1.111e+39	151	99	0.566708	1	0.966,0.983	0.972,0.97,0.948,0.98,1.0,1.0,1.0,1.0,1.0,1.0,0.961,1.0,0.978,0.976,0.978,1.0,0.949,1.0,1.0,0.989,0.984,1.0,1.0,0.975,1.0,0.908,1.0,1.0,1.0,1.0,1.0,1.0,0.965,1.0,1.0,0.976,1.0,0.959,1.0,1.0	-0.012	chrX:11763938-11765470(+)	chrX:11763938-11765522(+)
ENSG00000005302	MSL3	chrX	+	11766960	11768682	11768572	11768682	11765466	11765729	1041	298	89133	8.91052e+69	8.61003e+98	198	99	0.856179	1	0.14,0.029	0.044,0.043,0.152,0.018,0.061,0.0,0.107,0.018,0.062,0.115,0.079,0.108,0.08,0.14,0.068,0.067,0.031,0.064,0.033,0.036,0.051,0.132,0.067,0.023,0.068,0.054,0.068,0.101,0.076,0.301,0.109,0.104,0.076,0.027,0.378,0.162,0.045,0.055,0.522,0.101	-0.012	chrX:11765729-11766961(+)	chrX:11765729-11768573(+)
ENSG00000005302	MSL3	chrX	+	11766960	11768682	11768574	11768682	11765466	11765729	1042	319	20	1.09106e+73	2.01e+22	198	99	0.474734	1	0.886,1.0	1.0,1.0,1.0,1.0,1.0,1.0,1.0,1.0,1.0,1.0,1.0,1.0,1.0,1.0,1.0,1.0,1.0,0.75,1.0,0.882,1.0,1.0,1.0,0.455,1.0,1.0,1.0,1.0,1.0,1.0,1.0,1.0,1.0,0.867,1.0,0.814,1.0,1.0,1.0,1.0	-0.026	chrX:11765729-11766961(+)	chrX:11765729-11768575(+)
ENSG00000005302	MSL3	chrX	+	11768572	11768682	11768574	11768682	11765466	11765729	1043	92134	20	8.81003e+99	2.01e+22	101	99	1	1	0.978,1.0	1.0,1.0,1.0,1.0,1.0,1.0,1.0,1.0,1.0,1.0,1.0,1.0,1.0,1.0,1.0,1.0,1.0,0.976,1.0,0.994,1.0,1.0,1.0,0.976,1.0,1.0,1.0,1.0,1.0,1.0,1.0,1.0,1.0,0.992,1.0,0.957,1.0,1.0,1.0,1.0	-0.008	chrX:11765729-11768573(+)	chrX:11765729-11768575(+)
ENSG00000168944	CEP120	chr5	-	123389923	123390365	123389923	123390140	123391109	123391337	1045	12	74	1.0031e+39	2.42148e+41	198	99	1	1	0.067,0.2	1.0,NA,NA,0.429,0.111,0.0,0.0,0.0,0.111,0.4,0.0,0.048,0.0,0.154,0.0,0.2,0.0,0.0,0.143,0.0,0.0,NA,NA,NA,0.0,0.2,0.077,0.0,0.0,0.5,0.0,0.167,0.188,0.273,0.0,0.091,0.0,0.0,0.0,0.0	0.017	chr5:123390365-123391110(-)	chr5:123390140-123391110(-)
ENSG00000114346	ECT2	chr3	+	172755294	172755374	172755297	172755374	172754508	172754660	1047	1111	1	1.5161e+70	1.0101e+39	102	99	1	1	1.0,0.914	0.936,1.0,0.907,1.0,0.943,1.0,0.921,1.0,0.971,1.0,1.0,0.773,1.0,1.0,1.0,1.0,0.97,1.0,1.0,1.0,0.968,1.0,1.0,1.0,0.949,1.0,1.0,0.907,0.842,1.0,1.0,1.0,1.0,1.0,1.0,1.0,1.0,0.936,1.0,1.0	-0.019	chr3:172754660-172755295(+)	chr3:172754660-172755298(+)
ENSG00000131828	PDHA1	chrX	+	19351259	19351407	19351280	19351407	19349936	19350110	1049	1615	349578	2.61016e+76	4.4352e+119	120	99	0.60235	1	0.036,0.021	0.046,0.016,0.022,0.025,0.03,0.039,0.024,0.024,0.03,0.03,0.028,0.062,0.02,0.025,0.026,0.022,0.017,0.014,0.029,0.031,0.028,0.085,0.022,0.021,0.024,0.026,0.023,0.037,0.014,0.015,0.022,0.035,0.025,0.018,0.033,0.023,0.028,0.019,0.045,0.016	0.001	chrX:19350110-19351260(+)	chrX:19350110-19351281(+)
ENSG00000055609	KMT2C	chr7	-	152156204	152156346	152156204	152156274	152157760	152157925	1061	2012	0	6.21251e+63	1.00104e+38	171	99	0.16284	0.938495	1.0,1.0	1.0,0.537,1.0,1.0,0.89,1.0,0.42,1.0,0.67,0.566,1.0,0.278,0.635,0.935,0.723,1.0,0.864,0.635,0.874,1.0,1.0,1.0,1.0,0.776,0.903,0.79,1.0,1.0,0.465,1.0,1.0,0.89,0.766,1.0,1.0,1.0,0.924,1.0,1.0,1.0	0.136	chr7:152156346-152157761(-)	chr7:152156274-152157761(-)
ENSG00000055609	KMT2C	chr7	-	152330600	152330742	152330600	152330739	152358586	152358675	1062	0	90	2.02212e+39	2.26111e+53	102	99	1	1	0.0,NA	NA,0.493,0.0,0.244,0.15,0.081,0.177,0.0,0.075,0.261,0.378,0.0,0.744,0.357,0.255,0.075,0.0,0.15,0.393,0.493,0.0,0.393,0.0,0.327,0.261,0.209,0.108,0.0,0.814,0.327,0.7,0.115,0.0,0.0,0.0,0.0,0.0,0.254,0.244,0.368	-0.217	chr7:152330742-152358587(-)	chr7:152330739-152358587(-)
ENSG00000178234	GALNT11	chr7	+	152100797	152100921	152100824	152100921	152094189	152094522	1064	179	0	3.12211e+70	4.031e+34	126	99	1	1	1.0,1.0	NA,1.0,1.0,1.0,1.0,0.819,1.0,0.872,0.846,1.0,1.0,1.0,1.0,1.0,1.0,1.0,1.0,1.0,1.0,1.0,1.0,1.0,1.0,1.0,1.0,1.0,1.0,1.0,1.0,1.0,1.0,1.0,1.0,1.0,1.0,1.0,1.0,1.0,1.0,1.0	0.012	chr7:152094522-152100798(+)	chr7:152094522-152100825(+)
ENSG00000133624	ZNF767P	chr7	-	149552800	149553016	149552800	149553013	149558607	149558839	1068	319	4	5.51134e+44	1e+37	102	99	1	1	1.0,0.822	NA,NA,0.829,1.0,1.0,1.0,1.0,NA,NA,0.853,0.0,1.0,0.781,1.0,0.795,1.0,1.0,1.0,1.0,0.548,0.744,1.0,1.0,1.0,0.872,1.0,1.0,1.0,0.66,1.0,NA,NA,0.835,1.0,1.0,0.773,0.872,0.421,0.0,0.0	0.088	chr7:149553016-149558608(-)	chr7:149553013-149558608(-)
ENSG00000106078	COBL	chr7	-	51025108	51025372	51025108	51025231	51026545	51026665	1070	1	0	1.1e+39	6e+37	198	99	1	1	NA,1.0	NA,NA,NA,0.478,NA,NA,NA,NA,1.0,NA,NA,NA,NA,0.686,0.6,NA,NA,NA,1.0,NA,1.0,1.0,NA,NA,NA,1.0,NA,NA,NA,0.368,NA,1.0,1.0,NA,NA,NA,0.0,1.0,1.0,NA	0.205	chr7:51025372-51026546(-)	chr7:51025231-51026546(-)
ENSG00000197448	GSTK1	chr7	+	143264547	143265092	143264991	143265092	143264085	143264167	1072	14961678	7	9.29132e+156	9.45672e+40	198	99	1	1	1.0,0.992	1.0,1.0,0.987,0.994,0.993,0.99,0.994,0.999,0.991,0.992,0.999,0.994,1.0,0.992,0.997,1.0,0.989,0.999,1.0,0.977,0.992,1.0,0.995,0.993,0.986,0.998,0.985,0.993,0.996,0.997,0.998,0.992,0.985,1.0,1.0,0.995,0.997,0.997,1.0,1.0	0.001	chr7:143264167-143264548(+)	chr7:143264167-143264992(+)
ENSG00000106123	EPHB6	chr7	+	142861999	142862133	142862016	142862133	142861051	142861186	1073	0	20	1e+26	5.03725e+36	116	99	1	1	0.0,NA	NA,NA,NA,0.0,NA,0.0,0.0,0.0,0.0,0.0,NA,0.0,0.0,0.46,0.0,0.0,0.0,NA,0.0,0.0,NA,0.0,NA,NA,0.0,0.0,0.0,0.0,NA,0.0,NA,NA,0.0,0.0,NA,0.0,1.0,0.0,NA,NA	-0.058	chr7:142861186-142862000(+)	chr7:142861186-142862017(+)
ENSG00000106123	EPHB6	chr7	+	142866905	142867068	142866940	142867068	142866480	142866605	1076	250	81	8.71417e+62	1.0031e+37	134	99	1	1	0.698,0.0	1.0,1.0,1.0,0.747,1.0,1.0,0.198,0.947,1.0,0.633,1.0,1.0,1.0,0.954,0.73,1.0,0.869,0.922,1.0,0.649,NA,0.544,1.0,1.0,0.906,1.0,0.964,1.0,0.803,1.0,1.0,1.0,1.0,0.912,0.425,0.663,0.97,1.0,1.0,1.0	-0.544	chr7:142866605-142866906(+)	chr7:142866605-142866941(+)
ENSG00000106123	EPHB6	chr7	+	142870529	142870685	142870590	142870685	142870213	142870407	1077	202108	0	4.7587e+96	9.02e+33	160	99	1	1	1.0,1.0	1.0,1.0,1.0,1.0,1.0,1.0,0.926,1.0,0.97,1.0,1.0,1.0,1.0,1.0,1.0,1.0,1.0,1.0,1.0,1.0,1.0,1.0,1.0,1.0,1.0,1.0,1.0,1.0,1.0,1.0,1.0,1.0,1.0,1.0,1.0,1.0,1.0,0.933,1.0,1.0	0.004	chr7:142870407-142870530(+)	chr7:142870407-142870591(+)
ENSG00000131725	WDR44	chrX	+	118443559	118443687	118443583	118443687	118442564	118442680	1078	3757	0	1.87111e+79	5.03601e+34	123	99	1	1	1.0,1.0	1.0,1.0,1.0,1.0,1.0,0.924,1.0,0.879,0.784,1.0,0.964,1.0,0.828,1.0,1.0,1.0,1.0,1.0,1.0,0.977,1.0,1.0,0.939,1.0,0.886,1.0,1.0,1.0,1.0,1.0,1.0,1.0,0.972,0.965,1.0,0.958,1.0,1.0,0.861,1.0	0.027	chrX:118442680-118443560(+)	chrX:118442680-118443584(+)
ENSG00000255152	MSH5-SAPCD1	chr6	+	31761749	31761865	31761817	31761865	31761471	31761615	1081	311	10620	1.0119e+49	2.25374e+84	167	99	0.289721	1	0.017,0.246	0.026,0.0,0.008,0.197,0.0,0.11,0.006,0.119,0.0,0.0,0.016,0.16,0.023,0.771,0.026,0.032,0.047,0.069,0.0,0.024,0.113,0.113,0.0,0.08,0.64,0.051,0.019,0.028,0.051,0.043,0.032,0.069,0.029,0.372,0.0,0.056,0.054,0.012,0.15,0.203	0.038	chr6:31761615-31761750(+)	chr6:31761615-31761818(+)
ENSG00000102103	PQBP1	chrX	+	48902218	48902517	48902232	48902517	48901929	48902042	1086	2618	1234786	1.01084e+78	5.08687e+148	113	99	0.318914	1	0.018,0.02	0.017,0.013,0.009,0.025,0.022,0.02,0.016,0.024,0.021,0.029,0.025,0.031,0.021,0.009,0.022,0.017,0.022,0.016,0.027,0.032,0.022,0.032,0.018,0.018,0.014,0.022,0.021,0.025,0.019,0.024,0.037,0.031,0.022,0.019,0.015,0.018,0.029,0.021,0.023,0.028	-0.003	chrX:48902042-48902219(+)	chrX:48902042-48902233(+)
ENSG00000102103	PQBP1	chrX	+	48902232	48902795	48902731	48902795	48901929	48902042	1087	1288815	5529	5.21717e+150	6.21282e+96	198	99	2.75453e-06	0.000186866	0.921,0.934	0.808,0.737,0.717,0.871,0.917,0.92,0.865,0.977,0.848,0.916,0.889,0.776,0.934,0.906,0.675,0.817,0.813,0.906,0.847,0.927,0.898,0.923,0.949,0.847,0.906,0.857,0.77,0.809,0.914,0.856,0.747,0.818,0.918,0.831,0.958,0.921,0.884,0.861,0.884,0.878	0.065	chrX:48902042-48902233(+)	chrX:48902042-48902732(+)
ENSG00000064393	HIPK2	chr7	-	139614285	139614493	139614285	139614412	139620400	139620563	1089	2	190	4.64728e+67	7.31931e+65	180	99	0.163768	0.941339	0.0,1.0	0.783,0.896,0.439,0.524,0.468,0.483,0.216,0.445,0.191,0.464,0.379,0.355,0.193,0.465,0.109,0.452,0.191,0.511,0.306,0.435,0.148,0.375,0.579,0.268,0.475,0.389,0.377,0.497,0.512,0.704,0.524,0.08,0.767,0.576,0.815,0.248,0.334,0.355,0.18,0.268	0.081	chr7:139614493-139620401(-)	chr7:139614412-139620401(-)
ENSG00000116698	SMG7	chr1	+	183517625	183517820	183517687	183517820	183515873	183515991	1090	0	22	1.0003e+40	1.12781e+58	161	99	1	1	0.0,0.0	1.0,NA,NA,0.0,0.064,0.0,0.197,0.098,0.037,0.193,0.0,0.058,0.312,0.097,0.081,0.101,0.0,0.12,0.0,0.17,0.0,0.064,0.58,0.0,0.141,0.209,0.283,0.081,0.033,0.235,0.0,0.017,0.17,0.149,0.381,0.0,0.0,0.0,0.081,0.0	-0.13	chr1:183515991-183517626(+)	chr1:183515991-183517688(+)
ENSG00000120539	MASTL	chr10	+	27173117	27173259	27173120	27173259	27169943	27171083	1098	46	315	7.00152e+59	7.16161e+61	102	99	0.546061	1	0.564,0.28	0.493,0.0,0.0,0.548,0.918,1.0,1.0,0.0,0.518,0.66,0.28,0.327,0.564,0.301,0.695,0.256,0.522,0.0,0.065,0.527,0.312,0.327,0.457,0.0,0.829,0.308,0.527,0.108,0.67,0.553,0.403,0.66,0.217,0.217,0.764,1.0,0.829,0.393,0.327,0.261	-0.024	chr10:27171083-27173118(+)	chr10:27171083-27173121(+)
ENSG00000126351	THRA	chr17	+	40093019	40093867	40093136	40093867	40089205	40089333	1099	111205	40	1.2412e+95	2.0162e+45	198	99	0.0278471	0.259138	0.933,1.0	0.969,1.0,0.289,0.953,1.0,1.0,1.0,1.0,0.877,1.0,1.0,1.0,0.569,0.965,0.945,1.0,1.0,0.854,1.0,1.0,1.0,1.0,0.889,1.0,0.982,0.975,0.954,0.882,0.804,1.0,1.0,1.0,0.953,0.961,0.764,0.983,0.889,0.869,1.0,0.474	0.047	chr17:40089333-40093020(+)	chr17:40089333-40093137(+)
ENSG00000198301	SDAD1	chr4	-	75981371	75981514	75981371	75981470	75981932	75982037	1100	1827	166264	1.71222e+74	1.88142e+117	143	99	0.808452	1	0.07,0.066	0.059,0.055,0.008,0.096,0.055,0.091,0.09,0.089,0.051,0.11,0.059,0.031,0.057,0.062,0.054,0.099,0.049,0.109,0.086,0.084,0.11,0.042,0.045,0.031,0.085,0.115,0.089,0.033,0.061,0.108,0.039,0.092,0.101,0.088,0.062,0.056,0.064,0.047,0.09,0.049	-0.002	chr4:75981514-75981933(-)	chr4:75981470-75981933(-)
ENSG00000198301	SDAD1	chr4	-	75981371	75981545	75981371	75981470	75981932	75982037	1101	6892	166264	4.32826e+85	1.88142e+117	174	99	0.0993673	0.665469	0.189,0.165	0.115,0.101,0.006,0.195,0.118,0.18,0.176,0.24,0.092,0.275,0.104,0.066,0.113,0.168,0.096,0.233,0.112,0.242,0.144,0.2,0.241,0.111,0.085,0.075,0.199,0.23,0.176,0.078,0.147,0.337,0.104,0.198,0.211,0.182,0.063,0.147,0.122,0.115,0.164,0.153	0.024	chr4:75981545-75981933(-)	chr4:75981470-75981933(-)
ENSG00000198301	SDAD1	chr4	-	75981371	75981545	75981371	75981514	75981932	75982037	1102	5065	0	2.61604e+79	1.00003e+36	130	99	1	1	1.0,1.0	1.0,1.0,NA,0.968,1.0,1.0,1.0,1.0,0.88,1.0,1.0,1.0,1.0,1.0,1.0,1.0,1.0,1.0,1.0,0.986,1.0,1.0,1.0,0.932,1.0,1.0,1.0,1.0,1.0,1.0,1.0,1.0,1.0,1.0,0.64,1.0,0.918,1.0,1.0,0.948	0.019	chr4:75981545-75981933(-)	chr4:75981514-75981933(-)
ENSG00000169016	E2F6	chr2	-	11453581	11453798	11453581	11453722	11457178	11457233	1108	74	20	4.04183e+53	30001	175	99	1	1	0.664,1.0	NA,1.0,NA,1.0,1.0,1.0,1.0,1.0,NA,1.0,1.0,1.0,1.0,1.0,1.0,1.0,1.0,1.0,1.0,1.0,1.0,1.0,1.0,1.0,1.0,1.0,1.0,1.0,1.0,1.0,1.0,1.0,1.0,1.0,1.0,0.485,1.0,1.0,NA,0.922	-0.152	chr2:11453798-11457179(-)	chr2:11453722-11457179(-)
ENSG00000150967	ABCB9	chr12	-	122928999	122930180	122928999	122930171	122932191	122932328	1109	0	20	1.032e+21	5.00503e+42	108	99	1	1	0.0,NA	0.0,NA,NA,0.0,NA,0.0,NA,0.0,0.0,0.0,NA,0.0,0.0,NA,NA,NA,0.0,NA,1.0,NA,0.234,0.124,0.0,0.0,0.0,0.355,0.0,0.0,0.0,NA,0.0,0.478,NA,NA,NA,0.0,0.155,NA,0.0,NA	-0.098	chr12:122930180-122932192(-)	chr12:122930171-122932192(-)
ENSG00000170190	SLC16A5	chr17	+	75089113	75089304	75089150	75089304	75087959	75088044	1115	0	10	8.60001e+35	1.0001e+31	136	99	1	1	0.0,NA	NA,NA,NA,NA,NA,NA,1.0,1.0,0.0,NA,NA,1.0,0.0,1.0,0.0,1.0,1.0,NA,NA,1.0,NA,NA,NA,1.0,0.879,NA,0.0,NA,0.0,1.0,NA,0.744,NA,1.0,NA,NA,1.0,NA,0.0,1.0	-0.681	chr17:75088044-75089114(+)	chr17:75088044-75089151(+)
ENSG00000128604	IRF5	chr7	+	128947229	128947535	128947277	128947535	128947022	128947056	1119	211	301	2.59276e+88	1.32927e+81	147	99	0.0918612	0.630964	0.32,0.402	0.564,0.173,0.402,0.469,0.589,0.443,0.279,0.414,0.387,0.503,0.432,0.311,0.644,0.563,0.718,0.434,0.423,0.426,0.324,0.714,0.539,0.269,0.269,0.625,0.445,0.654,0.426,0.19,0.564,0.277,0.419,0.568,0.336,0.386,0.413,0.382,0.474,0.581,0.272,0.316	-0.079	chr7:128947056-128947230(+)	chr7:128947056-128947278(+)
ENSG00000122952	ZWINT	chr10	-	56358555	56358724	56358555	56358687	56358804	56358947	1121	141752	838	5.26453e+122	1.22112e+71	136	99	0.0349941	0.307305	0.928,0.935	0.97,0.994,0.975,0.963,0.943,0.966,0.941,0.873,0.97,0.945,0.899,0.904,0.962,0.94,0.941,0.986,0.948,0.828,0.994,0.944,0.997,0.942,0.965,0.937,1.0,0.943,0.935,0.961,0.979,0.936,0.956,0.954,0.936,0.958,1.0,0.962,0.964,0.963,0.877,0.957	-0.019	chr10:56358724-56358805(-)	chr10:56358687-56358805(-)
ENSG00000102225	CDK16	chrX	+	47227159	47227223	47227180	47227223	47226993	47227099	1124	12	6691	2.32166e+44	7.21098e+85	120	99	0.00485399	0.0663652	0.012,0.018	0.022,0.022,0.022,0.026,0.065,0.052,0.022,0.09,0.08,0.04,0.109,0.124,0.03,0.037,0.062,0.027,0.088,0.142,0.016,0.025,0.02,0.078,0.031,0.069,0.04,0.051,0.086,0.056,0.084,0.119,0.01,0.033,0.0,0.0,0.04,0.017,0.059,0.061,0.04,0.029	-0.036	chrX:47227099-47227160(+)	chrX:47227099-47227181(+)
ENSG00000008311	AASS	chr7	-	122079596	122079712	122079596	122079690	122081499	122081595	1128	18334	0	2.38725e+94	4.00013e+36	121	99	1	1	1.0,1.0	1.0,1.0,1.0,0.952,1.0,1.0,1.0,0.997,0.894,0.988,NA,0.983,0.985,1.0,1.0,1.0,1.0,1.0,1.0,0.985,0.989,1.0,1.0,1.0,1.0,0.993,1.0,NA,1.0,1.0,1.0,1.0,0.977,0.956,1.0,0.994,1.0,0.969,1.0,1.0	0.009	chr7:122079712-122081500(-)	chr7:122079690-122081500(-)
ENSG00000078674	PCM1	chr8	+	17957536	17957775	17957539	17957775	17957263	17957421	1130	3617	184153	2.24162e+73	1.52115e+116	102	99	0.215873	1	0.16,0.097	0.123,0.033,0.111,0.085,0.113,0.19,0.208,0.097,0.089,0.133,0.074,0.131,0.176,0.096,0.066,0.051,0.093,0.073,0.038,0.056,0.057,0.068,0.104,0.055,0.095,0.178,0.152,0.094,0.078,0.078,0.169,0.132,0.173,0.074,0.302,0.09,0.081,0.111,0.178,0.099	0.018	chr8:17957421-17957537(+)	chr8:17957421-17957540(+)
ENSG00000196419	XRCC6	chr22	+	41636112	41636251	41636235	41636251	41628117	41628230	1136	7641678	1	1.31615e+155	1.04206e+39	198	99	1	1	1.0,0.999	0.998,1.0,0.995,0.998,1.0,0.992,1.0,1.0,1.0,0.997,1.0,1.0,1.0,0.999,1.0,0.999,1.0,1.0,1.0,1.0,0.999,1.0,1.0,1.0,1.0,1.0,0.999,1.0,0.998,1.0,1.0,1.0,0.999,1.0,1.0,0.999,1.0,1.0,0.998,0.999	0	chr22:41628230-41636113(+)	chr22:41628230-41636236(+)
ENSG00000135241	PNPLA8	chr7	-	108514435	108515574	108514435	108515447	108521475	108521521	1151	4847	44	5.61048e+88	9.11508e+41	198	99	0.209393	1	0.857,0.855	1.0,1.0,0.814,0.971,0.982,0.875,1.0,0.853,0.974,0.896,0.964,0.725,0.929,0.939,0.924,0.822,0.737,0.929,0.8,0.956,1.0,0.836,0.919,0.935,0.79,0.923,0.959,0.923,0.792,0.986,0.743,0.817,1.0,0.945,1.0,0.908,1.0,0.972,0.95,1.0	-0.056	chr7:108515574-108521476(-)	chr7:108515447-108521476(-)
ENSG00000091140	DLD	chr7	+	107904862	107905058	107904957	107905058	107903477	107903547	1152	0	197244	1.01021e+53	2.64242e+118	194	99	0.495378	1	0.0,0.0	0.019,0.021,0.003,0.02,0.006,0.004,0.02,0.022,0.004,0.01,0.014,0.022,0.015,0.01,0.037,0.032,0.011,0.007,0.0,0.01,0.004,0.014,0.008,0.0,0.015,0.027,0.002,0.0,0.002,0.018,0.009,0.008,0.009,0.003,0.003,0.011,0.0,0.008,0.05,0.0	-0.012	chr7:107903547-107904863(+)	chr7:107903547-107904958(+)
ENSG00000091140	DLD	chr7	+	107906266	107906368	107906270	107906368	107905360	107905504	1154	204281	0	2.98278e+119	2e+34	103	99	1	1	1.0,1.0	1.0,1.0,1.0,1.0,1.0,0.992,1.0,1.0,1.0,1.0,1.0,0.995,0.991,1.0,1.0,1.0,1.0,1.0,1.0,0.991,1.0,1.0,1.0,1.0,1.0,0.995,1.0,1.0,1.0,0.996,1.0,0.997,0.99,1.0,1.0,1.0,1.0,1.0,1.0,1.0	0.001	chr7:107905504-107906267(+)	chr7:107905504-107906271(+)
ENSG00000135249	RINT1	chr7	+	105536564	105536749	105536657	105536749	105532823	105532869	1157	4058	0	3.53853e+79	5.2031e+37	192	99	0.142077	0.857188	1.0,1.0	1.0,1.0,0.843,0.938,1.0,0.881,0.928,1.0,0.981,0.948,0.912,0.927,0.853,0.976,0.899,1.0,1.0,1.0,1.0,1.0,1.0,0.937,0.906,1.0,1.0,0.974,0.976,0.823,1.0,0.836,1.0,0.954,1.0,1.0,1.0,1.0,1.0,0.939,0.937,0.919	0.043	chr7:105532869-105536565(+)	chr7:105532869-105536658(+)
ENSG00000135249	RINT1	chr7	+	105542407	105542649	105542491	105542649	105536564	105536612	1159	1918	0	2.61021e+78	2e+27	183	99	1	1	1.0,1.0	1.0,1.0,1.0,1.0,1.0,1.0,1.0,1.0,1.0,1.0,1.0,1.0,0.921,1.0,1.0,1.0,1.0,1.0,1.0,1.0,1.0,1.0,1.0,1.0,1.0,1.0,1.0,1.0,1.0,1.0,1.0,1.0,1.0,1.0,1.0,1.0,1.0,1.0,1.0,1.0	0.002	chr7:105536612-105542408(+)	chr7:105536612-105542492(+)
ENSG00000091127	PUS7	chr7	-	105508114	105508544	105508114	105508520	105522051	105522258	1161	52	30	8.66979e+80	4.00184e+64	123	99	0.880586	1	0.573,1.0	0.945,1.0,1.0,0.777,0.664,0.819,0.627,0.901,0.814,0.749,0.782,0.702,0.764,0.539,0.642,0.842,0.838,0.924,0.599,0.863,0.837,0.964,0.644,1.0,0.693,0.71,0.87,0.528,0.559,0.711,0.866,0.784,1.0,0.877,1.0,0.339,0.729,0.665,1.0,0.688	0.005	chr7:105508544-105522052(-)	chr7:105508520-105522052(-)
ENSG00000073111	MCM2	chr3	+	127604876	127605156	127604895	127605156	127604607	127604783	1164	0	10	1.52571e+39	4.05593e+92	118	99	1	1	0.0,NA	0.0,0.0,0.144,0.043,0.008,0.036,0.073,0.009,0.016,0.017,0.007,0.0,0.039,0.024,0.034,0.013,0.007,0.085,0.0,0.032,0.005,0.0,0.0,0.0,0.0,0.0,0.011,0.071,0.0,0.121,0.0,0.014,0.411,0.102,0.0,0.168,0.01,0.006,0.0,0.05	-0.039	chr3:127604783-127604877(+)	chr3:127604783-127604896(+)
ENSG00000152292	SH2D6	chr2	+	85422429	85422490	85422436	85422490	85422202	85422314	1167	0	8	3e+26	2e+30	106	99	1	1	NA,0.0	NA,NA,NA,NA,NA,NA,NA,NA,NA,0.0,NA,NA,NA,1.0,NA,NA,NA,NA,NA,NA,NA,NA,NA,0.0,NA,NA,NA,NA,NA,NA,NA,NA,NA,NA,NA,NA,NA,NA,NA,NA	-0.333	chr2:85422314-85422430(+)	chr2:85422314-85422437(+)
ENSG00000160961	ZNF333	chr19	+	14714737	14715470	14715381	14715470	14706685	14706773	1171	40	50	1.0015e+40	3.01614e+65	198	99	1	1	0.286,NA	0.143,NA,0.0,0.034,0.152,0.0,0.0,0.297,0.167,0.069,0.0,0.0,0.0,0.0,0.043,0.333,0.0,0.6,0.0,0.086,0.375,0.024,0.0,0.125,0.0,0.158,0.0,0.0,0.2,0.091,0.0,0.0,0.0,0.0,0.0,1.0,0.13,0.0,0.12,0.0	0.18	chr19:14706773-14714738(+)	chr19:14706773-14715382(+)
ENSG00000257923	CUX1	chr7	+	102178468	102178657	102178474	102178657	102170445	102170550	1174	305107	6016	5.9457e+111	2.70153e+79	105	99	0.310377	1	0.827,0.863	0.673,1.0,0.815,0.857,0.841,0.869,0.861,0.624,0.89,0.825,0.81,0.871,0.811,0.816,0.831,0.79,0.824,0.781,0.774,0.84,0.564,0.648,0.745,0.763,0.835,0.828,0.779,0.81,0.864,0.908,0.906,0.899,0.847,0.826,0.85,0.781,0.786,0.802,0.885,0.743	0.033	chr7:102170550-102178469(+)	chr7:102170550-102178475(+)
ENSG00000257923	CUX1	chr7	+	102196633	102197305	102196939	102197305	102195506	102195603	1175	63	72	7.12121e+72	2.00046e+35	198	99	1.40998e-13	5.69569e-11	0.3,0.429	1.0,1.0,1.0,1.0,0.852,1.0,1.0,1.0,0.652,0.727,1.0,1.0,0.625,1.0,0.875,0.714,1.0,1.0,1.0,1.0,1.0,1.0,0.5,1.0,0.933,1.0,0.867,1.0,1.0,1.0,0.714,0.905,0.4,1.0,1.0,0.795,1.0,1.0,1.0,1.0	-0.549	chr7:102195603-102196634(+)	chr7:102195603-102196940(+)
ENSG00000102878	HSF4	chr16	+	67167460	67167599	67167474	67167599	67167119	67167222	1182	10	0	2e+38	1.1e+39	113	99	1	1	1.0,NA	NA,0.0,1.0,NA,NA,NA,NA,0.0,NA,NA,NA,1.0,NA,NA,0.0,0.127,NA,NA,NA,NA,NA,1.0,NA,NA,0.26,NA,1.0,NA,0.0,NA,1.0,1.0,NA,NA,NA,0.0,0.0,0.0,0.0,NA	0.601	chr16:67167222-67167461(+)	chr16:67167222-67167475(+)
ENSG00000102878	HSF4	chr16	+	67167719	67167947	67167823	67167947	67167474	67167599	1183	0	60	5.7e+38	1.0004e+41	198	99	1	1	0.0,NA	NA,0.2,1.0,NA,0.0,NA,NA,NA,NA,NA,0.0,0.0,1.0,NA,0.667,0.0,0.0,0.0,0.538,NA,NA,0.0,NA,NA,0.3,0.333,0.0,0.0,0.091,NA,1.0,NA,NA,0.0,NA,0.0,0.0,0.0,0.0,0.0	-0.214	chr16:67167599-67167720(+)	chr16:67167599-67167824(+)
ENSG00000102878	HSF4	chr16	+	67169635	67169941	67169727	67169941	67169278	67169348	1185	51	0	3.9207e+43	9000000000000	191	99	1	1	1.0,1.0	1.0,1.0,1.0,NA,1.0,NA,1.0,1.0,1.0,1.0,1.0,1.0,NA,1.0,1.0,1.0,1.0,1.0,1.0,1.0,NA,1.0,NA,NA,1.0,1.0,1.0,0.187,1.0,NA,NA,NA,1.0,1.0,1.0,1.0,1.0,1.0,1.0,1.0	0.026	chr16:67169348-67169636(+)	chr16:67169348-67169728(+)
ENSG00000248636	AC002070.1	chr12	-	119387990	119388328	119387990	119388267	119553547	119553645	1189	20	0	1.00092e+42	1.1e+41	160	99	1	1	1.0,NA	0.053,NA,NA,NA,1.0,0.553,NA,0.0,1.0,NA,1.0,1.0,1.0,1.0,0.553,0.0,NA,0.0,NA,0.553,1.0,NA,0.607,NA,0.382,NA,0.452,NA,0.11,NA,NA,1.0,0.464,NA,NA,1.0,NA,1.0,1.0,0.0	0.386	chr12:119388328-119553548(-)	chr12:119388267-119553548(-)
ENSG00000066923	STAG3	chr7	+	100211434	100211539	100211437	100211539	100211010	100211185	1191	44	1428	6.10032e+56	9.07258e+50	102	99	1	1	0.217,0.122	0.393,1.0,0.0,0.554,0.572,0.0,0.0,1.0,0.493,0.584,NA,0.767,0.689,0.562,0.66,0.368,0.829,0.716,1.0,0.727,0.163,0.0,NA,1.0,0.0,0.73,0.409,0.0,0.378,1.0,0.0,0.444,0.506,0.564,NA,1.0,0.649,0.548,0.493,1.0	-0.366	chr7:100211185-100211435(+)	chr7:100211185-100211438(+)
ENSG00000166997	CNPY4	chr7	+	100124431	100124631	100124513	100124631	100122783	100122906	1194	60	3955	5.00211e+44	3.74516e+77	181	99	0.611842	1	0.078,0.0	0.069,0.0,0.0,0.019,0.013,0.019,0.0,0.008,0.029,0.047,0.031,0.084,0.017,0.016,0.115,0.046,0.0,0.028,0.177,0.084,0.011,0.047,0.057,0.047,0.0,0.045,0.061,0.0,0.0,0.152,0.023,0.025,0.071,0.09,0.154,0.015,0.038,0.045,0.313,0.0	-0.011	chr7:100122906-100124432(+)	chr7:100122906-100124514(+)
ENSG00000228474	OST4	chr2	-	27070471	27070742	27070471	27070721	27071325	27071463	1197	4650	50785881	1.13875e+82	1.35188e+162	120	99	1	1	0.007,0.007	0.007,0.009,0.008,0.007,0.007,0.008,0.006,0.01,0.007,0.009,0.006,0.008,0.006,0.007,0.008,0.009,0.008,0.008,0.007,0.008,0.009,0.009,0.008,0.009,0.007,0.006,0.006,0.006,0.008,0.007,0.004,0.009,0.007,0.006,0.008,0.008,0.006,0.009,0.006,0.007	0	chr2:27070742-27071326(-)	chr2:27070721-27071326(-)
ENSG00000129255	MPDU1	chr17	+	7585694	7585797	7585731	7585797	7583859	7583965	1204	25	6366	4.25342e+40	1.76731e+103	136	99	0.223855	1	0.023,0.052	0.016,0.02,0.032,0.022,0.023,0.011,0.017,0.029,0.022,0.01,0.02,0.041,0.023,0.031,0.021,0.0,0.028,0.011,0.0,0.01,0.018,0.02,0.005,0.01,0.028,0.072,0.009,0.044,0.006,0.009,0.08,0.018,0.013,0.021,0.049,0.017,0.024,0.0,0.026,0.027	0.015	chr17:7583965-7585695(+)	chr17:7583965-7585732(+)
ENSG00000129255	MPDU1	chr17	+	7585945	7586078	7585950	7586078	7585731	7585797	1205	92102	45	2.20972e+111	1.40592e+54	104	99	0.567603	1	0.956,0.951	0.937,1.0,0.974,0.928,0.886,0.949,0.941,0.916,0.945,0.903,0.925,0.978,0.915,0.878,0.942,0.971,0.947,0.926,0.964,0.943,0.97,1.0,0.903,0.956,0.987,0.961,0.965,0.986,1.0,0.939,1.0,0.955,0.944,0.942,1.0,0.88,0.944,0.941,1.0,0.936	0.004	chr17:7585797-7585946(+)	chr17:7585797-7585951(+)
ENSG00000129255	MPDU1	chr17	+	7586655	7586777	7586691	7586777	7585945	7586078	1208	125	85168	4.0252e+73	2.12102e+113	135	99	0.00760146	0.0948795	0.094,0.021	0.122,0.014,0.02,0.103,0.131,0.116,0.071,0.047,0.076,0.11,0.047,0.102,0.085,0.174,0.03,0.068,0.067,0.131,0.071,0.124,0.024,0.048,0.057,0.13,0.078,0.042,0.12,0.091,0.103,0.075,0.082,0.08,0.08,0.109,0.101,0.182,0.089,0.069,0.1,0.088	-0.029	chr17:7586078-7586656(+)	chr17:7586078-7586692(+)
ENSG00000129255	MPDU1	chr17	+	7586691	7587271	7587160	7587271	7585945	7586078	1209	107191	0	2.45109e+117	5e+31	198	99	1	1	1.0,1.0	1.0,1.0,1.0,1.0,1.0,1.0,1.0,1.0,0.968,1.0,1.0,1.0,1.0,1.0,1.0,0.977,1.0,1.0,1.0,1.0,1.0,1.0,1.0,1.0,1.0,1.0,1.0,0.954,1.0,1.0,1.0,1.0,0.962,1.0,1.0,1.0,1.0,1.0,1.0,1.0	0.003	chr17:7586078-7586692(+)	chr17:7586078-7587161(+)
ENSG00000160917	CPSF4	chr7	+	99453965	99454136	99454040	99454136	99452367	99452440	1210	1238	1363	3.86928e+75	1.41449e+76	174	99	0.0104203	0.12217	0.344,0.256	0.607,0.196,0.095,0.399,0.401,0.433,0.543,0.499,0.349,0.464,0.261,0.428,0.492,0.171,0.39,0.607,0.339,0.022,0.306,0.343,0.556,0.625,0.734,0.102,0.352,0.728,0.424,0.41,0.256,0.659,0.54,0.585,0.527,0.295,0.442,0.439,0.26,0.587,0.563,0.318	-0.119	chr7:99452440-99453966(+)	chr7:99452440-99454041(+)
ENSG00000160917	CPSF4	chr7	+	99453965	99454136	99454043	99454136	99452367	99452440	1211	1240	23	3.81013e+78	6.0131e+54	177	99	0.0757858	0.544844	0.77,0.882	0.78,1.0,0.359,0.61,0.966,0.706,0.875,0.845,0.742,0.704,0.573,0.931,0.664,0.388,0.829,0.808,0.648,0.123,0.418,0.915,0.793,1.0,0.747,1.0,0.928,0.685,0.94,0.691,0.602,0.888,0.691,0.569,0.868,0.444,0.697,0.928,0.535,0.826,0.877,0.587	0.097	chr7:99452440-99453966(+)	chr7:99452440-99454044(+)
ENSG00000160917	CPSF4	chr7	+	99454040	99454136	99454043	99454136	99452367	99452440	1212	1365	23	1.41853e+78	6.0131e+54	102	99	0.000563757	0.0136144	0.863,0.955	0.694,1.0,0.798,0.7,0.977,0.756,0.863,0.853,0.84,0.736,0.787,0.949,0.674,0.753,0.884,0.744,0.78,0.858,0.611,0.953,0.764,1.0,0.581,1.0,0.959,0.493,0.955,0.764,0.81,0.817,0.672,0.493,0.863,0.649,0.751,0.943,0.758,0.773,0.85,0.75	0.113	chr7:99452440-99454041(+)	chr7:99452440-99454044(+)
ENSG00000130429	ARPC1B	chr7	+	99376432	99376574	99376443	99376574	99374729	99374781	1214	0	50	8.00211e+39	2.11011e+35	110	99	1	1	0.0,NA	1.0,NA,NA,1.0,0.31,0.474,0.0,1.0,0.0,0.0,NA,NA,NA,0.0,1.0,1.0,NA,0.0,1.0,0.73,NA,NA,0.231,1.0,NA,NA,0.474,NA,0.31,NA,NA,1.0,NA,NA,NA,0.0,0.0,NA,1.0,0.643	-0.529	chr7:99374781-99376433(+)	chr7:99374781-99376444(+)
ENSG00000130429	ARPC1B	chr7	+	99377337	99377439	99377357	99377439	99374729	99374781	1215	360	150	3.57132e+79	2.19105e+75	119	99	1	1	0.666,NA	0.581,0.393,0.52,0.739,0.483,0.681,0.524,0.689,0.691,0.562,0.523,0.567,0.882,0.607,0.729,0.614,0.773,0.57,0.658,0.402,0.655,0.476,0.728,0.518,0.592,0.601,0.694,0.384,0.526,0.746,0.544,0.801,0.576,0.769,0.398,0.403,0.744,0.603,0.294,0.59	0.07	chr7:99374781-99377338(+)	chr7:99374781-99377358(+)
ENSG00000130429	ARPC1B	chr7	+	99394028	99394119	99394032	99394119	99392670	99392876	1218	3111179	248	2.77826e+160	3.1362e+81	103	99	0.0312255	0.281726	0.992,0.956	0.989,0.986,0.984,0.986,0.981,0.983,0.985,0.98,0.983,0.992,0.977,0.979,0.986,0.973,0.984,0.98,0.977,0.982,0.985,0.984,0.991,0.996,0.983,0.99,0.984,0.986,0.985,0.984,0.986,0.992,0.985,0.986,0.981,0.983,0.979,0.977,0.989,0.988,0.99,0.984	-0.01	chr7:99392876-99394029(+)	chr7:99392876-99394033(+)
ENSG00000078177	N4BP2	chr4	+	40142672	40142861	40142723	40142861	40136943	40137082	1219	1365	15	1.81284e+74	5.20003e+39	150	99	1	1	0.896,0.896	1.0,1.0,1.0,0.844,0.748,NA,1.0,1.0,0.902,0.704,0.832,0.868,0.891,0.838,0.664,0.791,0.649,1.0,0.868,0.908,0.337,0.398,1.0,0.767,0.784,1.0,0.933,0.846,1.0,0.851,1.0,0.968,0.834,1.0,1.0,0.832,0.916,0.822,0.689,0.784	0.043	chr4:40137082-40142673(+)	chr4:40137082-40142724(+)
ENSG00000070669	ASNS	chr7	-	97854579	97854754	97854579	97854680	97855352	97855459	1220	83	4133	5.14062e+55	3.12065e+84	173	99	0.376724	1	0.1,0.049	0.084,0.037,0.0,0.05,0.168,0.0,0.054,0.046,0.077,0.038,0.111,0.02,0.068,0.082,0.098,0.181,0.051,0.139,0.063,0.286,0.052,0.162,0.262,0.091,0.197,0.065,0.166,0.364,0.018,0.118,0.026,0.076,0.4,0.091,0.013,0.155,0.271,0.111,0.14,0.063	-0.038	chr7:97854754-97855353(-)	chr7:97854680-97855353(-)
ENSG00000070669	ASNS	chr7	-	97868907	97869179	97868907	97869105	97869777	97869813	1222	2630	27	3.32731e+87	3.1205e+34	173	99	1.22853e-07	1.38201e-05	0.882,0.71	1.0,1.0,1.0,1.0,1.0,0.935,0.965,0.974,1.0,0.856,1.0,1.0,0.973,0.902,1.0,1.0,0.848,1.0,1.0,1.0,1.0,1.0,1.0,0.967,1.0,0.966,1.0,0.632,1.0,1.0,1.0,1.0,1.0,0.969,1.0,1.0,1.0,1.0,1.0,1.0	-0.179	chr7:97869179-97869778(-)	chr7:97869105-97869778(-)
ENSG00000198203	SULT1C2	chr2	+	108300795	108300935	108300837	108300935	108294228	108294354	1223	0	30	3e+29	1.60008e+44	141	99	1	1	0.0,NA	0.0,NA,NA,NA,0.0,0.0,NA,NA,NA,NA,1.0,0.0,NA,NA,0.0,0.0,NA,0.06,NA,0.0,NA,NA,NA,0.0,0.0,NA,0.0,1.0,0.0,0.0,NA,1.0,NA,NA,NA,NA,NA,NA,NA,NA	-0.191	chr2:108294354-108300796(+)	chr2:108294354-108300838(+)
ENSG00000198203	SULT1C2	chr2	+	108300795	108300935	108300899	108300935	108294228	108294354	1224	20	0	1.50003e+42	4e+29	198	99	1	1	1.0,NA	1.0,NA,NA,NA,1.0,1.0,NA,NA,NA,NA,0.273,1.0,NA,NA,1.0,1.0,1.0,1.0,0.333,1.0,NA,NA,NA,1.0,1.0,NA,1.0,1.0,1.0,1.0,1.0,1.0,1.0,NA,NA,NA,NA,NA,NA,NA	0.07	chr2:108294354-108300796(+)	chr2:108294354-108300900(+)
ENSG00000198203	SULT1C2	chr2	+	108300837	108300935	108300899	108300935	108294228	108294354	1225	50	0	3.10001e+46	4e+29	161	99	1	1	1.0,NA	1.0,NA,NA,NA,1.0,1.0,NA,NA,NA,NA,0.0,1.0,NA,NA,1.0,1.0,1.0,1.0,0.381,1.0,NA,NA,NA,1.0,1.0,NA,1.0,1.0,1.0,1.0,1.0,NA,1.0,NA,NA,NA,NA,NA,NA,NA	0.085	chr2:108294354-108300838(+)	chr2:108294354-108300900(+)
ENSG00000140443	IGF1R	chr15	+	98929557	98929660	98929560	98929660	98924524	98924684	1242	100	20	1.10438e+45	2.71304e+35	102	99	1	1	0.829,NA	1.0,1.0,NA,1.0,1.0,0.795,0.217,0.651,1.0,0.327,NA,0.612,0.744,1.0,0.814,1.0,0.368,0.618,1.0,1.0,0.493,NA,1.0,0.454,0.393,0.731,0.576,1.0,0.744,1.0,0.795,0.819,NA,0.122,0.0,0.625,1.0,0.675,0.327,0.593	0.121	chr15:98924684-98929558(+)	chr15:98924684-98929561(+)
ENSG00000075303	SLC25A40	chr7	-	87856291	87856389	87856291	87856351	87858630	87858751	1243	97	916	2.03701e+38	7.26204e+74	137	99	5.15953e-07	4.67886e-05	0.419,0.24	0.0,0.053,0.0,0.047,0.089,0.0,0.03,0.053,0.13,0.166,0.026,0.0,0.038,0.148,0.084,0.029,0.051,0.0,0.203,0.042,0.024,0.067,0.0,0.0,0.208,0.236,0.0,0.083,0.0,0.036,0.094,0.091,0.088,0.123,0.0,0.0,0.03,0.078,0.213,0.031	0.265	chr7:87856389-87858631(-)	chr7:87856351-87858631(-)
ENSG00000172663	TMEM134	chr11	-	67465055	67465267	67465055	67465100	67467311	67467388	1245	301	7118	9.66419e+69	2.81781e+83	198	99	0.663392	1	0.174,0.027	0.138,0.15,0.036,0.087,0.141,0.067,0.171,0.13,0.079,0.171,0.153,0.108,0.271,0.175,0.135,0.171,0.316,0.05,0.168,0.2,0.301,0.038,0.166,0.055,0.174,0.13,0.278,0.0,0.154,0.148,0.115,0.099,0.175,0.32,0.425,0.304,0.296,0.165,0.085,0.049	-0.059	chr11:67465267-67467312(-)	chr11:67465100-67467312(-)
ENSG00000172663	TMEM134	chr11	-	67467500	67467590	67467500	67467563	67468016	67468092	1246	110	50	2.29213e+63	3.06011e+37	126	99	1	1	0.634,NA	1.0,1.0,1.0,0.344,1.0,0.541,1.0,0.962,1.0,0.624,0.773,1.0,0.611,0.887,0.945,1.0,1.0,1.0,1.0,1.0,0.677,0.647,0.541,1.0,1.0,1.0,0.846,1.0,0.904,0.639,0.627,1.0,1.0,1.0,1.0,1.0,1.0,0.773,0.642,0.684	-0.233	chr11:67467590-67468017(-)	chr11:67467563-67468017(-)
ENSG00000172663	TMEM134	chr11	-	67467500	67467590	67467500	67467563	67468027	67468092	1247	399	190	2.32291e+79	2.10551e+57	126	99	0.782933	1	0.617,1.0	0.9,0.611,1.0,0.671,0.887,0.675,0.745,0.59,0.848,0.776,0.755,0.72,0.948,0.731,0.674,0.846,0.841,0.887,0.849,0.805,0.696,0.915,0.766,0.832,0.8,0.967,0.943,0.976,0.838,0.592,0.934,0.759,0.579,0.512,0.0,1.0,0.426,0.925,0.44,0.328	0.059	chr11:67467590-67468028(-)	chr11:67467563-67468028(-)
ENSG00000019991	HGF	chr7	-	81752119	81752262	81752119	81752247	81757188	81757303	1252	43108	1935	1.97332e+78	1.76202e+69	114	99	1	1	0.663,0.728	0.493,0.914,0.581,0.692,0.596,0.963,0.644,0.792,0.758,0.796,0.839,0.617,0.613,0.577,0.537,0.804,0.579,0.564,0.717,0.712,0.876,0.711,0.0,0.635,NA,0.58,0.6,1.0,0.667,0.566,0.62,0.711,0.465,0.593,1.0,0.432,0.671,0.694,0.502,0.622	0.036	chr7:81752262-81757189(-)	chr7:81752247-81757189(-)
ENSG00000048140	TSPAN17	chr5	+	176652742	176652913	176652811	176652913	176651753	176651900	1255	21	0	1.40682e+46	3e+33	168	99	1	1	1.0,1.0	1.0,NA,1.0,1.0,1.0,1.0,0.579,1.0,1.0,1.0,1.0,NA,1.0,NA,NA,NA,1.0,1.0,1.0,1.0,1.0,1.0,1.0,1.0,1.0,1.0,1.0,1.0,0.702,1.0,1.0,1.0,1.0,1.0,NA,1.0,1.0,1.0,1.0,1.0	0.021	chr5:176651900-176652743(+)	chr5:176651900-176652812(+)
ENSG00000048140	TSPAN17	chr5	+	176652778	176652913	176652811	176652913	176651753	176651900	1256	10	0	2.02105e+39	3e+33	132	99	1	1	1.0,NA	1.0,NA,1.0,1.0,NA,1.0,0.2,1.0,1.0,1.0,1.0,NA,NA,NA,NA,NA,1.0,NA,1.0,1.0,1.0,1.0,NA,1.0,1.0,1.0,NA,NA,0.429,NA,NA,1.0,1.0,1.0,NA,NA,NA,NA,1.0,1.0	0.06	chr5:176651900-176652779(+)	chr5:176651900-176652812(+)
ENSG00000147274	RBMX	chrX	-	136877914	136878086	136877914	136877964	136879016	136879123	1258	19943155	39	2.19722e+159	7.49566e+51	198	99	1	1	0.997,0.994	0.994,0.996,0.994,0.998,0.997,0.993,0.992,0.994,0.994,0.994,0.994,0.996,0.992,0.99,0.992,0.993,0.992,0.996,0.991,0.994,0.994,0.996,0.996,0.995,0.996,0.995,0.996,0.993,0.994,0.996,0.998,0.995,0.997,0.997,0.993,0.996,0.997,0.994,0.999,0.994	0.001	chrX:136878086-136879017(-)	chrX:136877964-136879017(-)
ENSG00000147274	RBMX	chrX	-	136879016	136879158	136879016	136879123	136879318	136879453	1259	1432	6721104	1.81852e+78	8.67823e+147	134	99	0.911808	1	0.015,0.021	0.015,0.016,0.03,0.019,0.015,0.011,0.023,0.02,0.011,0.021,0.017,0.021,0.011,0.019,0.018,0.023,0.023,0.014,0.018,0.022,0.021,0.021,0.022,0.01,0.021,0.028,0.02,0.019,0.013,0.019,0.02,0.021,0.021,0.019,0.016,0.017,0.023,0.016,0.017,0.017	-0.001	chrX:136879158-136879319(-)	chrX:136879123-136879319(-)
ENSG00000130726	TRIM28	chr19	+	58547791	58547906	58547801	58547906	58547596	58547713	1261	15756	40	5.62061e+116	1e+22	109	99	0.537713	1	0.973,1.0	1.0,1.0,1.0,1.0,1.0,1.0,1.0,1.0,1.0,1.0,1.0,1.0,1.0,1.0,1.0,1.0,1.0,0.992,1.0,1.0,1.0,1.0,1.0,1.0,1.0,1.0,1.0,1.0,1.0,1.0,1.0,1.0,1.0,1.0,1.0,1.0,1.0,1.0,1.0,1.0	-0.013	chr19:58547713-58547792(+)	chr19:58547713-58547802(+)
ENSG00000130726	TRIM28	chr19	+	58548861	58548910	58548885	58548910	58548739	58548776	1262	476171	30	1.74352e+119	1.58005e+40	123	99	0.767802	1	0.992,1.0	1.0,1.0,0.996,0.981,0.965,1.0,1.0,0.782,0.989,0.995,0.995,1.0,0.993,0.997,0.991,0.993,0.996,0.997,1.0,1.0,0.939,1.0,0.997,0.992,1.0,0.979,0.996,0.993,1.0,1.0,0.997,0.969,0.979,1.0,1.0,1.0,1.0,1.0,0.99,0.987	0.009	chr19:58548776-58548862(+)	chr19:58548776-58548886(+)
ENSG00000107186	MPDZ	chr9	-	13121738	13121954	13121738	13121932	13122086	13122170	1268	20	120	3.01e+30	6.56201e+45	121	99	1	1	0.12,NA	NA,0.0,0.0,0.0,0.0,NA,NA,0.0,NA,0.17,NA,0.069,0.0,0.0,NA,0.0,0.29,0.0,NA,0.0,0.093,0.0,0.141,0.0,NA,NA,0.0,NA,0.0,0.0,NA,NA,0.0,NA,0.046,0.0,NA,NA,0.0,0.0	0.088	chr9:13121954-13122087(-)	chr9:13121932-13122087(-)
ENSG00000173559	NABP1	chr2	+	191683289	191683804	191683728	191683804	191682491	191682595	1270	2911	3223	2.32421e+72	1.72022e+74	198	99	0.936482	1	0.312,0.193	0.404,0.375,0.333,0.233,0.405,0.292,0.351,0.39,0.2,0.204,0.294,0.206,0.067,0.273,0.083,0.128,0.077,0.214,0.253,0.293,0.222,0.135,0.232,0.243,0.144,0.462,0.316,0.134,0.181,0.101,0.905,0.143,0.149,0.061,1.0,0.246,0.451,0.5,0.551,0.636	-0.045	chr2:191682595-191683290(+)	chr2:191682595-191683729(+)
ENSG00000105609	LILRB5	chr19	-	54254017	54254068	54254017	54254065	54254364	54254415	1272	21	630	2.31424e+56	2.73511e+57	102	99	1	1	0.244,0.031	0.453,0.027,0.803,0.327,0.539,0.343,NA,NA,0.604,0.23,0.564,0.681,NA,0.64,0.548,0.569,0.0,0.459,0.652,0.427,0.327,0.346,1.0,0.38,0.704,NA,0.493,0.493,0.447,0.133,0.936,NA,1.0,NA,NA,NA,NA,1.0,NA,NA	-0.384	chr19:54254068-54254365(-)	chr19:54254065-54254365(-)
ENSG00000105609	LILRB5	chr19	-	54256488	54256773	54256488	54256657	54256960	54256996	1273	1321	0	9.22117e+63	3.0002e+28	198	99	1	1	1.0,1.0	1.0,1.0,1.0,1.0,1.0,1.0,NA,NA,1.0,1.0,1.0,0.905,NA,1.0,1.0,0.994,1.0,1.0,0.982,1.0,1.0,1.0,1.0,1.0,1.0,1.0,1.0,1.0,1.0,1.0,1.0,NA,1.0,NA,NA,NA,NA,NA,NA,NA	0.004	chr19:54256773-54256961(-)	chr19:54256657-54256961(-)
ENSG00000108679	LGALS3BP	chr17	-	78972969	78973343	78972969	78973222	78974687	78974819	1274	11	6266	6.76003e+40	1.28542e+109	198	99	1	1	0.008,0.008	0.0,0.0,0.016,0.007,0.005,0.0,0.0,0.2,0.013,0.012,0.005,0.004,0.006,0.0,0.0,0.002,0.0,0.0,0.018,0.015,0.004,0.005,0.0,0.007,0.01,0.018,0.015,0.004,0.009,0.012,0.0,0.006,0.004,0.0,0.013,0.003,0.003,0.0,0.0,0.007	-0.003	chr17:78973343-78974688(-)	chr17:78973222-78974688(-)
ENSG00000198363	ASPH	chr8	-	61638321	61638363	61638321	61638360	61642887	61642920	1275	346	3	3.35016e+78	2.30409e+48	102	99	0.0827501	0.581344	1.0,0.66	1.0,0.678,1.0,0.842,1.0,0.868,0.816,0.649,0.795,0.874,0.752,1.0,0.94,0.761,0.963,0.801,0.716,0.81,0.897,0.777,0.694,0.257,0.904,0.727,0.853,0.703,0.821,0.764,0.914,0.924,0.773,0.704,0.842,0.914,0.823,0.833,0.79,0.955,0.812,0.897	0.009	chr8:61638363-61642888(-)	chr8:61638360-61642888(-)
ENSG00000242715	CCDC169	chr13	-	36283468	36283509	36283468	36283505	36283591	36283702	1278	2013	20	3.33051e+73	2.101e+40	103	99	0.118353	0.75312	0.906,1.0	1.0,0.935,0.98,1.0,0.975,1.0,1.0,0.948,0.758,0.731,1.0,1.0,0.968,1.0,0.914,0.832,1.0,0.957,1.0,0.868,0.764,1.0,1.0,1.0,0.957,0.779,1.0,0.812,0.887,1.0,1.0,1.0,0.824,0.891,0.407,1.0,0.945,1.0,1.0,1.0	0.025	chr13:36283509-36283592(-)	chr13:36283505-36283592(-)
ENSG00000158321	AUTS2	chr7	+	70764751	70765005	70764754	70765005	70762869	70763341	1279	50	10	5.40031e+37	2.1002e+39	102	99	1	1	0.829,NA	0.0,0.0,1.0,1.0,0.0,NA,1.0,0.108,0.195,0.327,0.244,0.0,1.0,0.493,0.0,0.493,NA,1.0,0.327,0.493,0.886,NA,1.0,1.0,1.0,NA,0.0,NA,0.493,0.108,1.0,0.0,0.0,0.327,0.0,0.0,0.327,0.493,0.593,0.0	0.403	chr7:70763341-70764752(+)	chr7:70763341-70764755(+)
ENSG00000106610	STAG3L4	chr7	+	67308576	67309139	67308934	67309139	67305986	67306083	1282	463	113101	6.9229e+82	3.68516e+113	198	99	0.0013881	0.0260805	0.169,0.015	0.489,0.115,0.219,0.158,0.156,0.05,0.236,0.131,0.209,0.177,0.16,0.137,0.054,0.184,0.156,0.198,0.238,0.149,0.145,0.13,0.127,0.155,0.206,0.106,0.151,0.059,0.167,0.453,0.125,0.145,0.358,0.309,0.1,0.144,0.166,0.14,0.228,0.13,0.215,0.304	-0.09	chr7:67306083-67308577(+)	chr7:67306083-67308935(+)
ENSG00000039650	PNKP	chr19	-	49865126	49865426	49865126	49865242	49866398	49866445	1285	2011	0	3.63522e+79	3.04e+26	198	99	1	1	1.0,1.0	1.0,1.0,1.0,1.0,1.0,1.0,1.0,1.0,1.0,1.0,1.0,1.0,1.0,0.905,1.0,0.86,1.0,1.0,1.0,1.0,1.0,1.0,1.0,1.0,1.0,1.0,1.0,1.0,1.0,1.0,1.0,1.0,1.0,1.0,1.0,1.0,1.0,1.0,1.0,1.0	0.006	chr19:49865426-49866399(-)	chr19:49865242-49866399(-)
ENSG00000039650	PNKP	chr19	-	49866398	49866528	49866398	49866445	49867053	49867217	1286	810	312	7.10394e+61	1.41654e+76	182	99	0.397694	1	0.123,0.731	0.214,0.254,0.809,0.05,0.463,0.0,0.3,0.066,0.153,0.369,0.297,0.124,0.259,0.202,0.143,0.224,0.018,0.12,0.221,0.469,0.277,0.0,0.297,0.0,0.176,0.173,0.176,0.175,0.272,0.402,0.0,0.116,0.14,0.214,0.467,0.463,0.237,0.326,0.483,0.132	0.195	chr19:49866528-49867054(-)	chr19:49866445-49867054(-)
ENSG00000108641	B9D1	chr17	-	19347783	19347880	19347783	19347872	19357839	19357951	1289	2088	0	7.31104e+90	2.20016e+39	107	99	1	1	1.0,1.0	1.0,0.822,1.0,1.0,0.993,0.957,NA,0.963,1.0,1.0,1.0,0.994,1.0,1.0,1.0,1.0,1.0,1.0,1.0,0.985,0.958,1.0,1.0,0.931,1.0,1.0,1.0,1.0,1.0,1.0,1.0,1.0,1.0,1.0,1.0,0.983,1.0,1.0,1.0,1.0	0.011	chr17:19347880-19357840(-)	chr17:19347872-19357840(-)
ENSG00000001631	KRIT1	chr7	-	92242033	92242161	92242033	92242137	92244001	92244149	1290	0	1530	3.40242e+39	2.22722e+72	123	99	0.0681692	0.506962	0.0,0.0	0.099,0.107,0.0,0.097,0.107,0.063,0.048,0.054,0.0,0.069,0.103,0.065,0.0,0.074,0.0,0.023,0.019,0.087,0.063,0.067,0.0,0.103,0.0,0.0,0.041,0.079,0.063,0.0,0.056,0.18,0.287,0.0,0.0,0.03,0.763,0.0,0.022,0.118,0.082,0.232	-0.08	chr7:92242161-92244002(-)	chr7:92242137-92244002(-)
ENSG00000129566	TEP1	chr14	-	20368797	20368902	20368797	20368880	20369343	20369576	1293	2446	0	2.40418e+71	2e+32	121	99	1	1	1.0,1.0	1.0,NA,1.0,1.0,1.0,1.0,1.0,0.818,1.0,1.0,1.0,1.0,1.0,1.0,1.0,1.0,1.0,1.0,1.0,1.0,1.0,1.0,1.0,1.0,1.0,1.0,1.0,1.0,1.0,1.0,1.0,1.0,1.0,1.0,1.0,1.0,1.0,1.0,1.0,1.0	0.005	chr14:20368902-20369344(-)	chr14:20368880-20369344(-)
ENSG00000129566	TEP1	chr14	-	20369343	20369576	20369343	20369554	20369673	20369779	1294	1930	0	1.90021e+69	2e+24	121	99	1	1	1.0,1.0	1.0,NA,NA,1.0,1.0,1.0,1.0,1.0,1.0,1.0,1.0,1.0,1.0,1.0,1.0,0.904,1.0,1.0,1.0,1.0,1.0,1.0,1.0,1.0,1.0,1.0,0.889,1.0,1.0,1.0,1.0,1.0,1.0,1.0,1.0,1.0,1.0,1.0,0.976,1.0	0.006	chr14:20369576-20369674(-)	chr14:20369554-20369674(-)
ENSG00000134644	PUM1	chr1	-	30965981	30966278	30965981	30966197	30967166	30967310	1297	183275	2015	1.77222e+118	2.71228e+80	180	99	0.000130176	0.00423763	0.834,0.91	0.783,0.911,0.816,0.74,0.75,0.747,0.775,0.834,0.865,0.76,0.723,0.744,0.661,0.801,0.707,0.661,0.8,0.879,0.711,0.786,0.86,0.857,0.794,0.664,0.819,0.84,0.903,0.69,0.812,0.664,0.683,0.825,0.763,0.775,0.726,0.839,0.722,0.799,0.874,0.634	0.097	chr1:30966278-30967167(-)	chr1:30966197-30967167(-)
ENSG00000134644	PUM1	chr1	-	30980061	30980166	30980061	30980163	30981311	30981405	1299	6256	6864	4.33541e+85	7.8696e+95	102	99	0.0817767	0.575872	0.469,0.459	0.349,0.33,0.397,0.456,0.393,0.432,0.511,0.456,0.417,0.387,0.351,0.577,0.464,0.392,0.383,0.401,0.395,0.648,0.357,0.398,0.422,0.128,0.332,0.47,0.436,0.348,0.412,0.333,0.327,0.355,0.667,0.403,0.251,0.511,0.338,0.364,0.457,0.498,0.274,0.321	0.06	chr1:30980166-30981312(-)	chr1:30980163-30981312(-)
ENSG00000134644	PUM1	chr1	-	30980061	30980178	30980061	30980163	30981311	30981405	1300	913	6864	7.33141e+63	7.8696e+95	114	99	0.303745	1	0.103,0.15	0.072,0.036,0.042,0.132,0.078,0.176,0.062,0.101,0.066,0.14,0.09,0.221,0.108,0.087,0.101,0.119,0.05,0.121,0.076,0.098,0.072,0.044,0.088,0.036,0.169,0.169,0.097,0.066,0.073,0.089,0.352,0.135,0.059,0.125,0.064,0.068,0.11,0.124,0.153,0.078	0.023	chr1:30980178-30981312(-)	chr1:30980163-30981312(-)
ENSG00000134644	PUM1	chr1	-	30980061	30980178	30980061	30980166	30981311	30981405	1301	79	6052	5.21111e+58	4.13439e+83	111	99	0.758743	1	0.094,0.134	0.098,0.05,0.023,0.129,0.095,0.188,0.0,0.104,0.021,0.187,0.093,0.164,0.1,0.094,0.121,0.146,0.075,0.069,0.075,0.128,0.068,0.22,0.11,0.041,0.202,0.261,0.121,0.09,0.129,0.112,0.187,0.18,0.129,0.109,0.103,0.102,0.121,0.084,0.316,0.136	-0.006	chr1:30980178-30981312(-)	chr1:30980166-30981312(-)
ENSG00000120798	NR2C1	chr12	-	95028386	95028524	95028386	95028509	95031348	95031488	1304	3347	84	3.01429e+79	1.01924e+55	114	99	0.283983	1	0.782,0.911	0.963,1.0,0.561,0.963,0.94,0.79,0.776,0.7,0.687,0.848,0.897,0.799,0.908,0.842,0.9,0.689,0.848,0.752,0.759,0.883,0.465,1.0,0.946,0.718,0.887,0.74,0.689,0.361,0.493,0.806,0.45,0.922,0.841,0.771,1.0,0.855,0.709,0.825,0.912,0.894	0.052	chr12:95028524-95031349(-)	chr12:95028509-95031349(-)
ENSG00000133226	SRRM1	chr1	+	24651408	24651612	24651498	24651612	24649970	24650086	1307	284408	1915	4.32394e+119	6.10207e+66	189	99	0.000924657	0.0195188	0.887,0.934	0.974,0.954,0.923,0.977,0.934,0.957,0.865,0.972,0.986,0.945,0.904,0.961,0.959,0.977,0.91,0.912,0.979,0.975,0.943,0.929,0.969,0.977,0.967,0.975,0.954,0.923,0.978,0.959,0.971,0.977,0.966,0.96,0.967,0.957,0.981,0.964,0.963,0.959,0.947,0.958	-0.045	chr1:24650086-24651409(+)	chr1:24650086-24651499(+)
ENSG00000133226	SRRM1	chr1	+	24661309	24661396	24661312	24661396	24660718	24660799	1309	144203	2991	1.82195e+119	3.6575e+83	102	99	0.74802	1	0.828,0.684	0.831,0.769,0.751,0.717,0.786,0.759,0.806,0.73,0.755,0.785,0.725,0.677,0.799,0.776,0.763,0.744,0.756,0.647,0.71,0.765,0.579,0.825,0.811,0.735,0.862,0.829,0.774,0.649,0.79,0.808,0.773,0.863,0.768,0.755,0.833,0.745,0.757,0.776,0.786,0.773	-0.008	chr1:24660799-24661310(+)	chr1:24660799-24661313(+)
ENSG00000130304	SLC27A1	chr19	+	17487099	17487335	17487173	17487335	17486562	17486957	1311	0	30	1e+29	2.00011e+34	173	99	1	1	0.0,NA	NA,NA,NA,NA,NA,0.0,NA,NA,NA,0.0,0.364,NA,NA,NA,0.0,NA,0.364,NA,0.0,NA,NA,NA,0.0,0.0,NA,NA,1.0,1.0,NA,NA,NA,NA,NA,NA,1.0,NA,NA,NA,NA,NA	-0.339	chr19:17486957-17487100(+)	chr19:17486957-17487174(+)
ENSG00000232956	SNHG15	chr7	-	44983821	44984046	44983821	44983957	44984356	44984426	1312	10861100	0	7.70674e+149	2.00508e+37	188	99	1	1	1.0,1.0	1.0,1.0,1.0,0.998,1.0,1.0,0.994,1.0,0.992,0.996,1.0,1.0,1.0,1.0,1.0,1.0,1.0,1.0,1.0,0.998,1.0,1.0,0.986,1.0,0.993,1.0,1.0,1.0,0.998,0.997,1.0,1.0,0.988,0.993,1.0,1.0,0.999,1.0,1.0,0.996	0.002	chr7:44984046-44984357(-)	chr7:44983957-44984357(-)
ENSG00000136286	MYO1G	chr7	-	44972114	44972274	44972114	44972225	44975173	44975227	1315	0	23	2.001e+39	9.00262e+68	148	99	1	1	0.0,0.0	0.129,NA,NA,0.025,0.0,0.0,0.0,0.0,0.0,0.0,0.0,0.0,0.0,0.047,0.0,0.0,0.077,0.0,0.0,0.014,0.0,0.0,0.0,NA,0.006,0.046,0.087,0.0,0.0,0.02,0.0,0.0,0.0,0.0,0.0,0.0,0.0,0.223,0.077,0.0	-0.02	chr7:44972274-44975174(-)	chr7:44972225-44975174(-)
ENSG00000172995	ARPP21	chr3	+	35737177	35737362	35737182	35737362	35729302	35729536	1317	1	0	5.514e+43	1.0002e+35	104	99	1	1	NA,1.0	NA,NA,NA,1.0,0.93,NA,NA,NA,0.967,1.0,NA,NA,0.488,1.0,1.0,1.0,1.0,NA,1.0,NA,NA,NA,NA,1.0,NA,NA,NA,NA,NA,NA,NA,1.0,1.0,1.0,NA,NA,NA,1.0,1.0,NA	0.038	chr3:35729536-35737178(+)	chr3:35729536-35737183(+)
ENSG00000169718	DUS1L	chr17	-	82058340	82058416	82058340	82058408	82058780	82058818	1318	7868	96	4.56752e+86	1.51182e+56	107	99	0.143582	0.864507	0.889,0.913	0.735,0.984,0.724,0.961,0.724,0.748,0.962,0.45,0.778,0.881,0.832,0.965,0.923,0.866,0.878,0.939,0.957,0.899,0.809,0.888,0.485,0.973,0.948,0.935,0.813,0.744,0.719,0.789,0.932,0.983,0.743,0.876,0.913,0.846,0.902,0.959,0.928,0.86,0.938,0.804	0.051	chr17:82058416-82058781(-)	chr17:82058408-82058781(-)
ENSG00000169718	DUS1L	chr17	-	82064125	82064234	82064125	82064201	82064822	82065069	1320	142	0	1.09198e+59	2e+36	132	99	1	1	1.0,1.0	1.0,1.0,1.0,0.771,1.0,1.0,1.0,1.0,1.0,1.0,1.0,1.0,1.0,1.0,0.871,1.0,1.0,1.0,1.0,1.0,0.892,1.0,0.6,1.0,1.0,1.0,1.0,1.0,1.0,1.0,1.0,1.0,1.0,1.0,NA,1.0,1.0,1.0,1.0,1.0	0.022	chr17:82064234-82064823(-)	chr17:82064201-82064823(-)
ENSG00000169223	LMAN2	chr5	-	177337705	177337785	177337705	177337764	177338487	177338605	1322	1080313	0	8.01604e+144	1e+26	120	99	1	1	1.0,1.0	1.0,1.0,1.0,1.0,1.0,1.0,1.0,1.0,1.0,1.0,1.0,1.0,1.0,0.999,1.0,1.0,1.0,1.0,1.0,1.0,1.0,1.0,1.0,1.0,1.0,1.0,1.0,1.0,1.0,1.0,1.0,1.0,0.999,1.0,1.0,1.0,1.0,0.999,1.0,1.0	0	chr5:177337785-177338488(-)	chr5:177337764-177338488(-)
ENSG00000065883	CDK13	chr7	+	40092784	40093237	40092964	40093237	40088125	40088331	1323	159	2037	8.20031e+65	3.31612e+68	198	99	0.0173532	0.182723	0.273,0.108	0.108,0.385,0.0,0.349,0.176,0.438,0.909,0.628,0.333,0.297,0.043,0.077,0.467,0.443,0.35,0.25,0.385,0.385,0.059,0.476,0.114,0.407,0.273,0.333,0.104,0.059,0.371,0.385,0.621,0.154,0.25,0.59,0.111,0.439,1.0,0.333,0.293,0.247,0.641,0.674	-0.158	chr7:40088331-40092785(+)	chr7:40088331-40092965(+)
ENSG00000085514	PILRA	chr7	+	100399784	100400096	100399822	100400096	100399580	100399612	1325	3175	0	9.32209e+89	5e+36	137	99	1	1	1.0,1.0	1.0,1.0,1.0,1.0,1.0,0.967,1.0,1.0,1.0,1.0,1.0,1.0,1.0,1.0,1.0,0.983,1.0,1.0,0.958,1.0,1.0,0.91,1.0,1.0,1.0,1.0,0.962,0.644,1.0,1.0,1.0,0.981,1.0,1.0,1.0,1.0,1.0,1.0,1.0,1.0	0.015	chr7:100399612-100399785(+)	chr7:100399612-100399823(+)
ENSG00000167515	TRAPPC2L	chr16	+	88858618	88858791	88858641	88858791	88857085	88857183	1327	205222	40	1.63311e+118	3.30053e+39	122	99	1	1	0.977,1.0	0.978,0.988,1.0,1.0,0.974,0.975,1.0,0.992,1.0,0.982,0.982,1.0,0.99,0.992,0.973,0.994,0.98,1.0,1.0,0.98,0.995,1.0,0.967,0.986,0.988,0.985,1.0,0.994,1.0,0.985,1.0,0.985,0.975,0.972,1.0,0.993,1.0,0.987,0.987,1.0	-0.001	chr16:88857183-88858619(+)	chr16:88857183-88858642(+)
ENSG00000078070	MCCC1	chr3	-	183086692	183086788	183086692	183086784	183094558	183094605	1332	127	0	4.02122e+65	1e+34	103	99	1	1	1.0,1.0	1.0,NA,1.0,1.0,1.0,0.92,1.0,1.0,1.0,1.0,1.0,1.0,1.0,0.92,1.0,1.0,1.0,1.0,1.0,1.0,1.0,0.871,1.0,1.0,1.0,1.0,1.0,1.0,1.0,1.0,1.0,1.0,1.0,1.0,NA,1.0,0.917,1.0,1.0,1.0	0.01	chr3:183086788-183094559(-)	chr3:183086784-183094559(-)
ENSG00000113231	PDE8B	chr5	+	77331345	77331459	77331401	77331459	77328997	77329057	1333	0	10	2e+31	3e+39	155	99	1	1	0.0,NA	0.0,NA,NA,NA,NA,NA,NA,NA,0.39,NA,NA,NA,0.0,NA,NA,NA,NA,NA,NA,0.39,NA,0.0,0.0,NA,NA,NA,0.0,NA,NA,0.0,NA,NA,NA,0.0,NA,0.0,NA,NA,0.0,NA	-0.071	chr5:77329057-77331346(+)	chr5:77329057-77331402(+)
ENSG00000146802	TMEM168	chr7	-	112772780	112773055	112772780	112772818	112775175	112775318	1335	5644	10	5.25032e+79	1e+38	198	99	1	1	0.966,1.0	1.0,0.962,1.0,1.0,1.0,1.0,1.0,1.0,0.727,1.0,0.962,1.0,1.0,1.0,1.0,1.0,1.0,0.933,1.0,1.0,1.0,1.0,1.0,1.0,0.93,1.0,0.973,1.0,1.0,1.0,1.0,1.0,1.0,0.959,0.829,1.0,0.932,1.0,1.0,0.938	0.004	chr7:112773055-112775176(-)	chr7:112772818-112775176(-)
ENSG00000102100	SLC35A2	chrX	-	48903183	48905482	48903183	48903465	48906391	48906543	1340	315	0	3.82703e+75	3e+31	198	99	1	1	1.0,1.0	1.0,1.0,NA,1.0,1.0,1.0,1.0,1.0,0.933,1.0,1.0,1.0,1.0,1.0,1.0,1.0,1.0,1.0,1.0,1.0,1.0,1.0,1.0,1.0,1.0,1.0,1.0,1.0,1.0,1.0,1.0,1.0,1.0,1.0,1.0,1.0,1.0,1.0,1.0,1.0	0.002	chrX:48905482-48906392(-)	chrX:48903465-48906392(-)
ENSG00000102100	SLC35A2	chrX	-	48904745	48905482	48904745	48904892	48906391	48906543	1341	7514	433	8.05275e+88	3.10253e+78	198	99	0.631849	1	0.466,0.7	0.563,1.0,0.123,0.45,0.639,0.247,0.067,0.602,0.587,0.45,0.434,0.468,0.761,0.614,0.462,0.5,0.415,0.359,0.277,0.668,0.612,0.349,0.226,0.386,0.763,0.327,0.63,0.349,0.613,0.779,0.384,0.284,0.484,0.727,1.0,0.5,0.657,0.392,0.365,0.2	0.09	chrX:48905482-48906392(-)	chrX:48904892-48906392(-)
ENSG00000102100	SLC35A2	chrX	-	48906391	48906543	48906391	48906508	48909813	48909996	1342	1040	40	9.43935e+97	8e+31	134	99	1	1	0.951,NA	1.0,1.0,1.0,1.0,1.0,1.0,1.0,1.0,0.916,1.0,1.0,1.0,1.0,1.0,1.0,1.0,1.0,1.0,1.0,1.0,1.0,1.0,1.0,1.0,1.0,1.0,1.0,1.0,1.0,1.0,1.0,1.0,1.0,0.933,1.0,1.0,1.0,1.0,1.0,1.0	-0.045	chrX:48906543-48909814(-)	chrX:48906508-48909814(-)
ENSG00000132780	NASP	chr1	+	45604916	45605016	45604935	45605016	45602254	45602365	1345	3	577669	4.4001e+42	7.05597e+130	118	99	1	1	0.0,0.004	0.005,0.006,0.0,0.0,0.001,0.0,0.0,0.005,0.001,0.003,0.0,0.0,0.0,0.002,0.002,0.001,0.001,0.004,0.003,0.002,0.0,0.0,0.002,0.006,0.002,0.012,0.0,0.002,0.002,0.003,0.018,0.007,0.002,0.002,0.003,0.001,0.002,0.005,0.002,0.053	-0.002	chr1:45602365-45604917(+)	chr1:45602365-45604936(+)
ENSG00000103544	VPS35L	chr16	+	19569243	19569591	19569423	19569591	19564850	19564950	1348	0	3764	4.0003e+38	5.69769e+91	198	99	1	1	0.0,0.0	0.0,0.0,0.0,0.03,0.0,0.0,0.0,0.014,0.0,0.0,0.0,0.0,0.0,0.0,0.0,0.0,0.0,0.0,0.0,0.0,0.0,0.064,0.0,0.0,0.0,0.019,0.0,0.008,0.0,0.053,0.0,0.004,0.0,0.0,0.0,0.0,0.004,0.0,0.063,0.0	-0.006	chr16:19564950-19569244(+)	chr16:19564950-19569424(+)
ENSG00000103544	VPS35L	chr16	+	19573118	19573241	19573123	19573241	19569423	19569591	1349	51112	30	9.71158e+106	2.23125e+38	104	99	0.467737	1	0.942,1.0	1.0,1.0,1.0,1.0,0.989,0.982,0.975,0.937,0.956,0.954,0.97,0.989,1.0,1.0,1.0,0.955,0.943,0.985,0.914,0.974,0.971,1.0,0.992,1.0,0.993,0.907,0.984,0.965,0.946,0.933,1.0,1.0,0.98,1.0,0.985,1.0,0.985,0.985,0.988,0.964	-0.007	chr16:19569591-19573119(+)	chr16:19569591-19573124(+)
ENSG00000184009	ACTG1	chr17	-	81511187	81511803	81511187	81511626	81511902	81512142	1358	354226	100739548	1.10165e+119	3.76461e+184	198	99	0.607685	1	0.017,0.012	0.014,0.013,0.014,0.014,0.014,0.012,0.017,0.014,0.015,0.016,0.016,0.012,0.013,0.014,0.015,0.013,0.012,0.013,0.014,0.013,0.013,0.012,0.013,0.014,0.014,0.014,0.012,0.014,0.015,0.013,0.012,0.012,0.014,0.014,0.014,0.011,0.013,0.014,0.014,0.014	0.001	chr17:81511803-81511903(-)	chr17:81511626-81511903(-)
ENSG00000184009	ACTG1	chr17	-	81511902	81512142	81511902	81512115	81512231	81512360	1359	1307611854	2	5.06173e+189	2.35511e+38	126	99	1	1	1.0,1.0	1.0,1.0,1.0,1.0,1.0,1.0,1.0,0.999,1.0,1.0,1.0,1.0,1.0,1.0,1.0,1.0,1.0,1.0,1.0,1.0,1.0,1.0,1.0,1.0,1.0,1.0,1.0,1.0,1.0,1.0,1.0,1.0,1.0,1.0,1.0,1.0,0.999,1.0,1.0,1.0	0	chr17:81512142-81512232(-)	chr17:81512115-81512232(-)
ENSG00000164649	CDCA7L	chr7	-	21911616	21911754	21911616	21911751	21916753	21916894	1361	91126	93104	1.01268e+108	5.93855e+92	102	99	0.0108339	0.125694	0.487,0.54	0.624,0.399,0.576,0.621,0.657,0.436,0.548,0.486,0.651,0.583,0.529,0.639,0.661,0.628,0.665,0.706,0.581,0.574,0.681,0.621,0.382,0.712,0.684,0.393,0.616,0.513,0.68,0.652,0.636,0.693,0.656,0.628,0.6,0.633,0.366,0.608,0.603,0.577,0.524,0.639	-0.078	chr7:21911754-21916754(-)	chr7:21911751-21916754(-)
ENSG00000089280	FUS	chr16	+	31183857	31184002	31183860	31184002	31182512	31182664	1364	15411	5223	1.28211e+118	6.07513e+103	102	99	0.355825	1	0.742,0.317	0.674,0.732,0.519,0.529,0.683,0.698,0.61,0.677,0.637,0.681,0.659,0.612,0.643,0.703,0.636,0.683,0.687,0.667,0.606,0.657,0.552,0.845,0.588,0.662,0.689,0.673,0.617,0.743,0.7,0.712,0.721,0.737,0.651,0.687,0.8,0.665,0.668,0.714,0.496,0.718	-0.136	chr16:31182664-31183858(+)	chr16:31182664-31183861(+)
ENSG00000089280	FUS	chr16	+	31189119	31189226	31189122	31189226	31188324	31188357	1366	26	17571	3.43411e+49	1.57305e+119	102	99	0.499815	1	0.011,0.076	0.018,0.013,0.015,0.013,0.023,0.012,0.024,0.012,0.023,0.017,0.029,0.023,0.011,0.018,0.057,0.006,0.005,0.017,0.027,0.016,0.02,0.053,0.017,0.011,0.017,0.024,0.018,0.031,0.021,0.032,0.014,0.035,0.028,0.028,0.006,0.01,0.011,0.008,0.024,0.007	0.024	chr16:31188357-31189120(+)	chr16:31188357-31189123(+)
ENSG00000079134	THOC1	chr18	-	224083	224200	224083	224179	224923	224994	1371	57	58117	1.19217e+54	4.79011e+95	120	99	0.214186	1	0.066,0.047	0.162,0.076,0.015,0.113,0.016,0.058,0.072,0.014,0.045,0.033,0.126,0.045,0.1,0.085,0.121,0.093,0.055,0.071,0.0,0.102,0.047,0.077,0.013,0.08,0.092,0.075,0.1,0.073,0.054,0.091,0.191,0.019,0.104,0.021,0.0,0.018,0.064,0.117,0.01,0.299	-0.017	chr18:224200-224924(-)	chr18:224179-224924(-)
ENSG00000079134	THOC1	chr18	-	247848	247957	247848	247908	252538	252612	1373	99220	97	9.11661e+114	9.117e+43	148	99	0.00100064	0.0206164	0.88,0.955	0.871,0.991,0.99,0.961,1.0,1.0,1.0,0.992,0.961,0.993,0.969,0.941,0.943,0.991,0.937,0.94,0.946,0.989,1.0,0.996,0.968,0.976,1.0,0.982,1.0,1.0,0.898,0.967,1.0,0.885,0.849,0.98,0.987,0.973,1.0,0.931,0.983,0.944,0.924,0.979	-0.048	chr18:247957-252539(-)	chr18:247908-252539(-)
ENSG00000122644	ARL4A	chr7	+	12688165	12689176	12688168	12689176	12686907	12687043	1376	1153	752	9.95287e+98	2.91271e+88	102	99	0.625902	1	0.598,0.593	0.768,0.808,0.544,0.564,0.629,0.472,0.535,0.569,0.663,0.457,0.658,0.626,0.633,0.563,0.549,0.6,0.644,0.557,0.555,0.555,0.264,0.616,0.58,0.66,0.614,0.414,0.48,0.556,0.497,0.67,0.525,0.512,0.503,0.574,0.52,0.692,0.601,0.521,0.654,0.624	0.02	chr7:12687043-12688166(+)	chr7:12687043-12688169(+)
ENSG00000121236	TRIM6	chr11	+	5610404	5610561	5610534	5610561	5610144	5610245	1379	49	4316	7.11101e+40	1.09242e+72	198	99	1	1	0.044,0.22	0.031,0.02,0.027,0.02,0.0,0.015,0.0,NA,0.019,0.011,0.111,0.018,0.028,0.0,0.0,0.0,0.011,0.021,0.0,0.027,0.019,0.0,0.0,0.0,0.0,0.161,0.048,0.385,0.0,0.0,0.0,0.231,0.286,0.021,0.0,0.0,0.0,0.0,0.0,0.0	0.093	chr11:5610245-5610405(+)	chr11:5610245-5610535(+)
ENSG00000196204	RNF216P1	chr7	+	4984909	4985075	4984961	4985075	4983670	4983773	1385	77138	1711	1.62131e+114	8.65133e+75	151	99	0.566439	1	0.748,0.892	0.93,0.569,0.876,0.754,0.89,0.785,0.847,0.916,0.888,0.718,0.828,0.871,0.812,0.782,0.857,0.579,0.833,0.799,0.819,0.859,0.914,0.469,0.719,0.927,0.892,0.593,0.831,0.985,0.864,0.825,0.835,0.718,0.734,0.844,0.874,0.837,0.702,0.877,0.848,0.618	0.017	chr7:4983773-4984910(+)	chr7:4983773-4984962(+)
ENSG00000196204	RNF216P1	chr7	+	4989033	4989177	4989062	4989177	4984909	4985075	1386	1017	2450	2.21121e+51	5.76959e+80	128	99	3.14417e-05	0.00139711	0.244,0.208	0.026,0.191,0.138,0.145,0.102,0.034,0.04,0.054,0.202,0.205,0.013,0.19,0.128,0.104,0.02,0.047,0.106,0.102,0.137,0.061,0.026,0.072,0.04,0.287,0.138,0.013,0.045,0.022,0.077,0.105,0.031,0.162,0.079,0.048,0.205,0.055,0.048,0.099,0.128,0.09	0.131	chr7:4985075-4989034(+)	chr7:4985075-4989063(+)
ENSG00000141867	BRD4	chr19	-	15268153	15268281	15268153	15268240	15268904	15269042	1388	30	0	2.01201e+40	1.003e+35	140	99	1	1	1.0,NA	1.0,NA,1.0,1.0,0.0,1.0,NA,0.0,1.0,NA,NA,1.0,NA,NA,1.0,0.68,0.0,1.0,NA,0.168,NA,1.0,NA,1.0,0.832,NA,NA,0.15,0.092,1.0,NA,NA,1.0,0.0,0.0,0.586,NA,0.653,NA,NA	0.368	chr19:15268281-15268905(-)	chr19:15268240-15268905(-)
ENSG00000106263	EIF3B	chr7	+	2380203	2380740	2380278	2380740	2379393	2379511	1391	621756	307246	7.57352e+122	2.77349e+118	174	99	0.802492	1	0.535,0.636	0.609,0.364,0.564,0.605,0.583,0.569,0.58,0.6,0.559,0.578,0.6,0.48,0.595,0.617,0.682,0.554,0.63,0.691,0.573,0.689,0.614,0.504,0.63,0.442,0.686,0.616,0.484,0.627,0.557,0.559,0.581,0.621,0.503,0.556,0.494,0.546,0.561,0.645,0.605,0.564	0.008	chr7:2379511-2380204(+)	chr7:2379511-2380279(+)
ENSG00000143420	ENSA	chr1	-	150625641	150625808	150625641	150625802	150627466	150627592	1394	582612	0	8.35641e+129	4.0003e+36	105	99	1	1	1.0,1.0	1.0,1.0,1.0,0.996,1.0,1.0,1.0,0.997,1.0,1.0,1.0,1.0,1.0,1.0,0.989,1.0,1.0,0.997,1.0,0.994,0.997,1.0,0.997,1.0,1.0,0.998,1.0,1.0,0.999,1.0,1.0,1.0,1.0,0.996,1.0,1.0,1.0,1.0,1.0,1.0	0.001	chr1:150625808-150627467(-)	chr1:150625802-150627467(-)
ENSG00000130024	PHF10	chr6	-	169717822	169717906	169717822	169717900	169718787	169718918	1395	817	60	7.13132e+64	1.82403e+43	105	99	0.774983	1	0.557,1.0	1.0,0.405,0.86,0.809,1.0,0.887,0.688,0.78,0.895,1.0,0.825,0.653,0.85,1.0,0.952,0.751,0.79,0.825,0.93,0.79,0.485,1.0,0.78,1.0,0.895,0.825,1.0,0.904,0.85,0.702,0.282,0.557,0.485,0.398,1.0,0.883,1.0,0.535,0.407,0.601	-0.003	chr6:169717906-169718788(-)	chr6:169717900-169718788(-)
ENSG00000137752	CASP1	chr11	-	105034207	105034474	105034207	105034388	105035106	105035147	1399	94248	58	1.10325e+108	3.2322e+39	185	99	0.00673766	0.086905	0.91,0.943	0.952,0.989,0.906,0.961,0.982,1.0,1.0,0.985,0.966,0.958,0.961,0.931,0.971,1.0,0.955,0.987,1.0,0.969,0.991,1.0,0.97,0.966,0.928,0.978,0.95,0.894,0.9,0.95,0.956,0.964,1.0,0.976,0.972,0.963,1.0,0.984,0.954,0.952,0.984,0.939	-0.04	chr11:105034474-105035107(-)	chr11:105034388-105035107(-)
ENSG00000002586	CD99	chrX	+	2738199	2738256	2738202	2738256	2726259	2726373	1409	1672179	16016	7.40664e+152	6.51194e+112	102	99	0.858	1	0.91,0.916	0.917,0.844,0.906,0.917,0.908,0.904,0.904,0.853,0.906,0.904,0.902,0.909,0.894,0.924,0.939,0.907,0.896,0.913,0.913,0.907,0.859,0.899,0.925,0.902,0.915,0.941,0.924,0.914,0.919,0.942,0.922,0.896,0.91,0.929,0.941,0.92,0.901,0.908,0.931,0.91	0.004	chrX:2726373-2738200(+)	chrX:2726373-2738203(+)
ENSG00000122335	SERAC1	chr6	-	158116184	158117821	158116184	158116282	158119028	158119170	1412	93	6	6.16816e+66	3e+36	198	99	0.00298145	0.0461606	1.0,0.2	1.0,1.0,1.0,0.714,1.0,1.0,1.0,1.0,1.0,1.0,1.0,1.0,1.0,1.0,1.0,1.0,1.0,0.579,1.0,0.793,1.0,1.0,1.0,1.0,0.917,1.0,0.933,0.2,0.667,1.0,0.7,1.0,0.75,1.0,1.0,1.0,1.0,1.0,1.0,1.0	-0.331	chr6:158117821-158119029(-)	chr6:158116282-158119029(-)
ENSG00000122335	SERAC1	chr6	-	158119028	158119170	158119028	158119120	158120424	158120575	1413	129	20	1.32312e+70	1.35005e+37	149	99	1	1	0.799,1.0	1.0,1.0,1.0,0.263,0.633,1.0,1.0,0.594,1.0,0.72,1.0,1.0,0.756,1.0,0.525,0.769,0.643,1.0,NA,0.903,1.0,1.0,1.0,1.0,1.0,0.914,0.893,1.0,0.683,1.0,0.636,1.0,1.0,0.88,1.0,1.0,0.769,1.0,0.727,0.742	0.026	chr6:158119170-158120425(-)	chr6:158119120-158120425(-)
ENSG00000122335	SERAC1	chr6	-	158150452	158150589	158150452	158150563	158155314	158155351	1415	74	20	9.12162e+63	1000	125	99	1	1	0.735,1.0	1.0,1.0,1.0,1.0,1.0,1.0,1.0,1.0,1.0,1.0,1.0,1.0,1.0,1.0,1.0,1.0,1.0,1.0,NA,1.0,1.0,1.0,1.0,1.0,1.0,1.0,1.0,1.0,1.0,NA,1.0,1.0,1.0,1.0,1.0,1.0,0.905,1.0,1.0,1.0	-0.13	chr6:158150589-158155315(-)	chr6:158150563-158155315(-)
ENSG00000122335	SERAC1	chr6	-	158150452	158150589	158150452	158150587	158158272	158158364	1419	50	0	5.30551e+47	4e+33	101	99	1	1	1.0,NA	1.0,1.0,NA,1.0,1.0,1.0,0.761,1.0,1.0,NA,NA,1.0,1.0,1.0,1.0,0.0,1.0,1.0,1.0,1.0,NA,1.0,1.0,1.0,1.0,1.0,1.0,0.746,1.0,0.0,NA,1.0,0.855,1.0,NA,1.0,0.62,1.0,1.0,1.0	0.089	chr6:158150589-158158273(-)	chr6:158150587-158158273(-)
ENSG00000049618	ARID1B	chr6	+	157190037	157190210	157190040	157190210	157189641	157189780	1420	293	20	8.30403e+73	1.00103e+33	102	99	1	1	0.934,1.0	1.0,1.0,NA,1.0,1.0,1.0,0.963,1.0,1.0,0.978,1.0,0.872,0.963,1.0,0.98,0.924,0.829,0.897,1.0,0.971,0.972,1.0,0.902,0.936,1.0,0.931,1.0,1.0,0.876,0.951,1.0,0.882,1.0,0.976,0.971,1.0,1.0,0.876,0.976,1.0	0.002	chr6:157189780-157190038(+)	chr6:157189780-157190041(+)
ENSG00000074706	IPCEF1	chr6	-	154247448	154247488	154247448	154247485	154265911	154265964	1421	19	0	1.004e+38	4.312e+25	102	99	1	1	NA,1.0	NA,1.0,NA,NA,1.0,NA,NA,NA,NA,NA,NA,1.0,1.0,NA,0.0,0.66,0.493,0.0,1.0,NA,NA,NA,0.0,1.0,NA,NA,0.244,0.66,NA,NA,NA,0.493,1.0,0.139,NA,NA,NA,NA,NA,NA	0.394	chr6:154247488-154265912(-)	chr6:154247485-154265912(-)
ENSG00000112031	MTRF1L	chr6	-	152991184	152991416	152991184	152991321	152992856	152992974	1422	26	107	9.06116e+50	1.41216e+51	194	99	1	1	0.093,0.304	0.247,0.0,0.754,0.529,0.277,0.102,0.353,0.389,0.068,0.0,0.12,0.641,0.362,0.049,0.303,0.626,0.219,0.641,0.38,0.093,0.175,0.605,0.295,NA,0.145,0.093,0.161,0.093,0.445,0.479,0.417,0.203,0.234,0.093,0.551,0.29,0.412,0.254,0.62,0.605	-0.117	chr6:152991416-152992857(-)	chr6:152991321-152992857(-)
ENSG00000112031	MTRF1L	chr6	-	152995135	152995319	152995135	152995294	152998549	152998629	1423	41	50	1.10158e+41	5.00554e+42	124	99	1	1	0.39,1.0	0.637,NA,1.0,0.444,0.561,0.444,0.23,NA,1.0,0.444,1.0,0.347,0.8,0.762,0.39,0.0,0.23,1.0,0.415,0.8,1.0,0.0,0.4,1.0,0.285,0.444,0.39,0.225,0.138,0.444,1.0,NA,0.499,0.0,1.0,0.615,0.39,0.68,0.0,0.285	0.173	chr6:152995319-152998550(-)	chr6:152995294-152998550(-)
ENSG00000092853	CLSPN	chr1	-	35749632	35749811	35749632	35749652	35751249	35751506	1424	429	0	1.42219e+67	2.003e+36	198	99	1	1	1.0,1.0	1.0,1.0,1.0,0.75,1.0,1.0,0.5,1.0,1.0,1.0,1.0,1.0,1.0,1.0,0.778,1.0,1.0,1.0,1.0,1.0,1.0,1.0,1.0,1.0,1.0,1.0,1.0,1.0,1.0,1.0,1.0,1.0,1.0,1.0,1.0,1.0,0.8,0.929,0.6,1.0	0.041	chr1:35749811-35751250(-)	chr1:35749652-35751250(-)
ENSG00000164062	APEH	chr3	+	49676055	49676515	49676377	49676515	49675890	49675966	1425	14136	0	2.44882e+118	4.17085e+42	198	99	0.0409267	0.346396	1.0,1.0	0.968,0.721,1.0,0.933,0.976,0.981,0.974,1.0,0.994,1.0,0.945,0.991,0.96,1.0,0.972,1.0,1.0,0.882,1.0,0.974,0.984,0.972,0.953,0.987,0.903,0.95,0.928,1.0,0.988,0.98,1.0,0.98,1.0,0.986,1.0,0.984,0.993,1.0,1.0,0.934	0.03	chr3:49675966-49676056(+)	chr3:49675966-49676378(+)
ENSG00000164062	APEH	chr3	+	49682827	49682945	49682842	49682945	49682545	49682736	1427	22	493437	2.16591e+42	6.35396e+121	114	99	1	1	0.004,0.004	0.003,0.002,0.009,0.007,0.013,0.002,0.003,0.005,0.004,0.005,0.007,0.005,0.007,0.007,0.005,0.003,0.006,0.004,0.003,0.006,0.011,0.013,0.009,0.004,0.005,0.002,0.008,0.0,0.007,0.006,0.007,0.012,0.007,0.004,0.015,0.004,0.004,0.003,0.007,0.008	-0.002	chr3:49682736-49682828(+)	chr3:49682736-49682843(+)
ENSG00000055211	GINM1	chr6	+	149580590	149580723	149580592	149580723	149579833	149579990	1429	10	120	2.20003e+35	1.92242e+77	101	99	1	1	0.076,NA	0.0,0.0,0.0,0.0,0.05,0.036,0.0,0.0,0.0,0.055,0.0,0.0,0.0,0.0,0.0,0.055,0.0,0.036,0.0,0.0,0.0,0.0,0.053,0.0,0.0,0.0,0.0,0.058,0.035,0.027,0.0,0.091,0.0,0.0,0.0,0.0,0.061,0.0,0.065,0.118	0.058	chr6:149579990-149580591(+)	chr6:149579990-149580593(+)
ENSG00000144136	SLC20A1	chr2	+	112658824	112659094	112658950	112659094	112657121	112657241	1432	6092	37	1.43645e+111	2.004e+37	198	99	1	1	0.909,0.868	1.0,1.0,1.0,0.975,1.0,1.0,0.954,1.0,1.0,0.992,0.971,0.904,0.97,0.977,0.986,0.953,1.0,1.0,0.967,0.909,0.994,1.0,1.0,1.0,0.978,0.957,0.941,0.97,1.0,0.97,1.0,1.0,0.941,1.0,1.0,1.0,1.0,1.0,1.0,1.0	-0.094	chr2:112657241-112658825(+)	chr2:112657241-112658951(+)
ENSG00000144136	SLC20A1	chr2	+	112658824	112659094	112658973	112659094	112657121	112657241	1433	58112	0	1.44667e+111	1.083e+43	198	99	0.00685423	0.0880254	1.0,1.0	0.986,1.0,0.812,0.962,1.0,1.0,0.959,0.903,0.867,0.965,0.99,0.956,0.979,0.968,0.936,0.859,0.989,0.77,1.0,0.965,1.0,0.915,0.984,1.0,1.0,1.0,0.991,1.0,0.975,0.993,1.0,0.979,0.922,0.967,1.0,0.978,0.956,0.976,0.891,1.0	0.04	chr2:112657241-112658825(+)	chr2:112657241-112658974(+)
ENSG00000144136	SLC20A1	chr2	+	112658950	112659094	112658973	112659094	112657121	112657241	1434	1033	0	2.1132e+79	1.083e+43	122	99	0.000220404	0.00640109	1.0,1.0	0.945,1.0,0.67,0.876,1.0,1.0,0.89,0.743,0.637,0.89,0.947,0.895,0.931,0.863,0.814,0.65,0.964,0.537,1.0,0.899,1.0,0.709,0.953,1.0,1.0,1.0,0.975,1.0,0.85,0.979,1.0,0.91,0.802,0.871,1.0,0.913,0.877,0.913,0.691,1.0	0.11	chr2:112657241-112658951(+)	chr2:112657241-112658974(+)
ENSG00000104408	EIF3E	chr8	-	108239957	108240098	108239957	108240075	108241798	108241913	1435	4326	14931498	1.52926e+80	7.05128e+157	122	99	0.474231	1	0.023,0.014	0.017,0.018,0.015,0.024,0.022,0.015,0.018,0.028,0.011,0.027,0.017,0.026,0.023,0.02,0.015,0.013,0.012,0.021,0.009,0.023,0.021,0.016,0.024,0.011,0.023,0.032,0.017,0.019,0.023,0.024,0.015,0.02,0.024,0.024,0.019,0.028,0.019,0.014,0.022,0.025	-0.001	chr8:108240098-108241799(-)	chr8:108240075-108241799(-)
ENSG00000118495	PLAGL1	chr6	-	143960468	143960556	143960468	143960542	143964786	143964818	1437	39	122	5.15548e+50	1.36523e+69	113	99	0.295345	1	0.18,0.798	0.814,0.226,0.422,0.467,0.132,0.318,0.099,0.42,0.345,0.305,0.418,0.451,0.331,0.089,0.618,0.288,0.579,0.292,0.0,0.313,0.204,0.033,0.408,0.18,0.353,0.292,0.153,0.539,0.18,0.234,0.0,0.385,0.168,0.127,0.111,0.273,0.358,0.236,0.107,0.305	0.2	chr6:143960556-143964787(-)	chr6:143960542-143964787(-)
ENSG00000118495	PLAGL1	chr6	-	143960468	143960580	143960468	143960542	143964786	143964818	1438	27	122	5.00161e+41	1.36523e+69	137	99	0.171686	0.969979	0.107,0.717	0.783,0.0,0.0,0.126,0.159,0.046,0.083,0.112,0.126,0.107,0.247,0.153,0.201,0.167,0.455,0.143,0.236,0.203,0.0,0.153,0.107,0.2,0.134,0.153,0.126,0.113,0.111,0.491,0.119,0.159,0.107,0.171,0.182,0.083,0.171,0.094,0.187,0.041,0.165,0.0	0.252	chr6:143960580-143964787(-)	chr6:143960542-143964787(-)
ENSG00000118495	PLAGL1	chr6	-	143960468	143960580	143960468	143960556	143964786	143964818	1439	13	25	3.0015e+39	3.15537e+45	123	99	1	1	0.287,0.326	0.446,0.0,0.0,0.139,0.573,0.0,0.446,0.0,0.0,0.058,0.256,0.063,0.232,0.668,0.223,0.168,0.0,0.326,NA,0.203,0.0,0.879,0.0,NA,0.071,0.0,0.376,0.446,0.287,0.287,1.0,0.168,0.547,0.349,1.0,0.0,0.091,0.0,0.617,0.0	0.045	chr6:143960580-143964787(-)	chr6:143960556-143964787(-)
ENSG00000118495	PLAGL1	chr6	-	143964786	143966230	143964786	143964818	143968906	143968978	1440	915	80	8.44516e+63	1.11221e+40	198	99	1	1	0.36,1.0	1.0,1.0,1.0,0.714,0.405,0.692,0.826,0.909,0.857,0.795,0.667,0.875,1.0,0.333,0.917,1.0,0.667,0.412,NA,0.69,0.487,0.429,1.0,0.429,0.76,0.786,0.947,1.0,0.667,0.583,0.333,0.579,0.647,1.0,1.0,1.0,0.744,0.846,0.444,0.273	-0.056	chr6:143966230-143968907(-)	chr6:143964818-143968907(-)
ENSG00000118495	PLAGL1	chr6	-	143966157	143966212	143966157	143966198	143968906	143968978	1441	15	62	3.15671e+39	2.61016e+48	113	99	1	1	0.127,0.687	NA,NA,1.0,0.305,0.422,0.345,0.277,0.416,0.111,0.204,0.168,0.385,0.305,0.539,0.434,0.467,0.412,0.305,0.0,0.498,0.074,0.778,0.119,0.0,0.269,0.369,0.354,0.429,0.605,0.539,1.0,0.412,0.0,0.345,1.0,0.875,0.149,0.242,0.687,0.0	0.017	chr6:143966212-143968907(-)	chr6:143966198-143968907(-)
ENSG00000118495	PLAGL1	chr6	-	143966157	143966230	143966157	143966198	143968906	143968978	1442	613	62	2.04111e+55	2.61016e+48	131	99	1	1	0.43,0.831	1.0,NA,1.0,0.274,0.581,0.514,0.398,0.221,0.493,0.42,0.39,0.564,0.46,0.335,0.586,0.841,0.312,0.312,0.0,0.514,0.407,0.773,0.259,0.0,0.374,0.557,0.398,0.564,0.362,0.557,1.0,0.602,0.0,0.624,1.0,0.908,0.645,0.292,0.751,0.201	0.131	chr6:143966230-143968907(-)	chr6:143966198-143968907(-)
ENSG00000118495	PLAGL1	chr6	-	143966157	143966285	143966157	143966198	143968906	143968978	1443	710	62	8.14419e+61	2.61016e+48	186	99	0.881862	1	0.383,0.727	1.0,1.0,1.0,0.516,0.615,0.271,0.347,0.411,0.455,0.43,0.364,0.406,0.615,0.347,0.634,0.827,0.516,0.39,0.0,0.524,0.492,0.727,0.29,0.0,0.381,0.587,0.545,0.132,0.347,0.64,1.0,0.516,0.347,0.691,1.0,0.905,0.63,0.253,0.827,0.444	0.019	chr6:143966285-143968907(-)	chr6:143966198-143968907(-)
ENSG00000118495	PLAGL1	chr6	-	143966157	143966230	143966157	143966212	143968906	143968978	1444	58	0	2.01061e+46	4.31e+35	117	99	1	1	1.0,1.0	1.0,NA,1.0,NA,1.0,0.717,0.738,0.202,1.0,1.0,0.884,0.738,0.748,0.266,1.0,1.0,0.377,0.559,NA,0.559,1.0,0.514,1.0,NA,0.792,0.679,1.0,0.679,0.22,0.53,0.0,0.856,NA,1.0,NA,0.835,0.91,0.629,1.0,1.0	0.252	chr6:143966230-143968907(-)	chr6:143966212-143968907(-)
ENSG00000118495	PLAGL1	chr6	-	143966157	143966285	143966157	143966212	143968906	143968978	1445	65	0	8.11314e+57	4.31e+35	172	99	1	1	1.0,1.0	1.0,1.0,1.0,1.0,1.0,0.418,0.697,0.509,1.0,1.0,0.874,0.573,0.864,0.291,1.0,1.0,0.61,0.721,NA,0.613,1.0,0.463,1.0,NA,0.822,0.697,1.0,0.0,0.223,0.633,0.126,0.801,1.0,1.0,1.0,0.864,0.902,0.59,1.0,1.0	0.229	chr6:143966285-143968907(-)	chr6:143966212-143968907(-)
ENSG00000118495	PLAGL1	chr6	-	143966157	143966285	143966157	143966230	143968906	143968978	1446	31	24	6.10393e+52	2.96271e+37	154	99	1	1	0.491,0.138	1.0,1.0,NA,1.0,0.743,0.125,0.462,0.845,0.453,0.562,0.491,0.3,0.845,0.562,0.807,0.562,1.0,0.72,NA,0.659,1.0,0.491,0.659,NA,0.607,0.529,1.0,0.0,1.0,0.736,1.0,0.391,1.0,0.736,1.0,0.632,0.517,0.462,1.0,1.0	-0.385	chr6:143966285-143968907(-)	chr6:143966230-143968907(-)
ENSG00000160613	PCSK7	chr11	-	117208896	117209053	117208896	117209046	117218465	117218568	1447	2336	0	4.12619e+77	2.4e+40	106	99	0.553059	1	1.0,1.0	1.0,0.503,1.0,1.0,1.0,1.0,1.0,1.0,1.0,1.0,1.0,1.0,1.0,1.0,1.0,1.0,1.0,1.0,1.0,0.916,0.931,1.0,0.947,1.0,1.0,1.0,0.977,1.0,1.0,1.0,1.0,1.0,0.815,1.0,1.0,1.0,1.0,1.0,1.0,1.0	0.023	chr11:117209053-117218466(-)	chr11:117209046-117218466(-)
ENSG00000154358	OBSCN	chr1	+	228339941	228340101	228339944	228340101	228338852	228339026	1448	30	30	1.0007e+36	1.1005e+36	102	99	1	1	0.493,NA	NA,NA,NA,0.493,0.0,NA,NA,0.576,NA,NA,NA,0.0,0.0,NA,0.0,0.0,0.0,0.66,NA,0.0,0.593,0.0,0.28,NA,NA,NA,NA,NA,0.0,0.0,0.0,0.744,NA,0.708,NA,0.66,0.327,0.0,NA,NA	0.253	chr1:228339026-228339942(+)	chr1:228339026-228339945(+)
ENSG00000027697	IFNGR1	chr6	-	137206135	137206308	137206135	137206206	137206962	137207077	1450	191172	80	2.57382e+119	8.04621e+41	198	99	0.19157	1	0.923,1.0	0.941,1.0,0.946,0.929,0.991,1.0,0.949,1.0,0.99,1.0,0.988,0.953,0.964,0.945,0.971,0.997,0.957,0.981,0.981,1.0,1.0,0.966,0.93,0.973,0.987,0.99,1.0,0.894,1.0,0.949,1.0,0.918,1.0,0.978,1.0,0.963,1.0,0.971,0.963,0.876	-0.01	chr6:137206308-137206963(-)	chr6:137206206-137206963(-)
ENSG00000029363	BCLAF1	chr6	-	136271994	136272079	136271994	136272076	136273081	136273187	1452	203238	20	2.46182e+119	4.20151e+36	102	99	1	1	0.99,1.0	1.0,1.0,1.0,1.0,0.986,0.988,1.0,0.996,0.988,0.996,0.986,0.976,0.977,0.985,0.992,0.982,0.993,0.993,0.99,0.982,0.975,1.0,0.992,1.0,0.989,0.99,1.0,1.0,0.994,1.0,1.0,0.993,0.992,0.968,1.0,0.995,1.0,0.979,0.995,0.987	0.004	chr6:136272079-136273082(-)	chr6:136272076-136273082(-)
ENSG00000029363	BCLAF1	chr6	-	136275842	136276508	136275842	136275989	136277864	136278770	1453	163201	56	1.99143e+119	4.06271e+43	198	99	0.11947	0.755681	0.942,0.944	0.961,1.0,0.957,0.986,0.958,0.988,0.993,0.969,0.949,0.959,0.976,0.966,0.944,0.944,0.97,0.959,0.958,0.985,0.989,0.957,0.952,0.963,0.978,1.0,0.976,0.921,0.924,0.968,0.986,0.971,0.936,0.977,0.904,0.985,0.94,0.969,0.988,0.955,0.951,0.844	-0.018	chr6:136276508-136277865(-)	chr6:136275989-136277865(-)
ENSG00000029363	BCLAF1	chr6	-	136277864	136278776	136277864	136278770	136279762	136279876	1454	433476	1831	6.23412e+123	4.43154e+77	105	99	0.800881	1	0.958,0.935	0.93,0.926,0.916,0.952,0.945,0.974,0.961,0.837,0.959,0.936,0.947,0.949,0.95,0.942,0.946,0.953,0.942,0.952,0.924,0.958,0.956,1.0,0.946,0.848,0.909,0.929,0.943,0.94,0.946,0.992,0.956,0.946,0.942,0.942,1.0,0.945,0.919,0.952,0.971,0.939	0.004	chr6:136278776-136279763(-)	chr6:136278770-136279763(-)
ENSG00000135976	ANKRD36	chr2	+	97224805	97224879	97224808	97224879	97219173	97219246	1456	10047	9372	4.93965e+87	7.45043e+88	102	99	0.586092	1	0.511,0.388	0.391,0.431,0.597,0.453,0.529,0.0,0.421,0.56,0.512,0.494,0.432,0.566,0.453,0.545,0.435,0.547,0.547,0.582,0.456,0.487,0.411,0.369,0.378,0.529,0.389,0.521,0.427,0.476,0.54,0.53,0.682,0.528,0.446,0.522,0.31,0.49,0.535,0.444,0.453,0.385	-0.021	chr2:97219246-97224806(+)	chr2:97219246-97224809(+)
ENSG00000130684	ZNF337	chr20	-	25685995	25686249	25685995	25686122	25686390	25686466	1458	39	4132	6.00423e+41	4.91832e+79	198	99	0.0347729	0.305967	0.035,0.123	0.058,0.0,0.0,0.049,0.023,0.056,0.088,0.015,0.0,0.031,0.108,0.081,0.05,0.008,0.026,0.0,0.045,0.13,0.0,0.016,0.0,0.037,0.0,0.13,0.024,0.023,0.016,0.212,0.12,0.023,0.0,0.137,0.082,0.037,0.043,0.081,0.035,0.0,0.0,0.048	0.033	chr20:25686249-25686391(-)	chr20:25686122-25686391(-)
ENSG00000118520	ARG1	chr6	+	131579086	131579285	131579110	131579285	131576662	131576735	1462	12	23	1.20014e+39	8.55841e+50	123	99	1	1	0.287,0.349	0.091,0.028,0.0,0.0,0.446,0.022,NA,1.0,1.0,1.0,NA,0.0,NA,0.212,0.0,0.244,0.0,0.0,0.0,0.0,1.0,0.139,0.0,0.0,0.0,NA,1.0,1.0,0.0,0.349,0.0,0.118,0.0,NA,NA,NA,1.0,0.0,1.0,1.0	-0.005	chr6:131576735-131579087(+)	chr6:131576735-131579111(+)
ENSG00000198945	L3MBTL3	chr6	+	130049650	130049830	130049755	130049830	130049281	130049393	1463	21	2313	7.12e+37	8.71251e+49	198	99	1	1	0.042,0.037	NA,0.0,0.333,0.333,0.333,0.0,0.0,0.0,0.0,0.429,0.0,0.0,0.0,0.0,NA,0.0,0.0,0.333,0.0,0.2,1.0,0.0,0.111,0.0,0.0,0.0,0.2,0.0,0.143,0.071,0.0,0.083,0.2,0.122,0.0,0.0,0.163,0.333,0.0,0.12	-0.079	chr6:130049393-130049651(+)	chr6:130049393-130049756(+)
ENSG00000182149	IST1	chr16	+	71924768	71924817	71924772	71924817	71923287	71923380	1467	132143	110	2.482e+115	3.01165e+41	103	99	0.0314256	0.282957	0.992,0.932	1.0,0.985,1.0,0.996,0.996,0.981,0.975,0.948,0.983,1.0,0.972,0.984,0.985,0.99,0.984,1.0,0.984,0.93,1.0,0.972,0.966,0.975,0.988,1.0,0.987,0.965,0.974,1.0,1.0,1.0,0.972,0.982,0.976,0.96,1.0,0.996,0.941,0.964,1.0,0.976	-0.02	chr16:71923380-71924769(+)	chr16:71923380-71924773(+)
ENSG00000093144	ECHDC1	chr6	-	127315933	127316081	127315933	127315974	127316449	127316502	1471	0	21	1.2101e+41	2.26134e+39	198	99	1	1	0.0,0.0	1.0,0.043,0.077,0.0,0.143,0.0,0.2,0.0,NA,0.143,0.111,NA,0.0,0.5,0.25,0.0,0.0,0.0,NA,0.0,0.455,NA,NA,0.733,0.0,0.2,0.0,0.0,1.0,0.333,NA,0.0,0.0,0.143,1.0,NA,NA,0.5,0.714,0.0	-0.236	chr6:127316081-127316450(-)	chr6:127315974-127316450(-)
ENSG00000203760	CENPW	chr6	+	126346204	126346318	126346244	126346318	126340173	126340399	1472	3781175	1	8.15936e+125	4.792e+40	139	99	1	1	1.0,0.999	0.993,0.99,0.986,0.996,1.0,1.0,1.0,1.0,0.994,1.0,1.0,1.0,1.0,1.0,0.996,1.0,0.999,1.0,0.998,1.0,1.0,1.0,1.0,1.0,1.0,1.0,1.0,1.0,1.0,0.99,0.995,1.0,1.0,0.994,0.955,1.0,1.0,0.998,1.0,1.0	0.002	chr6:126340399-126346205(+)	chr6:126340399-126346245(+)
ENSG00000133997	MED6	chr14	-	70592879	70593009	70592879	70592988	70593295	70593378	1480	1317	4582	1.51517e+71	4.38648e+82	120	99	0.699911	1	0.192,0.146	0.223,0.126,0.226,0.287,0.168,0.054,0.136,0.347,0.157,0.184,0.123,0.086,0.199,0.169,0.285,0.197,0.14,0.219,0.271,0.21,0.101,0.146,0.252,0.154,0.226,0.084,0.145,0.138,0.158,0.103,0.108,0.093,0.099,0.173,0.057,0.396,0.102,0.111,0.421,0.649	-0.019	chr14:70593009-70593296(-)	chr14:70592988-70593296(-)
ENSG00000133997	MED6	chr14	-	70596610	70596702	70596610	70596698	70597617	70597777	1481	6990	5	5.09772e+95	1.03e+34	103	99	0.30803	1	1.0,0.945	1.0,1.0,1.0,1.0,1.0,0.979,1.0,0.962,1.0,1.0,1.0,1.0,1.0,1.0,1.0,1.0,1.0,1.0,1.0,1.0,0.953,1.0,1.0,1.0,0.98,1.0,1.0,1.0,1.0,1.0,1.0,1.0,1.0,1.0,1.0,1.0,1.0,1.0,0.981,1.0	-0.024	chr14:70596702-70597618(-)	chr14:70596698-70597618(-)
ENSG00000133997	MED6	chr14	-	70596610	70596742	70596610	70596698	70597617	70597777	1482	22	5	4.63523e+40	1.03e+34	143	99	1	1	1.0,0.217	NA,1.0,1.0,1.0,1.0,0.581,1.0,0.409,1.0,1.0,1.0,1.0,1.0,1.0,1.0,1.0,1.0,1.0,1.0,1.0,0.618,1.0,NA,1.0,0.675,1.0,1.0,1.0,1.0,1.0,1.0,1.0,1.0,1.0,1.0,1.0,1.0,1.0,0.634,1.0	-0.337	chr14:70596742-70597618(-)	chr14:70596698-70597618(-)
ENSG00000133997	MED6	chr14	-	70596610	70596742	70596610	70596702	70597617	70597777	1483	0	6788	1.1e+38	5.09468e+93	139	99	1	1	0.0,0.0	0.0,0.008,0.011,0.0,0.0,0.0,0.0,0.0,0.0,0.0,0.0,0.0,0.0,0.011,0.039,0.0,0.02,0.0,0.0,0.0,0.012,0.0,0.0,0.0,0.0,0.029,0.0,0.009,0.0,0.0,0.0,0.008,0.0,0.007,0.0,0.0,0.0,0.0,0.0,0.0	-0.004	chr14:70596742-70597618(-)	chr14:70596702-70597618(-)
ENSG00000068831	RASGRP2	chr11	-	64727295	64727363	64727295	64727360	64728862	64729042	1484	4323	526321	2.50624e+73	1.48132e+119	102	99	0.864581	1	0.074,0.065	0.141,0.0,0.041,0.049,0.091,0.064,0.107,0.05,0.064,0.064,0.12,0.059,0.035,0.079,0.117,0.045,0.129,0.081,0.047,0.064,0.064,0.11,0.02,0.089,0.082,0.08,0.088,0.02,0.033,0.09,0.129,0.083,0.061,0.04,0.024,0.049,0.059,0.058,0.054,0.089	0	chr11:64727363-64728863(-)	chr11:64727360-64728863(-)
ENSG00000068831	RASGRP2	chr11	-	64740367	64740449	64740367	64740446	64740947	64741079	1485	50	0	5.00533e+45	2e+17	102	99	1	1	1.0,NA	1.0,NA,NA,1.0,1.0,1.0,1.0,1.0,1.0,1.0,1.0,1.0,1.0,1.0,1.0,NA,1.0,1.0,NA,1.0,1.0,1.0,0.593,1.0,NA,1.0,NA,1.0,NA,1.0,NA,1.0,0.163,1.0,1.0,1.0,1.0,1.0,NA,NA	0.041	chr11:64740449-64740948(-)	chr11:64740446-64740948(-)
ENSG00000068831	RASGRP2	chr11	-	64742009	64742112	64742009	64742032	64742793	64742937	1486	10967	0	1.43135e+115	4.66114e+58	179	99	5.06047e-06	0.000312308	1.0,1.0	0.632,0.926,0.962,0.91,0.984,0.7,0.971,0.95,0.952,0.875,0.977,0.912,0.96,0.953,0.961,0.978,0.991,0.976,0.964,0.908,0.87,0.943,0.829,0.86,0.966,0.923,0.87,0.812,0.67,0.94,0.882,0.972,0.971,0.981,0.974,0.95,0.92,0.933,0.902,1.0	0.085	chr11:64742112-64742794(-)	chr11:64742032-64742794(-)
ENSG00000134453	RBM17	chr10	+	6106140	6106238	6106143	6106238	6104930	6105097	1488	5170	0	6.54072e+80	100	102	99	1	1	1.0,1.0	1.0,1.0,1.0,1.0,1.0,1.0,1.0,1.0,1.0,1.0,1.0,1.0,1.0,1.0,1.0,1.0,1.0,1.0,1.0,1.0,1.0,1.0,1.0,1.0,1.0,1.0,1.0,1.0,1.0,1.0,1.0,1.0,1.0,1.0,1.0,1.0,1.0,0.983,1.0,1.0	0	chr10:6105097-6106141(+)	chr10:6105097-6106144(+)
ENSG00000071889	FAM3A	chrX	-	154507810	154507882	154507810	154507861	154508288	154508347	1489	60	38	1.25e+52	4.84132e+78	120	99	0.547455	1	0.623,0.0	0.017,0.838,0.0,0.0,0.0,0.236,0.0,0.018,0.0,0.285,0.091,0.092,0.134,0.171,0.368,0.053,0.208,0.032,0.096,0.113,0.373,0.039,0.153,0.226,0.287,0.102,0.085,0.072,0.021,0.413,0.271,0.073,0.0,0.051,0.0,0.07,0.03,0.039,0.105,0.347	0.174	chrX:154507882-154508289(-)	chrX:154507861-154508289(-)
ENSG00000071889	FAM3A	chrX	-	154508473	154508652	154508473	154508597	154511847	154511871	1491	0	62	8.00134e+42	4.22323e+77	154	99	0.0283443	0.261846	0.0,0.0	0.109,0.0,0.0,0.02,0.028,0.031,0.027,0.068,0.0,0.055,0.034,0.012,0.021,0.044,0.0,0.036,0.028,0.026,0.0,0.065,0.0,0.079,0.099,0.0,0.02,0.169,0.069,0.0,0.038,0.015,0.02,0.165,0.0,0.0,0.6,0.0,0.0,0.029,0.0,0.0	-0.048	chrX:154508652-154511848(-)	chrX:154508597-154511848(-)
ENSG00000071889	FAM3A	chrX	-	154508473	154508811	154508473	154508597	154511847	154511871	1492	0	62	1.00018e+44	4.22323e+77	198	99	0.037519	0.324665	0.0,0.0	0.106,0.0,0.0,0.016,0.057,0.024,0.021,0.036,0.01,0.057,0.026,0.046,0.016,0.097,0.0,0.056,0.0,0.02,0.013,0.054,0.0,0.03,0.105,0.0,0.031,0.048,0.069,0.0,0.03,0.006,0.016,0.119,0.0,0.0,0.625,0.0,0.0,0.023,0.0,0.0	-0.044	chrX:154508811-154511848(-)	chrX:154508597-154511848(-)
ENSG00000071889	FAM3A	chrX	-	154512313	154512431	154512313	154512411	154512822	154512936	1494	0	10	2e+20	6.00122e+50	119	99	1	1	0.0,NA	0.0,NA,NA,0.0,0.0,0.0,0.0,0.0,0.0,0.0,0.0,0.0,0.0,0.0,0.0,0.0,0.0,0.0,0.0,0.056,0.0,0.0,0.0,NA,0.0,0.0,0.0,0.0,NA,0.0,NA,NA,0.0,NA,NA,0.0,0.0,0.0,0.0,NA	-0.002	chrX:154512431-154512823(-)	chrX:154512411-154512823(-)
ENSG00000108622	ICAM2	chr17	-	64005106	64005373	64005106	64005137	64006630	64006735	1499	19261330	102	1.84813e+157	3.37593e+53	198	99	1	1	0.99,0.997	0.997,0.996,0.988,0.994,0.991,0.991,0.989,0.992,0.987,0.992,0.991,0.988,0.992,0.999,0.991,0.993,0.992,0.995,0.992,0.991,0.992,0.984,0.992,0.993,0.989,0.993,0.989,0.986,0.985,0.995,0.993,0.991,0.992,0.99,0.988,0.996,0.994,0.993,1.0,0.994	0.002	chr17:64005373-64006631(-)	chr17:64005137-64006631(-)
ENSG00000108622	ICAM2	chr17	-	64006630	64006735	64006630	64006671	64020522	64020625	1506	1043566	275	9.12613e+136	1.22716e+70	163	99	0.387377	1	0.959,0.986	0.979,0.932,0.954,0.978,0.982,0.99,0.964,0.98,0.974,0.978,0.988,0.99,0.977,0.992,0.898,0.972,0.948,0.98,0.981,0.962,0.94,0.982,0.978,0.969,0.969,0.969,0.978,0.99,0.987,0.993,0.989,0.969,0.989,0.98,0.971,0.985,0.973,0.971,0.986,0.978	-0.001	chr17:64006735-64020523(-)	chr17:64006671-64020523(-)
ENSG00000103855	CD276	chr15	+	73708338	73708473	73708362	73708473	73704175	73704472	1508	20	0	1.4e+41	2000000000000000	123	99	1	1	1.0,NA	NA,1.0,NA,NA,NA,NA,NA,NA,1.0,1.0,NA,NA,NA,NA,NA,1.0,NA,NA,1.0,1.0,NA,NA,1.0,1.0,0.668,NA,NA,1.0,1.0,NA,NA,NA,NA,NA,NA,NA,NA,NA,NA,NA	0.03	chr15:73704472-73708339(+)	chr15:73704472-73708363(+)
ENSG00000185339	TCN2	chr22	+	30612872	30613042	30612884	30613042	30610870	30611063	1509	6784	0	1.06736e+94	5e+40	111	99	0.431081	1	1.0,1.0	0.95,1.0,1.0,1.0,1.0,1.0,1.0,0.818,1.0,1.0,1.0,0.991,0.918,1.0,1.0,1.0,0.9,1.0,0.909,1.0,1.0,0.995,1.0,0.932,1.0,1.0,1.0,1.0,0.94,1.0,1.0,0.991,0.96,0.943,1.0,0.929,1.0,0.959,1.0,1.0	0.022	chr22:30611063-30612873(+)	chr22:30611063-30612885(+)
ENSG00000197498	RPF2	chr6	+	110988987	110989065	110989027	110989065	110985005	110985138	1510	72	107163	2.1101e+40	1.40281e+119	139	99	0.16203	0.937069	0.045,0.009	0.01,0.027,0.0,0.004,0.0,0.005,0.025,0.017,0.0,0.039,0.013,0.009,0.005,0.011,0.021,0.015,0.011,0.0,0.008,0.014,0.016,0.015,0.006,0.006,0.0,0.015,0.015,0.006,0.01,0.005,0.018,0.0,0.0,0.015,0.006,0.005,0.004,0.003,0.012,0.005	0.017	chr6:110985138-110988988(+)	chr6:110985138-110989028(+)
ENSG00000116337	AMPD2	chr1	+	109629795	109629916	109629799	109629916	109629326	109629490	1511	11668	41	8.03351e+114	2.01651e+46	103	99	0.88981	1	0.965,0.985	0.975,1.0,0.98,0.967,0.979,0.995,0.954,0.944,0.953,0.984,0.941,0.99,0.968,0.971,0.982,0.991,0.987,0.904,0.966,0.994,0.983,0.966,0.971,0.988,0.978,0.979,0.982,0.992,1.0,0.979,0.987,0.988,0.979,0.992,0.974,0.98,0.957,0.961,0.944,0.966	0.001	chr1:109629490-109629796(+)	chr1:109629490-109629800(+)
ENSG00000183137	CEP57L1	chr6	+	109150117	109150239	109150165	109150239	109146757	109146937	1512	6496	327	8.77512e+94	3.26815e+56	147	99	0.262732	1	0.935,0.705	0.951,0.66,0.909,0.826,0.848,0.931,0.802,0.942,0.907,0.975,0.865,0.92,1.0,0.904,0.769,1.0,0.864,0.944,0.921,0.941,0.756,0.812,0.762,0.769,0.789,0.894,0.901,0.771,0.926,0.669,0.879,0.896,0.803,0.866,0.733,0.753,0.909,0.84,0.669,0.988	-0.037	chr6:109146937-109150118(+)	chr6:109146937-109150166(+)
ENSG00000183137	CEP57L1	chr6	+	109159217	109159462	109159268	109159462	109159024	109159102	1513	68	2542	4.36147e+48	3.46183e+78	150	99	0.79956	1	0.137,0.112	0.072,0.798,0.035,0.078,0.067,0.032,0.167,0.13,0.256,0.171,0.012,0.032,0.019,0.074,0.2,0.23,0.099,0.117,0.101,0.09,0.242,0.039,0.124,0.083,0.209,0.104,0.076,0.0,0.076,0.047,0.15,0.102,0.073,0.053,0.044,0.327,0.088,0.138,0.18,0.294	-0.006	chr6:109159102-109159218(+)	chr6:109159102-109159269(+)
ENSG00000183137	CEP57L1	chr6	+	109159217	109159462	109159340	109159462	109159024	109159102	1514	3349	10	3.25922e+79	3.00001e+33	198	99	1	1	0.943,1.0	1.0,1.0,1.0,1.0,1.0,1.0,0.829,1.0,1.0,1.0,1.0,0.95,0.957,0.95,1.0,0.962,0.966,0.8,1.0,0.978,0.971,1.0,1.0,1.0,1.0,1.0,1.0,1.0,1.0,1.0,0.917,1.0,1.0,1.0,1.0,1.0,0.955,1.0,1.0,1.0	-0.009	chr6:109159102-109159218(+)	chr6:109159102-109159341(+)
ENSG00000183137	CEP57L1	chr6	+	109159268	109159462	109159340	109159462	109159024	109159102	1515	5484	10	6.3324e+86	3.00001e+33	171	99	1	1	0.969,1.0	1.0,1.0,1.0,1.0,1.0,1.0,0.901,1.0,1.0,1.0,1.0,0.978,0.985,0.975,1.0,0.977,0.984,0.879,1.0,0.989,0.981,1.0,1.0,1.0,1.0,1.0,1.0,1.0,1.0,1.0,0.952,1.0,1.0,1.0,1.0,1.0,0.978,1.0,1.0,1.0	-0.005	chr6:109159102-109159269(+)	chr6:109159102-109159341(+)
ENSG00000165905	LARGE2	chr11	+	45926038	45926347	45926221	45926347	45924784	45924889	1516	50	0	1.23e+34	5e+26	198	99	1	1	1.0,NA	NA,NA,NA,NA,NA,NA,NA,NA,1.0,1.0,NA,NA,NA,0.767,NA,NA,NA,NA,1.0,NA,NA,NA,NA,NA,NA,NA,1.0,NA,NA,NA,NA,1.0,NA,NA,NA,NA,NA,1.0,NA,NA	0.033	chr11:45924889-45926039(+)	chr11:45924889-45926222(+)
ENSG00000165905	LARGE2	chr11	+	45927314	45927593	45927444	45927593	45926710	45926871	1517	621	1	1.75e+41	3e+26	198	99	1	1	1.0,0.913	NA,NA,NA,1.0,1.0,NA,NA,NA,1.0,1.0,NA,NA,NA,0.942,NA,NA,1.0,NA,NA,NA,NA,NA,NA,NA,1.0,NA,NA,NA,1.0,1.0,1.0,1.0,1.0,NA,NA,NA,NA,1.0,NA,NA	-0.039	chr11:45926871-45927315(+)	chr11:45926871-45927445(+)
ENSG00000165905	LARGE2	chr11	+	45927748	45928069	45927919	45928069	45927314	45927593	1518	20	1015	1.00002e+38	9.20002e+39	198	99	1	1	0.091,0.0	NA,NA,NA,0.053,0.0,NA,NA,NA,0.263,0.0,NA,NA,NA,0.095,NA,NA,0.0,NA,NA,NA,NA,NA,NA,NA,NA,NA,NA,NA,0.0,NA,0.0,0.115,NA,NA,NA,NA,NA,NA,NA,NA	-0.013	chr11:45927593-45927749(+)	chr11:45927593-45927920(+)
ENSG00000163430	FSTL1	chr3	-	120450683	120450797	120450683	120450746	120450896	120450991	1523	0	270	2.1011e+36	6.10522e+65	150	99	1	1	0.0,NA	0.0,0.0,0.0,0.057,0.019,0.0,0.034,0.012,0.0,0.03,NA,0.0,0.015,0.0,0.0,0.0,0.0,0.0,0.0,0.0,0.0,0.0,0.0,0.0,0.0,0.045,0.0,0.0,0.0,0.048,0.0,0.017,0.0,0.02,0.0,0.011,0.015,0.0,0.0,0.0	-0.008	chr3:120450797-120450897(-)	chr3:120450746-120450897(-)
ENSG00000138381	ASNSD1	chr2	+	189665356	189665451	189665375	189665451	189663900	189663954	1524	0	73109	3.011e+39	1.28851e+105	118	99	1	1	0.0,0.0	0.019,0.0,0.008,0.007,0.0,0.0,0.0,0.005,0.0,0.03,0.0,0.015,0.005,0.0,0.016,0.012,0.011,0.012,0.018,0.005,0.008,0.022,0.008,0.017,0.01,0.008,0.007,0.0,0.012,0.0,0.0,0.008,0.017,0.007,0.0,0.015,0.019,0.007,0.0,0.005	-0.008	chr2:189663954-189665357(+)	chr2:189663954-189665376(+)
ENSG00000138381	ASNSD1	chr2	+	189665356	189665451	189665421	189665451	189663900	189663954	1525	2031	1423	4.04264e+79	2.21493e+75	164	99	0.122389	0.766437	0.463,0.449	0.523,0.644,0.809,0.617,0.686,0.631,0.386,0.427,0.506,0.593,0.689,0.5,0.516,0.581,0.471,0.674,0.632,0.351,0.585,0.533,0.574,0.389,0.446,0.446,0.306,0.436,0.488,0.428,0.736,0.666,0.454,0.751,0.434,0.505,0.96,0.577,0.47,0.489,0.529,0.538	-0.093	chr2:189663954-189665357(+)	chr2:189663954-189665422(+)
ENSG00000138381	ASNSD1	chr2	+	189665375	189665451	189665421	189665451	189663900	189663954	1526	93140	1423	1.65127e+115	2.21493e+75	145	99	0.943778	1	0.819,0.806	0.837,0.861,0.926,0.827,0.892,0.873,0.704,0.775,0.793,0.806,0.91,0.79,0.802,0.836,0.79,0.877,0.866,0.689,0.818,0.794,0.789,0.674,0.767,0.745,0.666,0.753,0.783,0.772,0.913,0.86,0.783,0.924,0.743,0.816,0.985,0.814,0.788,0.781,0.843,0.833	0	chr2:189663954-189665376(+)	chr2:189663954-189665422(+)
ENSG00000138381	ASNSD1	chr2	+	189666040	189667596	189667195	189667596	189665375	189665451	1528	140247	30	2.11248e+119	2e+39	198	99	0.835617	1	0.959,1.0	0.981,1.0,1.0,1.0,1.0,1.0,1.0,1.0,0.964,1.0,1.0,1.0,1.0,1.0,1.0,1.0,1.0,1.0,1.0,1.0,1.0,0.974,1.0,0.967,1.0,0.977,1.0,0.99,1.0,1.0,1.0,1.0,1.0,0.983,1.0,1.0,0.993,1.0,1.0,1.0	-0.016	chr2:189665451-189666041(+)	chr2:189665451-189667196(+)
ENSG00000131375	CAPN7	chr3	+	15250930	15251023	15250974	15251023	15247326	15247457	1533	1677	2	5.36813e+79	5.00012e+36	143	99	0.471736	1	1.0,0.964	1.0,1.0,1.0,0.761,1.0,1.0,1.0,0.951,0.948,1.0,1.0,0.965,1.0,1.0,0.912,1.0,1.0,0.929,1.0,1.0,0.928,0.797,0.977,0.973,1.0,1.0,1.0,1.0,1.0,0.872,1.0,1.0,1.0,0.942,0.945,0.961,0.955,1.0,0.888,0.906	0.017	chr3:15247457-15250931(+)	chr3:15247457-15250975(+)
ENSG00000103067	ESRP2	chr16	-	68232576	68232717	68232576	68232687	68232760	68232815	1535	112	0	1.0702e+43	2e+20	129	99	1	1	1.0,1.0	1.0,1.0,NA,1.0,NA,NA,NA,1.0,1.0,1.0,NA,1.0,1.0,1.0,NA,NA,1.0,NA,1.0,0.822,NA,1.0,NA,1.0,1.0,1.0,1.0,1.0,1.0,NA,1.0,1.0,1.0,1.0,1.0,1.0,1.0,1.0,1.0,1.0	0.006	chr16:68232717-68232761(-)	chr16:68232687-68232761(-)
ENSG00000112182	BACH2	chr6	-	90206568	90206681	90206568	90206676	90271848	90271941	1537	60	0	1.00022e+40	200000	104	99	1	1	1.0,NA	NA,1.0,NA,NA,NA,1.0,1.0,NA,1.0,1.0,NA,NA,NA,1.0,1.0,NA,1.0,NA,1.0,NA,1.0,1.0,NA,NA,NA,NA,1.0,NA,NA,1.0,NA,1.0,1.0,NA,0.826,NA,NA,1.0,NA,NA	0.01	chr6:90206681-90271849(-)	chr6:90206676-90271849(-)
ENSG00000112182	BACH2	chr6	-	90206568	90206681	90206568	90206676	90296479	90296742	1538	20	0	3.002e+41	1e+39	104	99	1	1	1.0,NA	0.741,NA,NA,1.0,NA,NA,1.0,NA,1.0,NA,1.0,1.0,NA,1.0,1.0,NA,NA,NA,NA,1.0,NA,NA,NA,NA,NA,NA,1.0,NA,NA,1.0,NA,1.0,1.0,NA,NA,NA,NA,NA,NA,NA	0.02	chr6:90206681-90296480(-)	chr6:90206676-90296480(-)
ENSG00000164924	YWHAZ	chr8	-	100924134	100924322	100924134	100924298	100924915	100925039	1539	1610	493528	1.71922e+79	8.38682e+145	123	99	0.878687	1	0.025,0.015	0.016,0.022,0.018,0.019,0.019,0.019,0.022,0.024,0.018,0.028,0.02,0.02,0.023,0.015,0.017,0.024,0.019,0.015,0.018,0.022,0.022,0.021,0.019,0.017,0.023,0.025,0.021,0.019,0.015,0.021,0.02,0.03,0.018,0.02,0.036,0.023,0.014,0.022,0.013,0.014	0	chr8:100924322-100924916(-)	chr8:100924298-100924916(-)
ENSG00000171097	KYAT1	chr9	-	128835996	128836105	128835996	128836073	128836801	128836922	1541	109	2599	1.00196e+60	5.10261e+80	131	99	1	1	0.232,0.064	0.015,NA,0.0,0.115,0.063,0.0,0.462,0.0,0.136,0.147,0.106,0.0,0.326,0.412,0.207,0.03,0.09,0.472,0.142,0.183,0.51,0.0,0.097,0.292,0.15,0.116,0.057,0.031,0.055,0.165,0.0,0.075,0.15,0.11,0.463,0.142,0.278,0.096,0.346,0.086	-0.009	chr9:128836105-128836802(-)	chr9:128836073-128836802(-)
ENSG00000171097	KYAT1	chr9	-	128845352	128845517	128845352	128845411	128846679	128846859	1542	1	0	4.0721e+41	6.04101e+39	198	99	1	1	NA,1.0	1.0,NA,1.0,1.0,0.077,NA,0.333,0.048,1.0,0.517,0.0,0.8,0.333,0.263,0.0,0.0,0.333,0.455,0.333,0.273,0.429,NA,0.067,0.2,0.474,0.333,0.267,1.0,NA,0.556,1.0,0.0,0.0,0.04,NA,0.217,0.333,0.4,NA,0.086	0.613	chr9:128845517-128846680(-)	chr9:128845411-128846680(-)
ENSG00000135336	ORC3	chr6	+	87656902	87656982	87656905	87656982	87653115	87653249	1544	2652	3659	4.35116e+80	3.47747e+83	102	99	0.899708	1	0.412,0.461	0.551,0.391,0.237,0.573,0.368,0.621,0.545,0.387,0.602,0.483,0.591,0.453,0.458,0.385,0.485,0.524,0.355,0.317,0.408,0.416,0.389,0.194,0.26,0.301,0.281,0.404,0.399,0.522,0.399,0.602,0.56,0.419,0.418,0.473,0.881,0.36,0.352,0.487,0.304,0.513	-0.005	chr6:87653249-87656903(+)	chr6:87653249-87656906(+)
ENSG00000004864	SLC25A13	chr7	-	96184926	96185014	96184926	96185011	96189293	96189378	1545	2	1616	1.11424e+37	4.2193e+79	102	99	0.392563	1	0.0,0.108	0.0,0.0,0.031,0.024,0.016,0.122,0.075,0.217,0.0,0.105,0.0,0.039,0.032,0.0,0.034,0.053,0.015,0.069,0.072,0.07,0.027,0.085,0.06,0.054,0.051,0.024,0.053,0.0,0.044,0.087,0.0,0.046,0.088,0.024,0.023,0.046,0.0,0.04,0.155,0.088	0.005	chr7:96185014-96189294(-)	chr7:96185011-96189294(-)
ENSG00000184465	WDR27	chr6	-	169663562	169663878	169663562	169663649	169664165	169664286	1546	150	169	9.0052e+53	2.0002e+43	198	99	1	1	0.319,0.0	0.692,NA,NA,1.0,0.333,NA,1.0,0.133,0.125,0.538,1.0,NA,1.0,NA,NA,0.167,0.765,0.333,NA,1.0,1.0,NA,0.857,0.714,0.826,1.0,0.455,0.667,0.4,0.25,0.231,1.0,0.6,0.333,NA,0.778,0.429,0.684,1.0,0.273	-0.472	chr6:169663878-169664166(-)	chr6:169663649-169664166(-)
ENSG00000184465	WDR27	chr6	-	169667135	169668776	169667135	169667187	169670568	169670693	1547	47	0	7.91831e+45	2e+39	198	99	1	1	1.0,1.0	0.0,NA,NA,1.0,1.0,1.0,1.0,1.0,1.0,1.0,1.0,NA,1.0,1.0,1.0,NA,1.0,1.0,1.0,1.0,1.0,1.0,1.0,0.81,1.0,1.0,1.0,1.0,1.0,1.0,1.0,0.6,1.0,NA,NA,1.0,1.0,1.0,1.0,1.0	0.047	chr6:169668776-169670569(-)	chr6:169667187-169670569(-)
ENSG00000184465	WDR27	chr6	-	169667981	169668185	169667981	169668095	169670568	169670693	1548	1118	0	2.00714e+48	5.60012e+28	189	99	1	1	1.0,1.0	1.0,NA,NA,1.0,1.0,1.0,NA,1.0,1.0,1.0,1.0,0.0,0.0,1.0,1.0,0.344,0.567,NA,0.0,0.44,0.149,1.0,0.208,1.0,0.909,0.825,1.0,0.0,0.567,0.677,1.0,0.512,1.0,1.0,NA,1.0,0.208,0.759,1.0,1.0	0.281	chr6:169668185-169670569(-)	chr6:169668095-169670569(-)
ENSG00000156958	GALK2	chr15	+	49217172	49217313	49217189	49217313	49201161	49201250	1550	11	7873	3.00211e+39	6.15242e+83	116	99	1	1	0.011,0.012	0.04,0.0,0.0,0.026,0.01,0.015,0.0,0.008,0.014,0.028,0.0,0.0,0.008,0.0,0.0,0.024,0.014,0.0,0.062,0.013,0.009,0.029,0.037,0.012,0.0,0.03,0.018,0.0,0.011,0.0,0.018,0.051,0.019,0.012,0.0,0.01,0.017,0.027,0.0,0.025	-0.003	chr15:49201250-49217173(+)	chr15:49201250-49217190(+)
ENSG00000184599	FAM19A3	chr1	+	112723944	112724137	112724012	112724137	112723015	112723165	1551	0	20	7e+37	6.0002e+18	167	99	1	1	NA,0.0	NA,NA,NA,NA,1.0,NA,NA,NA,NA,NA,NA,NA,NA,NA,NA,1.0,NA,NA,NA,NA,NA,0.748,1.0,NA,NA,0.229,1.0,NA,1.0,1.0,NA,NA,0.0,0.0,1.0,NA,NA,NA,NA,NA	-0.725	chr1:112723165-112723945(+)	chr1:112723165-112724013(+)
ENSG00000135317	SNX14	chr6	-	85572297	85572374	85572297	85572371	85574257	85574378	1552	339	30	3.88132e+77	7.44176e+45	102	99	0.0119238	0.136439	0.914,1.0	1.0,0.526,0.759,0.853,0.829,0.894,0.945,0.513,0.907,0.897,0.788,0.644,0.853,0.902,0.911,0.977,0.84,1.0,1.0,0.821,0.817,0.968,0.766,0.897,0.787,0.89,0.829,0.653,0.678,0.95,0.789,0.886,0.759,0.903,0.761,0.718,0.842,0.877,0.744,0.795	0.128	chr6:85572374-85574258(-)	chr6:85572371-85574258(-)
ENSG00000071994	PDCD2	chr6	-	170583504	170583747	170583504	170583623	170584298	170584692	1554	3822	10	2.35448e+81	3.14261e+34	198	99	1	1	0.95,1.0	1.0,1.0,1.0,1.0,1.0,0.905,0.956,0.919,0.927,0.829,0.974,0.965,1.0,0.933,0.955,1.0,1.0,0.968,0.889,1.0,1.0,1.0,0.952,0.879,0.876,1.0,0.935,1.0,1.0,1.0,1.0,0.933,0.92,1.0,1.0,1.0,1.0,0.893,0.951,1.0	0.011	chr6:170583747-170584299(-)	chr6:170583623-170584299(-)
ENSG00000071537	SEL1L	chr14	-	81506073	81506241	81506073	81506178	81526732	81526964	1555	4336	40	2.63823e+82	5.00812e+39	162	99	0.896613	1	0.868,1.0	1.0,0.823,1.0,1.0,0.889,0.971,0.595,0.968,0.973,0.928,0.975,0.989,0.934,1.0,0.94,0.845,0.926,1.0,0.874,0.88,0.733,0.931,1.0,1.0,1.0,0.978,0.977,0.892,0.827,0.969,1.0,1.0,1.0,0.875,0.842,0.895,1.0,0.98,0.976,1.0	-0.001	chr14:81506241-81526733(-)	chr14:81506178-81526733(-)
ENSG00000112742	TTK	chr6	+	80026377	80026514	80026380	80026514	80022323	80022472	1559	644	67	1.54544e+74	4.00811e+48	102	99	0.346158	1	0.493,0.859	0.784,1.0,1.0,0.759,0.832,0.816,0.882,0.393,0.85,0.744,0.957,0.393,0.907,0.899,0.882,0.812,0.869,0.914,0.795,0.832,0.548,0.65,0.634,0.866,0.66,0.755,0.771,1.0,0.783,0.66,0.829,0.795,0.891,0.764,1.0,0.788,0.924,1.0,0.708,0.755	-0.127	chr6:80022472-80026378(+)	chr6:80022472-80026381(+)
ENSG00000178028	DMAP1	chr1	+	44213662	44213858	44213708	44213858	44213472	44213527	1562	237	103	1.06141e+78	8.15111e+70	145	99	0.275069	1	0.611,0.614	0.46,0.215,0.465,0.406,0.45,0.608,0.764,0.463,0.708,0.396,0.751,0.577,0.804,0.489,0.577,0.631,0.612,0.406,0.592,0.78,0.372,0.597,0.438,0.22,0.418,0.688,0.387,0.506,0.6,0.664,0.254,0.548,0.514,0.396,0.406,0.524,0.66,0.53,0.603,0.548	0.087	chr1:44213527-44213663(+)	chr1:44213527-44213709(+)
ENSG00000105963	ADAP1	chr7	-	900532	900616	900532	900613	904125	904272	1564	10	0	3.00224e+35	1e+29	102	99	1	1	1.0,NA	NA,NA,NA,NA,1.0,NA,NA,1.0,1.0,1.0,0.66,1.0,NA,NA,NA,NA,NA,0.564,1.0,NA,NA,1.0,NA,1.0,1.0,NA,1.0,NA,1.0,NA,1.0,NA,NA,NA,NA,NA,NA,NA,1.0,1.0	0.048	chr7:900616-904126(-)	chr7:900613-904126(-)
ENSG00000100092	SH3BP1	chr22	+	37650085	37650249	37650151	37650249	37648318	37648435	1566	0	40	3.00001e+36	1.00492e+51	165	99	1	1	0.0,NA	0.0,NA,NA,0.31,0.0,0.0,0.0,0.0,0.041,0.0,0.0,0.0,NA,0.0,0.0,0.0,0.0,0.0,0.0,0.0,0.0,0.0,0.0,0.0,1.0,NA,0.0,0.0,NA,0.0,0.0,0.0,0.0,NA,0.0,0.0,0.0,0.0,0.0,NA	-0.041	chr22:37648435-37650086(+)	chr22:37648435-37650152(+)
ENSG00000186594	MIR22HG	chr17	-	1713855	1714045	1713855	1714014	1714370	1714453	1570	0	610	1.001e+16	2.45142e+59	130	99	1	1	0.0,0.0	0.0,0.0,0.0,0.0,0.0,0.0,0.0,0.0,0.0,0.0,0.0,0.0,0.0,NA,0.0,0.0,0.0,0.0,0.0,0.0,NA,0.0,0.0,0.055,0.0,0.0,0.16,0.0,0.0,0.021,0.0,0.0,0.0,NA,NA,0.0,0.0,0.0,0.0,0.0	-0.007	chr17:1714045-1714371(-)	chr17:1714014-1714371(-)
ENSG00000139218	SCAF11	chr12	-	45919130	45922194	45919130	45919309	45922462	45922582	1571	185231	1716	1.41151e+113	4.17891e+69	198	99	0.110911	0.718941	0.845,0.878	0.946,0.815,0.805,0.899,0.865,0.881,0.646,0.944,0.843,0.98,0.72,0.8,0.862,0.916,0.71,0.735,0.82,0.738,0.795,0.854,0.884,0.667,0.783,0.703,0.914,0.739,0.932,0.547,0.863,0.779,0.597,0.818,0.878,0.842,0.704,0.957,0.771,0.805,0.929,0.788	0.05	chr12:45922194-45922463(-)	chr12:45919309-45922463(-)
ENSG00000131351	HAUS8	chr19	-	17059996	17060092	17059996	17060089	17062697	17062779	1574	2466	20	4.31056e+84	3.38117e+54	102	99	1.48374e-05	0.000753485	0.921,1.0	0.933,0.728,0.839,0.857,0.889,0.907,0.781,0.897,0.937,0.823,0.9,1.0,0.844,0.8,0.812,0.708,0.932,0.756,0.789,0.876,0.884,0.959,0.801,0.832,0.81,0.879,0.92,0.853,0.826,0.934,1.0,0.892,0.951,0.818,0.872,0.966,0.966,0.829,0.625,0.708	0.102	chr19:17060092-17062698(-)	chr19:17060089-17062698(-)
ENSG00000131351	HAUS8	chr19	-	17069030	17069099	17069030	17069086	17073273	17073335	1577	11	3862	1.1101e+39	4.68531e+81	112	99	0.116798	0.747287	0.023,0.014	0.019,0.01,0.028,0.0,0.011,0.0,0.0,0.085,0.0,0.031,0.084,0.033,0.07,0.033,0.06,0.042,0.026,0.074,0.0,0.02,0.025,0.138,0.042,0.036,0.0,0.038,0.037,0.031,0.019,0.013,0.043,0.073,0.043,0.038,0.044,0.08,0.02,0.038,0.099,0.08	-0.021	chr19:17069099-17073274(-)	chr19:17069086-17073274(-)
ENSG00000183337	BCOR	chrX	-	40063607	40063952	40063607	40063850	40064335	40064599	1578	2022	10226	8.58376e+78	3.74924e+77	198	99	0.000601677	0.0141458	0.089,0.297	0.098,0.372,0.902,0.423,0.238,0.442,0.493,0.439,0.385,0.365,0.344,0.4,0.308,0.519,0.315,0.59,0.455,0.252,0.211,0.43,0.14,0.231,1.0,0.238,0.284,0.085,0.166,0.735,0.546,0.525,0.398,0.206,0.184,0.373,0.262,0.191,0.429,0.338,0.506,0.193	-0.182	chrX:40063952-40064336(-)	chrX:40063850-40064336(-)
ENSG00000105443	CYTH2	chr19	+	48473721	48474017	48473904	48474017	48473297	48473378	1579	10	4119	3.0121e+45	3.82179e+90	198	99	0.0280067	0.259807	0.012,0.0	0.038,0.0,0.333,0.013,0.049,0.016,0.016,0.006,0.015,0.0,0.0,0.023,0.021,0.017,0.011,0.068,0.038,0.037,0.03,0.052,0.028,0.022,0.016,0.022,0.032,0.013,0.104,0.021,0.008,0.143,0.052,0.037,0.047,0.062,0.035,0.0,0.059,0.06,0.047,0.008	-0.034	chr19:48473378-48473722(+)	chr19:48473378-48473905(+)
ENSG00000105443	CYTH2	chr19	+	48478065	48478145	48478068	48478145	48474837	48474949	1580	30	5351	1.12101e+39	3.12811e+82	102	99	0.516012	1	0.052,0.0	0.03,0.034,0.163,0.016,0.0,0.014,0.091,0.034,0.027,0.04,0.029,0.053,0.022,0.059,0.033,0.0,0.102,0.06,0.015,0.016,0.217,0.043,0.033,0.024,0.059,0.04,0.053,0.0,0.07,0.069,0.04,0.027,0.0,0.195,0.043,0.023,0.0,0.023,0.032,0.013	-0.02	chr19:48474949-48478066(+)	chr19:48474949-48478069(+)
ENSG00000214087	ARL16	chr17	-	81682033	81682675	81682033	81682149	81683012	81683126	1581	22599	5089	6.82812e+93	7.75012e+98	198	99	0.00986064	0.116998	0.692,0.357	0.306,0.219,0.043,0.237,0.321,0.208,0.347,0.348,0.228,0.514,0.384,0.227,0.213,0.383,0.331,0.303,0.179,0.262,0.215,0.301,0.277,0.308,0.548,0.239,0.38,0.182,0.463,0.404,0.457,0.362,0.124,0.183,0.433,0.184,0.282,0.191,0.251,0.418,0.52,0.283	0.223	chr17:81682675-81683013(-)	chr17:81682149-81683013(-)
ENSG00000153292	ADGRF1	chr6	-	47016616	47020497	47016616	47016768	47020730	47020789	1583	4	0	4.20006e+32	1e+19	198	99	1	1	NA,1.0	NA,NA,NA,NA,NA,NA,NA,NA,1.0,1.0,NA,NA,NA,1.0,NA,NA,1.0,NA,NA,NA,0.5,NA,NA,NA,NA,NA,NA,NA,NA,NA,NA,1.0,1.0,NA,NA,NA,1.0,1.0,NA,NA	0.056	chr6:47020497-47020731(-)	chr6:47016768-47020731(-)
ENSG00000134905	CARS2	chr13	-	110642314	110644182	110642314	110642521	110644384	110644483	1585	370	11218	4.72236e+78	7.1727e+95	198	99	0.364195	1	0.142,0.0	0.249,0.133,0.207,0.161,0.129,0.108,0.124,0.074,0.095,0.21,0.129,0.194,0.25,0.128,0.193,0.098,0.096,0.125,0.179,0.116,0.094,0.239,0.166,0.112,0.115,0.116,0.096,0.168,0.151,0.123,0.06,0.096,0.084,0.106,0.08,0.126,0.117,0.189,0.309,0.062	-0.069	chr13:110644182-110644385(-)	chr13:110642521-110644385(-)
ENSG00000134905	CARS2	chr13	-	110644384	110644606	110644384	110644483	110645966	110646090	1586	63	1058	1.71208e+66	7.18898e+93	198	99	0.0416566	0.351569	0.028,0.158	0.107,0.006,0.093,0.034,0.114,0.13,0.034,0.049,0.125,0.225,0.023,0.046,0.09,0.054,0.054,0.036,0.091,0.073,0.016,0.117,0.025,0.131,0.075,0.061,0.029,0.059,0.062,0.075,0.115,0.123,0.016,0.027,0.044,0.009,0.077,0.064,0.097,0.103,0.295,0.078	0.016	chr13:110644606-110645967(-)	chr13:110644483-110645967(-)
ENSG00000124571	XPO5	chr6	-	43525838	43525954	43525838	43525921	43526684	43526747	1587	511	40102	1.61303e+42	5.64527e+90	132	99	0.00803217	0.099118	0.086,0.075	0.013,0.091,0.028,0.031,0.0,0.037,0.016,0.027,0.012,0.063,0.05,0.068,0.059,0.007,0.032,0.0,0.0,0.074,0.036,0.008,0.084,0.017,0.033,0.028,0.079,0.043,0.055,0.092,0.062,0.077,0.057,0.045,0.02,0.03,0.011,0.023,0.049,0.032,0.036,0.041	0.041	chr6:43525954-43526685(-)	chr6:43525921-43526685(-)
ENSG00000137207	YIPF3	chr6	-	43513068	43513200	43513068	43513098	43513358	43513451	1588	893524	0	6.48571e+139	3.91018e+49	198	99	0.424341	1	1.0,1.0	1.0,0.88,0.977,0.961,0.998,1.0,0.988,0.993,1.0,0.991,0.966,1.0,0.982,0.993,0.972,1.0,0.965,1.0,0.998,0.987,0.995,0.994,0.995,0.987,0.988,0.98,0.998,0.991,0.982,0.989,1.0,0.987,1.0,1.0,0.985,0.99,0.986,0.986,0.998,0.97	0.014	chr6:43513200-43513359(-)	chr6:43513098-43513359(-)
ENSG00000124574	ABCC10	chr6	+	43436092	43436247	43436137	43436247	43435750	43435907	1595	1	0	1.00301e+38	1.18006e+46	144	99	1	1	NA,1.0	0.0,0.079,NA,NA,0.256,0.0,0.186,0.073,0.0,0.216,0.0,NA,0.0,0.0,0.0,0.0,0.673,0.0,0.133,0.0,0.0,0.186,0.0,0.0,1.0,0.0,0.0,0.0,0.0,NA,NA,0.0,0.121,0.0,0.0,0.0,0.0,0.0,0.071,0.133	0.911	chr6:43435907-43436093(+)	chr6:43435907-43436138(+)
ENSG00000105819	PMPCB	chr7	+	103303841	103304040	103303985	103304040	103300177	103300307	1598	787795	168	5.26511e+129	2.0026e+42	198	99	0.000111381	0.00379251	0.961,0.98	0.992,1.0,1.0,0.996,0.988,1.0,1.0,0.999,0.993,0.998,0.986,0.995,0.979,0.993,0.995,1.0,0.982,0.994,0.996,0.97,0.985,0.989,1.0,0.968,1.0,0.977,0.995,1.0,0.986,0.995,0.994,0.995,1.0,1.0,0.988,0.998,0.978,0.988,0.983,0.989	-0.021	chr7:103300307-103303842(+)	chr7:103300307-103303986(+)
ENSG00000112640	PPP2R5D	chr6	+	43006445	43006679	43006462	43006679	42989610	42989688	1600	0	1110	2.02406e+38	9.91123e+74	116	99	0.0309377	0.27944	0.0,0.0	0.0,0.159,0.0,0.069,0.096,0.0,0.092,0.099,0.076,0.0,0.062,0.0,0.033,0.0,0.102,0.048,0.037,0.072,0.048,0.0,0.146,0.045,0.0,0.0,0.051,0.031,0.09,0.087,0.134,0.134,0.0,0.056,0.0,0.138,0.0,0.125,0.093,0.064,0.221,0.0	-0.06	chr6:42989688-43006446(+)	chr6:42989688-43006463(+)
ENSG00000112640	PPP2R5D	chr6	+	43010633	43010736	43010663	43010736	43010467	43010569	1603	9	5632	2.51034e+40	2.03449e+80	129	99	0.0326549	0.291956	0.0,0.178	0.071,0.101,0.138,0.028,0.048,0.0,0.0,0.0,0.037,0.034,0.0,0.0,0.03,0.0,0.045,0.096,0.055,0.0,0.049,0.024,0.0,0.0,0.067,0.0,0.0,0.124,0.02,0.0,0.0,0.047,0.0,0.083,0.059,0.032,0.0,0.019,0.014,0.055,0.101,0.044	0.053	chr6:43010569-43010634(+)	chr6:43010569-43010664(+)
ENSG00000196209	SIRPB2	chr20	-	1473117	1473260	1473117	1473211	1473791	1473870	1606	30	40	2.2e+40	4.00001e+39	148	99	1	1	0.334,NA	0.0,NA,NA,1.0,1.0,0.0,NA,0.0,NA,0.401,1.0,NA,NA,NA,0.0,1.0,NA,0.0,NA,1.0,1.0,1.0,1.0,NA,0.88,0.0,0.667,0.251,1.0,NA,NA,0.915,NA,1.0,NA,1.0,1.0,NA,1.0,0.0	-0.311	chr20:1473260-1473792(-)	chr20:1473211-1473792(-)
ENSG00000137413	TAF8	chr6	+	42068464	42068607	42068503	42068607	42066311	42066459	1608	8748	80	6.23473e+90	5.70803e+37	138	99	0.00106412	0.0214441	0.886,1.0	1.0,1.0,1.0,0.943,0.909,1.0,0.843,1.0,0.945,1.0,1.0,1.0,1.0,0.9,0.949,1.0,1.0,1.0,1.0,0.995,1.0,1.0,1.0,1.0,1.0,1.0,0.981,1.0,1.0,0.983,1.0,1.0,0.842,1.0,1.0,1.0,0.989,1.0,1.0,1.0	-0.039	chr6:42066459-42068465(+)	chr6:42066459-42068504(+)
ENSG00000184939	ZFP90	chr16	+	68558374	68558568	68558472	68558568	68557997	68558124	1610	10	30	5.0006e+46	1.00483e+51	197	99	1	1	0.143,NA	0.715,NA,NA,0.0,0.274,0.0,0.0,0.278,0.413,0.615,0.334,0.668,0.209,0.218,0.0,0.0,0.183,0.668,0.0,0.129,0.201,0.0,NA,0.334,0.223,0.317,0.217,1.0,0.398,0.242,0.077,0.0,0.715,0.274,0.053,0.104,0.468,0.171,0.281,0.501	-0.135	chr16:68558124-68558375(+)	chr16:68558124-68558473(+)
ENSG00000095970	TREM2	chr6	-	41158872	41159106	41158872	41159066	41159791	41159882	1613	0	10	1.1e+22	1.3184e+46	139	99	1	1	0.0,NA	NA,NA,NA,0.0,0.0,0.0,0.0,NA,NA,0.0,NA,0.0,0.0,0.0,0.0,0.0,NA,0.03,0.416,0.0,0.0,0.0,0.0,0.0,NA,0.0,0.0,0.087,0.117,0.0,0.0,NA,0.0,0.0,NA,NA,0.0,0.0,0.092,0.0	-0.026	chr6:41159106-41159792(-)	chr6:41159066-41159792(-)
ENSG00000103066	PLA2G15	chr16	+	68255705	68255990	68255765	68255990	68255281	68255380	1614	10	7127	9.00402e+41	9.74764e+84	159	99	0.0518333	0.41149	0.009,0.0	0.055,0.0,0.0,0.056,0.0,0.021,0.048,0.159,0.069,0.082,0.009,0.0,0.013,0.028,0.035,0.007,0.0,0.0,0.011,0.047,0.0,0.0,0.0,0.043,0.007,0.077,0.019,0.072,0.012,0.034,0.0,0.054,0.0,0.0,0.0,0.037,0.0,0.054,0.047,0.025	-0.024	chr16:68255380-68255706(+)	chr16:68255380-68255766(+)
ENSG00000103066	PLA2G15	chr16	+	68255705	68255990	68255890	68255990	68255281	68255380	1615	8032	520	1.64557e+92	2.22304e+66	198	99	0.574145	1	0.889,0.444	0.788,0.545,1.0,0.887,0.799,0.971,0.716,0.75,0.852,0.865,0.953,0.603,0.75,0.716,0.656,0.898,0.829,0.626,1.0,0.721,0.574,0.724,0.663,0.672,0.766,0.783,0.7,0.733,0.818,0.815,0.889,0.597,0.736,0.755,0.27,0.699,0.842,0.667,0.573,1.0	-0.089	chr16:68255380-68255706(+)	chr16:68255380-68255891(+)
ENSG00000103066	PLA2G15	chr16	+	68255765	68255990	68255890	68255990	68255281	68255380	1616	15159	520	2.58102e+109	2.22304e+66	198	99	0.558573	1	0.938,0.596	0.854,0.689,1.0,0.929,0.883,0.979,0.804,0.825,0.909,0.912,0.969,0.716,0.867,0.82,0.78,0.94,0.905,0.75,1.0,0.804,0.716,0.845,0.795,0.795,0.871,0.849,0.797,0.826,0.893,0.88,0.92,0.714,0.846,0.848,0.387,0.774,0.916,0.756,0.667,1.0	-0.069	chr16:68255380-68255766(+)	chr16:68255380-68255891(+)
ENSG00000147133	TAF1	chrX	+	71376949	71377191	71377012	71377191	71375166	71375286	1617	742	0	1.12421e+70	2.002e+39	162	99	1	1	1.0,1.0	0.771,1.0,1.0,0.771,1.0,1.0,0.895,1.0,0.871,0.703,0.753,1.0,0.588,1.0,1.0,1.0,1.0,1.0,1.0,1.0,0.753,0.604,NA,1.0,1.0,1.0,0.875,0.824,0.803,1.0,NA,1.0,0.902,0.55,1.0,0.647,0.753,0.951,1.0,0.289	0.124	chrX:71375286-71376950(+)	chrX:71375286-71377013(+)
ENSG00000103174	NAGPA	chr16	-	5027134	5027379	5027134	5027198	5027845	5027893	1625	320	0	4.11013e+72	3e+33	198	99	1	1	1.0,NA	1.0,1.0,NA,1.0,1.0,1.0,1.0,0.857,1.0,1.0,1.0,1.0,1.0,1.0,1.0,1.0,1.0,1.0,1.0,1.0,1.0,1.0,1.0,1.0,1.0,1.0,1.0,1.0,1.0,1.0,1.0,1.0,1.0,0.516,NA,1.0,1.0,1.0,1.0,1.0	0.017	chr16:5027379-5027846(-)	chr16:5027198-5027846(-)
ENSG00000103174	NAGPA	chr16	-	5028296	5028398	5028296	5028365	5028879	5029008	1626	40	20	6.001e+31	1.1e+32	132	99	1	1	0.6,NA	NA,NA,NA,NA,NA,NA,NA,NA,0.29,NA,NA,1.0,NA,NA,NA,NA,NA,1.0,1.0,0.0,0.429,NA,NA,NA,1.0,1.0,NA,1.0,NA,NA,NA,NA,0.6,NA,NA,NA,0.0,0.0,NA,NA	-0.01	chr16:5028398-5028880(-)	chr16:5028365-5028880(-)
ENSG00000124772	CPNE5	chr6	-	36744267	36744526	36744267	36744325	36745047	36745150	1632	0	11	4.00002e+34	2.31403e+48	198	99	1	1	0.0,0.0	0.0,0.0,NA,0.0,0.0,0.006,NA,NA,NA,NA,0.2,0.0,0.0,0.0,0.0,0.0,NA,NA,0.0,NA,0.0,NA,0.0,0.0,0.0,NA,0.0,0.0,0.0,NA,NA,0.0,0.0,NA,NA,NA,0.0,NA,NA,NA	-0.009	chr6:36744526-36745048(-)	chr6:36744325-36745048(-)
ENSG00000096070	BRPF3	chr6	+	36210200	36210528	36210215	36210528	36209786	36209915	1634	0	41	1.101e+26	2.20135e+36	114	99	1	1	0.0,0.0	NA,NA,NA,0.0,0.0,NA,0.0,0.0,0.0,0.0,NA,NA,0.0,0.465,0.465,0.0,0.465,0.0,0.0,0.0,0.0,1.0,0.0,0.0,NA,NA,0.51,0.367,0.0,0.0,0.465,0.224,1.0,0.0,0.0,0.0,1.0,0.0,1.0,1.0	-0.249	chr6:36209915-36210201(+)	chr6:36209915-36210216(+)
ENSG00000096070	BRPF3	chr6	+	36225266	36225364	36225270	36225364	36222167	36222265	1636	110	0	7.82583e+56	1.0011e+36	103	99	1	1	1.0,NA	1.0,1.0,1.0,0.828,1.0,1.0,0.0,0.942,1.0,0.878,1.0,1.0,0.871,0.962,1.0,1.0,1.0,0.658,1.0,1.0,1.0,1.0,0.942,1.0,1.0,1.0,1.0,1.0,1.0,1.0,1.0,1.0,1.0,0.891,1.0,0.742,1.0,0.762,1.0,NA	0.065	chr6:36222265-36225267(+)	chr6:36222265-36225271(+)
ENSG00000143569	UBAP2L	chr1	+	154268756	154268954	154268759	154268954	154266500	154266568	1639	193108	5586	1.53471e+114	3.37848e+80	102	99	0.170152	0.96491	0.773,0.549	0.818,0.369,0.701,0.746,0.749,0.861,0.748,0.578,0.702,0.805,0.705,0.692,0.718,0.671,0.701,0.788,0.612,0.777,0.665,0.752,0.843,0.895,0.712,0.663,0.732,0.701,0.765,0.702,0.789,0.735,0.795,0.748,0.853,0.686,0.951,0.656,0.784,0.793,0.869,0.815	-0.08	chr1:154266568-154268757(+)	chr1:154266568-154268760(+)
ENSG00000124593	AL365205.1	chr6	+	41786439	41787825	41786761	41787825	41786127	41786332	1641	40	30	5.01354e+40	5.40444e+37	198	99	1	1	0.4,NA	NA,1.0,NA,1.0,0.231,0.385,1.0,0.0,0.0,0.0,0.0,NA,NA,1.0,0.143,NA,1.0,1.0,1.0,0.056,1.0,1.0,0.176,0.176,0.0,0.455,0.667,0.158,0.429,NA,NA,0.2,0.111,NA,NA,0.25,0.462,1.0,1.0,NA	-0.097	chr6:41786332-41786440(+)	chr6:41786332-41786762(+)
ENSG00000065029	ZNF76	chr6	+	35290252	35290382	35290265	35290382	35287645	35287845	1642	21	4141	2.31101e+40	4.62812e+83	112	99	0.37354	1	0.041,0.021	0.0,0.059,0.194,0.102,0.0,0.023,0.069,0.07,0.021,0.067,0.043,0.033,0.068,0.058,0.04,0.0,0.0,0.048,0.0,0.032,0.016,0.0,0.023,0.0,0.049,0.116,0.009,0.049,0.052,0.041,0.024,0.07,0.087,0.031,0.042,0.014,0.012,0.026,0.028,0.171	-0.014	chr6:35287845-35290253(+)	chr6:35287845-35290266(+)
ENSG00000065029	ZNF76	chr6	+	35292539	35292787	35292553	35292787	35291557	35291737	1643	139	7049	7.42419e+64	4.94517e+86	113	99	0.727062	1	0.14,0.139	0.111,0.072,0.553,0.122,0.1,0.233,0.127,0.198,0.063,0.23,0.09,0.039,0.18,0.099,0.198,0.17,0.093,0.273,0.099,0.11,0.273,0.136,0.105,0.018,0.18,0.307,0.174,0.05,0.176,0.069,0.146,0.291,0.085,0.136,0.285,0.099,0.113,0.096,0.461,0.081	-0.022	chr6:35291737-35292540(+)	chr6:35291737-35292554(+)
ENSG00000185499	MUC1	chr1	-	155187454	155187576	155187454	155187544	155188007	155188063	1644	64	0	1.30833e+58	1e+32	131	99	1	1	1.0,1.0	1.0,NA,1.0,1.0,1.0,1.0,1.0,0.919,1.0,1.0,NA,1.0,1.0,1.0,1.0,1.0,1.0,1.0,1.0,1.0,0.602,0.858,0.936,0.917,1.0,1.0,1.0,1.0,1.0,1.0,0.928,1.0,0.893,1.0,NA,1.0,1.0,1.0,1.0,1.0	0.026	chr1:155187576-155188008(-)	chr1:155187544-155188008(-)
ENSG00000185499	MUC1	chr1	-	155188162	155188231	155188162	155188212	155192182	155192283	1645	10	0	6.02415e+44	2.0004e+37	118	99	1	1	1.0,NA	1.0,NA,1.0,0.627,1.0,1.0,1.0,0.677,1.0,1.0,NA,0.791,1.0,1.0,1.0,1.0,0.528,0.456,1.0,1.0,NA,1.0,0.746,0.703,1.0,1.0,1.0,1.0,0.716,NA,1.0,NA,1.0,1.0,NA,0.77,0.834,1.0,NA,1.0	0.096	chr1:155188231-155192183(-)	chr1:155188212-155192183(-)
ENSG00000185499	MUC1	chr1	-	155188162	155188285	155188162	155188212	155192182	155192283	1646	30	0	6.04117e+52	2.0004e+37	172	99	1	1	1.0,NA	1.0,NA,1.0,0.76,1.0,1.0,1.0,0.564,1.0,1.0,NA,0.59,1.0,1.0,1.0,1.0,0.365,0.668,1.0,1.0,1.0,1.0,0.912,0.64,1.0,1.0,1.0,1.0,0.775,1.0,1.0,NA,1.0,1.0,NA,0.864,0.92,1.0,1.0,1.0	0.082	chr1:155188285-155192183(-)	chr1:155188212-155192183(-)
ENSG00000185499	MUC1	chr1	-	155188162	155188285	155188162	155188231	155192182	155192283	1647	20	0	4.02755e+47	4.00001e+41	153	99	1	1	1.0,NA	0.393,NA,1.0,1.0,1.0,0.721,1.0,0.362,1.0,0.139,NA,0.244,1.0,0.393,1.0,1.0,0.301,1.0,1.0,1.0,1.0,1.0,0.842,0.435,0.177,0.775,0.795,0.0,0.66,1.0,1.0,NA,0.067,0.721,NA,1.0,1.0,0.838,1.0,1.0	0.254	chr1:155188285-155192183(-)	chr1:155188231-155192183(-)
ENSG00000185499	MUC1	chr1	-	155192182	155192310	155192182	155192283	155192785	155192867	1648	7	0	9.0309e+39	1.00012e+34	126	99	1	1	NA,1.0	NA,NA,NA,1.0,NA,1.0,NA,0.876,NA,1.0,NA,0.611,0.0,0.0,1.0,0.0,1.0,1.0,NA,0.759,0.0,NA,1.0,0.355,1.0,0.44,0.101,0.0,0.386,1.0,0.282,1.0,0.0,0.149,NA,NA,0.611,0.0,NA,1.0	0.444	chr1:155192310-155192786(-)	chr1:155192283-155192786(-)
ENSG00000156313	RPGR	chrX	-	38287093	38288041	38287093	38287245	38290958	38291024	1649	3229	0	3.00134e+75	9e+18	198	99	1	1	1.0,1.0	1.0,NA,1.0,1.0,1.0,1.0,1.0,1.0,1.0,1.0,1.0,1.0,1.0,1.0,1.0,1.0,1.0,1.0,1.0,1.0,1.0,0.5,1.0,1.0,1.0,1.0,1.0,0.895,1.0,0.859,1.0,1.0,1.0,1.0,1.0,1.0,1.0,1.0,1.0,1.0	0.019	chrX:38288041-38290959(-)	chrX:38287245-38290959(-)
ENSG00000204231	RXRB	chr6	-	33195362	33195466	33195362	33195454	33195569	33195702	1656	201	250	2.00166e+56	2.18137e+57	111	99	1	1	0.416,1.0	1.0,NA,0.0,0.442,0.292,0.338,1.0,1.0,0.245,0.215,0.173,0.641,0.229,0.229,NA,0.229,0.0,0.532,0.641,0.831,0.606,0.082,0.767,0.0,NA,0.781,0.471,0.281,0.662,0.562,0.49,0.543,0.416,0.338,0.338,1.0,0.053,0.454,0.508,0.686	0.247	chr6:33195466-33195570(-)	chr6:33195454-33195570(-)
ENSG00000185624	P4HB	chr17	-	81855452	81855586	81855452	81855505	81859180	81859387	1657	1126	0	9.41301e+116	2.51e+37	180	99	1	1	1.0,1.0	1.0,1.0,0.972,0.951,0.996,1.0,1.0,1.0,1.0,0.987,0.972,1.0,0.992,1.0,1.0,1.0,0.993,0.988,0.995,1.0,0.993,0.989,1.0,0.983,1.0,1.0,1.0,1.0,0.975,1.0,0.995,0.991,0.991,0.993,1.0,0.987,1.0,1.0,1.0,0.99	0.007	chr17:81855586-81859181(-)	chr17:81855505-81859181(-)
ENSG00000148985	PGAP2	chr11	+	3817352	3817535	3817431	3817535	3811249	3811424	1659	1514	0	1.21514e+67	3.01002e+36	178	99	1	1	1.0,1.0	1.0,1.0,1.0,0.671,1.0,0.357,1.0,1.0,0.841,1.0,1.0,1.0,1.0,1.0,1.0,0.294,1.0,1.0,1.0,1.0,1.0,1.0,1.0,1.0,1.0,0.69,1.0,1.0,1.0,1.0,NA,1.0,1.0,1.0,1.0,1.0,1.0,1.0,1.0,1.0	0.055	chr11:3811424-3817353(+)	chr11:3811424-3817432(+)
ENSG00000148985	PGAP2	chr11	+	3823612	3823740	3823616	3823740	3822908	3822993	1661	80	0	1.00031e+46	1e+30	103	99	1	1	1.0,NA	1.0,NA,NA,1.0,1.0,NA,1.0,1.0,1.0,0.794,1.0,NA,1.0,1.0,1.0,NA,1.0,NA,NA,0.852,1.0,0.942,NA,1.0,1.0,1.0,1.0,NA,1.0,1.0,1.0,NA,1.0,1.0,NA,1.0,1.0,1.0,1.0,NA	0.015	chr11:3822993-3823613(+)	chr11:3822993-3823617(+)
ENSG00000148985	PGAP2	chr11	+	3824795	3825128	3825019	3825128	3824269	3824376	1663	2229	45127	4.11121e+78	1.31451e+107	198	99	0.425659	1	0.196,0.102	0.135,0.109,0.072,0.049,0.117,0.016,0.077,0.198,0.058,0.175,0.096,0.105,0.107,0.099,0.16,0.098,0.091,0.145,0.123,0.191,0.213,0.076,0.124,0.071,0.223,0.115,0.068,0.083,0.124,0.314,0.067,0.088,0.085,0.168,0.351,0.074,0.074,0.13,0.395,0.028	0.022	chr11:3824376-3824796(+)	chr11:3824376-3825020(+)
ENSG00000204256	BRD2	chr6	+	32977259	32977570	32977441	32977570	32976561	32976936	1666	2334	341245	2.03029e+72	2.49107e+119	198	99	0.0831926	0.58307	0.033,0.065	0.039,0.123,0.055,0.044,0.054,0.026,0.002,0.067,0.082,0.034,0.028,0.031,0.022,0.032,0.053,0.027,0.033,0.073,0.018,0.159,0.026,0.036,0.058,0.021,0.016,0.048,0.036,0.011,0.059,0.017,0.024,0.049,0.034,0.052,0.027,0.039,0.007,0.006,0.008,0.003	0.01	chr6:32976936-32977260(+)	chr6:32976936-32977442(+)
ENSG00000204261	PSMB8-AS1	chr6	+	32844644	32844870	32844809	32844870	32844132	32844274	1667	185	712	7.19267e+72	1.1005e+39	198	99	1.90788e-08	2.64927e-06	0.563,0.172	1.0,1.0,0.542,1.0,1.0,0.89,1.0,1.0,1.0,0.588,0.889,1.0,1.0,0.926,1.0,1.0,0.846,0.923,1.0,1.0,1.0,0.917,0.727,1.0,1.0,0.333,0.76,0.7,0.846,1.0,1.0,0.68,0.719,1.0,0.385,0.803,0.956,0.762,0.8,1.0	-0.507	chr6:32844274-32844645(+)	chr6:32844274-32844810(+)
ENSG00000204344	STK19	chr6	+	31979413	31980548	31980450	31980548	31978902	31978998	1675	5077	219	6.72266e+92	3.25013e+46	198	99	5.71741e-05	0.00224298	0.543,0.811	1.0,1.0,1.0,0.941,0.969,0.885,1.0,0.871,0.742,1.0,0.729,0.805,0.64,0.711,0.787,1.0,0.948,1.0,0.87,0.959,1.0,1.0,0.757,0.78,1.0,0.778,0.952,0.847,0.863,0.802,1.0,0.985,0.983,0.89,1.0,1.0,0.887,0.887,1.0,0.505	-0.217	chr6:31978998-31979414(+)	chr6:31978998-31980451(+)
ENSG00000204420	MPIG6B	chr6	+	31724745	31724844	31724764	31724844	31723638	31723986	1676	24	0	1.31432e+71	4.38225e+45	118	99	1	1	1.0,1.0	0.732,0.797,0.765,0.77,0.944,0.989,0.418,0.359,NA,0.54,1.0,0.919,0.822,0.963,0.916,0.742,0.979,0.922,1.0,0.975,1.0,1.0,0.839,1.0,1.0,0.456,1.0,0.886,1.0,1.0,1.0,1.0,0.843,0.934,1.0,0.173,0.895,0.812,1.0,1.0	0.144	chr6:31723986-31724746(+)	chr6:31723986-31724765(+)
ENSG00000204420	MPIG6B	chr6	+	31724745	31724844	31724764	31724844	31724586	31724627	1680	2010	45	8.35655e+97	7.46523e+79	118	99	0.442854	1	0.808,0.627	0.083,0.311,0.703,0.636,0.742,0.72,0.944,0.974,0.557,0.71,0.781,0.787,0.722,0.584,0.61,0.756,0.79,0.758,0.603,0.778,0.705,0.567,0.766,0.808,0.525,0.156,0.755,0.857,1.0,0.635,0.193,0.862,0.85,0.778,0.793,0.116,0.761,0.736,0.656,0.756	0.047	chr6:31724627-31724746(+)	chr6:31724627-31724765(+)
ENSG00000204438	GPANK1	chr6	-	31663852	31664580	31663852	31664577	31664840	31665003	1682	1337	2043	3.20614e+68	8.13244e+75	102	99	0.278965	1	0.387,0.455	0.267,0.599,0.195,0.269,0.593,0.332,0.298,0.202,0.474,0.838,0.267,0.714,0.437,0.0,0.638,0.434,0.427,0.421,0.449,0.667,0.075,0.232,0.252,0.091,0.075,0.09,0.457,0.568,0.547,0.421,0.645,0.519,0.506,0.608,0.403,0.155,0.584,0.306,0.093,0.564	0.028	chr6:31664580-31664841(-)	chr6:31664577-31664841(-)
ENSG00000197535	MYO5A	chr15	-	52346360	52346470	52346360	52346461	52351253	52351481	1683	0	15	1.001e+36	6.80122e+39	108	99	1	1	0.0,0.0	0.0,0.0,NA,0.478,0.0,0.0,1.0,0.0,0.0,0.314,0.0,1.0,NA,0.234,NA,0.314,1.0,0.0,0.0,1.0,0.0,0.0,0.0,0.0,0.0,0.0,NA,NA,0.478,0.0,0.0,0.0,0.0,0.0,NA,0.0,0.234,0.0,0.407,NA	-0.196	chr15:52346470-52351254(-)	chr15:52346461-52351254(-)
ENSG00000163346	PBXIP1	chr1	-	154948132	154948401	154948132	154948366	154951231	154951397	1684	53	273	2.27274e+41	8.10422e+73	134	99	1	1	0.12,0.425	0.156,0.596,1.0,0.034,0.177,0.293,0.028,0.014,0.008,0.0,0.0,0.021,0.051,0.171,0.065,0.0,0.088,0.0,0.11,0.064,0.11,0.0,0.081,NA,0.014,0.21,0.345,0.0,0.0,0.06,0.0,0.034,0.082,0.0,0.011,0.11,0.092,0.088,0.0,0.0	0.167	chr1:154948401-154951232(-)	chr1:154948366-154951232(-)
ENSG00000163346	PBXIP1	chr1	-	154951470	154951921	154951470	154951535	154953670	154953757	1685	1810	0	1.00036e+70	7e+36	198	99	1	1	1.0,1.0	1.0,NA,NA,0.72,1.0,1.0,1.0,1.0,1.0,1.0,1.0,1.0,1.0,1.0,1.0,0.5,1.0,1.0,1.0,1.0,1.0,1.0,1.0,1.0,0.922,1.0,1.0,1.0,1.0,0.9,1.0,1.0,1.0,0.444,1.0,0.824,1.0,1.0,1.0,1.0	0.044	chr1:154951921-154953671(-)	chr1:154951535-154953671(-)
ENSG00000132773	TOE1	chr1	+	45342734	45343002	45342842	45343002	45342383	45342643	1691	46103	57107	3.79117e+99	7.71065e+96	198	99	0.25942	1	0.287,0.325	0.194,0.3,0.636,0.433,0.207,0.317,0.437,0.477,0.302,0.341,0.177,0.476,0.245,0.275,0.498,0.53,0.241,0.598,0.355,0.307,0.315,0.212,0.431,0.349,0.339,0.399,0.244,0.36,0.152,0.624,0.328,0.461,0.22,0.275,0.131,0.545,0.293,0.222,0.571,0.535	-0.053	chr1:45342643-45342735(+)	chr1:45342643-45342843(+)
ENSG00000137312	FLOT1	chr6	-	30741189	30741704	30741189	30741333	30741791	30741867	1698	130	0	2.71581e+78	1.04403e+34	198	99	1	1	1.0,NA	1.0,1.0,1.0,1.0,1.0,0.96,1.0,0.8,0.893,1.0,0.872,0.9,0.86,0.76,1.0,1.0,1.0,0.857,1.0,0.947,1.0,1.0,0.97,0.947,0.778,0.714,1.0,1.0,0.933,0.909,0.729,0.886,1.0,1.0,1.0,1.0,0.733,0.879,1.0,0.951	0.068	chr6:30741704-30741792(-)	chr6:30741333-30741792(-)
ENSG00000169241	SLC50A1	chr1	+	155137560	155137722	155137578	155137722	155136827	155136951	1700	262158	60	2.42204e+120	4.00002e+34	117	99	0.744818	1	0.974,1.0	1.0,1.0,1.0,1.0,1.0,0.996,1.0,1.0,1.0,1.0,0.992,1.0,1.0,1.0,1.0,0.995,0.983,1.0,1.0,0.993,0.974,1.0,1.0,1.0,1.0,0.988,1.0,1.0,1.0,0.996,1.0,1.0,1.0,1.0,1.0,1.0,1.0,1.0,1.0,1.0	-0.011	chr1:155136951-155137561(+)	chr1:155136951-155137579(+)
ENSG00000204482	LST1	chr6	+	31588517	31588909	31588562	31588909	31587199	31587318	1701	164539	4526	3.97108e+124	8.84628e+107	144	99	0.000726084	0.0162947	0.715,0.934	0.756,0.616,0.676,0.602,0.678,0.585,0.667,0.264,0.623,0.558,0.514,0.584,0.977,0.552,0.939,0.883,0.972,0.709,0.631,0.658,0.688,0.956,0.961,0.576,0.599,0.467,0.632,0.343,0.689,0.554,0.417,0.68,0.688,0.52,0.69,0.576,0.973,0.631,0.487,0.607	0.17	chr6:31587318-31588518(+)	chr6:31587318-31588563(+)
ENSG00000204482	LST1	chr6	+	31587943	31587966	31587948	31587966	31587640	31587733	1702	229609	928	4.82477e+123	2.02969e+69	104	99	0.152793	0.904044	0.96,0.954	0.958,0.94,0.979,0.983,0.984,0.982,0.995,0.964,0.951,1.0,0.992,0.966,0.944,1.0,0.976,0.98,0.936,0.962,0.966,0.966,0.92,0.972,0.977,0.941,0.978,0.996,0.956,0.987,0.957,0.954,0.929,0.944,0.964,0.958,0.979,0.978,0.951,0.953,0.987,0.979	-0.01	chr6:31587733-31587944(+)	chr6:31587733-31587949(+)
ENSG00000204482	LST1	chr6	+	31588517	31588909	31588562	31588909	31587640	31587733	1703	129289	53241	2.75389e+118	2.64777e+85	144	99	1.3904e-08	2.05941e-06	0.626,0.452	0.879,0.851,0.572,0.953,0.729,0.918,0.576,0.931,0.828,0.659,0.985,0.761,0.806,0.918,0.733,0.718,0.695,0.772,0.507,0.984,0.733,0.923,0.773,0.86,0.851,0.67,0.81,0.941,0.739,0.655,0.926,0.823,0.54,0.835,0.596,0.708,0.936,0.813,0.586,0.803	-0.243	chr6:31587733-31588518(+)	chr6:31587733-31588563(+)
ENSG00000204482	LST1	chr6	+	31588496	31588909	31588517	31588909	31587943	31587966	1704	3653	235587	1.16963e+97	5.04896e+124	120	99	0.083419	0.584196	0.112,0.069	0.16,0.081,0.058,0.094,0.119,0.077,0.082,0.093,0.109,0.055,0.07,0.106,0.137,0.079,0.087,0.116,0.046,0.102,0.08,0.108,0.196,0.201,0.1,0.083,0.094,0.059,0.123,0.128,0.11,0.118,0.101,0.136,0.102,0.049,0.119,0.112,0.067,0.117,0.055,0.225	-0.013	chr6:31587966-31588497(+)	chr6:31587966-31588518(+)
ENSG00000133265	HSPBP1	chr19	-	55279398	55279705	55279398	55279702	55280034	55280108	1705	10	20	1.0001e+36	1.20716e+55	102	99	1	1	0.327,NA	0.0,0.0,NA,0.122,0.0,NA,0.0,0.081,0.0,NA,0.093,0.0,0.0,0.66,0.046,0.081,NA,0.0,0.447,0.0,0.112,0.0,0.102,0.195,0.189,0.327,0.061,0.0,0.108,0.744,NA,0.294,NA,0.0,0.0,1.0,0.327,0.195,0.163,0.0	0.17	chr19:55279705-55280035(-)	chr19:55279702-55280035(-)
ENSG00000204574	ABCF1	chr6	+	30578072	30578202	30578075	30578202	30577817	30577913	1706	6791	8259	9.67811e+105	7.64659e+90	102	99	0.331298	1	0.442,0.6	0.551,0.622,0.644,0.64,0.603,0.574,0.636,0.534,0.646,0.51,0.611,0.583,0.591,0.476,0.526,0.501,0.594,0.381,0.606,0.561,0.475,0.423,0.767,0.495,0.597,0.616,0.697,0.646,0.601,0.667,0.516,0.554,0.624,0.503,0.459,0.428,0.621,0.568,0.592,0.586	-0.05	chr6:30577913-30578073(+)	chr6:30577913-30578076(+)
ENSG00000108384	RAD51C	chr17	+	58732480	58732544	58732483	58732544	58724039	58724100	1709	1024	75133	1.12014e+66	1.16155e+104	102	99	0.0448569	0.371869	0.115,0.149	0.084,0.111,0.088,0.044,0.077,0.072,0.249,0.042,0.118,0.15,0.088,0.149,0.06,0.163,0.022,0.053,0.094,0.045,0.158,0.107,0.105,0.013,0.072,0.112,0.135,0.128,0.094,0.142,0.122,0.188,0.134,0.093,0.047,0.107,0.0,0.063,0.088,0.066,0.115,0.058	0.036	chr17:58724100-58732481(+)	chr17:58724100-58732484(+)
ENSG00000241370	RPP21	chr6	+	30345466	30345573	30345490	30345573	30345297	30345398	1710	20	13599	2.21001e+57	5.33124e+96	123	99	6.62626e-05	0.00248471	0.012,0.0	0.032,0.061,0.0,0.02,0.027,0.038,0.0,0.101,0.617,0.132,0.0,0.041,0.056,0.0,0.05,0.0,0.038,0.059,0.062,0.077,0.168,0.028,0.0,0.747,0.012,0.005,0.0,0.011,0.3,0.069,0.0,0.0,0.028,0.126,0.028,0.118,0.062,0.01,0.058,0.118	-0.076	chr6:30345398-30345467(+)	chr6:30345398-30345491(+)
ENSG00000068323	TFE3	chrX	-	49039106	49039410	49039106	49039345	49040454	49040568	1711	10	0	2.14414e+55	1.04301e+38	164	99	1	1	1.0,NA	1.0,1.0,0.707,1.0,0.679,0.668,1.0,0.556,1.0,0.751,1.0,0.611,0.662,0.901,0.97,0.751,1.0,1.0,0.0,0.547,0.617,0.828,1.0,0.644,0.57,1.0,1.0,1.0,0.828,1.0,0.751,1.0,1.0,0.547,0.644,1.0,1.0,1.0,1.0,0.446	0.183	chrX:49039410-49040455(-)	chrX:49039345-49040455(-)
ENSG00000128513	POT1	chr7	-	124928814	124928999	124928814	124928996	124929793	124929825	1714	51	0	3.02326e+43	1.02201e+38	102	99	1	1	1.0,1.0	NA,0.744,NA,0.493,0.593,1.0,0.853,0.708,0.368,0.493,0.744,1.0,0.773,1.0,0.393,1.0,0.829,1.0,1.0,0.625,0.0,0.814,0.526,0.0,1.0,0.872,1.0,0.0,0.708,1.0,1.0,0.66,0.393,0.555,0.744,0.393,0.629,0.493,0.897,0.593	0.319	chr7:124928999-124929794(-)	chr7:124928996-124929794(-)
ENSG00000248538	AC022784.1	chr8	+	9202380	9202858	9202498	9202858	9198923	9198991	1719	0	10	3.0049e+39	2e+35	198	99	1	1	0.0,NA	1.0,NA,NA,1.0,0.692,NA,NA,1.0,NA,1.0,NA,0.2,NA,0.0,NA,NA,1.0,NA,1.0,1.0,NA,NA,NA,1.0,0.0,0.333,NA,NA,1.0,NA,NA,NA,NA,NA,NA,1.0,0.0,NA,NA,NA	-0.702	chr8:9198991-9202381(+)	chr8:9198991-9202499(+)
ENSG00000248538	AC022784.1	chr8	+	9202391	9202858	9202498	9202858	9198923	9198991	1720	0	10	3.0068e+40	2e+35	198	99	1	1	0.0,NA	1.0,NA,NA,1.0,0.667,NA,NA,1.0,NA,1.0,NA,0.2,NA,0.0,NA,NA,1.0,NA,1.0,1.0,NA,NA,NA,1.0,0.0,0.333,NA,NA,1.0,NA,NA,NA,NA,NA,NA,1.0,0.0,NA,NA,NA	-0.7	chr8:9198991-9202392(+)	chr8:9198991-9202499(+)
ENSG00000145191	EIF2B5	chr3	+	184137873	184138075	184137897	184138075	184137619	184137805	1727	10	339	1.11362e+41	9.31024e+86	123	99	0.149079	0.891564	0.024,0.0	0.009,0.008,0.019,0.033,0.047,0.04,0.024,0.037,0.034,0.017,0.026,0.014,0.022,0.079,0.019,0.026,0.005,0.0,0.0,0.047,0.013,0.0,0.031,0.0,0.09,0.019,0.011,0.054,0.054,0.031,0.029,0.012,0.033,0.041,0.0,0.068,0.017,0.026,0.0,0.052	-0.015	chr3:184137805-184137874(+)	chr3:184137805-184137898(+)
ENSG00000145191	EIF2B5	chr3	+	184138143	184138246	184138165	184138246	184137897	184138075	1728	2	4824	2.0021e+39	1.01101e+94	121	99	0.618294	1	0.0,0.064	0.016,0.0,0.0,0.018,0.007,0.0,0.0,0.022,0.007,0.0,0.011,0.01,0.03,0.007,0.015,0.022,0.005,0.0,0.026,0.0,0.008,0.052,0.0,0.0,0.008,0.0,0.005,0.012,0.009,0.042,0.0,0.045,0.0,0.017,0.0,0.013,0.021,0.0,0.031,0.016	0.02	chr3:184138075-184138144(+)	chr3:184138075-184138166(+)
ENSG00000145191	EIF2B5	chr3	+	184140056	184140157	184140079	184140157	184138165	184138246	1729	0	3935	3.14255e+39	8.31305e+89	122	99	0.159292	0.928281	0.0,0.0	0.028,0.006,0.066,0.018,0.042,0.07,0.011,0.024,0.025,0.021,0.026,0.052,0.03,0.017,0.025,0.016,0.012,0.053,0.038,0.024,0.029,0.046,0.016,0.015,0.051,0.01,0.036,0.016,0.008,0.0,0.02,0.009,0.0,0.007,0.0,0.038,0.025,0.031,0.0,0.0	-0.024	chr3:184138246-184140057(+)	chr3:184138246-184140080(+)
ENSG00000145191	EIF2B5	chr3	+	184141866	184142070	184141920	184142070	184140417	184140730	1732	36	1	6.3116e+48	1.43001e+42	153	99	1	1	1.0,0.795	NA,1.0,0.122,0.703,1.0,NA,1.0,0.115,0.493,0.301,0.28,0.365,0.781,1.0,0.721,0.177,1.0,0.0,0.177,0.708,0.341,NA,0.244,NA,0.764,1.0,0.633,1.0,0.312,0.327,0.393,0.15,0.795,0.846,0.819,0.564,0.037,0.66,1.0,1.0	0.319	chr3:184140730-184141867(+)	chr3:184140730-184141921(+)
ENSG00000145191	EIF2B5	chr3	+	184141866	184142070	184141924	184142070	184140417	184140730	1733	37	8057	8.4116e+52	1.45159e+112	157	99	0.547678	1	0.023,0.072	0.0,0.031,0.027,0.051,0.023,0.0,0.067,0.006,0.025,0.031,0.026,0.05,0.033,0.02,0.042,0.01,0.017,0.0,0.032,0.029,0.017,0.01,0.027,0.008,0.043,0.104,0.021,0.044,0.036,0.021,0.022,0.024,0.053,0.061,0.259,0.029,0.016,0.043,0.162,0.015	0.009	chr3:184140730-184141867(+)	chr3:184140730-184141925(+)
ENSG00000145191	EIF2B5	chr3	+	184141920	184142070	184141924	184142070	184140417	184140730	1734	2	8057	2.153e+45	1.45159e+112	103	99	0.0299899	0.273916	0.0,0.033	0.0,0.012,0.138,0.022,0.0,0.0,0.008,0.029,0.03,0.058,0.054,0.08,0.013,0.009,0.02,0.031,0.008,0.143,0.066,0.016,0.031,0.015,0.074,0.012,0.018,0.0,0.016,0.026,0.07,0.042,0.033,0.075,0.041,0.016,0.096,0.03,0.094,0.049,0.037,0.006	-0.021	chr3:184140730-184141921(+)	chr3:184140730-184141925(+)
ENSG00000145191	EIF2B5	chr3	+	184142236	184142378	184142297	184142378	184141924	184142070	1736	183162	10	2.75291e+118	4.33204e+38	160	99	0.625135	1	0.991,1.0	1.0,0.978,0.977,0.982,0.99,1.0,0.971,0.991,0.992,0.975,1.0,0.986,0.996,0.98,0.966,0.994,0.992,0.945,0.989,0.985,0.978,0.962,0.995,0.988,0.978,0.967,0.984,0.985,0.975,0.978,0.949,0.974,0.979,0.992,0.986,1.0,0.996,1.0,0.974,1.0	0.012	chr3:184142070-184142237(+)	chr3:184142070-184142298(+)
ENSG00000145191	EIF2B5	chr3	+	184143430	184143565	184143441	184143565	184143051	184143142	1737	20	6571	1.51084e+48	1.28118e+98	110	99	0.000758609	0.0168544	0.027,0.0	0.007,0.037,0.118,0.064,0.032,0.017,0.071,0.032,0.0,0.035,0.062,0.0,0.072,0.029,0.029,0.092,0.096,0.103,0.021,0.086,0.061,0.04,0.141,0.012,0.047,0.093,0.034,0.077,0.083,0.145,0.197,0.068,0.058,0.068,0.0,0.064,0.038,0.077,0.049,0.059	-0.047	chr3:184143142-184143431(+)	chr3:184143142-184143442(+)
ENSG00000145191	EIF2B5	chr3	+	184144098	184144224	184144127	184144224	184143051	184143565	1739	151142	20	2.56194e+117	2.0003e+23	128	99	1	1	0.983,1.0	1.0,1.0,1.0,1.0,1.0,1.0,1.0,1.0,1.0,1.0,1.0,1.0,1.0,1.0,1.0,1.0,0.99,1.0,1.0,1.0,0.987,1.0,1.0,1.0,1.0,0.986,0.99,1.0,1.0,1.0,1.0,1.0,1.0,1.0,1.0,1.0,0.995,1.0,1.0,1.0	-0.007	chr3:184143565-184144099(+)	chr3:184143565-184144128(+)
ENSG00000145191	EIF2B5	chr3	+	184144078	184144224	184144098	184144224	184143441	184143565	1740	53	113104	4.14478e+57	1.77145e+112	119	99	0.0632047	0.478421	0.036,0.023	0.018,0.074,0.032,0.034,0.042,0.006,0.072,0.048,0.016,0.05,0.072,0.082,0.02,0.045,0.144,0.041,0.039,0.114,0.079,0.046,0.015,0.0,0.068,0.021,0.074,0.047,0.055,0.182,0.0,0.069,0.054,0.024,0.055,0.048,0.0,0.072,0.049,0.021,0.133,0.035	-0.023	chr3:184143565-184144079(+)	chr3:184143565-184144099(+)
ENSG00000164045	CDC25A	chr3	-	48182928	48183030	48182928	48183027	48183799	48183836	1745	0	1	4.33011e+36	3.20022e+35	102	99	1	1	NA,0.0	NA,NA,NA,1.0,0.493,0.593,NA,1.0,0.327,0.327,0.0,NA,0.66,0.872,NA,1.0,0.493,NA,NA,1.0,0.195,1.0,0.0,0.0,1.0,0.0,0.564,1.0,0.66,0.593,NA,0.327,0.493,0.0,1.0,1.0,NA,0.0,0.327,1.0	-0.564	chr3:48183030-48183800(-)	chr3:48183027-48183800(-)
ENSG00000119782	FKBP1B	chr2	+	24063018	24063681	24063063	24063681	24060813	24060926	1749	50	0	1.22433e+53	2.9746e+40	144	99	1	1	1.0,NA	1.0,1.0,1.0,1.0,1.0,0.505,0.0,0.721,0.0,NA,1.0,0.775,0.733,0.329,0.0,1.0,1.0,0.478,0.534,1.0,0.203,0.371,0.417,0.263,1.0,0.846,0.442,0.209,0.407,0.579,NA,0.0,0.364,NA,0.186,0.828,0.805,0.256,NA,0.733	0.417	chr2:24060926-24063019(+)	chr2:24060926-24063064(+)
ENSG00000241404	EGFL8	chr6	+	32167086	32167257	32167146	32167257	32166909	32167005	1753	2511	230	5.01814e+81	3.86261e+49	159	99	0.542361	1	0.404,1.0	1.0,1.0,1.0,0.879,0.707,0.751,0.947,0.89,0.697,0.496,0.802,1.0,0.844,0.781,1.0,1.0,1.0,0.714,0.783,0.732,0.947,0.695,0.569,0.907,0.541,0.804,0.431,0.909,0.771,0.496,0.813,0.941,0.496,0.735,0.867,0.769,0.602,1.0,0.69,0.714	-0.091	chr6:32167005-32167087(+)	chr6:32167005-32167147(+)
ENSG00000180316	PNPLA1	chr6	+	36294162	36294399	36294189	36294399	36293060	36293126	1755	0	2	1e+25	3.6e+35	126	99	1	1	NA,0.0	NA,NA,NA,NA,0.0,0.0,NA,NA,NA,NA,NA,NA,NA,NA,1.0,0.0,NA,NA,0.0,0.0,NA,NA,NA,NA,NA,0.0,NA,NA,NA,NA,NA,0.0,NA,0.0,NA,NA,NA,NA,NA,NA	-0.111	chr6:36293126-36294163(+)	chr6:36293126-36294190(+)
ENSG00000204628	RACK1	chr5	-	181236936	181237319	181236936	181237042	181237608	181237719	1756	152134	1427910910	7.61022e+115	4.87883e+179	198	99	1	1	0.005,0.006	0.008,0.006,0.01,0.007,0.009,0.007,0.007,0.006,0.008,0.01,0.007,0.007,0.011,0.009,0.007,0.008,0.007,0.009,0.009,0.009,0.01,0.005,0.007,0.006,0.008,0.01,0.014,0.012,0.007,0.006,0.008,0.009,0.007,0.007,0.004,0.007,0.011,0.008,0.007,0.007	-0.003	chr5:181237319-181237609(-)	chr5:181237042-181237609(-)
ENSG00000204628	RACK1	chr5	-	181240215	181240345	181240215	181240327	181241491	181241639	1758	1756	1816	1.71227e+72	2.31729e+70	117	99	0.501032	1	0.444,0.748	1.0,0.306,0.573,0.539,0.617,0.798,0.171,0.713,0.466,0.646,0.263,0.755,0.55,0.482,0.616,0.83,0.5,0.565,0.261,0.641,0.571,0.792,0.595,0.283,0.54,0.542,0.538,0.792,0.738,0.316,0.502,0.411,0.735,0.953,0.06,0.484,0.647,0.526,0.05,0.567	0.048	chr5:181240345-181241492(-)	chr5:181240327-181241492(-)
ENSG00000204628	RACK1	chr5	-	181241491	181241639	181241491	181241563	181242169	181242345	1759	2160717490	2120	7.75214e+195	3.22018e+68	175	99	1	1	0.998,0.998	1.0,0.996,0.998,0.998,0.998,0.999,0.999,0.996,0.998,0.999,0.999,0.999,0.999,0.999,0.998,0.998,0.997,0.999,0.997,0.999,0.997,0.998,0.999,0.997,1.0,0.998,1.0,0.999,0.998,0.999,1.0,0.998,0.997,0.999,0.999,0.999,0.998,0.998,0.998,0.999	0	chr5:181241639-181242170(-)	chr5:181241563-181242170(-)
ENSG00000204628	RACK1	chr5	-	181241491	181241639	181241491	181241563	181242173	181242345	1760	4959540046	1912	1.76813e+199	1.00101e+59	175	99	1	1	0.999,0.999	1.0,0.999,1.0,1.0,1.0,0.999,0.999,0.999,1.0,0.999,1.0,0.999,1.0,1.0,0.999,0.999,0.999,0.999,0.999,0.999,1.0,1.0,1.0,1.0,0.999,1.0,1.0,1.0,1.0,1.0,0.999,1.0,0.999,1.0,1.0,0.999,1.0,0.999,1.0,1.0	-0.001	chr5:181241639-181242174(-)	chr5:181241563-181242174(-)
ENSG00000204628	RACK1	chr5	-	181242173	181242345	181242173	181242213	181243691	181243903	1761	5521444260	0	2.00683e+199	1e+27	198	99	1	1	1.0,1.0	1.0,1.0,1.0,1.0,1.0,1.0,1.0,1.0,1.0,1.0,1.0,1.0,1.0,1.0,1.0,1.0,1.0,1.0,1.0,1.0,1.0,1.0,1.0,1.0,1.0,1.0,1.0,1.0,1.0,1.0,1.0,1.0,1.0,1.0,1.0,1.0,1.0,1.0,1.0,1.0	0	chr5:181242345-181243692(-)	chr5:181242213-181243692(-)
ENSG00000112763	BTN2A1	chr6	+	26467718	26469637	26467947	26469637	26466061	26466088	1762	4110	2024	7.14112e+74	1.57024e+69	198	99	0.218045	1	0.506,0.172	0.189,0.5,1.0,0.314,0.607,1.0,0.552,0.196,0.549,0.526,0.217,0.18,0.312,0.415,0.519,0.333,0.463,0.467,0.443,0.529,0.301,0.385,0.573,0.29,0.578,0.643,0.522,0.368,0.16,0.5,0.44,0.649,0.412,0.543,0.407,0.546,0.443,0.684,0.556,0.304	-0.126	chr6:26466088-26467719(+)	chr6:26466088-26467948(+)
ENSG00000124508	BTN2A2	chr6	+	26385014	26385362	26385142	26385362	26383791	26383915	1765	7265	10	2.54112e+82	2.00011e+36	198	99	1	1	0.973,1.0	1.0,1.0,1.0,0.968,1.0,1.0,1.0,0.978,0.957,1.0,1.0,0.971,1.0,0.976,1.0,0.939,1.0,1.0,1.0,0.975,0.967,1.0,1.0,1.0,1.0,0.879,1.0,1.0,0.973,1.0,1.0,0.964,0.962,1.0,1.0,0.943,1.0,1.0,1.0,1.0	0	chr6:26383915-26385015(+)	chr6:26383915-26385143(+)
ENSG00000124508	BTN2A2	chr6	+	26392374	26394874	26394297	26394874	26390802	26390829	1767	1524	0	1.62842e+67	3.0601e+30	198	99	1	1	1.0,1.0	1.0,1.0,1.0,1.0,1.0,1.0,1.0,1.0,1.0,0.75,1.0,0.636,1.0,0.941,1.0,1.0,1.0,1.0,0.6,1.0,1.0,1.0,1.0,1.0,0.889,1.0,1.0,0.273,1.0,1.0,1.0,0.5,1.0,1.0,1.0,1.0,0.875,1.0,1.0,1.0	0.063	chr6:26390829-26392375(+)	chr6:26390829-26394298(+)
ENSG00000110583	NAA40	chr11	+	63946724	63947003	63946950	63947003	63945839	63945935	1768	91	3023	1.50193e+66	2.95273e+78	198	99	0.0357539	0.312433	0.13,0.021	0.205,0.0,0.26,0.316,0.133,0.0,0.18,0.32,0.213,0.243,0.105,0.254,0.078,0.133,0.035,0.075,0.213,0.278,0.333,0.111,0.169,0.2,0.069,0.0,0.255,0.143,0.184,0.101,0.287,0.134,0.059,0.076,0.183,0.121,0.148,0.118,0.172,0.068,0.121,0.153	-0.081	chr11:63945935-63946725(+)	chr11:63945935-63946951(+)
ENSG00000113810	SMC4	chr3	+	160401914	160402093	160401989	160402093	160400821	160400965	1770	420	0	1.31222e+69	1e+32	174	99	1	1	1.0,1.0	1.0,1.0,1.0,1.0,1.0,1.0,1.0,0.901,1.0,1.0,1.0,1.0,1.0,1.0,1.0,1.0,1.0,1.0,1.0,0.888,1.0,1.0,1.0,1.0,1.0,1.0,1.0,1.0,1.0,1.0,1.0,1.0,1.0,1.0,1.0,1.0,0.906,1.0,1.0,1.0	0.008	chr3:160400965-160401915(+)	chr3:160400965-160401990(+)
ENSG00000113810	SMC4	chr3	+	160404327	160404504	160404377	160404504	160402675	160402867	1772	52132	0	6.81104e+93	1.00614e+35	149	99	1	1	1.0,1.0	1.0,1.0,1.0,1.0,0.973,1.0,1.0,0.94,0.991,0.951,0.941,0.869,1.0,0.991,0.951,1.0,0.964,0.925,0.989,0.958,1.0,1.0,0.936,0.928,1.0,0.964,0.989,0.961,1.0,1.0,1.0,0.954,0.99,1.0,1.0,0.91,1.0,0.898,0.98,0.968	0.027	chr3:160402867-160404328(+)	chr3:160402867-160404378(+)
ENSG00000111913	RIPOR2	chr6	-	24839358	24840775	24839358	24839599	24842861	24843554	1775	3691	4	5.14845e+95	6.14112e+68	198	99	4.02731e-05	0.00170432	1.0,0.919	0.81,0.632,0.957,0.852,0.822,0.692,0.63,0.656,0.802,0.798,0.801,0.768,0.59,0.727,0.706,0.768,0.869,0.609,0.886,0.76,0.792,0.828,0.678,0.872,0.921,0.568,0.815,0.822,0.813,0.845,0.778,0.752,0.87,0.826,0.938,0.823,0.824,0.733,0.902,0.752	0.177	chr6:24840775-24842862(-)	chr6:24839599-24842862(-)
ENSG00000198858	R3HDM4	chr19	-	901975	902130	901975	902067	913086	913245	1776	30	0	3.20139e+52	2e+34	162	99	1	1	1.0,NA	1.0,1.0,NA,1.0,1.0,0.965,1.0,1.0,1.0,1.0,1.0,1.0,1.0,1.0,1.0,1.0,1.0,1.0,1.0,1.0,1.0,1.0,1.0,1.0,1.0,1.0,1.0,1.0,1.0,1.0,1.0,NA,1.0,1.0,1.0,1.0,1.0,1.0,1.0,1.0	0.001	chr19:902130-913087(-)	chr19:902067-913087(-)
ENSG00000062524	LTK	chr15	-	41507094	41507290	41507094	41507174	41507561	41507657	1778	623	50	2.50001e+51	1000000000000000	198	99	1	1	0.861,1.0	1.0,NA,NA,NA,1.0,1.0,1.0,1.0,1.0,1.0,1.0,NA,NA,NA,NA,1.0,1.0,1.0,1.0,1.0,1.0,NA,1.0,1.0,0.905,NA,1.0,1.0,1.0,1.0,1.0,NA,1.0,NA,NA,NA,1.0,NA,NA,NA	-0.066	chr15:41507290-41507562(-)	chr15:41507174-41507562(-)
ENSG00000214706	IFRD2	chr3	-	50289254	50289360	50289254	50289356	50289446	50289628	1780	154186	113	1.11912e+112	2.11223e+50	103	99	0.779635	1	0.931,0.983	0.982,0.989,0.993,0.981,0.984,0.975,1.0,0.92,0.936,0.934,0.977,0.981,0.974,0.991,0.914,0.988,0.909,1.0,0.989,0.935,0.893,0.719,0.91,0.945,0.965,0.905,0.959,1.0,0.994,0.944,0.99,0.962,0.994,0.993,0.951,0.99,0.924,0.916,0.991,0.948	0.001	chr3:50289360-50289447(-)	chr3:50289356-50289447(-)
ENSG00000047579	DTNBP1	chr6	-	15651312	15651408	15651312	15651363	15652086	15652140	1782	70	282	1.10321e+42	4.23177e+80	144	99	0.0408003	0.345985	0.147,0.0	0.016,0.022,0.0,0.03,0.022,0.024,0.153,0.026,0.065,0.008,0.032,0.039,0.093,0.068,0.033,0.063,0.0,0.014,0.071,0.028,0.021,0.068,0.021,0.007,0.018,0.053,0.024,0.0,0.078,0.088,0.022,0.01,0.017,0.221,0.156,0.0,0.025,0.049,0.024,0.042	0.03	chr6:15651408-15652087(-)	chr6:15651363-15652087(-)
ENSG00000174885	NLRP6	chr11	+	282701	282797	282704	282797	280083	281839	1783	0	20	1e+16	0	102	99	1	1	0.0,NA	NA,NA,NA,NA,NA,NA,NA,NA,NA,NA,NA,NA,NA,NA,NA,NA,NA,NA,NA,NA,NA,NA,NA,1.0,NA,NA,NA,NA,NA,NA,NA,NA,NA,NA,NA,NA,NA,NA,NA,NA	-1	chr11:281839-282702(+)	chr11:281839-282705(+)
ENSG00000135945	REV1	chr2	-	99406324	99406490	99406324	99406431	99408028	99408131	1784	6594	314	5.92854e+80	3.07002e+39	158	99	1	1	0.931,0.808	1.0,0.854,1.0,0.851,1.0,1.0,0.946,0.947,0.962,1.0,1.0,1.0,0.921,1.0,0.838,1.0,1.0,0.909,1.0,0.938,0.885,0.927,0.951,1.0,1.0,0.975,0.988,0.842,1.0,0.859,1.0,1.0,0.944,1.0,1.0,1.0,1.0,1.0,0.671,0.966	-0.085	chr2:99406490-99408029(-)	chr2:99406431-99408029(-)
ENSG00000135945	REV1	chr2	-	99429839	99429948	99429839	99429945	99434331	99434448	1785	513	36	2.30894e+45	7.21522e+52	102	99	1	1	0.618,0.678	0.217,0.593,0.0,0.795,0.284,1.0,0.538,0.23,0.362,0.636,0.368,0.795,0.608,0.447,0.346,0.122,0.409,0.493,0.35,0.593,0.304,0.0,0.272,0.708,0.393,0.294,0.447,0.459,0.773,0.362,0.744,0.629,0.66,0.914,NA,0.327,0.773,0.814,0.636,0.781	0.149	chr2:99429948-99434332(-)	chr2:99429945-99434332(-)
ENSG00000111859	NEDD9	chr6	-	11305065	11305347	11305065	11305159	11305991	11306155	1787	0	11	3e+37	5.00419e+37	198	99	1	1	0.0,0.0	NA,NA,1.0,0.0,NA,NA,0.0,0.0,0.0,0.0,NA,0.0,0.0,NA,0.0,NA,NA,0.0,0.167,NA,1.0,NA,0.0,0.0,1.0,0.0,0.2,0.0,NA,0.0,0.0,NA,NA,0.0,NA,0.0,0.0,0.333,NA,NA	-0.154	chr6:11305347-11305992(-)	chr6:11305159-11305992(-)
ENSG00000105486	LIG1	chr19	-	48137521	48137759	48137521	48137688	48139970	48140143	1792	53	456	1.95211e+48	5.32381e+103	170	99	0.0447731	0.37152	0.061,0.226	0.0,0.025,0.061,0.026,0.006,0.007,0.004,0.031,0.055,0.031,0.016,0.026,0.017,0.013,0.024,0.018,0.028,0.026,0.027,0.021,0.022,0.036,0.01,0.028,0.016,0.014,0.048,0.015,0.019,0.021,0.059,0.037,0.019,0.041,0.074,0.042,0.018,0.074,0.064,0.034	0.115	chr19:48137759-48139971(-)	chr19:48137688-48139971(-)
ENSG00000105486	LIG1	chr19	-	48151231	48151339	48151231	48151336	48153871	48153967	1793	3232	1312	5.56163e+95	1.58234e+74	102	99	0.576499	1	0.705,0.721	0.781,0.881,0.968,0.676,0.791,0.714,0.755,0.604,0.754,0.829,0.802,0.653,0.734,0.748,0.805,0.579,0.753,0.761,0.862,0.775,0.955,0.895,0.715,0.723,0.791,0.695,0.79,0.627,0.693,0.86,0.673,0.727,0.812,0.616,0.513,0.665,0.564,0.68,0.794,0.71	-0.03	chr19:48151339-48153872(-)	chr19:48151336-48153872(-)
ENSG00000111667	USP5	chr12	+	6863144	6863377	6863185	6863377	6862469	6862558	1799	48	113115	1.42621e+52	1.19886e+106	140	99	0.834446	1	0.024,0.047	0.077,0.016,0.062,0.012,0.041,0.017,0.039,0.023,0.037,0.053,0.017,0.032,0.028,0.028,0.09,0.029,0.02,0.128,0.009,0.036,0.012,0.0,0.056,0.009,0.009,0.16,0.041,0.051,0.056,0.062,0.025,0.01,0.05,0.045,0.0,0.007,0.094,0.02,0.037,0.0	-0.003	chr12:6862558-6863145(+)	chr12:6862558-6863186(+)
ENSG00000244355	LY6G6D	chr6	+	31717459	31717804	31717580	31717804	31715501	31715624	1800	9	36	3.50012e+47	1.05377e+74	198	99	1	1	0.0,0.429	NA,0.143,0.0,0.0,0.333,0.027,0.0,0.105,0.0,0.0,0.263,0.073,0.091,0.0,0.029,0.0,0.0,0.0,0.0,0.03,0.44,0.0,0.292,0.4,0.0,0.0,0.077,0.06,0.0,0.0,0.0,0.0,0.0,0.0,0.097,0.04,0.065,0.0,0.105,0.0	0.146	chr6:31715624-31717460(+)	chr6:31715624-31717581(+)
ENSG00000164304	CAGE1	chr6	-	7386978	7387196	7386978	7387175	7389201	7389402	1802	1	0	2.00001e+35	1e+20	120	99	1	1	NA,1.0	NA,NA,NA,NA,1.0,NA,NA,NA,NA,1.0,NA,NA,NA,NA,NA,NA,NA,NA,NA,0.767,NA,NA,NA,NA,NA,NA,NA,NA,0.0,NA,NA,1.0,NA,NA,NA,1.0,NA,NA,NA,NA	0.206	chr6:7387196-7389202(-)	chr6:7387175-7389202(-)
ENSG00000124783	SSR1	chr6	-	7301309	7301572	7301309	7301368	7303549	7303637	1803	620956	711	8.07661e+136	2.51282e+56	198	99	0.336546	1	0.978,0.978	1.0,0.93,0.976,0.983,0.972,0.985,0.984,0.972,0.998,0.977,0.983,0.991,0.997,0.991,0.977,0.967,0.986,0.953,0.949,0.982,0.976,0.98,0.998,0.937,1.0,1.0,0.999,0.986,0.988,0.998,1.0,0.995,0.967,0.989,0.963,0.98,0.982,0.995,0.993,0.977	-0.003	chr6:7301572-7303550(-)	chr6:7301368-7303550(-)
ENSG00000124783	SSR1	chr6	-	7303549	7303637	7303549	7303633	7309916	7310029	1804	317490	0	4.26344e+119	5.0002e+36	103	99	1	1	1.0,1.0	1.0,1.0,1.0,0.989,1.0,1.0,1.0,0.996,1.0,0.998,1.0,0.996,0.998,1.0,0.998,0.986,1.0,1.0,1.0,0.997,1.0,1.0,1.0,1.0,1.0,0.998,1.0,1.0,0.998,1.0,1.0,0.989,0.991,1.0,1.0,0.997,1.0,0.995,1.0,1.0	0.002	chr6:7303637-7309917(-)	chr6:7303633-7309917(-)
ENSG00000174080	CTSF	chr11	-	66565670	66565751	66565670	66565749	66565830	66565927	1805	730	0	2.11313e+75	40020	101	99	1	1	1.0,NA	1.0,1.0,1.0,1.0,1.0,1.0,1.0,1.0,1.0,1.0,1.0,1.0,1.0,1.0,1.0,1.0,1.0,1.0,1.0,1.0,1.0,1.0,1.0,1.0,1.0,1.0,1.0,1.0,1.0,1.0,1.0,1.0,1.0,1.0,1.0,0.962,1.0,1.0,0.925,1.0	0.003	chr11:66565751-66565831(-)	chr11:66565749-66565831(-)
ENSG00000174080	CTSF	chr11	-	66566290	66566404	66566290	66566401	66567245	66567321	1806	230	0	9.02516e+59	3e+30	102	99	1	1	1.0,NA	1.0,NA,1.0,1.0,1.0,1.0,1.0,1.0,NA,0.764,1.0,1.0,1.0,1.0,1.0,0.493,1.0,1.0,1.0,1.0,1.0,1.0,0.936,1.0,1.0,0.971,1.0,NA,1.0,1.0,1.0,1.0,1.0,1.0,1.0,1.0,1.0,1.0,1.0,1.0	0.023	chr11:66566404-66567246(-)	chr11:66566401-66567246(-)
ENSG00000155749	ALS2CR12	chr2	-	201289695	201289854	201289695	201289785	201299237	201299300	1809	0	79	1e+31	7.00003e+39	168	99	1	1	0.0,0.0	0.0,NA,NA,NA,NA,0.0,NA,0.0,1.0,NA,NA,NA,NA,NA,NA,NA,NA,0.0,NA,NA,NA,0.0,0.0,0.0,0.0,0.0,NA,0.0,NA,NA,0.0,NA,0.0,NA,NA,NA,0.0,0.0,0.371,0.0	-0.081	chr2:201289854-201299238(-)	chr2:201289785-201299238(-)
ENSG00000155749	ALS2CR12	chr2	-	201289695	201289859	201289695	201289785	201299237	201299300	1810	0	79	2e+31	7.00003e+39	173	99	1	1	0.0,0.0	0.0,NA,NA,NA,NA,0.0,NA,0.0,1.0,NA,NA,NA,NA,NA,NA,NA,NA,0.0,NA,NA,NA,0.0,0.0,0.141,0.0,0.0,NA,0.0,NA,NA,0.0,NA,0.0,NA,NA,NA,0.0,0.0,0.364,0.0	-0.089	chr2:201289859-201299238(-)	chr2:201289785-201299238(-)
ENSG00000132305	IMMT	chr2	-	86170748	86170844	86170748	86170841	86171207	86171312	1812	96173	1794	1.3216e+118	4.24566e+82	102	99	0.491799	1	0.846,0.641	0.753,0.775,0.747,0.791,0.796,0.687,0.665,0.789,0.72,0.794,0.768,0.867,0.759,0.793,0.759,0.767,0.839,0.792,0.693,0.766,0.873,0.899,0.743,0.699,0.686,0.797,0.776,0.774,0.788,0.856,0.747,0.725,0.787,0.833,0.751,0.742,0.752,0.758,0.899,0.756	-0.031	chr2:86170844-86171208(-)	chr2:86170841-86171208(-)
ENSG00000132305	IMMT	chr2	-	86171207	86171345	86171207	86171312	86173649	86173761	1814	58108	71191	1.58112e+111	8.41181e+114	132	99	0.0196955	0.202117	0.38,0.298	0.585,0.416,0.478,0.46,0.36,0.384,0.368,0.442,0.364,0.448,0.383,0.424,0.385,0.548,0.424,0.444,0.405,0.353,0.366,0.424,0.263,0.311,0.432,0.278,0.335,0.579,0.317,0.467,0.494,0.401,0.465,0.473,0.403,0.378,0.215,0.364,0.382,0.454,0.2,0.674	-0.07	chr2:86171345-86173650(-)	chr2:86171312-86173650(-)
ENSG00000132305	IMMT	chr2	-	86171207	86171381	86171207	86171312	86173649	86173761	1815	1829	71191	4.33151e+79	8.41181e+114	168	99	0.0520215	0.41149	0.13,0.082	0.232,0.134,0.168,0.141,0.1,0.138,0.107,0.166,0.113,0.128,0.132,0.111,0.127,0.173,0.13,0.146,0.118,0.097,0.113,0.135,0.067,0.078,0.095,0.059,0.081,0.194,0.095,0.197,0.166,0.17,0.136,0.182,0.149,0.135,0.051,0.116,0.113,0.137,0.061,0.297	-0.026	chr2:86171381-86173650(-)	chr2:86171312-86173650(-)
ENSG00000132305	IMMT	chr2	-	86171207	86171381	86171207	86171345	86173649	86173761	1816	0	4079	4.10134e+36	1.15811e+102	135	99	1	1	0.0,0.0	0.0,0.0,0.0,0.022,0.005,0.0,0.009,0.02,0.023,0.023,0.0,0.016,0.025,0.0,0.013,0.013,0.005,0.019,0.008,0.013,0.017,0.01,0.0,0.0,0.013,0.02,0.037,0.0,0.006,0.047,0.0,0.018,0.007,0.034,0.06,0.04,0.022,0.005,0.0,0.011	-0.014	chr2:86171381-86173650(-)	chr2:86171345-86173650(-)
ENSG00000074582	BCS1L	chr2	+	218662509	218662679	218662514	218662679	218662196	218662260	1818	388430	4123	2.7655e+119	3.32033e+75	104	99	0.671934	1	0.9,0.947	0.989,0.994,0.95,0.93,0.954,0.951,0.901,0.81,0.966,0.939,0.935,0.898,0.949,0.933,0.899,0.911,0.93,0.871,0.915,0.924,0.835,0.923,0.974,0.986,0.913,0.917,0.886,0.924,0.97,0.931,0.912,0.899,0.946,0.898,0.961,0.929,0.923,0.932,0.943,0.964	-0.004	chr2:218662260-218662510(+)	chr2:218662260-218662515(+)
ENSG00000074582	BCS1L	chr2	+	218663133	218663442	218663242	218663442	218662882	218663000	1819	964918	138	5.75881e+128	2.39209e+53	198	99	0.825002	1	0.974,0.983	0.993,0.919,0.958,0.983,0.981,1.0,0.973,0.981,0.985,0.987,0.97,0.964,0.98,0.968,0.992,0.984,0.984,0.992,1.0,0.985,0.961,1.0,0.973,0.984,0.988,0.992,0.976,1.0,0.967,0.996,0.971,0.99,0.98,0.992,0.986,0.991,0.969,0.974,0.988,0.955	-0.002	chr2:218663000-218663134(+)	chr2:218663000-218663243(+)
ENSG00000198721	ECI2	chr6	-	4130371	4130642	4130371	4130560	4130766	4130865	1822	510	287529	5.41136e+52	4.37469e+119	181	99	1	1	0.009,0.01	0.006,0.005,0.012,0.003,0.004,0.006,0.008,0.011,0.008,0.013,0.013,0.01,0.006,0.011,0.008,0.009,0.013,0.002,0.009,0.007,0.006,0.01,0.009,0.016,0.011,0.003,0.006,0.013,0.011,0.006,0.01,0.011,0.013,0.009,0.013,0.005,0.004,0.011,0.007,0.012	0.001	chr6:4130642-4130767(-)	chr6:4130560-4130767(-)
ENSG00000198721	ECI2	chr6	-	4133548	4133711	4133548	4133701	4135510	4135597	1824	2844	6598	7.95848e+88	7.77265e+86	109	99	2.34352e-06	0.000161604	0.281,0.29	0.482,0.423,0.4,0.412,0.535,0.424,0.64,0.4,0.526,0.403,0.466,0.463,0.499,0.42,0.542,0.471,0.554,0.312,0.544,0.459,0.457,0.408,0.441,0.409,0.503,0.41,0.341,0.476,0.415,0.422,0.457,0.506,0.41,0.527,0.555,0.491,0.474,0.482,0.283,0.52	-0.174	chr6:4133711-4135511(-)	chr6:4133701-4135511(-)
ENSG00000171490	RSL1D1	chr16	-	11841694	11841820	11841694	11841817	11841906	11842000	1833	18991506	132	1.01613e+156	5.10131e+55	102	99	1	1	0.993,0.999	0.995,0.992,0.989,0.992,0.993,0.994,0.999,0.997,0.995,0.986,0.997,0.989,0.994,0.997,0.999,0.999,0.978,0.993,0.993,0.997,0.984,0.997,0.994,0.984,0.994,0.996,0.996,0.989,0.993,0.997,0.998,0.994,0.998,0.998,0.998,0.997,0.996,0.987,0.997,0.992	0.002	chr16:11841820-11841907(-)	chr16:11841817-11841907(-)
ENSG00000171490	RSL1D1	chr16	-	11841906	11842000	11841906	11841929	11851407	11851518	1834	14131120	5218	7.9899e+149	3.11311e+70	170	99	0.00860286	0.104731	0.941,0.973	0.994,0.981,0.944,0.981,0.974,0.991,0.987,0.982,0.957,0.957,0.991,0.975,0.961,0.98,0.961,0.99,0.979,0.989,0.982,0.971,0.987,0.997,0.944,0.834,0.944,0.966,0.918,0.977,0.936,0.982,0.966,0.952,0.97,0.977,1.0,0.965,0.968,0.956,0.99,0.943	-0.01	chr16:11842000-11851408(-)	chr16:11841929-11851408(-)
ENSG00000180822	PSMG4	chr6	+	3264173	3264325	3264208	3264325	3263683	3263759	1836	10	201	1.30109e+49	1.71831e+77	134	99	1	1	0.036,0.0	0.361,0.0,0.198,0.082,0.217,0.0,0.198,NA,0.089,0.038,0.026,0.198,0.27,0.596,0.023,0.071,0.033,0.054,0.097,0.085,0.371,0.0,0.06,0.055,0.158,0.103,0.029,0.185,0.007,0.838,0.114,1.0,0.072,0.031,0.023,0.135,0.088,0.06,0.596,0.037	-0.151	chr6:3263759-3264174(+)	chr6:3263759-3264209(+)
ENSG00000124535	WRNIP1	chr6	+	2770119	2770361	2770194	2770361	2768690	2768882	1838	6955	10	5.41133e+92	1.00131e+39	174	99	0.108042	0.706528	0.975,1.0	0.968,1.0,1.0,0.973,0.915,0.99,0.975,0.939,0.931,0.988,0.928,1.0,1.0,1.0,0.859,1.0,1.0,0.986,0.974,0.906,0.897,0.973,0.951,0.968,0.976,0.974,0.974,0.918,0.957,1.0,1.0,0.882,1.0,0.971,0.979,1.0,0.965,1.0,0.94,0.962	0.022	chr6:2768882-2770120(+)	chr6:2768882-2770195(+)
ENSG00000133731	IMPA1	chr8	-	81676233	81676279	81676233	81676265	81679125	81679230	1840	4148	20	2.3402e+79	3.0021e+39	113	99	0.48788	1	0.947,1.0	0.87,1.0,1.0,0.951,0.985,1.0,1.0,1.0,1.0,1.0,0.973,0.979,0.947,1.0,0.987,1.0,0.981,1.0,1.0,0.935,0.976,0.969,1.0,1.0,0.964,1.0,1.0,1.0,0.929,1.0,1.0,1.0,1.0,0.963,1.0,1.0,1.0,1.0,1.0,0.955	-0.011	chr8:81676279-81679126(-)	chr8:81676265-81679126(-)
ENSG00000133731	IMPA1	chr8	-	81680649	81680783	81680649	81680779	81681497	81681584	1841	6354	40	4.76037e+85	2.5491e+38	103	99	0.285571	1	0.938,1.0	1.0,1.0,1.0,1.0,0.972,0.945,0.939,0.913,0.801,0.977,1.0,1.0,0.957,0.977,0.973,1.0,0.919,0.923,0.955,0.931,0.987,0.914,0.852,0.946,0.937,0.975,0.92,1.0,0.965,0.985,1.0,0.966,1.0,0.972,0.968,0.991,0.918,0.929,1.0,0.925	0.011	chr8:81680783-81681498(-)	chr8:81680779-81681498(-)
ENSG00000116717	GADD45A	chr1	+	67686349	67686587	67686403	67686587	67686024	67686126	1844	20	0	3.93193e+90	1e+27	153	99	1	1	1.0,NA	1.0,1.0,1.0,1.0,1.0,1.0,1.0,1.0,1.0,1.0,1.0,1.0,0.978,1.0,1.0,1.0,1.0,1.0,1.0,0.977,1.0,1.0,1.0,1.0,1.0,1.0,1.0,1.0,1.0,1.0,1.0,1.0,1.0,1.0,1.0,1.0,1.0,1.0,1.0,1.0	0.001	chr1:67686126-67686350(+)	chr1:67686126-67686404(+)
ENSG00000145916	RMND5B	chr5	+	178142582	178142728	178142632	178142728	178138107	178138258	1847	1916	30	7.34545e+83	3e+35	149	99	0.213306	1	0.808,1.0	1.0,1.0,1.0,1.0,0.942,1.0,1.0,1.0,1.0,1.0,1.0,1.0,0.96,1.0,1.0,1.0,1.0,1.0,1.0,1.0,0.938,1.0,1.0,1.0,1.0,1.0,0.958,1.0,1.0,1.0,0.966,1.0,0.927,1.0,1.0,1.0,1.0,1.0,1.0,1.0	-0.088	chr5:178138258-178142583(+)	chr5:178138258-178142633(+)
ENSG00000196924	FLNA	chrX	-	154353000	154353221	154353000	154353204	154353295	154353457	1848	0	43	1e+31	4.18121e+61	116	99	1	1	0.0,0.0	0.0,0.0,0.0,0.0,0.0,0.0,0.0,0.0,0.087,0.0,0.0,0.0,0.0,0.0,0.0,0.0,0.0,0.0,0.0,0.0,0.0,0.0,0.0,0.0,0.0,0.0,0.032,0.0,0.0,0.0,0.0,0.0,0.0,0.0,0.0,0.0,0.0,0.0,0.0,0.0	-0.003	chrX:154353221-154353296(-)	chrX:154353204-154353296(-)
ENSG00000196924	FLNA	chrX	-	154365135	154365259	154365135	154365257	154365348	154365486	1849	100	0	1.32008e+52	10000000000000	101	99	1	1	1.0,NA	1.0,1.0,NA,NA,1.0,1.0,NA,1.0,1.0,1.0,1.0,1.0,1.0,1.0,1.0,1.0,1.0,1.0,NA,1.0,1.0,1.0,1.0,1.0,1.0,1.0,0.946,1.0,1.0,1.0,1.0,NA,1.0,1.0,NA,1.0,1.0,1.0,1.0,1.0	0.002	chrX:154365259-154365349(-)	chrX:154365257-154365349(-)
ENSG00000085788	DDHD2	chr8	+	38234393	38234584	38234399	38234584	38232986	38233214	1851	24	0	3.0291e+47	2e+32	105	99	1	1	1.0,1.0	1.0,NA,1.0,1.0,1.0,1.0,1.0,0.895,1.0,1.0,NA,1.0,1.0,0.767,1.0,NA,1.0,1.0,1.0,1.0,NA,1.0,1.0,1.0,0.541,1.0,1.0,1.0,1.0,1.0,1.0,1.0,1.0,1.0,1.0,1.0,1.0,1.0,1.0,1.0	0.022	chr8:38233214-38234394(+)	chr8:38233214-38234400(+)
ENSG00000183258	DDX41	chr5	-	177515185	177515339	177515185	177515258	177515684	177515821	1856	4139	125157	2.41146e+79	1.30109e+110	180	99	0.860695	1	0.153,0.12	0.092,0.053,0.11,0.161,0.137,0.033,0.086,0.098,0.089,0.13,0.129,0.166,0.133,0.239,0.184,0.168,0.1,0.13,0.155,0.122,0.191,0.028,0.162,0.127,0.172,0.158,0.103,0.195,0.126,0.26,0.149,0.1,0.21,0.101,0.098,0.168,0.218,0.13,0.104,0.187	-0.001	chr5:177515339-177515685(-)	chr5:177515258-177515685(-)
ENSG00000183258	DDX41	chr5	-	177515185	177515361	177515185	177515258	177515684	177515821	1857	4731	125157	3.1125e+80	1.30109e+110	198	99	0.37161	1	0.158,0.09	0.107,0.052,0.107,0.164,0.134,0.03,0.074,0.109,0.096,0.116,0.133,0.16,0.148,0.263,0.197,0.166,0.106,0.143,0.155,0.124,0.222,0.029,0.176,0.134,0.183,0.171,0.107,0.202,0.124,0.26,0.156,0.088,0.215,0.107,0.111,0.151,0.213,0.146,0.105,0.213	-0.018	chr5:177515361-177515685(-)	chr5:177515258-177515685(-)
ENSG00000183258	DDX41	chr5	-	177515185	177515361	177515185	177515339	177515684	177515821	1858	73	11	9.13117e+56	5.10211e+36	121	99	0.697009	1	1.0,0.182	1.0,1.0,1.0,0.643,0.851,1.0,0.29,0.891,1.0,0.45,1.0,0.621,0.79,1.0,0.945,0.766,1.0,0.766,0.567,0.804,1.0,1.0,1.0,1.0,0.851,0.92,1.0,0.86,0.786,0.766,0.9,0.29,1.0,1.0,1.0,0.45,0.639,1.0,1.0,1.0	-0.255	chr5:177515361-177515685(-)	chr5:177515339-177515685(-)
ENSG00000183258	DDX41	chr5	-	177516287	177516516	177516287	177516447	177516724	177516835	1862	413	194267	4.19261e+63	1.72116e+114	168	99	0.00273616	0.0433444	0.012,0.028	0.014,0.088,0.076,0.029,0.027,0.016,0.022,0.017,0.022,0.036,0.018,0.024,0.041,0.045,0.022,0.013,0.034,0.007,0.019,0.036,0.239,0.058,0.051,0.022,0.021,0.051,0.032,0.042,0.008,0.278,0.033,0.042,0.0,0.013,0.289,0.033,0.029,0.03,0.298,0.005	-0.034	chr5:177516516-177516725(-)	chr5:177516447-177516725(-)
ENSG00000196923	PDLIM7	chr5	-	177489770	177490031	177489770	177489832	177490869	177490906	1863	0	30	1.51062e+57	1.10228e+79	198	99	1	1	0.0,NA	0.405,1.0,0.0,0.1,0.106,0.094,0.096,0.039,0.015,0.095,0.036,0.19,0.139,0.04,0.222,0.063,0.028,0.043,0.0,0.028,0.095,0.143,0.113,0.151,0.108,0.127,0.185,0.102,0.046,0.319,0.067,0.164,0.0,0.067,0.538,0.094,0.049,0.165,0.474,0.071	-0.145	chr5:177490031-177490870(-)	chr5:177489832-177490870(-)
ENSG00000196923	PDLIM7	chr5	-	177491806	177491976	177491806	177491925	177492404	177492435	1864	0	20	4.24025e+37	2.41705e+89	150	99	1	1	0.0,NA	0.0,0.0,NA,0.05,0.011,0.007,0.0,0.012,0.026,0.06,0.009,0.0,0.012,0.015,0.0,0.015,0.011,0.0,0.008,0.017,0.041,0.0,0.032,0.006,0.038,0.0,0.01,0.007,0.03,0.048,0.011,0.01,0.0,0.0,0.0,0.0,0.008,0.0,0.0,0.014	-0.013	chr5:177491976-177492405(-)	chr5:177491925-177492405(-)
ENSG00000196923	PDLIM7	chr5	-	177491806	177491995	177491806	177491925	177492404	177492435	1865	0	20	4.25025e+36	2.41705e+89	169	99	1	1	0.0,NA	0.0,0.0,NA,0.045,0.01,0.008,0.0,0.011,0.023,0.053,0.008,0.0,0.011,0.014,0.0,0.014,0.01,0.0,0.007,0.015,0.037,0.0,0.018,0.005,0.034,0.0,0.009,0.006,0.027,0.043,0.01,0.009,0.0,0.0,0.0,0.0,0.007,0.0,0.0,0.013	-0.011	chr5:177491995-177492405(-)	chr5:177491925-177492405(-)
ENSG00000169220	RGS14	chr5	+	177370587	177370664	177370590	177370664	177368716	177368920	1867	2212	0	1.93071e+80	3.00004e+29	102	99	1	1	1.0,1.0	1.0,1.0,NA,1.0,1.0,1.0,1.0,1.0,1.0,1.0,0.955,1.0,1.0,1.0,1.0,0.909,1.0,1.0,1.0,1.0,1.0,1.0,1.0,1.0,1.0,1.0,1.0,1.0,0.98,1.0,1.0,1.0,1.0,1.0,1.0,1.0,1.0,1.0,1.0,1.0	0.004	chr5:177368920-177370588(+)	chr5:177368920-177370591(+)
ENSG00000214765	SEPT7P2	chr7	-	45724352	45725715	45724352	45724480	45726183	45726236	1868	2114	86	2.00924e+74	4.13712e+49	198	99	0.70737	1	0.568,0.538	0.714,0.0,0.391,0.522,0.677,1.0,0.6,0.524,0.571,0.28,0.429,0.556,0.75,0.61,0.64,0.385,0.333,0.588,0.846,0.515,0.564,0.481,0.231,0.238,0.538,0.522,0.649,1.0,0.895,1.0,0.818,0.488,0.686,0.5,1.0,0.846,0.581,0.659,0.852,0.659	-0.05	chr7:45725715-45726184(-)	chr7:45724480-45726184(-)
ENSG00000105583	WDR83OS	chr19	-	12668519	12668617	12668519	12668611	12669127	12669233	1869	20612515	2327	1.98531e+159	4.52228e+77	105	99	0.823804	1	0.988,0.989	0.977,0.993,0.986,0.989,0.99,0.992,0.993,0.981,0.988,0.994,0.984,0.994,0.994,0.994,0.988,0.991,0.989,0.989,0.99,0.984,0.98,0.992,0.992,0.992,0.986,0.99,0.988,0.995,0.995,0.997,0.994,0.992,0.989,0.991,0.983,0.987,0.991,0.992,0.99,0.988	-0.001	chr19:12668617-12669128(-)	chr19:12668611-12669128(-)
ENSG00000137274	BPHL	chr6	+	3138040	3140509	3140385	3140509	3137361	3137493	1872	34	534	3.11041e+47	1.06906e+87	198	99	0.241528	1	0.028,0.333	0.014,0.058,0.0,0.028,0.044,0.005,0.009,0.025,0.0,0.101,0.036,0.05,0.022,0.0,0.019,0.02,0.005,0.13,0.01,0.067,0.064,0.098,0.0,0.024,0.119,0.022,0.026,0.02,0.017,0.0,0.059,0.043,0.042,0.009,0.037,0.106,0.06,0.01,0.0,0.111	0.143	chr6:3137493-3138041(+)	chr6:3137493-3140386(+)
ENSG00000146469	VIP	chr6	+	152756133	152756265	152756136	152756265	152755268	152755373	1874	10	0	1.23414e+39	1e+32	102	99	1	1	1.0,NA	NA,NA,NA,1.0,1.0,1.0,1.0,0.931,NA,1.0,NA,NA,1.0,NA,1.0,NA,NA,0.66,NA,NA,1.0,NA,1.0,NA,NA,1.0,1.0,1.0,1.0,NA,1.0,NA,1.0,NA,0.838,NA,1.0,NA,NA,NA	0.03	chr6:152755373-152756134(+)	chr6:152755373-152756137(+)
ENSG00000146469	VIP	chr6	+	152757095	152757184	152757098	152757184	152756133	152756265	1875	20	0	1.10111e+39	1.0001e+36	102	99	1	1	1.0,NA	NA,NA,1.0,0.493,NA,1.0,1.0,0.907,NA,1.0,NA,1.0,1.0,1.0,1.0,1.0,NA,0.744,NA,0.493,1.0,NA,0.853,NA,NA,0.593,0.0,1.0,0.139,NA,1.0,NA,1.0,0.244,1.0,1.0,1.0,1.0,NA,NA	0.174	chr6:152756265-152757096(+)	chr6:152756265-152757099(+)
ENSG00000148343	MIGA2	chr9	+	129063172	129063316	129063243	129063316	129061230	129061346	1876	10	40	3.00613e+39	2.1415e+60	170	99	1	1	0.127,NA	0.466,0.0,0.0,0.2,0.061,0.226,0.058,0.0,0.0,0.323,0.0,0.0,0.028,NA,0.115,0.0,0.0,0.0,0.0,0.037,0.104,0.0,0.034,0.0,0.0,0.0,0.0,0.466,0.0,0.0,0.0,0.0,0.0,0.0,0.0,0.0,0.0,0.0,0.122,0.104	0.067	chr9:129061346-129063173(+)	chr9:129061346-129063244(+)
ENSG00000148343	MIGA2	chr9	+	129067994	129068332	129068197	129068332	129067772	129067871	1878	50	50	4.00101e+36	8.01315e+60	198	99	1	1	0.333,NA	0.0,NA,0.0,0.0,0.25,0.0,0.0,0.067,0.0,0.026,0.0,0.0,0.053,NA,0.0,0.0,0.053,NA,0.0,0.051,0.086,0.077,0.273,0.0,0.185,0.027,0.091,0.4,0.273,0.455,0.0,0.0,0.0,0.3,0.0,0.273,0.037,0.032,0.163,0.071	0.245	chr9:129067871-129067995(+)	chr9:129067871-129068198(+)
ENSG00000148343	MIGA2	chr9	+	129068018	129068332	129068197	129068332	129067772	129067871	1879	50	50	1.00101e+36	8.01315e+60	198	99	1	1	0.333,NA	0.0,NA,0.0,0.0,0.077,0.0,0.0,0.067,0.0,0.026,0.0,0.0,0.053,NA,0.0,0.0,0.053,NA,0.0,0.051,0.086,0.077,0.172,0.0,0.185,0.027,0.091,0.4,0.273,0.471,0.0,0.0,0.0,0.3,0.0,0.333,0.037,0.032,0.122,0.071	0.252	chr9:129067871-129068019(+)	chr9:129067871-129068198(+)
ENSG00000119862	LGALSL	chr2	+	64456267	64456465	64456287	64456465	64455588	64455677	1881	0	60	8.00003e+40	2.3189e+59	119	99	1	1	0.0,NA	0.224,0.0,0.0,NA,0.0,0.068,0.0,0.1,0.0,0.0,0.065,0.0,0.0,0.0,0.143,0.094,0.0,NA,0.0,0.094,NA,0.0,0.038,0.0,0.0,0.257,0.0,0.065,0.077,0.357,0.0,0.0,0.0,0.0,0.0,0.0,0.0,0.0,NA,NA	-0.045	chr2:64455677-64456268(+)	chr2:64455677-64456288(+)
ENSG00000168487	BMP1	chr8	+	22176923	22177139	22176960	22177139	22176532	22176650	1882	1	0	2.10307e+38	1.2001e+42	136	99	1	1	NA,1.0	NA,0.0,NA,NA,0.593,1.0,0.0,0.214,0.0,1.0,0.353,0.0,0.0,NA,0.879,0.0,NA,0.238,0.0,0.744,0.353,1.0,0.179,0.522,0.421,0.117,0.172,0.0,0.108,NA,0.0,0.421,NA,NA,0.075,NA,0.378,NA,0.421,0.795	0.667	chr8:22176650-22176924(+)	chr8:22176650-22176961(+)
ENSG00000168487	BMP1	chr8	+	22196180	22196840	22196679	22196840	22195461	22195587	1883	0	115	1.00002e+39	1.24414e+69	198	99	0.0303304	0.27561	0.0,0.0	0.0,0.02,0.0,0.0,0.0,0.0,0.167,0.0,1.0,0.0,0.167,0.0,0.114,0.0,0.103,0.158,0.0,0.024,0.0,0.0,0.0,0.0,0.031,0.111,0.19,0.0,0.074,0.15,0.011,0.556,0.0,0.026,0.032,0.231,0.0,0.014,0.095,0.0,0.062,0.0	-0.083	chr8:22195587-22196181(+)	chr8:22195587-22196680(+)
ENSG00000168487	BMP1	chr8	+	22201117	22201928	22201802	22201928	22197239	22197420	1884	5016	90	4.65202e+69	1.69003e+57	198	99	1	1	0.735,1.0	NA,1.0,1.0,0.385,0.561,1.0,1.0,0.068,1.0,0.579,0.581,0.368,0.512,1.0,1.0,0.116,0.95,0.662,0.826,0.692,0.655,0.061,0.484,0.63,0.352,0.848,0.603,0.559,0.638,0.391,0.541,0.4,0.333,0.793,0.03,0.552,0.523,0.5,0.25,0.217	0.286	chr8:22197420-22201118(+)	chr8:22197420-22201803(+)
ENSG00000250479	CHCHD10	chr22	-	23766127	23766296	23766127	23766275	23767373	23767593	1885	1	71	1.1e+24	7.10102e+51	120	99	1	1	0.0,0.452	NA,0.0,0.0,NA,0.0,0.0,0.0,0.0,0.0,0.0,0.0,0.0,0.0,0.0,0.0,0.044,0.292,0.0,0.0,0.0,0.0,0.046,NA,0.0,NA,0.0,0.0,NA,0.0,0.105,0.0,0.248,0.171,0.0,0.036,0.0,0.0,0.0,0.0,0.0	0.199	chr22:23766296-23767374(-)	chr22:23766275-23767374(-)
ENSG00000128596	CCDC136	chr7	+	128806236	128806858	128806687	128806858	128805760	128805901	1887	230	30	1.09074e+46	1.4e+32	198	99	1	1	0.793,NA	NA,1.0,NA,1.0,NA,1.0,1.0,0.926,0.0,1.0,NA,1.0,1.0,NA,NA,1.0,1.0,NA,1.0,NA,1.0,1.0,NA,NA,NA,0.263,1.0,0.0,0.481,NA,0.0,NA,1.0,NA,1.0,0.471,1.0,NA,1.0,0.524	0.006	chr7:128805901-128806237(+)	chr7:128805901-128806688(+)
ENSG00000113645	WWC1	chr5	+	168464710	168464962	168464728	168464962	168460649	168460742	1888	0	60	1.40031e+43	1.90001e+36	117	99	1	1	0.0,NA	1.0,NA,NA,1.0,1.0,0.4,NA,1.0,NA,0.0,NA,1.0,0.361,NA,NA,NA,0.266,NA,0.871,0.717,1.0,0.22,1.0,1.0,NA,0.629,NA,0.372,0.0,NA,NA,1.0,NA,NA,NA,0.651,NA,1.0,NA,NA	-0.69	chr5:168460742-168464711(+)	chr5:168460742-168464729(+)
ENSG00000113645	WWC1	chr5	+	168467839	168467964	168467842	168467964	168464710	168464962	1889	2	30	1.3e+45	1.06012e+42	102	99	1	1	0.0,1.0	1.0,0.0,NA,0.0,NA,0.694,NA,0.108,0.0,1.0,NA,0.66,0.744,NA,NA,NA,0.0,NA,1.0,1.0,1.0,0.0,0.66,0.807,NA,0.195,NA,0.0,1.0,NA,NA,NA,NA,NA,NA,0.731,NA,0.393,NA,NA	-0.023	chr5:168464962-168467840(+)	chr5:168464962-168467843(+)
ENSG00000205659	LIN52	chr14	+	74095929	74095985	74095947	74095985	74091231	74091306	1892	1	3234	3.0012e+39	3.03823e+76	117	99	0.848667	1	0.0,0.024	0.078,0.0,0.0,0.027,0.027,0.0,0.0,0.0,0.179,0.014,0.0,0.0,0.021,0.0,0.337,0.0,0.022,0.0,0.0,0.037,0.035,0.388,0.0,0.0,0.0,0.0,0.063,0.0,0.0,0.07,0.0,0.037,0.0,0.023,0.0,0.0,0.0,0.081,0.078,0.0	-0.026	chr14:74091306-74095930(+)	chr14:74091306-74095948(+)
ENSG00000214049	UCA1	chr19	+	15831197	15831356	15831254	15831356	15829094	15829338	1894	0	10	1.171e+39	5.24227e+73	156	99	1	1	0.0,NA	0.012,0.015,0.016,0.017,0.0,0.0,0.0,0.0,0.0,NA,NA,NA,0.02,0.0,0.026,NA,0.011,0.0,0.0,0.005,0.0,0.0,0.0,0.016,NA,0.004,0.0,0.0,0.002,0.0,0.007,0.0,0.014,0.0,0.0,0.0,0.015,0.012,0.0,0.018	-0.006	chr19:15829338-15831198(+)	chr19:15829338-15831255(+)
ENSG00000214049	UCA1	chr19	+	15831207	15831356	15831254	15831356	15829094	15829338	1895	0	10	1.171e+40	5.24227e+73	146	99	1	1	0.0,NA	0.013,0.016,0.018,0.018,0.0,0.0,0.0,0.0,0.0,NA,NA,NA,0.021,0.022,0.028,NA,0.012,0.0,0.0,0.0,0.0,0.0,0.0,0.017,NA,0.007,0.0,0.0,0.002,0.0,0.004,0.0,0.015,0.0,0.0,0.0,0.016,0.013,0.0,0.038	-0.007	chr19:15829338-15831208(+)	chr19:15829338-15831255(+)
ENSG00000214049	UCA1	chr19	+	15834501	15835114	15834635	15835114	15831254	15831356	1897	10	0	1.21995e+87	1e+26	198	99	1	1	1.0,NA	1.0,1.0,1.0,1.0,1.0,1.0,1.0,1.0,1.0,NA,NA,NA,1.0,0.983,1.0,NA,1.0,1.0,1.0,1.0,1.0,1.0,1.0,1.0,NA,1.0,1.0,1.0,0.983,1.0,0.978,0.862,0.932,1.0,1.0,1.0,1.0,1.0,1.0,1.0	0.007	chr19:15831356-15834502(+)	chr19:15831356-15834636(+)
ENSG00000214049	UCA1	chr19	+	15834501	15835280	15835217	15835280	15831254	15831356	1899	10	0	9.25739e+82	1.1102e+46	198	99	1	1	1.0,NA	1.0,1.0,0.946,0.973,1.0,0.965,1.0,1.0,0.824,NA,NA,NA,0.824,0.927,0.722,NA,0.931,1.0,1.0,0.941,1.0,1.0,1.0,0.907,NA,0.872,1.0,0.789,0.816,0.5,0.784,0.704,0.743,0.886,1.0,1.0,0.97,0.779,1.0,1.0	0.091	chr19:15831356-15834502(+)	chr19:15831356-15835218(+)
ENSG00000245694	CRNDE	chr16	-	54920297	54920338	54920297	54920327	54923584	54923650	1910	16	5	1.02321e+40	1.114e+43	110	99	1	1	1.0,0.519	1.0,NA,0.141,0.73,0.31,1.0,NA,0.31,1.0,1.0,0.164,0.231,NA,0.184,0.0,NA,NA,NA,NA,0.0,1.0,1.0,NA,0.146,0.315,1.0,0.153,0.0,0.0,NA,0.265,1.0,0.73,NA,NA,1.0,NA,0.419,1.0,0.375	0.243	chr16:54920338-54923585(-)	chr16:54920327-54923585(-)
ENSG00000245694	CRNDE	chr16	-	54920297	54920410	54920297	54920327	54923584	54923650	1911	553	5	1.80171e+58	1.114e+43	182	99	1	1	1.0,0.852	1.0,NA,0.457,0.352,0.78,1.0,NA,0.521,1.0,1.0,0.576,0.42,1.0,0.576,0.645,1.0,NA,1.0,1.0,0.352,1.0,1.0,NA,0.172,0.705,1.0,0.465,0.352,0.064,1.0,0.662,1.0,0.902,NA,NA,1.0,NA,0.714,1.0,0.352	0.197	chr16:54920410-54923585(-)	chr16:54920327-54923585(-)
ENSG00000245694	CRNDE	chr16	-	54920297	54920410	54920297	54920338	54923584	54923650	1912	547	10	1.7016e+55	1.2e+37	171	99	1	1	0.743,1.0	1.0,NA,0.903,0.0,1.0,1.0,NA,1.0,1.0,1.0,0.936,1.0,1.0,0.942,1.0,1.0,NA,1.0,1.0,1.0,1.0,1.0,NA,0.537,0.946,1.0,1.0,1.0,1.0,1.0,1.0,1.0,1.0,NA,NA,1.0,NA,1.0,1.0,0.537	-0.062	chr16:54920410-54923585(-)	chr16:54920338-54923585(-)
ENSG00000141076	UTP4	chr16	+	69136678	69136887	69136695	69136887	69133511	69133618	1913	2	85173	1.00101e+40	1.55128e+113	116	99	1	1	0.0,0.01	0.005,0.0,0.0,0.007,0.0,0.005,0.006,0.0,0.004,0.0,0.005,0.0,0.011,0.01,0.036,0.0,0.0,0.0,0.019,0.012,0.0,0.072,0.019,0.037,0.0,0.021,0.012,0.021,0.0,0.007,0.0,0.0,0.0,0.025,0.05,0.0,0.026,0.004,0.0,0.0	-0.005	chr16:69133618-69136679(+)	chr16:69133618-69136696(+)
ENSG00000168066	SF1	chr11	-	64764605	64766155	64764605	64765518	64766899	64767079	1917	248166	19097	2.11932e+118	1.27849e+116	198	99	0.348025	1	0.395,0.461	0.454,0.356,0.573,0.385,0.336,0.284,0.345,0.272,0.332,0.387,0.312,0.45,0.267,0.341,0.369,0.33,0.319,0.464,0.396,0.335,0.466,0.524,0.364,0.378,0.317,0.296,0.421,0.476,0.397,0.464,0.49,0.415,0.279,0.425,0.743,0.401,0.407,0.377,0.655,0.376	0.029	chr11:64766155-64766900(-)	chr11:64765518-64766900(-)
ENSG00000168066	SF1	chr11	-	64767191	64767251	64767191	64767246	64767570	64767844	1920	11859	148	8.15912e+116	2.99133e+76	104	99	0.09956	0.665756	0.889,0.875	0.727,0.862,0.991,0.854,0.826,0.84,0.739,0.559,0.864,0.877,0.892,0.862,0.912,0.813,0.751,0.854,0.784,0.86,0.846,0.866,0.804,0.792,0.928,0.821,0.88,0.87,0.891,0.873,0.827,0.89,0.961,0.853,0.763,0.851,0.726,0.825,0.859,0.861,0.874,0.777	0.044	chr11:64767251-64767571(-)	chr11:64767246-64767571(-)
ENSG00000168066	SF1	chr11	-	64767191	64767275	64767191	64767246	64767570	64767844	1921	187	148	9.54122e+72	2.99133e+76	128	99	0.00562929	0.0752293	0.499,0.404	0.194,0.301,0.756,0.22,0.256,0.211,0.156,0.07,0.311,0.394,0.205,0.314,0.362,0.181,0.183,0.289,0.165,0.272,0.227,0.331,0.228,0.13,0.447,0.228,0.326,0.312,0.4,0.367,0.244,0.354,0.537,0.178,0.258,0.279,0.147,0.291,0.328,0.266,0.34,0.18	0.171	chr11:64767275-64767571(-)	chr11:64767246-64767571(-)
ENSG00000168066	SF1	chr11	-	64767191	64767275	64767191	64767251	64767570	64767844	1922	54	10556	4.10221e+38	7.25812e+116	123	99	0.0076936	0.0957606	0.037,0.054	0.0,0.053,0.007,0.0,0.01,0.01,0.007,0.0,0.012,0.014,0.005,0.006,0.003,0.003,0.011,0.015,0.025,0.013,0.01,0.011,0.019,0.013,0.009,0.008,0.014,0.021,0.02,0.01,0.005,0.008,0.004,0.012,0.02,0.009,0.06,0.01,0.011,0.0,0.004,0.015	0.033	chr11:64767275-64767571(-)	chr11:64767251-64767571(-)
ENSG00000163517	HDAC11	chr3	+	13496735	13496852	13496804	13496852	13483463	13483564	1923	100	0	1.32501e+61	1e+19	168	99	1	1	1.0,NA	1.0,1.0,NA,1.0,1.0,1.0,1.0,1.0,1.0,1.0,1.0,1.0,1.0,1.0,1.0,1.0,1.0,1.0,1.0,1.0,0.952,NA,1.0,1.0,1.0,1.0,1.0,1.0,1.0,1.0,1.0,1.0,1.0,1.0,1.0,1.0,1.0,NA,NA,1.0	0.001	chr3:13483564-13496736(+)	chr3:13483564-13496805(+)
ENSG00000113282	CLINT1	chr5	-	157789362	157789567	157789362	157789513	157791702	157791995	1927	6094	6051	2.85013e+92	1.73573e+85	153	99	0.643355	1	0.393,0.544	0.516,0.48,0.529,0.404,0.397,0.393,0.555,0.454,0.418,0.328,0.365,0.351,0.313,0.412,0.424,0.338,0.554,0.41,0.441,0.526,0.559,0.422,0.328,0.448,0.494,0.659,0.333,0.418,0.441,0.597,0.549,0.555,0.327,0.602,0.389,0.589,0.458,0.47,0.378,0.23	0.022	chr5:157789567-157791703(-)	chr5:157789513-157791703(-)
ENSG00000055163	CYFIP2	chr5	+	157304237	157304366	157304249	157304366	157302793	157302890	1930	6387	4	4.82859e+103	1.02711e+40	111	99	0.863279	1	1.0,0.951	0.977,1.0,0.963,0.97,0.987,1.0,0.983,0.965,0.973,0.988,0.976,0.954,0.955,0.973,0.988,1.0,0.985,1.0,0.97,0.977,0.992,0.95,1.0,1.0,0.986,0.992,0.952,1.0,0.981,0.985,0.964,0.982,0.981,0.977,0.871,0.95,0.982,0.994,0.995,0.977	-0.002	chr5:157302890-157304238(+)	chr5:157302890-157304250(+)
ENSG00000115414	FN1	chr2	-	215371908	215372300	215371908	215372015	215373321	215373411	1931	65	0	2.14665e+54	9e+35	198	99	1	1	1.0,1.0	1.0,1.0,1.0,1.0,0.719,NA,1.0,1.0,1.0,1.0,1.0,1.0,1.0,1.0,NA,1.0,1.0,1.0,0.733,1.0,1.0,0.0,0.286,1.0,1.0,1.0,1.0,1.0,0.778,1.0,1.0,1.0,1.0,1.0,1.0,1.0,1.0,1.0,0.6,1.0	0.076	chr2:215372300-215373322(-)	chr2:215372015-215373322(-)
ENSG00000115414	FN1	chr2	-	215371908	215372375	215371908	215372015	215373321	215373411	1932	65	0	2.14665e+55	9e+35	198	99	1	1	1.0,1.0	1.0,1.0,1.0,1.0,0.75,NA,1.0,1.0,1.0,1.0,1.0,1.0,1.0,1.0,NA,1.0,1.0,1.0,0.733,1.0,1.0,0.0,0.286,1.0,1.0,1.0,1.0,1.0,0.789,1.0,1.0,1.0,1.0,1.0,1.0,1.0,1.0,1.0,0.6,1.0	0.075	chr2:215372375-215373322(-)	chr2:215372015-215373322(-)
ENSG00000115414	FN1	chr2	-	215371908	215372375	215371908	215372300	215373321	215373411	1933	211	0	2.41383e+50	4e+35	174	99	1	1	1.0,1.0	1.0,1.0,1.0,1.0,0.829,NA,1.0,1.0,1.0,1.0,1.0,1.0,1.0,0.872,NA,1.0,1.0,1.0,1.0,1.0,1.0,NA,1.0,1.0,1.0,1.0,1.0,1.0,1.0,1.0,1.0,1.0,1.0,1.0,1.0,1.0,1.0,1.0,1.0,1.0	0.008	chr2:215372375-215373322(-)	chr2:215372300-215373322(-)
ENSG00000135525	MAP7	chr6	-	136372500	136372649	136372500	136372625	136377754	136377868	1934	10	145	4.001e+39	1.29123e+72	123	99	1	1	0.054,0.0	0.212,0.0,0.0,0.025,0.0,0.0,0.0,0.039,0.097,0.034,0.0,0.0,0.043,0.0,0.0,0.0,0.051,0.168,0.0,0.068,0.0,0.0,0.0,0.0,0.0,0.0,0.028,0.0,0.0,0.058,0.103,0.0,0.068,0.031,NA,0.118,0.097,0.091,0.107,0.0	-0.01	chr6:136372649-136377755(-)	chr6:136372625-136377755(-)
ENSG00000170271	FAXDC2	chr5	-	154834842	154835119	154834842	154834934	154838130	154838178	1935	310	95	2.52612e+53	7.11319e+50	198	99	1	1	0.143,0.5	1.0,0.263,0.542,0.143,0.053,0.915,NA,0.319,0.0,0.27,0.0,0.4,0.238,0.429,0.029,0.353,0.0,0.1,0.385,0.186,0.5,NA,0.726,1.0,1.0,0.083,0.736,0.308,0.192,1.0,0.333,0.875,0.5,0.091,0.0,1.0,0.7,0.273,0.2,0.067	-0.079	chr5:154835119-154838131(-)	chr5:154834934-154838131(-)
ENSG00000198563	DDX39B	chr6	-	31530778	31530949	31530778	31530926	31531052	31531197	1936	819	12001772	1.14413e+62	9.01108e+150	122	99	1	1	0.005,0.009	0.01,0.003,0.003,0.008,0.003,0.009,0.004,0.002,0.003,0.009,0.011,0.01,0.007,0.009,0.008,0.007,0.009,0.009,0.007,0.007,0.006,0.005,0.008,0.006,0.004,0.022,0.006,0.005,0.007,0.005,0.004,0.005,0.004,0.007,0.006,0.005,0.007,0.007,0.002,0.007	0	chr6:31530949-31531053(-)	chr6:31530926-31531053(-)
ENSG00000198563	DDX39B	chr6	-	31531052	31531197	31531052	31531178	31531295	31531405	1937	7311867	2814	1.09512e+148	5.61722e+70	118	99	0.893768	1	0.956,0.991	0.995,0.994,0.971,0.982,0.955,0.997,0.984,0.995,0.975,0.975,0.988,0.985,0.984,0.986,0.965,0.953,0.979,0.975,0.968,0.986,0.975,0.99,0.964,0.997,0.972,0.98,0.972,0.963,0.97,0.975,0.975,0.966,0.987,0.98,0.993,0.98,0.975,0.979,0.936,0.995	-0.004	chr6:31531197-31531296(-)	chr6:31531178-31531296(-)
ENSG00000198563	DDX39B	chr6	-	31538762	31538939	31538762	31538855	31539146	31539274	1938	70	4082	3.66024e+50	4.70337e+65	183	99	1	1	0.009,0.0	0.04,0.01,0.0,0.213,0.52,NA,0.0,0.0,0.029,0.619,0.213,0.0,0.213,0.351,0.0,0.0,0.0,0.03,0.748,0.041,0.021,0.0,0.0,0.033,0.017,0.0,1.0,0.027,NA,0.028,0.063,0.0,0.015,0.0,0.0,0.014,0.474,0.0,0.0,0.0	-0.12	chr6:31538939-31539147(-)	chr6:31538855-31539147(-)
ENSG00000198563	DDX39B	chr6	-	31540321	31540664	31540321	31540534	31541152	31541327	1939	1740	60	2.23392e+89	2.0001e+36	198	99	1	1	0.935,NA	1.0,1.0,1.0,0.892,1.0,1.0,1.0,0.926,1.0,0.833,0.053,1.0,1.0,1.0,1.0,1.0,1.0,1.0,0.966,0.964,1.0,1.0,1.0,0.889,0.972,0.912,1.0,1.0,1.0,0.995,1.0,0.973,0.991,0.25,1.0,1.0,1.0,1.0,0.846,1.0	-0.002	chr6:31540664-31541153(-)	chr6:31540534-31541153(-)
ENSG00000198563	DDX39B	chr6	-	31540321	31540664	31540321	31540534	31541949	31542448	1940	2160	400	2.54552e+92	6.19716e+74	198	99	1	1	0.73,NA	0.676,0.753,0.588,0.573,1.0,0.156,0.531,0.455,1.0,1.0,1.0,0.652,0.721,1.0,0.328,0.594,0.683,0.775,0.543,0.339,0.099,0.755,0.442,0.419,0.673,0.459,0.699,0.622,0.573,0.82,0.377,0.675,0.768,1.0,0.609,0.932,1.0,0.393,0.5,0.584	0.086	chr6:31540664-31541950(-)	chr6:31540534-31541950(-)
ENSG00000145901	TNIP1	chr5	-	151029948	151030747	151029948	151030673	151032286	151032383	1945	332102	6921	6.11502e+118	8.19272e+70	173	99	3.39684e-12	1.11806e-09	0.734,0.735	0.814,0.819,0.764,0.871,0.872,0.965,0.966,0.914,0.915,0.916,0.898,0.954,0.782,0.87,0.932,0.961,0.961,0.815,0.847,0.902,0.94,0.851,0.859,0.822,0.932,0.805,0.883,0.911,0.881,0.98,0.817,0.991,0.911,0.84,0.882,0.866,0.816,0.912,0.884,0.954	-0.152	chr5:151030747-151032287(-)	chr5:151030673-151032287(-)
ENSG00000145901	TNIP1	chr5	-	151032286	151032400	151032286	151032383	151033607	151033799	1947	295	15739	3.27824e+58	2.75464e+103	116	99	0.00722177	0.0912943	0.136,0.099	0.087,0.031,0.085,0.051,0.206,0.034,0.089,0.033,0.077,0.075,0.023,0.088,0.113,0.156,0.09,0.112,0.044,0.07,0.061,0.035,0.027,0.051,0.069,0.012,0.055,0.253,0.075,0.136,0.095,0.045,0.05,0.0,0.047,0.024,0.0,0.091,0.121,0.096,0.073,0.146	0.042	chr5:151032400-151033608(-)	chr5:151032383-151033608(-)
ENSG00000070814	TCOF1	chr5	+	150383061	150383172	150383064	150383172	150379531	150379732	1950	10	0	1.0051e+42	3.11008e+36	102	99	1	1	1.0,NA	1.0,NA,NA,0.618,0.907,0.0,1.0,1.0,0.195,1.0,1.0,1.0,1.0,1.0,1.0,NA,1.0,1.0,1.0,1.0,1.0,1.0,1.0,NA,1.0,1.0,NA,1.0,1.0,1.0,1.0,1.0,1.0,1.0,1.0,1.0,NA,1.0,0.694,1.0	0.076	chr5:150379732-150383062(+)	chr5:150379732-150383065(+)
ENSG00000070814	TCOF1	chr5	+	150387901	150388088	150387942	150388088	150379531	150379732	1951	4952	0	2.30237e+79	4.40053e+41	140	99	0.000127419	0.00419398	1.0,1.0	1.0,1.0,0.803,0.921,1.0,1.0,0.921,0.883,0.965,0.953,0.905,0.823,0.97,1.0,0.954,0.898,1.0,0.93,0.902,0.925,1.0,1.0,1.0,1.0,0.904,0.789,0.882,1.0,0.885,1.0,0.981,0.69,0.97,0.971,1.0,0.71,1.0,0.751,0.502,0.926	0.082	chr5:150379732-150387902(+)	chr5:150379732-150387943(+)
ENSG00000070814	TCOF1	chr5	+	150392704	150392790	150392707	150392790	150391956	150392176	1952	5453	1615	2.41551e+80	3.11162e+61	102	99	0.69771	1	0.766,0.774	0.886,0.57,0.752,0.767,0.821,0.697,0.96,0.836,0.81,0.839,0.671,0.972,0.744,0.819,0.883,0.816,0.902,0.918,0.676,0.804,0.805,0.447,0.233,0.756,0.66,0.66,0.593,0.904,0.853,0.833,0.962,0.751,0.886,0.821,0.526,0.882,0.73,0.775,0.629,0.867	0.002	chr5:150392176-150392705(+)	chr5:150392176-150392708(+)
ENSG00000163382	NAXE	chr1	+	156593407	156593555	156593463	156593555	156592556	156592670	1954	258133	50	4.09308e+119	400000000	155	99	0.665938	1	0.971,1.0	1.0,1.0,1.0,1.0,1.0,1.0,1.0,1.0,1.0,1.0,1.0,1.0,1.0,1.0,1.0,1.0,1.0,1.0,1.0,1.0,1.0,1.0,1.0,1.0,1.0,1.0,1.0,1.0,1.0,1.0,1.0,0.991,1.0,1.0,1.0,1.0,1.0,1.0,1.0,1.0	-0.014	chr1:156592670-156593408(+)	chr1:156592670-156593464(+)
ENSG00000173210	ABLIM3	chr5	+	149258290	149260439	149259545	149260439	149252756	149252837	1955	924	0	3.71201e+56	7e+34	198	99	1	1	1.0,1.0	1.0,1.0,1.0,1.0,1.0,0.966,NA,1.0,1.0,1.0,1.0,1.0,NA,1.0,1.0,1.0,1.0,1.0,0.947,1.0,1.0,NA,1.0,1.0,1.0,1.0,1.0,1.0,1.0,1.0,1.0,1.0,1.0,NA,NA,NA,1.0,NA,1.0,1.0	0.003	chr5:149252837-149258291(+)	chr5:149252837-149259546(+)
ENSG00000171792	RHNO1	chr12	+	2885161	2885534	2885262	2885534	2877198	2877282	1959	7	0	5.00101e+40	2.002e+39	198	99	1	1	NA,1.0	1.0,0.0,NA,1.0,0.0,NA,1.0,NA,NA,1.0,NA,NA,1.0,1.0,0.2,1.0,0.333,NA,NA,1.0,1.0,NA,NA,NA,1.0,NA,1.0,NA,1.0,0.0,0.0,0.333,1.0,0.0,NA,1.0,1.0,1.0,1.0,0.0	0.313	chr12:2877282-2885162(+)	chr12:2877282-2885263(+)
ENSG00000171792	RHNO1	chr12	+	2885161	2885534	2885282	2885534	2877222	2877282	1960	18	2829	4.31111e+42	4.22682e+76	198	99	0.092836	0.634641	0.018,0.121	0.045,0.055,0.059,0.026,0.007,0.022,0.278,0.143,0.0,0.042,0.043,0.024,0.074,0.022,0.03,0.02,0.021,0.0,0.0,0.013,0.074,0.0,0.038,0.01,0.012,0.026,0.049,0.25,0.037,0.031,0.059,0.034,0.028,0.047,0.019,0.031,0.153,0.019,0.043,0.085	0.02	chr12:2877282-2885162(+)	chr12:2877282-2885283(+)
ENSG00000117009	KMO	chr1	+	241590011	241590113	241590050	241590113	241588747	241588830	1962	1334	30	2.42731e+58	1.15002e+40	138	99	1	1	0.757,1.0	0.945,0.564,1.0,1.0,0.823,1.0,1.0,1.0,0.661,1.0,1.0,0.895,1.0,0.782,1.0,0.958,1.0,0.35,0.89,0.866,1.0,1.0,NA,0.806,0.683,1.0,1.0,1.0,0.749,1.0,1.0,1.0,1.0,0.903,NA,1.0,1.0,1.0,1.0,1.0	-0.039	chr1:241588830-241590012(+)	chr1:241588830-241590051(+)
ENSG00000197948	FCHSD1	chr5	-	141644858	141644942	141644858	141644938	141645019	141645148	1964	318	0	2.51518e+76	1.00371e+38	103	99	1	1	1.0,1.0	NA,1.0,1.0,0.945,1.0,1.0,0.92,0.925,0.953,0.975,1.0,0.984,0.828,1.0,0.862,0.965,1.0,0.794,1.0,0.954,0.586,1.0,1.0,0.742,1.0,0.945,1.0,0.98,1.0,0.964,1.0,0.914,0.61,1.0,1.0,0.951,0.969,0.948,1.0,1.0	0.059	chr5:141644942-141645020(-)	chr5:141644938-141645020(-)
ENSG00000197948	FCHSD1	chr5	-	141649394	141649536	141649394	141649530	141649886	141649954	1966	0	236	7.142e+37	3.14182e+70	105	99	1	1	0.0,0.0	NA,0.0,0.0,0.268,0.038,0.225,0.037,0.0,0.0,0.019,0.084,0.065,0.32,0.557,0.065,0.239,0.0,0.0,0.119,0.03,0.0,0.175,0.0,0.32,0.112,0.036,0.0,0.053,0.0,0.107,0.0,0.07,0.0,0.026,0.033,0.036,0.043,0.0,0.0,0.252	-0.085	chr5:141649536-141649887(-)	chr5:141649530-141649887(-)
ENSG00000135905	DOCK10	chr2	-	224805407	224805529	224805407	224805502	224806125	224806237	1970	108	31	3.47511e+55	2.1311e+37	126	99	1	1	0.724,0.863	1.0,1.0,1.0,0.663,0.896,0.742,0.263,1.0,0.759,1.0,1.0,1.0,0.702,0.759,0.825,0.759,1.0,0.896,1.0,1.0,0.793,1.0,1.0,1.0,NA,1.0,1.0,1.0,0.495,0.926,1.0,0.892,1.0,1.0,0.639,0.557,0.904,0.567,0.84,1.0	-0.075	chr2:224805529-224806126(-)	chr2:224805502-224806126(-)
ENSG00000135905	DOCK10	chr2	-	224886458	224886531	224886458	224886526	224896294	224896377	1971	44	0	5.32316e+57	1.5e+32	104	99	1	1	1.0,1.0	1.0,1.0,1.0,1.0,1.0,1.0,1.0,0.884,0.783,1.0,1.0,1.0,1.0,0.954,NA,1.0,1.0,0.92,0.636,1.0,1.0,1.0,1.0,1.0,0.925,0.417,1.0,1.0,0.87,1.0,1.0,1.0,0.769,1.0,1.0,NA,1.0,0.935,0.92,1.0	0.052	chr2:224886531-224896295(-)	chr2:224886526-224896295(-)
ENSG00000184863	RBM33	chr7	+	155711172	155711455	155711202	155711455	155706859	155707068	1974	12	32	3.31321e+43	2.00114e+48	129	99	1	1	0.204,0.434	0.535,1.0,1.0,0.173,0.277,0.161,0.0,1.0,0.277,0.133,0.0,0.0,0.434,0.434,0.0,1.0,0.161,0.561,0.338,0.0,0.088,0.126,0.133,0.0,0.315,1.0,0.479,0.434,0.526,0.411,0.38,0.065,0.0,0.754,NA,0.49,0.49,0.0,0.099,0.434	-0.032	chr7:155707068-155711173(+)	chr7:155707068-155711203(+)
ENSG00000184863	RBM33	chr7	+	155763808	155764018	155763811	155764018	155744960	155745602	1975	40	100	4.92115e+38	2.11331e+46	102	99	1	1	0.28,NA	NA,NA,0.0,0.795,0.402,0.393,0.451,0.493,0.235,0.0,0.0,0.694,0.23,0.261,0.357,1.0,0.139,0.493,0.43,0.437,0.0,0.0,1.0,0.764,0.088,0.0,0.122,0.493,0.294,0.454,0.0,0.0,0.075,0.493,0.0,0.814,0.0,0.393,1.0,0.0	-0.057	chr7:155745602-155763809(+)	chr7:155745602-155763812(+)
ENSG00000102312	PORCN	chrX	+	48511294	48511487	48511365	48511487	48509783	48509956	1977	192	70	4.00263e+70	6.0041e+46	170	99	1	1	0.613,1.0	0.28,NA,NA,0.791,0.948,1.0,0.686,1.0,0.203,0.708,0.583,0.957,0.667,0.115,0.706,1.0,0.667,0.756,1.0,0.671,0.66,0.868,0.741,1.0,0.526,0.887,0.338,0.509,1.0,1.0,0.708,0.636,1.0,0.027,NA,0.411,0.744,0.368,0.74,1.0	0.106	chrX:48509956-48511295(+)	chrX:48509956-48511366(+)
ENSG00000185864	NPIPB4	chr16	-	21851769	21852046	21851769	21851855	21857258	21857416	1979	55	0	3.04001e+39	2e+19	198	99	1	1	1.0,1.0	NA,1.0,NA,1.0,NA,NA,1.0,1.0,1.0,1.0,1.0,1.0,1.0,1.0,1.0,NA,1.0,1.0,NA,NA,0.6,NA,NA,NA,NA,1.0,1.0,1.0,NA,NA,NA,NA,NA,NA,NA,1.0,NA,NA,NA,NA	0.022	chr16:21852046-21857259(-)	chr16:21851855-21857259(-)
ENSG00000100211	CBY1	chr22	+	38670766	38670989	38670883	38670989	38668016	38668132	1983	1711	58174	2.41202e+76	7.84617e+91	198	99	1.01565e-06	8.28079e-05	0.128,0.031	0.013,0.308,0.37,0.227,0.052,0.083,0.293,0.106,0.12,0.257,0.123,0.194,0.139,0.158,0.246,0.175,0.178,0.206,0.07,0.137,0.31,0.238,0.036,0.058,0.22,0.149,0.239,0.188,0.117,0.455,0.287,0.176,0.089,0.127,0.242,0.094,0.185,0.105,0.186,0.124	-0.097	chr22:38668132-38670767(+)	chr22:38668132-38670884(+)
ENSG00000048740	CELF2	chr10	+	11321188	11321386	11321206	11321386	11314138	11314258	1984	5545	260263	2.13847e+91	2.11171e+119	117	99	0.0227156	0.224304	0.152,0.126	0.078,0.158,0.204,0.143,0.214,0.155,0.165,0.213,0.221,0.225,0.144,0.091,0.133,0.161,0.147,0.167,0.18,0.23,0.194,0.207,0.227,0.176,0.151,0.106,0.188,0.141,0.184,0.144,0.222,0.147,0.165,0.145,0.215,0.181,0.296,0.203,0.242,0.168,0.138,0.293	-0.04	chr10:11314258-11321189(+)	chr10:11314258-11321207(+)
ENSG00000146530	VWDE	chr7	-	12336987	12337084	12336987	12337083	12337176	12337272	1989	0	130	1e+24	2.20112e+66	100	99	1	1	0.0,NA	0.0,NA,0.0,0.0,0.0,0.0,NA,0.0,NA,0.0,NA,0.0,0.0,0.0,0.0,0.043,0.0,NA,0.0,0.0,0.0,0.0,0.0,0.248,NA,0.0,0.0,0.0,0.0,0.0,0.0,0.0,0.0,0.0,0.0,0.0,0.021,0.0,0.0,0.0	-0.009	chr7:12337084-12337177(-)	chr7:12337083-12337177(-)
ENSG00000213523	SRA1	chr5	-	140551060	140552184	140551060	140551169	140557146	140557446	1990	383371	411	1.22406e+119	1.01502e+64	198	99	0.00532419	0.0719089	0.98,0.944	0.859,0.931,1.0,0.877,0.93,0.834,0.944,0.949,0.965,0.929,0.941,0.958,0.91,0.941,0.964,0.896,0.954,0.92,0.975,0.871,0.834,0.932,0.803,0.953,0.955,0.874,0.886,0.994,0.93,0.988,0.964,0.952,0.973,1.0,0.826,0.946,1.0,0.928,0.926,0.89	0.034	chr5:140552184-140557147(-)	chr5:140551169-140557147(-)
ENSG00000109805	NCAPG	chr4	+	17823646	17823770	17823671	17823770	17822982	17823123	1995	850	5	3.94329e+79	4e+38	124	99	0.0188246	0.195587	1.0,0.889	1.0,0.896,1.0,1.0,1.0,1.0,1.0,1.0,1.0,1.0,0.977,0.727,0.988,1.0,0.909,1.0,0.866,1.0,1.0,0.982,1.0,0.957,1.0,1.0,1.0,1.0,1.0,1.0,1.0,0.948,1.0,0.963,0.892,1.0,0.927,1.0,1.0,1.0,0.651,1.0	-0.023	chr4:17823123-17823647(+)	chr4:17823123-17823672(+)
ENSG00000280987	MATR3	chr5	+	139325295	139325662	139325439	139325662	139322597	139322967	1996	3366	502534	3.54811e+105	2.89415e+120	198	99	5.57437e-09	8.84632e-07	0.032,0.058	0.057,0.055,0.106,0.049,0.101,0.069,0.073,0.111,0.071,0.078,0.091,0.105,0.062,0.086,0.059,0.091,0.108,0.131,0.063,0.112,0.139,0.072,0.057,0.117,0.113,0.02,0.118,0.069,0.07,0.158,0.148,0.081,0.103,0.123,0.153,0.097,0.072,0.068,0.083,0.077	-0.045	chr5:139322967-139325296(+)	chr5:139322967-139325440(+)
ENSG00000120725	SIL1	chr5	-	139121034	139121173	139121034	139121170	139127738	139127853	1997	22580	60	1.34145e+119	1.22669e+56	102	99	0.164075	0.941339	0.973,1.0	1.0,0.921,0.906,0.98,0.98,0.987,0.979,0.947,0.987,0.969,0.967,0.972,0.937,0.93,1.0,0.985,0.976,0.969,0.988,0.961,0.95,0.975,1.0,0.955,0.953,0.968,0.964,0.997,0.965,0.976,0.962,0.96,0.967,1.0,1.0,0.955,1.0,0.967,0.984,0.968	0.016	chr5:139121173-139127739(-)	chr5:139121170-139127739(-)
ENSG00000113013	HSPA9	chr5	-	138574067	138574169	138574067	138574126	138575237	138575401	2000	61	24614	7.52131e+55	1.79298e+119	142	99	0.612845	1	0.017,0.047	0.027,0.012,0.005,0.018,0.013,0.027,0.02,0.014,0.022,0.025,0.018,0.026,0.006,0.027,0.033,0.016,0.01,0.012,0.019,0.017,0.01,0.009,0.012,0.008,0.009,0.015,0.011,0.03,0.011,0.008,0.023,0.013,0.008,0.026,0.016,0.004,0.01,0.018,0.019,0.012	0.016	chr5:138574169-138575238(-)	chr5:138574126-138575238(-)
ENSG00000120709	FAM53C	chr5	+	138344824	138345609	138345395	138345609	138341808	138341866	2002	4123	4	5.2428e+94	5.0001e+33	198	99	0.0394299	0.337586	1.0,0.742	1.0,1.0,1.0,1.0,1.0,1.0,0.943,1.0,1.0,1.0,0.964,1.0,1.0,1.0,0.994,1.0,1.0,1.0,1.0,1.0,0.95,1.0,1.0,1.0,1.0,1.0,1.0,1.0,1.0,1.0,1.0,1.0,1.0,1.0,1.0,1.0,1.0,1.0,1.0,0.949	-0.124	chr5:138341866-138344825(+)	chr5:138341866-138345396(+)
ENSG00000112983	BRD8	chr5	-	138166517	138166727	138166517	138166610	138167933	138168078	2003	89172	2822	1.17121e+110	3.04911e+59	198	99	1.10528e-06	8.92963e-05	0.614,0.796	0.951,1.0,0.879,0.91,0.906,1.0,0.877,0.911,0.926,0.946,0.818,0.96,0.944,0.924,0.914,0.917,0.858,0.796,0.86,0.894,0.904,0.85,0.731,0.952,0.833,0.899,1.0,0.855,0.882,0.929,0.978,0.748,0.935,1.0,0.776,0.854,0.964,0.846,0.833,0.805	-0.189	chr5:138166727-138167934(-)	chr5:138166610-138167934(-)
ENSG00000113648	H2AFY	chr5	-	135360496	135360607	135360496	135360604	135369405	135369603	2009	294328	428315	1.84295e+119	1.76309e+122	102	99	0.345154	1	0.4,0.503	0.504,0.481,0.459,0.428,0.418,0.449,0.426,0.422,0.448,0.419,0.409,0.467,0.411,0.468,0.445,0.442,0.43,0.409,0.425,0.461,0.2,0.401,0.4,0.377,0.419,0.374,0.435,0.415,0.455,0.43,0.411,0.413,0.44,0.359,0.446,0.366,0.406,0.405,0.494,0.409	0.03	chr5:135360607-135369406(-)	chr5:135360604-135369406(-)
ENSG00000113648	H2AFY	chr5	-	135360496	135360780	135360496	135360604	135369405	135369603	2010	3830	428315	1.6254e+88	1.76309e+122	198	99	0.000290015	0.00800423	0.043,0.045	0.043,0.039,0.093,0.058,0.078,0.138,0.044,0.039,0.037,0.074,0.058,0.12,0.088,0.036,0.046,0.098,0.062,0.04,0.028,0.058,0.028,0.026,0.249,0.033,0.056,0.137,0.049,0.179,0.088,0.117,0.073,0.049,0.061,0.043,0.105,0.056,0.066,0.057,0.093,0.147	-0.031	chr5:135360780-135369406(-)	chr5:135360604-135369406(-)
ENSG00000113648	H2AFY	chr5	-	135360496	135360780	135360496	135360607	135369405	135369603	2011	185	273303	6.63146e+79	1.74276e+119	198	99	5.25672e-10	1.1123e-07	0.032,0.008	0.017,0.011,0.089,0.045,0.068,0.141,0.024,0.033,0.018,0.068,0.055,0.113,0.096,0.02,0.025,0.084,0.06,0.032,0.018,0.043,0.057,0.006,0.33,0.028,0.051,0.191,0.026,0.217,0.074,0.124,0.077,0.034,0.054,0.044,0.098,0.027,0.061,0.043,0.059,0.183	-0.051	chr5:135360780-135369406(-)	chr5:135360607-135369406(-)
ENSG00000149743	TRPT1	chr11	-	64224099	64224210	64224099	64224162	64224284	64224341	2015	21998	50	1.05764e+115	2.10406e+51	147	99	0.00256315	0.0411912	0.967,1.0	1.0,1.0,0.924,0.927,0.959,1.0,0.933,0.968,0.944,0.946,1.0,0.906,0.974,0.937,0.893,0.909,0.942,0.977,0.976,0.884,0.944,0.938,0.964,0.953,0.934,0.81,0.824,0.934,0.945,1.0,0.916,0.916,0.892,0.918,0.991,1.0,0.924,0.975,0.938,0.906	0.043	chr11:64224210-64224285(-)	chr11:64224162-64224285(-)
ENSG00000119048	UBE2B	chr5	+	134388324	134388413	134388351	134388413	134380718	134380808	2020	552615	0	5.49892e+120	1.001e+36	126	99	1	1	1.0,1.0	1.0,1.0,1.0,0.998,1.0,1.0,0.998,1.0,1.0,1.0,1.0,1.0,1.0,1.0,0.999,1.0,0.997,1.0,1.0,1.0,1.0,0.984,1.0,1.0,0.998,1.0,1.0,1.0,0.998,1.0,1.0,1.0,1.0,1.0,0.981,1.0,1.0,1.0,1.0,0.992	0.001	chr5:134380808-134388325(+)	chr5:134380808-134388352(+)
ENSG00000079616	KIF22	chr16	+	29804575	29805026	29804813	29805026	29803997	29804065	2027	197104	231344	1.76122e+114	3.46345e+120	198	99	0.0838009	0.585947	0.299,0.131	0.203,0.15,0.165,0.129,0.105,0.094,0.181,0.209,0.082,0.202,0.217,0.127,0.115,0.154,0.134,0.159,0.117,0.248,0.104,0.147,0.243,0.116,0.179,0.149,0.234,0.15,0.169,0.198,0.096,0.169,0.166,0.121,0.141,0.165,0.238,0.089,0.205,0.139,0.224,0.114	0.056	chr16:29804065-29804576(+)	chr16:29804065-29804814(+)
ENSG00000159593	NAE1	chr16	-	66805776	66805862	66805776	66805826	66805911	66806026	2028	19	132213	1.12117e+57	1.9117e+119	135	99	0.0811629	0.572002	0.006,0.03	0.041,0.083,0.06,0.018,0.027,0.012,0.036,0.015,0.066,0.034,0.0,0.004,0.008,0.023,0.043,0.008,0.03,0.033,0.038,0.026,0.01,0.037,0.027,0.075,0.061,0.011,0.069,0.068,0.025,0.081,0.017,0.028,0.014,0.044,0.044,0.029,0.048,0.01,0.055,0.037	-0.017	chr16:66805862-66805912(-)	chr16:66805826-66805912(-)
ENSG00000159593	NAE1	chr16	-	66823226	66823306	66823226	66823262	66823528	66823600	2029	219207	10	2.9242e+119	4.0022e+40	143	99	1	1	0.993,1.0	0.981,1.0,1.0,0.992,0.993,1.0,1.0,0.982,1.0,1.0,1.0,1.0,0.992,0.997,0.991,0.987,0.996,1.0,1.0,0.989,0.993,0.981,0.969,1.0,0.995,0.996,0.988,1.0,0.995,0.996,0.996,0.991,1.0,0.997,0.969,0.983,0.993,0.958,0.976,1.0	0.005	chr16:66823306-66823529(-)	chr16:66823262-66823529(-)
ENSG00000155329	ZCCHC10	chr5	-	133000131	133000201	133000131	133000173	133006758	133006920	2030	913	4250	1.41001e+54	3.02544e+82	127	99	0.121781	0.764311	0.143,0.169	0.267,0.238,0.0,0.104,0.149,0.027,0.043,0.123,0.18,0.138,0.168,0.048,0.131,0.131,0.115,0.226,0.125,0.044,0.0,0.058,0.149,0.179,0.182,0.111,0.049,0.112,0.102,0.026,0.087,0.083,0.0,0.13,0.152,0.046,0.238,0.085,0.181,0.0,0.109,0.231	0.042	chr5:133000201-133006759(-)	chr5:133000173-133006759(-)
ENSG00000114626	ABTB1	chr3	+	127674344	127674418	127674390	127674418	127672957	127673081	2033	513	6225	5.14226e+71	3.81227e+82	145	99	0.32487	1	0.052,0.262	0.082,0.406,0.566,0.215,0.229,0.168,0.274,0.132,0.22,0.207,0.143,0.276,0.406,0.075,0.128,0.058,0.22,0.173,0.122,0.151,0.0,0.155,0.257,0.247,0.098,0.176,0.133,0.261,0.152,0.13,0.099,0.065,0.252,0.073,0.0,0.117,0.185,0.152,0.245,0.238	-0.025	chr3:127673081-127674345(+)	chr3:127673081-127674391(+)
ENSG00000130717	UCK1	chr9	-	131529487	131529584	131529487	131529556	131530485	131530645	2038	1510	0	1.91114e+77	1.01e+36	127	99	1	1	1.0,1.0	1.0,1.0,1.0,0.973,1.0,0.947,1.0,1.0,1.0,1.0,1.0,1.0,1.0,0.918,1.0,0.976,1.0,1.0,0.875,0.976,1.0,0.942,0.947,1.0,1.0,0.903,0.912,1.0,1.0,0.845,1.0,1.0,1.0,1.0,NA,0.903,1.0,0.908,0.886,0.979	0.028	chr9:131529584-131530486(-)	chr9:131529556-131530486(-)
ENSG00000196182	STK40	chr1	-	36358736	36358837	36358736	36358822	36361220	36361340	2043	0	10	1.01004e+35	8.07523e+42	114	99	1	1	0.0,NA	0.0,NA,0.0,0.0,0.303,0.0,1.0,0.0,NA,0.41,0.0,1.0,0.0,0.0,0.098,0.0,0.0,0.0,NA,0.0,0.0,NA,0.098,0.0,1.0,0.0,0.0,0.303,0.0,0.224,0.0,0.0,0.0,NA,NA,0.0,0.088,0.0,0.0,0.0	-0.133	chr1:36358837-36361221(-)	chr1:36358822-36361221(-)
ENSG00000197343	ZNF655	chr7	+	99562343	99562494	99562348	99562494	99561887	99561973	2048	52	2	1.12424e+41	1.0051e+37	104	99	1	1	1.0,0.488	1.0,1.0,0.792,1.0,1.0,0.16,0.895,1.0,1.0,NA,1.0,NA,0.388,0.656,1.0,0.656,0.0,NA,1.0,0.322,1.0,0.449,1.0,NA,1.0,0.488,1.0,1.0,1.0,1.0,0.656,0.925,NA,1.0,1.0,0.488,1.0,1.0,1.0,1.0	-0.081	chr7:99561973-99562344(+)	chr7:99561973-99562349(+)
ENSG00000197343	ZNF655	chr7	+	99562343	99562494	99562367	99562494	99561887	99561973	2049	95	1115	1.74312e+66	4.85604e+80	123	99	0.206758	1	0.397,0.212	0.222,0.054,1.0,0.219,0.241,0.02,0.415,0.158,0.22,0.229,0.152,0.099,0.136,0.262,0.33,0.255,0.12,0.131,0.095,0.188,0.194,0.187,0.189,0.014,0.233,0.496,0.103,0.38,0.124,0.205,0.062,0.304,0.136,0.132,0.462,0.131,0.164,0.268,0.472,0.152	0.081	chr7:99561973-99562344(+)	chr7:99561973-99562368(+)
ENSG00000197343	ZNF655	chr7	+	99562348	99562494	99562367	99562494	99561887	99561973	2050	45	1115	6.22813e+62	4.85604e+80	118	99	0.912593	1	0.234,0.219	0.095,0.029,1.0,0.202,0.195,0.041,0.352,0.105,0.2,0.236,0.096,0.103,0.154,0.257,0.307,0.228,0.133,0.136,0.084,0.209,0.173,0.206,0.181,0.015,0.169,0.506,0.087,0.305,0.11,0.19,0.056,0.219,0.141,0.115,0.439,0.136,0.136,0.234,0.395,0.134	0.024	chr7:99561973-99562349(+)	chr7:99561973-99562368(+)
ENSG00000159210	SNF8	chr17	-	48931642	48931717	48931642	48931714	48933204	48933346	2053	137149	80	8.01591e+114	1.60019e+52	102	99	0.0475001	0.386924	0.943,1.0	0.829,1.0,1.0,0.994,0.928,0.967,0.907,0.989,0.936,0.982,0.943,0.864,0.962,0.957,0.941,0.893,1.0,0.981,0.98,0.981,0.968,0.902,0.992,0.976,0.926,0.891,0.991,0.978,1.0,0.987,0.931,0.995,0.979,0.924,0.868,0.906,1.0,0.979,0.918,0.763	0.024	chr17:48931717-48933205(-)	chr17:48931714-48933205(-)
ENSG00000149231	CCDC82	chr11	-	96358992	96359178	96358992	96359097	96364979	96365150	2056	7294	20	5.61905e+108	4.20133e+50	180	99	0.00065076	0.0150787	0.952,1.0	0.885,0.981,1.0,0.813,0.97,0.964,0.831,0.967,0.814,0.941,0.968,1.0,0.91,0.828,0.863,0.909,0.956,0.848,0.944,0.883,0.955,0.981,0.809,0.932,0.96,0.914,0.931,0.881,0.866,0.903,0.919,0.987,0.947,0.921,1.0,0.925,0.934,0.838,0.952,0.702	0.063	chr11:96359178-96364980(-)	chr11:96359097-96364980(-)
ENSG00000137171	KLC4	chr6	+	43062885	43063147	43062916	43063147	43061310	43061593	2061	35	2515	1.12003e+38	2.37458e+72	130	99	1	1	0.084,0.202	NA,NA,0.276,0.02,0.033,0.0,0.0,0.023,0.0,0.01,0.013,0.072,0.019,0.057,0.05,0.0,0.027,0.109,0.0,0.087,0.087,0.019,0.034,0.033,0.082,0.061,0.052,0.118,0.022,0.16,0.074,0.0,0.0,0.257,0.0,0.142,0.02,0.085,0.736,0.0	0.07	chr6:43061593-43062886(+)	chr6:43061593-43062917(+)
ENSG00000137171	KLC4	chr6	+	43062885	43063147	43062982	43063147	43061310	43061593	2062	3518	1	1.32475e+72	2.00112e+33	196	99	1	1	1.0,0.901	NA,NA,1.0,1.0,1.0,1.0,0.934,1.0,1.0,0.963,0.961,0.924,0.952,1.0,1.0,0.929,1.0,1.0,1.0,0.969,1.0,1.0,0.98,1.0,1.0,1.0,0.967,1.0,1.0,1.0,1.0,1.0,0.929,1.0,1.0,1.0,0.94,1.0,1.0,1.0	-0.035	chr6:43061593-43062886(+)	chr6:43061593-43062983(+)
ENSG00000137171	KLC4	chr6	+	43062916	43063147	43062982	43063147	43061310	43061593	2063	5728	1	2.68901e+82	2.00112e+33	165	99	1	1	1.0,0.944	NA,NA,1.0,1.0,1.0,1.0,0.972,1.0,1.0,0.987,0.984,0.961,0.979,1.0,1.0,0.966,1.0,1.0,1.0,0.986,1.0,1.0,0.992,1.0,1.0,1.0,0.987,1.0,1.0,1.0,1.0,1.0,0.979,1.0,1.0,1.0,0.976,1.0,1.0,1.0	-0.022	chr6:43061593-43062917(+)	chr6:43061593-43062983(+)
ENSG00000177239	MAN1B1	chr9	+	137088868	137089005	137088952	137089005	137088074	137088183	2064	9226	1	1.1389e+111	1.006e+36	183	99	1	1	1.0,0.934	1.0,1.0,1.0,0.984,1.0,1.0,0.945,1.0,1.0,0.982,1.0,1.0,1.0,1.0,1.0,1.0,1.0,1.0,1.0,1.0,1.0,1.0,1.0,1.0,1.0,1.0,1.0,1.0,1.0,1.0,1.0,1.0,1.0,1.0,1.0,1.0,1.0,1.0,1.0,1.0	-0.031	chr9:137088183-137088869(+)	chr9:137088183-137088953(+)
ENSG00000177239	MAN1B1	chr9	+	137107249	137107447	137107274	137107447	137106688	137106809	2065	18054	1115	1.49562e+118	1.99582e+52	124	99	6.22854e-05	0.00238591	0.929,0.742	1.0,1.0,0.897,0.943,0.974,0.955,0.988,0.983,0.995,0.942,0.96,1.0,0.899,0.953,0.957,0.986,0.948,0.964,1.0,0.966,1.0,0.938,0.919,0.941,0.94,0.947,0.929,0.953,0.988,0.946,1.0,0.946,0.919,0.962,0.95,0.945,0.973,0.942,0.975,0.973	-0.124	chr9:137106809-137107250(+)	chr9:137106809-137107275(+)
ENSG00000106628	POLD2	chr7	-	44115294	44115396	44115294	44115354	44115765	44115893	2068	1137878	3711	9.82757e+150	1.71043e+74	141	99	0.140838	0.851693	0.956,0.982	0.976,0.982,0.951,0.986,0.994,0.973,0.958,0.987,0.991,0.974,0.97,0.991,0.988,0.956,0.964,0.978,0.979,0.98,0.952,0.975,0.968,0.985,0.96,0.989,0.962,0.948,0.975,0.955,0.992,0.985,0.956,0.968,0.973,0.98,0.993,0.96,0.988,0.963,0.997,0.975	-0.005	chr7:44115396-44115766(-)	chr7:44115354-44115766(-)
ENSG00000106628	POLD2	chr7	-	44116114	44116272	44116114	44116209	44116429	44116510	2069	1241700	60	1.04781e+155	3.02071e+63	162	99	0.0596132	0.457893	0.992,1.0	0.995,1.0,0.977,0.993,0.991,0.998,0.989,0.996,0.973,0.991,0.991,0.997,0.994,0.973,0.986,0.994,0.989,0.989,0.986,0.99,0.968,0.967,0.985,0.974,0.993,0.983,0.976,0.968,0.984,0.989,0.998,0.996,0.977,0.999,0.974,0.993,1.0,0.989,0.973,0.987	0.009	chr7:44116272-44116430(-)	chr7:44116209-44116430(-)
ENSG00000166501	PRKCB	chr16	+	24214657	24220611	24219960	24220611	24191089	24191230	2072	184203	520	2.06239e+116	1.4307e+38	198	99	1.37882e-09	2.60714e-07	0.948,0.835	1.0,1.0,1.0,1.0,1.0,0.942,0.985,1.0,0.969,1.0,0.969,0.946,1.0,0.994,0.979,1.0,0.92,1.0,0.97,0.989,0.955,0.981,1.0,1.0,0.963,0.922,0.965,0.988,1.0,1.0,0.983,0.913,0.973,0.959,1.0,0.981,0.941,0.92,1.0,0.891	-0.083	chr16:24191230-24214658(+)	chr16:24191230-24219961(+)
ENSG00000204120	GIGYF2	chr2	+	232790697	232790915	232790715	232790915	232787149	232787329	2076	7793	60	1.09102e+103	1.98048e+48	117	99	0.135093	0.82741	0.916,1.0	0.829,0.914,1.0,0.945,0.955,0.936,0.857,0.958,0.991,0.946,0.959,1.0,0.967,0.989,0.963,0.962,0.94,0.959,0.857,0.897,0.928,0.741,1.0,0.923,0.948,0.955,0.948,1.0,0.964,0.955,1.0,1.0,0.958,0.92,0.788,0.934,0.92,0.774,0.991,0.906	0.024	chr2:232787329-232790698(+)	chr2:232787329-232790716(+)
ENSG00000204120	GIGYF2	chr2	+	232791257	232791446	232791260	232791446	232791007	232791170	2078	3152	0	3.83528e+81	4.02002e+37	102	99	1	1	1.0,1.0	1.0,1.0,1.0,0.902,1.0,0.97,1.0,1.0,0.963,0.992,1.0,1.0,1.0,1.0,1.0,0.842,0.937,1.0,1.0,0.956,0.817,0.897,1.0,1.0,0.979,1.0,0.98,1.0,1.0,1.0,1.0,1.0,1.0,1.0,1.0,0.969,0.977,1.0,1.0,1.0	0.02	chr2:232791170-232791258(+)	chr2:232791170-232791261(+)
ENSG00000139625	MAP3K12	chr12	-	53486946	53487155	53486946	53487145	53487254	53487428	2079	1	0	1.60002e+39	1000000000000	109	99	1	1	NA,1.0	NA,NA,1.0,NA,NA,NA,1.0,1.0,NA,NA,NA,1.0,1.0,1.0,1.0,1.0,NA,NA,NA,1.0,NA,1.0,NA,1.0,NA,NA,1.0,0.645,1.0,1.0,NA,NA,1.0,1.0,1.0,1.0,1.0,1.0,1.0,NA	0.016	chr12:53487155-53487255(-)	chr12:53487145-53487255(-)
ENSG00000171777	RASGRP4	chr19	-	38417051	38417168	38417051	38417166	38418390	38418564	2081	10	0	2.16083e+65	4e+32	101	99	1	1	1.0,NA	1.0,1.0,NA,1.0,1.0,1.0,1.0,0.913,1.0,1.0,1.0,1.0,1.0,1.0,1.0,1.0,1.0,1.0,1.0,0.968,1.0,1.0,1.0,1.0,1.0,1.0,0.979,1.0,1.0,1.0,1.0,1.0,0.774,1.0,1.0,1.0,1.0,1.0,1.0,1.0	0.009	chr19:38417168-38418391(-)	chr19:38417166-38418391(-)
ENSG00000171777	RASGRP4	chr19	-	38418390	38418564	38418390	38418462	38419859	38420013	2082	40	0	3.61912e+81	1.01e+28	198	99	1	1	1.0,NA	1.0,1.0,1.0,1.0,1.0,1.0,1.0,1.0,1.0,1.0,1.0,0.958,1.0,0.931,1.0,1.0,1.0,1.0,1.0,1.0,1.0,1.0,1.0,1.0,1.0,1.0,1.0,1.0,1.0,1.0,1.0,1.0,1.0,1.0,1.0,1.0,1.0,1.0,1.0,1.0	0.003	chr19:38418564-38419860(-)	chr19:38418462-38419860(-)
ENSG00000153037	SRP19	chr5	+	112864433	112864528	112864456	112864528	112862507	112862583	2084	920	348477	4.66664e+48	2.12669e+119	122	99	0.000561129	0.0135879	0.021,0.033	0.015,0.007,0.011,0.011,0.01,0.011,0.012,0.023,0.003,0.007,0.013,0.013,0.016,0.012,0.019,0.008,0.01,0.02,0.016,0.017,0.018,0.021,0.016,0.012,0.009,0.004,0.011,0.018,0.013,0.016,0.008,0.023,0.008,0.013,0.006,0.027,0.024,0.01,0.013,0.021	0.013	chr5:112862583-112864434(+)	chr5:112862583-112864457(+)
ENSG00000117984	CTSD	chr11	-	1752787	1753670	1752787	1753661	1753802	1753901	2085	68922	0	9.08111e+133	6.20005e+34	108	99	1	1	1.0,1.0	1.0,1.0,1.0,1.0,1.0,1.0,0.992,0.976,1.0,1.0,0.995,0.997,1.0,1.0,1.0,1.0,1.0,1.0,0.998,1.0,1.0,0.999,1.0,1.0,1.0,1.0,1.0,1.0,1.0,1.0,1.0,1.0,1.0,1.0,1.0,0.998,1.0,1.0,1.0,1.0	0.001	chr11:1753670-1753803(-)	chr11:1753661-1753803(-)
ENSG00000117984	CTSD	chr11	-	1753802	1753901	1753802	1753880	1753993	1754138	2086	64725	10	8.90118e+134	2.0005e+36	120	99	1	1	0.998,1.0	1.0,1.0,1.0,0.995,1.0,1.0,1.0,0.994,1.0,1.0,1.0,1.0,1.0,1.0,1.0,1.0,1.0,1.0,0.996,1.0,1.0,1.0,1.0,1.0,1.0,0.991,0.996,1.0,0.997,1.0,1.0,1.0,1.0,1.0,1.0,1.0,1.0,1.0,1.0,1.0	0	chr11:1753901-1753994(-)	chr11:1753880-1753994(-)
ENSG00000117984	CTSD	chr11	-	1759515	1759639	1759515	1759633	1761308	1761468	2087	2464	0	5.79669e+121	1.2e+33	105	99	1	1	1.0,1.0	1.0,1.0,1.0,1.0,1.0,1.0,1.0,0.978,1.0,1.0,1.0,1.0,1.0,1.0,1.0,1.0,1.0,1.0,0.999,1.0,1.0,1.0,1.0,0.991,1.0,1.0,1.0,1.0,1.0,1.0,1.0,1.0,1.0,1.0,1.0,1.0,1.0,1.0,1.0,1.0	0.001	chr11:1759639-1761309(-)	chr11:1759633-1761309(-)
ENSG00000114026	OGG1	chr3	+	9759186	9759286	9759233	9759286	9756766	9756816	2088	3	20	5.20442e+39	6.97207e+46	146	99	1	1	0.0,1.0	0.361,0.131,0.0,0.119,0.279,0.11,0.0,0.253,0.05,1.0,0.404,1.0,0.326,0.088,0.404,0.119,0.102,NA,NA,0.162,0.368,0.0,NA,0.184,0.184,1.0,0.22,0.0,0.0,1.0,NA,0.27,NA,1.0,NA,0.102,0.058,0.078,NA,0.225	0.209	chr3:9756816-9759187(+)	chr3:9756816-9759234(+)
ENSG00000106077	ABHD11	chr7	-	73736928	73737220	73736928	73737110	73737561	73737735	2090	21	0	1.61427e+54	2.03002e+38	198	99	1	1	1.0,1.0	NA,1.0,1.0,0.5,1.0,0.8,1.0,1.0,0.02,0.5,0.733,0.053,1.0,0.765,0.0,1.0,0.44,0.368,0.333,0.231,1.0,0.818,0.6,1.0,0.429,0.667,0.652,1.0,0.455,1.0,1.0,0.5,1.0,NA,0.2,NA,0.5,0.882,1.0,0.778	0.318	chr7:73737220-73737562(-)	chr7:73737110-73737562(-)
ENSG00000106077	ABHD11	chr7	-	73737220	73737391	73737220	73737360	73737561	73737735	2091	73	0	1.94161e+71	4.04e+35	130	99	0.541371	1	1.0,1.0	1.0,1.0,1.0,1.0,1.0,0.94,1.0,0.913,1.0,1.0,1.0,1.0,0.873,1.0,1.0,1.0,0.604,1.0,1.0,0.856,0.686,1.0,0.945,1.0,1.0,1.0,0.717,1.0,1.0,1.0,1.0,1.0,1.0,1.0,1.0,1.0,1.0,1.0,1.0,1.0	0.037	chr7:73737391-73737562(-)	chr7:73737360-73737562(-)
ENSG00000111752	PHC1	chr12	+	8922632	8922788	8922656	8922788	8921600	8921750	2094	128	13	3.31122e+62	6.001e+40	123	99	0.384843	1	0.906,0.682	0.287,1.0,1.0,0.906,1.0,1.0,0.707,0.408,0.401,1.0,1.0,1.0,0.763,0.944,1.0,0.858,0.924,0.585,1.0,0.728,0.866,1.0,0.747,1.0,1.0,1.0,0.573,1.0,1.0,0.928,0.446,0.617,1.0,1.0,1.0,0.573,0.858,0.879,1.0,1.0	-0.056	chr12:8921750-8922633(+)	chr12:8921750-8922657(+)
ENSG00000072518	MARK2	chr11	+	63902600	63902782	63902603	63902782	63902197	63902330	2096	0	40	2.001e+34	3.00621e+45	102	99	1	1	0.0,NA	0.0,NA,NA,0.0,0.0,0.163,0.0,0.0,0.049,0.0,0.0,0.0,0.195,0.0,0.0,0.0,0.195,NA,0.0,0.0,0.493,0.0,0.0,NA,1.0,0.421,0.357,0.0,NA,0.122,NA,0.0,0.493,0.0,0.0,0.0,0.0,0.0,0.437,0.0	-0.115	chr11:63902330-63902601(+)	chr11:63902330-63902604(+)
ENSG00000090372	STRN4	chr19	-	46727451	46727567	46727451	46727546	46727893	46728007	2100	21	180	1.11011e+47	6.11912e+64	120	99	0.557892	1	0.084,1.0	0.121,0.901,0.0,0.431,0.524,0.261,0.0,0.058,0.046,0.261,0.171,0.248,0.127,0.641,0.553,0.127,0.0,0.452,0.712,0.176,0.258,0.0,0.13,0.156,0.0,0.355,0.064,0.419,0.177,0.31,0.0,0.121,0.0,0.207,0.0,0.11,0.142,0.0,0.393,1.0	0.301	chr19:46727567-46727894(-)	chr19:46727546-46727894(-)
ENSG00000090372	STRN4	chr19	-	46727451	46727691	46727451	46727546	46727893	46728007	2101	0	180	1.6031e+44	6.11912e+64	198	99	1	1	0.0,NA	0.077,0.75,0.0,0.111,0.625,0.0,0.0,0.018,0.029,0.391,0.059,0.048,0.029,0.385,0.2,0.029,0.0,0.0,0.333,0.26,0.116,0.294,0.12,0.058,0.0,0.625,0.059,0.2,0.179,0.214,0.0,0.077,0.0,0.073,0.0,0.024,0.167,0.073,0.243,1.0	-0.172	chr19:46727691-46727894(-)	chr19:46727546-46727894(-)
ENSG00000090372	STRN4	chr19	-	46727451	46727691	46727451	46727567	46727893	46728007	2102	0	21	4.027e+41	9.01013e+42	198	99	1	1	0.0,0.0	NA,0.182,NA,0.091,0.778,0.0,NA,0.2,0.5,0.667,0.0,0.0,0.143,0.191,0.103,0.0,NA,0.0,0.0,0.625,0.2,1.0,1.0,0.077,NA,0.75,1.0,0.0,0.556,0.333,NA,NA,NA,0.0,NA,0.25,0.556,1.0,0.273,0.0	-0.338	chr19:46727691-46727894(-)	chr19:46727567-46727894(-)
ENSG00000090372	STRN4	chr19	-	46727893	46728126	46727893	46728007	46728617	46728777	2103	40	80	1.30001e+38	9.61112e+67	198	99	1	1	0.2,NA	0.0,0.0,0.0,0.043,0.176,0.0,0.0,0.0,0.024,0.5,0.0,0.158,0.091,0.167,0.0,0.0,0.0,0.0,0.0,0.22,0.012,0.0,0.0,0.27,0.0,0.0,0.081,0.0,0.071,0.154,0.0,0.0,0.024,0.0,0.059,0.224,0.083,0.0,0.0,0.0	0.141	chr19:46728126-46728618(-)	chr19:46728007-46728618(-)
[truncated: 4,789 more rows]

## Sheet: A5SS
GeneID	geneSymbol	chr	strand	longExonStart_0base	longExonEnd	shortES	shortEE	flankingES	flankingEE	ID.1	IJC_SAMPLE_1	SJC_SAMPLE_1	IJC_SAMPLE_2	SJC_SAMPLE_2	IncFormLen	SkipFormLen	PValue	FDR	IncLevel1	IncLevel2	IncLevelDifference	chr.start.stop.long	chr.start.stop.short
[truncated: 3,580 more rows]

## Sheet: MXE
GeneID	geneSymbol	chr	strand	X1stExonStart_0base	X1stExonEnd	X2ndExonStart_0base	X2ndExonEnd	upstreamES	upstreamEE	downstreamES	downstreamEE	ID.1	IJC_SAMPLE_1	SJC_SAMPLE_1	IJC_SAMPLE_2	SJC_SAMPLE_2	IncFormLen	SkipFormLen	PValue	FDR	IncLevel1	IncLevel2	IncLevelDifference	chr.start.stop.e1.alt5	chr.start.stop.e1.alt3	chr.start.stop.e2.alt5	chr.start.stop.e2.alt3
[truncated: 1,456 more rows]

[truncated: 2 more sheets: RI, SE]
