# Supplementary material for: U2af1S34F and U2af1Q157R myeloid neoplasm-associated hotspot mutations induce distinct hematopoietic phenotypes in mice
Source: Leukemia. 2026 May 6;40(7):1467–81. doi: 10.1038/s41375-026-02974-7 (PMC13276503; doi:10.1038/s41375-026-02974-7)
Supplement: Supplementary file 14 — Table S14 AML_BeatAML S34F alternative splicing [file 41375_2026_2974_MOESM14_ESM.xlsx]

## Sheet: A3SS
GeneID	geneSymbol	chr	strand	longExonStart_0base	longExonEnd	shortES	shortEE	flankingES	flankingEE	ID.1	IJC_SAMPLE_1	SJC_SAMPLE_1	IJC_SAMPLE_2	SJC_SAMPLE_2	IncFormLen	SkipFormLen	PValue	FDR	IncLevel1	IncLevel2	IncLevelDifference	chr.start.stop.long	chr.start.stop.short
ENSG00000160305	DIP2A	chr21	+	46511416	46511614	46511428	46511614	46509256	46509376	0	6.91249e+21	0	117,186,86,134,132,60,265,74,85,155,118,40,62,43,130,219,129,92,69,94,44,52,43,59,137,73,125,62,136,56,90,80,79,53,30,26,118,289,105,118,142,138,114,304,129,57,152,74,99,81,41,93,221,112,55,96,71,246,204,85,124,164,60,121,52,232,132,117,167,172,134,140,138,184,235,46,129,68,79,66,93,138,82,70,147,47,92,33,148,130,131,64,76,112,94,109,236,84,195,108,68,59,138,125,66,43,126,56,32,168,154,167,71,157…	0,0,0,0,0,0,0,0,0,0,0,0,0,0,0,0,0,0,0,0,0,0,0,0,0,0,0,0,0,0,0,0,0,0,0,0,0,0,0,0,0,0,0,0,0,0,0,0,0,0,0,0,0,0,0,0,1,0,0,0,0,0,0,0,0,0,0,0,0,0,0,0,0,0,0,0,0,0,0,0,0,0,0,0,0,0,0,0,0,0,0,0,0,0,0,0,0,0,0,0,0,0,0,0,0,0,0,0,0,0,0,0,0,0,0,0,0,0,2,0,0,0,0,0,0,0,0,0,0,0,0,0,0,0,0,0,0,0,0,0,0,0,0,0,0,0,0,0,0,0,0,0,0,0,0,0,0,0,0,0,0,0,0,0,0,0,0,0,0,0,0,0,0,0,0,0,0,0,0,0,0,0,0,0,0,0,0,0,0,0,0,0,0,0,0,0,0,0,0,0…	111	99	1	1	1.0,1.0,1.0,1.0,1.0,1.0,1.0,1.0,1.0,1.0	1.0,1.0,1.0,1.0,1.0,1.0,1.0,1.0,1.0,1.0,1.0,1.0,1.0,1.0,1.0,1.0,1.0,1.0,1.0,1.0,1.0,1.0,1.0,1.0,1.0,1.0,1.0,1.0,1.0,1.0,1.0,1.0,1.0,1.0,1.0,1.0,1.0,1.0,1.0,1.0,1.0,1.0,1.0,1.0,1.0,1.0,1.0,1.0,1.0,1.0,1.0,1.0,1.0,1.0,1.0,1.0,0.984,1.0,1.0,1.0,1.0,1.0,1.0,1.0,1.0,1.0,1.0,1.0,1.0,1.0,1.0,1.0,1.0,1.0,1.0,1.0,1.0,1.0,1.0,1.0,1.0,1.0,1.0,1.0,1.0,1.0,1.0,1.0,1.0,1.0,1.0,1.0,1.0,1.0,1.0,1.0,1.0,1.0,1.0,1…	0	chr21:46509376-46511417(+)	chr21:46509376-46511429(+)
ENSG00000160298	C21orf58	chr21	-	46314715	46315049	46314715	46314880	46315473	46315547	2	5.22724e+18	7310142294629	64,12,142,40,32,3,13,3,22,14,29,7,5,4,18,4,10,9,18,23,11,33,9,23,23,56,6,6,30,7,10,12,0,8,1,28,45,30,39,18,33,34,26,81,41,8,15,29,61,87,15,5,23,36,16,5,7,31,3,16,18,58,10,20,5,9,10,15,15,23,0,8,47,18,25,9,32,9,27,58,9,34,11,18,9,1,44,0,44,45,58,0,5,0,5,22,58,41,58,14,41,22,11,61,8,9,12,11,6,3,29,15,19,13,12,3,11,18,10,26,6,30,17,33,14,34,41,18,35,34,14,5,38,20,64,13,2,3,7,5,13,19,43,15,14,2,21,10…	23,8,27,44,6,9,11,8,4,19,6,4,2,2,12,0,23,2,29,4,1,7,6,5,15,29,6,3,11,4,18,8,1,12,0,5,5,5,8,1,2,13,20,17,22,7,12,10,7,26,27,4,10,10,5,7,4,7,5,8,8,6,3,4,0,6,10,2,33,9,3,5,9,5,11,0,3,11,4,30,4,9,4,8,13,2,7,0,5,13,14,0,2,7,3,1,23,5,13,4,4,9,4,26,1,6,15,13,0,6,7,8,12,7,4,3,1,21,1,0,9,29,7,11,17,15,2,6,7,16,14,6,19,5,17,4,0,0,9,3,5,15,4,4,2,3,22,4,3,3,8,2,17,12,0,1,8,9,5,2,7,3,23,13,3,2,17,31,4,0,31,5,…	198	99	1	1	0.788,0.818,0.545,0.333,0.12,0.526,0.789,0.571,0.833,0.5	0.582,0.429,0.724,0.312,0.727,0.143,0.371,0.158,0.733,0.269,0.707,0.467,0.556,0.5,0.429,1.0,0.179,0.692,0.237,0.742,0.846,0.702,0.429,0.697,0.434,0.491,0.333,0.5,0.577,0.467,0.217,0.429,0.0,0.25,1.0,0.737,0.818,0.75,0.709,0.9,0.892,0.567,0.394,0.704,0.482,0.364,0.385,0.592,0.813,0.626,0.217,0.385,0.535,0.643,0.615,0.263,0.467,0.689,0.231,0.5,0.529,0.829,0.625,0.714,1.0,0.429,0.333,0.789,0.185,0.5…	0.017	chr21:46315049-46315474(-)	chr21:46314880-46315474(-)
ENSG00000160298	C21orf58	chr21	-	46317207	46317348	46317207	46317268	46318011	46318220	3	3.91331e+16	5.72126e+19	70,20,148,81,40,15,41,16,14,32,19,11,5,5,45,1,35,10,35,20,7,9,12,19,21,18,11,6,27,12,45,3,7,14,0,13,34,26,27,6,42,46,21,62,55,20,29,26,49,57,34,9,20,30,8,11,13,18,10,16,11,38,12,20,4,15,11,13,31,26,5,13,23,10,35,11,10,12,13,60,13,39,6,3,6,0,31,0,20,54,63,4,5,14,6,8,64,23,43,21,31,17,17,45,6,13,34,8,0,17,23,26,21,17,8,3,6,25,8,22,15,57,13,20,11,27,45,38,16,16,28,10,39,19,60,14,2,4,20,2,13,39,31,18…	63,13,140,87,42,14,31,19,17,32,40,9,3,4,57,2,35,4,45,22,2,27,7,32,38,30,10,6,37,15,37,11,7,15,0,8,23,45,31,11,33,25,28,103,65,10,24,33,47,57,37,11,40,27,17,7,11,28,6,29,23,32,6,5,3,11,18,12,35,30,19,13,21,25,49,6,20,12,14,73,13,18,20,14,22,1,33,0,34,23,80,4,5,7,4,20,98,32,44,13,23,27,7,53,3,16,23,29,4,19,36,27,27,25,9,2,7,41,17,14,29,74,22,31,26,42,28,35,24,30,16,14,25,10,51,8,2,4,23,10,12,39,46,…	179	99	1	1	0.275,0.255,0.397,0.165,0.212,0.309,0.112,0.167,0.249,0.37	0.381,0.46,0.369,0.34,0.345,0.372,0.422,0.318,0.313,0.356,0.208,0.403,0.48,0.409,0.304,0.217,0.356,0.58,0.301,0.335,0.659,0.156,0.487,0.247,0.234,0.249,0.378,0.356,0.288,0.307,0.402,0.131,0.356,0.34,NA,0.473,0.45,0.242,0.325,0.232,0.413,0.504,0.293,0.25,0.319,0.525,0.401,0.304,0.366,0.356,0.337,0.312,0.217,0.381,0.207,0.465,0.395,0.262,0.48,0.234,0.209,0.396,0.525,0.689,0.424,0.43,0.253,0.375,0.3…	-0.084	chr21:46317348-46318012(-)	chr21:46317268-46318012(-)
ENSG00000142173	COL6A2	chr21	+	46125416	46125617	46125464	46125617	46125265	46125311	8	0	2114262046114602	0,0,0,0,2,0,0,0,0,0,0,1,1,0,0,5,0,0,0,0,1,0,0,0,0,0,2,0,0,1,0,1,0,2,0,0,2,0,0,2,0,0,0,0,0,0,8,3,0,0,0,0,0,1,0,0,0,0,0,0,0,0,0,0,0,0,0,1,0,0,1,0,0,0,0,0,1,0,13,0,0,0,0,0,0,0,0,0,1,0,0,0,0,0,0,0,0,0,0,1,0,1,0,0,0,0,0,0,2,2,4,0,0,0,0,0,1,0,0,0,0,0,0,3,0,0,0,0,0,0,2,0,1,0,0,0,1,0,0,0,0,1,0,0,0,0,0,0,5,0,0,0,0,0,0,0,13,0,0,0,0,0,0,1,0,0,0,1,0,0,0,0,0,0,0,0,2,0,0,0,0,0,0,0,0,0,0,0,0,0,0,0,2,0,2,0,0,1,0…	0,150,1,3,251,1,6,3,4,9,7,8,6,8,6,174,0,5,2,4,36,6,5,7,39,4,38,1,3,29,8,44,2,49,3,0,11,16,4,18,2,1,4,5,0,1,281,29,0,3,3,47,5,5,5,15,8,0,4,9,2,3,2,28,6,12,6,59,1,0,68,70,41,10,3,3,12,0,289,31,18,5,3,6,3,4,3,3,3,6,13,10,23,1,10,1,2,0,10,19,13,5,5,3,1,2,11,2,22,99,288,3,7,1,5,6,81,17,4,8,2,1,2,47,5,1,3,0,4,3,28,2,8,7,4,1,128,7,9,6,3,23,22,2,1,3,1,0,75,6,3,26,2,3,6,2,254,2,4,4,10,4,2,5,1,2,12,116,3,2…	147	99	1	1	0.0,0.0,0.0,0.0,0.0,0.0,0.0,0.0,NA,0.0	NA,0.0,0.0,0.0,0.005,0.0,0.0,0.0,0.0,0.0,0.0,0.078,0.101,0.0,0.0,0.019,NA,0.0,0.0,0.0,0.018,0.0,0.0,0.0,0.0,0.0,0.034,0.0,0.0,0.023,0.0,0.015,0.0,0.027,0.0,NA,0.109,0.0,0.0,0.07,0.0,0.0,0.0,0.0,NA,0.0,0.019,0.065,NA,0.0,0.0,0.0,0.0,0.119,0.0,0.0,0.0,NA,0.0,0.0,0.0,0.0,0.0,0.0,0.0,0.0,0.0,0.011,0.0,NA,0.01,0.0,0.0,0.0,0.0,0.0,0.053,NA,0.029,0.0,0.0,0.0,0.0,0.0,0.0,0.0,0.0,0.0,0.183,0.0,0.0,0.0,0.0…	-0.009	chr21:46125311-46125417(+)	chr21:46125311-46125465(+)
ENSG00000142173	COL6A2	chr21	+	46128902	46129808	46129195	46129808	46126502	46126541	9	320200000	21101941201	0,15,0,2,7,0,0,0,2,0,0,2,0,0,0,10,1,0,0,0,0,0,0,1,0,0,7,0,0,5,2,2,0,0,0,0,0,1,0,0,0,0,2,0,0,0,14,8,0,0,0,4,1,0,1,0,0,0,1,0,0,1,0,0,0,0,1,0,0,0,5,6,6,0,1,0,0,0,15,3,0,0,0,0,0,0,0,0,0,2,0,0,0,0,0,0,0,0,0,1,0,0,0,0,0,0,4,0,0,16,9,0,0,0,0,2,5,0,0,4,0,0,0,1,0,0,0,0,0,0,1,0,1,1,0,0,6,0,2,0,0,0,2,0,0,0,0,0,8,0,0,2,1,0,0,0,26,0,3,0,3,0,0,1,0,1,0,9,0,0,0,0,0,0,0,0,5,1,0,0,2,0,0,0,0,0,0,0,0,0,0,0,4,0,0,0,0…	0,37,0,1,33,0,2,0,6,3,1,2,1,1,1,27,0,0,0,0,3,0,1,2,12,0,10,0,0,4,1,5,0,4,0,0,3,5,0,7,1,1,0,2,0,0,34,11,2,0,0,20,0,0,0,4,0,1,2,0,1,3,1,6,0,2,1,20,0,0,11,23,9,2,0,0,1,0,43,5,1,2,0,0,0,2,0,2,0,0,1,3,1,0,2,0,0,0,1,3,0,1,4,0,0,0,2,1,3,6,64,0,1,0,0,3,11,10,0,0,1,1,0,12,0,0,2,0,0,0,5,0,3,1,1,0,23,1,2,0,0,13,1,0,0,0,0,0,13,0,0,2,0,0,1,0,53,0,1,0,1,2,0,0,0,0,2,32,0,2,2,0,1,2,0,0,21,4,0,0,20,0,2,0,7,0,0,0,…	198	99	1	1	0.0,0.6,0.091,0.0,0.1,0.0,0.0,0.0,NA,0.0	NA,0.169,NA,0.5,0.096,NA,0.0,NA,0.143,0.0,0.0,0.333,0.0,0.0,0.0,0.156,1.0,NA,NA,NA,0.0,NA,0.0,0.2,0.0,NA,0.259,NA,NA,0.385,0.5,0.167,NA,0.0,NA,NA,0.0,0.091,NA,0.0,0.0,0.0,1.0,0.0,NA,NA,0.171,0.267,0.0,NA,NA,0.091,1.0,NA,1.0,0.0,NA,0.0,0.2,NA,0.0,0.143,0.0,0.0,NA,0.0,0.333,0.0,NA,NA,0.185,0.115,0.25,0.0,1.0,NA,0.0,NA,0.149,0.231,0.0,0.0,NA,NA,NA,0.0,NA,0.0,NA,1.0,0.0,0.0,0.0,NA,0.0,NA,NA,NA,0.0,0.…	-0.098	chr21:46126541-46128903(+)	chr21:46126541-46129196(+)
ENSG00000182871	COL18A1	chr21	+	45505834	45505966	45505837	45505966	45505357	45505431	11	110149121303	1325145734707669	1,13,1,0,0,1,21,0,0,2,6,7,1,0,4,32,2,0,7,2,2,4,1,3,8,10,2,2,0,2,15,11,3,16,0,1,0,6,3,8,1,12,2,4,1,2,0,10,1,2,10,6,10,0,7,2,1,8,2,4,5,2,1,4,0,5,0,6,11,3,0,0,0,4,1,8,0,2,10,7,6,5,0,3,2,3,2,0,2,0,0,3,1,3,1,0,3,3,6,3,0,0,1,3,4,2,4,0,0,0,9,1,13,8,3,1,4,8,1,0,7,1,0,24,0,2,0,2,1,20,7,2,8,0,2,0,3,0,7,1,8,10,9,6,0,5,2,0,25,0,0,2,0,14,4,0,124,5,9,2,11,0,1,8,1,7,24,45,0,1,4,22,1,8,0,0,13,8,2,2,4,2,0,3,0,1,3…	5,79,12,16,5,4,65,1,6,15,11,34,6,0,27,119,4,3,3,1,6,7,4,36,52,21,22,5,3,18,79,38,10,45,3,2,2,41,12,14,19,45,14,10,10,6,12,64,4,43,25,18,21,12,39,28,2,22,3,5,22,9,1,8,4,12,12,29,38,7,6,9,14,7,12,25,2,8,32,82,31,22,3,27,22,23,7,4,21,8,3,9,6,8,16,17,8,12,16,11,3,12,14,34,24,15,39,0,0,18,19,8,48,41,9,4,7,32,6,2,19,9,3,158,13,9,5,9,2,83,29,6,39,8,4,3,16,0,70,12,55,49,26,17,4,10,4,3,48,8,1,22,3,41,5,1,…	102	99	1	1	0.069,0.037,0.0,0.192,0.204,0.143,0.122,0.327,0.0,0.244	0.163,0.138,0.075,0.0,0.0,0.195,0.239,0.0,0.0,0.115,0.346,0.167,0.139,NA,0.126,0.207,0.327,0.0,0.694,0.66,0.244,0.357,0.195,0.075,0.13,0.316,0.081,0.28,0.0,0.097,0.156,0.219,0.226,0.257,0.0,0.327,0.0,0.124,0.195,0.357,0.049,0.206,0.122,0.28,0.088,0.244,0.0,0.132,0.195,0.043,0.28,0.244,0.316,0.0,0.148,0.065,0.327,0.261,0.393,0.437,0.181,0.177,0.493,0.327,0.0,0.288,0.0,0.167,0.219,0.294,0.0,0.0,0.0…	-0.037	chr21:45505431-45505835(+)	chr21:45505431-45505838(+)
ENSG00000160255	ITGB2	chr21	-	44910283	44910415	44910283	44910372	44910599	44910785	16	4.73727e+19	3.52627e+18	42,71,3,8,4,83,44,27,11,22,12,24,144,20,45,26,17,14,36,41,22,70,25,43,26,102,21,53,16,16,35,22,88,56,6,1,25,41,7,21,17,50,80,23,22,91,10,17,9,9,11,29,92,9,31,58,67,20,16,13,19,19,67,7,21,112,70,14,25,7,97,14,14,31,84,62,10,107,13,32,101,21,20,93,28,77,35,111,23,22,45,86,57,68,24,15,35,22,44,22,10,54,17,57,2,80,17,18,27,35,29,19,48,12,45,47,5,52,2,49,29,30,23,39,64,32,5,73,9,74,38,107,41,29,20,43,…	34,64,4,19,4,55,65,26,7,19,20,2,34,14,49,12,27,8,32,35,8,56,3,7,40,92,53,29,10,3,39,15,85,26,2,5,25,72,10,15,16,41,34,25,22,31,15,15,20,5,15,43,87,9,8,45,45,24,28,23,7,12,82,5,10,82,61,11,67,14,87,4,14,41,102,36,3,122,9,14,111,19,29,86,15,16,36,31,28,27,31,52,1,22,15,24,51,19,52,38,10,53,22,30,0,50,15,23,10,51,32,24,43,10,19,10,6,63,1,35,20,57,9,16,59,6,7,58,10,35,20,107,10,13,13,12,12,14,83,8,21…	142	99	0.148162	1	0.484,0.498,0.411,0.424,0.56,0.691,0.429,0.866,0.645,0.363	0.463,0.436,0.343,0.227,0.411,0.513,0.321,0.42,0.523,0.447,0.295,0.893,0.747,0.499,0.39,0.602,0.305,0.55,0.44,0.45,0.657,0.466,0.853,0.811,0.312,0.436,0.216,0.56,0.527,0.788,0.385,0.506,0.419,0.6,0.677,0.122,0.411,0.284,0.328,0.494,0.426,0.46,0.621,0.391,0.411,0.672,0.317,0.441,0.239,0.557,0.338,0.32,0.424,0.411,0.73,0.473,0.509,0.367,0.285,0.283,0.654,0.525,0.363,0.494,0.594,0.488,0.444,0.47,0.2…	0.044	chr21:44910415-44910600(-)	chr21:44910372-44910600(-)
ENSG00000160255	ITGB2	chr21	-	44910283	44910415	44910283	44910372	44910724	44910785	17	4.9683e+19	3.11424e+38	63,105,3,7,4,113,66,28,12,23,13,38,144,20,50,31,22,17,38,38,32,75,28,44,31,202,29,56,16,16,38,38,93,60,6,2,24,47,7,25,28,55,89,29,42,229,15,20,9,12,10,31,162,12,64,62,71,24,21,15,22,18,121,7,29,121,73,14,31,14,106,16,14,37,152,68,12,212,20,61,113,24,20,119,45,78,58,114,28,25,51,91,57,107,41,19,40,22,77,25,10,57,19,96,3,81,30,47,27,54,27,21,49,14,44,49,7,58,5,77,46,29,49,40,63,32,5,117,11,96,44,10…	2671,2794,343,833,281,4340,3379,2198,1289,874,1526,737,7373,1385,5325,1384,1859,790,3431,3388,1236,3740,1968,2621,1507,6692,1709,4461,927,636,2332,1199,9363,2751,411,250,1295,2526,844,1680,1371,5648,5044,1577,1344,3388,481,2077,676,421,835,1308,7737,654,2759,4330,5249,1656,1821,1009,845,773,4886,395,942,7297,4729,988,2249,1183,5960,972,1308,2282,3849,7350,819,7003,792,1274,8917,1923,1778,6849,120…	142	99	1	1	0.011,0.02,0.011,0.022,0.009,0.01,0.011,0.011,0.015,0.009	0.016,0.026,0.006,0.006,0.01,0.018,0.013,0.009,0.006,0.018,0.006,0.035,0.013,0.01,0.007,0.015,0.008,0.015,0.008,0.008,0.018,0.014,0.01,0.012,0.014,0.021,0.012,0.009,0.012,0.017,0.011,0.022,0.007,0.015,0.01,0.006,0.013,0.013,0.006,0.01,0.014,0.007,0.012,0.013,0.021,0.045,0.021,0.007,0.009,0.019,0.008,0.016,0.014,0.013,0.016,0.01,0.009,0.01,0.008,0.01,0.018,0.016,0.017,0.012,0.021,0.011,0.011,0.01,…	-0.001	chr21:44910415-44910725(-)	chr21:44910372-44910725(-)
ENSG00000141959	PFKL	chr21	+	44325731	44326060	44325960	44326060	44325152	44325264	20	9.51919e+27	4.68451e+29	133,93,89,93,92,58,77,58,155,106,134,170,200,149,83,363,154,144,110,106,233,112,159,164,130,137,169,85,88,103,69,90,55,141,140,134,137,178,119,153,227,145,188,219,122,50,132,108,123,129,64,55,139,121,272,98,62,127,171,63,111,76,121,48,211,190,75,157,74,122,76,119,120,108,156,130,254,83,164,64,121,111,113,81,109,105,98,80,178,113,191,66,300,114,213,108,160,100,208,94,71,84,115,118,133,92,106,71,10…	719,507,477,411,522,361,204,611,248,316,603,348,467,418,462,130,572,115,631,533,340,491,499,287,668,957,415,306,479,484,373,144,424,368,82,167,448,1110,480,524,741,694,807,930,420,315,560,314,289,273,525,344,784,275,382,649,377,794,272,407,331,496,715,110,117,818,577,414,434,581,370,322,583,584,505,489,269,461,369,140,598,350,305,432,368,299,705,295,605,497,567,369,946,208,244,598,566,427,602,378…	198	99	0.85655	1	0.092,0.175,0.086,0.186,0.125,0.084,0.081,0.175,0.112,0.16	0.085,0.084,0.085,0.102,0.081,0.074,0.159,0.045,0.238,0.144,0.1,0.196,0.176,0.151,0.082,0.583,0.119,0.385,0.08,0.09,0.255,0.102,0.137,0.222,0.089,0.067,0.169,0.122,0.084,0.096,0.085,0.238,0.061,0.161,0.461,0.286,0.133,0.074,0.11,0.127,0.133,0.095,0.104,0.105,0.127,0.074,0.105,0.147,0.175,0.191,0.057,0.074,0.081,0.18,0.263,0.07,0.076,0.074,0.239,0.072,0.144,0.071,0.078,0.179,0.474,0.104,0.061,0.15…	-0.008	chr21:44325264-44325732(+)	chr21:44325264-44325961(+)
ENSG00000160224	AIRE	chr21	+	44294371	44294503	44294400	44294503	44293788	44293910	22	0	10000200	0,2,0,0,0,1,0,0,0,0,0,0,1,1,0,0,0,0,0,0,0,0,0,0,0,0,1,0,0,0,0,0,0,0,3,0,0,2,0,1,0,0,0,0,0,0,0,0,0,0,0,0,0,1,0,0,0,2,0,0,0,0,0,0,0,1,0,0,0,0,0,0,0,0,0,0,0,0,0,0,0,0,0,0,0,0,0,0,0,0,0,0,2,0,0,0,0,0,0,0,0,0,0,0,0,4,0,2,0,1,2,0,0,0,2,0,0,0,0,0,0,0,0,0,0,0,1,0,0,0,0,0,0,0,0,1,0,0,0,0,0,0,0,0,0,0,0,0,0,0,0,0,0,0,0,0,0,0,1,0,0,0,0,4,0,0,0,0,0,0,0,0,0,0,0,0,0,0,0,0,0,0,0,0,0,0,0,0,1,0,0,0,0,0,0,0,0,0,0,0…	0,0,0,0,0,0,0,0,0,0,0,0,2,4,0,0,0,0,0,0,0,0,0,0,0,0,7,0,0,0,0,0,0,0,4,0,0,0,0,0,0,1,0,0,0,0,0,2,0,0,2,0,0,0,0,0,0,2,0,0,0,0,2,0,3,0,0,0,0,2,0,0,3,0,2,0,1,0,0,0,0,0,0,0,0,0,0,0,0,0,0,0,6,0,0,0,1,0,0,0,0,0,0,0,0,1,0,0,0,0,2,0,0,0,0,0,1,0,0,0,0,1,0,0,0,0,0,0,0,0,0,0,1,0,0,1,3,1,0,0,0,0,0,0,0,0,0,0,0,0,0,0,0,0,0,0,0,0,0,0,0,0,0,3,0,0,0,0,0,0,0,0,0,0,1,0,0,0,0,0,0,0,0,0,0,0,0,0,0,0,0,0,0,0,0,0,0,0,0,0…	128	99	1	1	NA,NA,0.0,NA,NA,NA,NA,0.0,NA,NA	NA,1.0,NA,NA,NA,1.0,NA,NA,NA,NA,NA,NA,0.279,0.162,NA,NA,NA,NA,NA,NA,NA,NA,NA,NA,NA,NA,0.099,NA,NA,NA,NA,NA,NA,NA,0.367,NA,NA,1.0,NA,1.0,NA,0.0,NA,NA,NA,NA,NA,0.0,NA,NA,0.0,NA,NA,1.0,NA,NA,NA,0.436,NA,NA,NA,NA,0.0,NA,0.0,1.0,NA,NA,NA,0.0,NA,NA,0.0,NA,0.0,NA,0.0,NA,NA,NA,NA,NA,NA,NA,NA,NA,NA,NA,NA,NA,NA,NA,0.205,NA,NA,NA,0.0,NA,NA,NA,NA,NA,NA,NA,NA,0.756,NA,1.0,NA,1.0,0.436,NA,NA,NA,1.0,NA,0.0,NA,N…	-0.411	chr21:44293910-44294372(+)	chr21:44293910-44294401(+)
ENSG00000160209	PDXK	chr21	+	43743668	43743807	43743723	43743807	43741666	43741771	25	63135531867	2.66143e+29	2,10,4,3,3,5,16,4,3,0,2,7,11,4,7,3,4,7,4,7,3,2,6,12,2,0,1,5,3,6,4,1,6,9,11,3,0,1,3,9,2,7,25,1,2,1,1,10,2,1,3,5,9,1,12,3,2,4,2,0,4,0,1,1,41,15,8,17,2,6,5,10,5,2,3,21,7,7,4,4,6,0,1,6,2,10,0,6,3,0,8,5,29,19,10,3,4,1,1,3,1,6,4,1,8,6,6,4,7,4,2,2,4,0,4,10,6,6,2,56,1,2,5,6,6,2,3,4,3,6,2,7,17,19,7,1,1,6,11,3,4,10,32,21,4,4,0,5,8,11,2,0,4,3,1,8,2,6,7,2,7,0,4,4,9,8,5,20,3,0,4,11,2,6,0,4,2,5,8,12,3,0,4,3,3,…	152,314,162,178,365,190,441,126,106,109,147,185,434,197,385,202,160,66,180,185,73,234,209,398,145,232,87,136,201,197,242,79,411,459,228,26,23,185,84,84,150,451,695,61,150,115,115,174,21,49,127,126,488,39,450,162,261,147,57,28,75,23,332,66,398,323,132,93,668,157,327,97,156,123,285,338,109,631,89,106,400,105,184,290,96,329,83,388,196,34,345,415,579,412,144,169,112,64,183,139,16,286,134,112,156,239,…	154	99	0.805757	1	0.0,0.026,0.018,0.027,0.016,0.011,0.016,0.021,0.017,0.012	0.008,0.02,0.016,0.011,0.005,0.017,0.023,0.02,0.018,0.0,0.009,0.024,0.016,0.013,0.012,0.009,0.016,0.064,0.014,0.024,0.026,0.005,0.018,0.019,0.009,0.0,0.007,0.023,0.01,0.019,0.011,0.008,0.009,0.012,0.03,0.069,0.0,0.003,0.022,0.064,0.008,0.01,0.023,0.01,0.008,0.006,0.006,0.036,0.058,0.013,0.015,0.025,0.012,0.016,0.017,0.012,0.005,0.017,0.022,0.0,0.033,0.0,0.002,0.01,0.062,0.029,0.038,0.105,0.002,0.…	-0.002	chr21:43741771-43743669(+)	chr21:43741771-43743724(+)
ENSG00000160209	PDXK	chr21	+	43755476	43755764	43755697	43755764	43753582	43753719	26	2102311431	2.60115e+29	2,5,2,0,3,0,7,0,4,1,0,6,15,1,5,7,0,3,2,4,2,1,0,1,5,1,0,5,2,11,5,0,2,10,4,0,0,0,0,0,3,2,7,1,1,2,0,1,0,0,1,0,3,2,5,2,2,0,3,0,2,0,3,0,13,1,0,4,6,2,6,5,3,0,5,6,0,2,2,0,4,0,3,1,1,2,0,3,2,0,2,1,2,7,5,0,1,2,2,3,1,2,3,2,1,3,4,2,6,0,1,6,3,1,4,3,0,3,3,9,0,1,0,5,2,6,3,5,3,3,4,4,14,10,2,1,1,2,3,2,0,2,8,3,2,1,0,0,22,3,1,0,0,3,0,3,0,2,4,0,0,2,0,2,1,0,1,19,7,0,0,2,0,4,1,4,6,3,4,6,4,0,2,2,1,2,1,5,0,1,0,0,6,1,5,8…	144,395,162,165,363,210,424,130,95,117,158,154,432,183,364,264,141,51,181,219,80,248,182,358,148,395,76,144,184,177,271,87,392,465,182,11,35,234,83,110,162,425,705,80,194,88,97,213,18,51,125,137,441,41,453,189,273,191,53,29,100,19,306,74,508,312,157,137,653,140,361,111,142,133,379,270,109,522,76,154,412,72,167,330,82,295,70,373,211,28,404,301,602,546,177,166,74,62,189,127,33,354,146,113,176,273,1…	198	99	1	1	0.004,0.004,0.0,0.004,0.007,0.002,0.004,0.004,0.006,0.001	0.007,0.006,0.006,0.0,0.004,0.0,0.008,0.0,0.021,0.004,0.0,0.019,0.017,0.003,0.007,0.013,0.0,0.029,0.005,0.009,0.012,0.002,0.0,0.001,0.017,0.001,0.0,0.017,0.005,0.03,0.009,0.0,0.003,0.011,0.011,0.0,0.0,0.0,0.0,0.0,0.009,0.002,0.005,0.006,0.003,0.011,0.0,0.002,0.0,0.0,0.004,0.0,0.003,0.024,0.005,0.005,0.004,0.0,0.028,0.0,0.01,0.0,0.005,0.0,0.013,0.002,0.0,0.014,0.005,0.007,0.008,0.022,0.01,0.0,0.00…	-0.003	chr21:43753719-43755477(+)	chr21:43753719-43755698(+)
ENSG00000160185	UBASH3A	chr21	+	42409421	42409608	42409453	42409608	42406307	42406361	31	92831471618923	0	10,114,67,132,7,12,40,14,0,16,44,24,1,10,12,153,7,12,7,18,7,16,5,25,36,12,134,4,16,35,71,5,8,8,0,49,22,45,2,7,17,23,17,15,37,0,3,17,29,2,45,64,11,27,45,12,2,9,13,20,2,32,5,2,3,29,14,25,17,8,106,35,9,26,5,5,6,4,3,96,31,20,8,22,13,6,0,0,11,28,0,13,1,0,10,2,28,2,41,32,23,43,2,15,0,17,34,6,10,134,4,7,15,39,0,31,2,141,9,4,12,3,20,16,1,9,10,0,4,5,32,22,5,6,2,12,67,10,45,2,6,129,16,2,6,2,2,6,71,15,7,46,…	0,0,0,0,0,0,0,0,0,0,0,0,0,0,0,0,0,0,0,0,0,0,0,0,0,0,0,0,0,0,0,0,0,0,0,0,0,0,0,0,0,0,0,0,0,0,0,0,0,0,0,0,0,0,0,0,0,0,0,0,0,0,0,0,0,0,0,0,0,0,0,0,0,0,0,0,0,0,0,0,0,0,0,0,0,0,0,0,0,0,0,0,0,0,0,0,0,0,0,0,0,0,0,0,0,0,0,0,0,0,0,0,0,0,0,0,0,1,0,0,0,0,0,0,0,0,0,0,0,0,0,0,0,0,0,0,0,0,0,0,0,0,0,0,0,0,0,0,0,0,0,0,0,0,0,0,0,0,0,0,0,0,0,0,0,0,0,0,0,0,0,0,0,0,0,0,0,0,0,0,0,0,0,0,0,0,0,0,0,0,0,0,0,0,0,0,0,0,0,0…	131	99	1	1	1.0,1.0,1.0,1.0,1.0,1.0,1.0,1.0,1.0,1.0	1.0,1.0,1.0,1.0,1.0,1.0,1.0,1.0,NA,1.0,1.0,1.0,1.0,1.0,1.0,1.0,1.0,1.0,1.0,1.0,1.0,1.0,1.0,1.0,1.0,1.0,1.0,1.0,1.0,1.0,1.0,1.0,1.0,1.0,NA,1.0,1.0,1.0,1.0,1.0,1.0,1.0,1.0,1.0,1.0,NA,1.0,1.0,1.0,1.0,1.0,1.0,1.0,1.0,1.0,1.0,1.0,1.0,1.0,1.0,1.0,1.0,1.0,1.0,1.0,1.0,1.0,1.0,1.0,1.0,1.0,1.0,1.0,1.0,1.0,1.0,1.0,1.0,1.0,1.0,1.0,1.0,1.0,1.0,1.0,1.0,NA,NA,1.0,1.0,NA,1.0,1.0,NA,1.0,1.0,1.0,1.0,1.0,1.0,1.0,1.…	0	chr21:42406361-42409422(+)	chr21:42406361-42409454(+)
ENSG00000160185	UBASH3A	chr21	+	42443153	42443418	42443311	42443418	42442451	42442596	32	120070101	6472080105	0,14,8,1,0,0,10,2,0,1,3,2,0,0,5,23,2,2,1,0,0,0,6,1,4,0,16,0,3,0,4,0,3,0,0,0,3,3,3,4,0,3,0,1,4,1,1,1,2,0,3,9,0,0,2,2,2,0,2,2,0,8,0,0,2,2,0,4,1,1,14,1,0,0,0,4,1,0,3,19,4,4,1,1,0,0,0,0,4,10,0,5,0,0,1,0,1,1,3,9,6,4,4,0,0,1,12,0,0,21,0,0,1,4,0,2,0,25,3,2,1,1,2,3,1,0,0,3,0,0,13,1,0,0,0,0,7,0,5,0,0,7,0,0,0,0,0,0,29,1,0,17,0,8,3,1,0,2,7,6,0,1,5,6,0,0,23,3,1,1,0,2,0,8,7,0,0,4,0,0,0,2,0,1,0,0,0,0,0,2,4,0,0…	3,51,17,19,1,4,21,2,0,6,7,2,1,4,3,58,0,4,1,1,4,7,3,6,8,4,12,1,2,1,22,1,0,1,2,5,7,12,1,3,5,5,3,6,6,0,5,1,6,1,10,12,1,8,12,1,2,2,4,3,0,20,0,0,1,9,2,7,4,0,34,3,2,10,0,0,0,1,0,17,2,9,8,8,0,2,1,0,4,11,0,5,3,0,5,1,2,0,8,9,2,3,4,4,0,2,8,1,2,51,2,0,2,13,0,4,1,27,1,2,1,4,5,5,0,0,2,0,2,2,9,3,0,2,0,0,26,0,10,0,3,43,4,2,1,0,1,3,28,1,3,15,0,20,2,0,0,5,2,8,6,7,5,23,0,1,14,26,5,0,0,9,0,2,15,1,0,6,0,7,0,1,1,1,3,…	198	99	1	1	0.0,0.111,0.125,0.0,NA,0.304,NA,0.333,NA,0.091	0.0,0.121,0.19,0.026,0.0,0.0,0.192,0.333,NA,0.077,0.176,0.333,0.0,0.0,0.455,0.165,1.0,0.2,0.333,0.0,0.0,0.0,0.5,0.077,0.2,0.0,0.4,0.0,0.429,0.0,0.083,0.0,1.0,0.0,0.0,0.0,0.176,0.111,0.6,0.4,0.0,0.231,0.0,0.077,0.25,1.0,0.091,0.333,0.143,0.0,0.13,0.273,0.0,0.0,0.077,0.5,0.333,0.0,0.2,0.25,NA,0.167,NA,NA,0.5,0.1,0.0,0.222,0.111,1.0,0.171,0.143,0.0,0.0,NA,1.0,1.0,0.0,1.0,0.358,0.5,0.182,0.059,0.059,…	-0.085	chr21:42442596-42443154(+)	chr21:42442596-42443312(+)
ENSG00000173276	ZBTB21	chr21	-	42002349	42002563	42002349	42002503	42002896	42002961	33	6.16592e+18	2000	4,8,17,9,12,22,55,4,136,28,14,75,132,56,26,55,15,192,29,17,77,36,24,41,54,8,82,69,74,77,3,234,3,57,35,35,12,48,85,103,37,29,81,74,50,5,86,160,16,210,10,34,42,403,43,6,3,13,175,5,56,6,37,11,31,46,13,133,16,55,110,122,34,48,24,162,160,6,113,16,19,36,100,7,75,60,24,42,14,4,20,1,48,48,76,7,58,37,62,81,55,86,130,67,59,10,80,117,44,14,18,20,24,17,44,41,81,43,8,64,39,25,7,76,4,6,11,23,102,28,93,5,87,59,…	0,0,0,1,0,0,0,0,1,0,0,0,0,0,1,0,0,2,0,0,0,0,0,0,0,0,0,0,0,1,0,0,0,0,0,0,0,0,0,0,2,1,0,0,0,0,1,0,0,0,0,0,0,3,0,0,0,0,0,1,0,0,0,0,0,0,0,0,0,0,0,0,0,0,0,0,0,0,0,0,0,0,0,0,0,0,0,0,0,0,2,0,1,0,0,0,0,1,0,0,0,0,0,0,0,0,0,0,0,0,0,0,0,0,0,0,0,0,0,0,0,0,0,0,0,0,0,0,0,0,0,0,0,0,0,0,0,0,0,0,0,0,0,0,0,0,0,0,0,0,0,1,0,0,0,0,1,0,2,2,0,0,0,0,1,0,0,0,0,0,0,0,1,0,0,0,0,0,0,0,0,0,0,0,0,0,0,0,0,0,0,0,0,0,0,0,0,0,0,0…	159	99	1	1	1.0,1.0,1.0,1.0,1.0,1.0,0.96,1.0,1.0,1.0	1.0,1.0,1.0,0.849,1.0,1.0,1.0,1.0,0.988,1.0,1.0,1.0,1.0,1.0,0.942,1.0,1.0,0.984,1.0,1.0,1.0,1.0,1.0,1.0,1.0,1.0,1.0,1.0,1.0,0.98,1.0,1.0,1.0,1.0,1.0,1.0,1.0,1.0,1.0,1.0,0.92,0.948,1.0,1.0,1.0,1.0,0.982,1.0,1.0,1.0,1.0,1.0,1.0,0.988,1.0,1.0,1.0,1.0,1.0,0.757,1.0,1.0,1.0,1.0,1.0,1.0,1.0,1.0,1.0,1.0,1.0,1.0,1.0,1.0,1.0,1.0,1.0,1.0,1.0,1.0,1.0,1.0,1.0,1.0,1.0,1.0,1.0,1.0,1.0,1.0,0.862,1.0,0.968,1.0,1…	0.003	chr21:42002563-42002897(-)	chr21:42002503-42002897(-)
ENSG00000157601	MX1	chr21	+	41432030	41432175	41432049	41432175	41430532	41430608	36	6121011055646	2.8556e+18	8,11,10,0,0,10,3,12,0,1,8,21,3,1,0,21,2,17,0,10,4,1,2,2,41,0,18,2,4,4,8,1,3,5,12,4,2,6,2,16,0,105,1,7,2,4,5,11,1,1,3,2,3,9,8,0,7,10,1,1,2,4,2,4,21,17,2,6,0,0,7,14,6,1,3,0,5,6,4,19,12,29,19,8,5,3,6,3,1,0,1,4,13,4,1,2,14,1,4,2,0,0,4,4,4,18,2,1,3,2,17,1,3,1,3,2,5,7,1,2,2,4,2,10,0,0,2,3,2,13,10,2,1,15,0,7,9,9,3,0,9,5,214,3,43,15,2,11,22,18,11,13,10,5,3,5,0,1,16,4,38,2,7,50,3,0,23,10,5,3,3,5,2,1,18,0,…	59,176,88,7,13,119,15,108,11,11,54,72,42,11,9,91,20,59,11,30,15,22,11,16,276,14,66,15,10,14,164,8,28,38,39,13,4,95,14,52,6,545,3,15,9,8,7,28,0,5,40,17,15,9,28,15,38,71,3,35,11,26,23,16,41,141,30,11,12,12,85,25,36,15,53,3,7,46,23,94,63,148,68,92,35,8,58,5,18,10,8,25,63,7,8,7,76,15,10,11,6,8,22,26,9,49,15,9,11,51,91,5,28,7,4,6,11,47,1,2,23,7,8,34,7,5,5,44,15,66,29,18,3,31,5,18,27,19,11,2,17,25,1732…	118	99	1	1	0.152,0.155,0.123,0.173,0.098,0.208,0.123,0.091,0.076,0.117	0.102,0.05,0.087,0.0,0.0,0.066,0.144,0.085,0.0,0.071,0.111,0.197,0.057,0.071,0.0,0.162,0.077,0.195,0.0,0.219,0.183,0.037,0.132,0.095,0.111,0.0,0.186,0.101,0.251,0.193,0.039,0.095,0.082,0.099,0.205,0.205,0.296,0.05,0.107,0.205,0.0,0.139,0.219,0.281,0.157,0.296,0.375,0.248,1.0,0.144,0.059,0.09,0.144,0.456,0.193,0.0,0.134,0.106,0.219,0.023,0.132,0.114,0.068,0.173,0.301,0.092,0.053,0.314,0.0,0.0,0.06…	-0.017	chr21:41430608-41432031(+)	chr21:41430608-41432050(+)
ENSG00000157578	LCA5L	chr21	-	39429130	39429394	39429130	39429211	39435419	39435542	37	12000	0	0,0,1,2,0,0,0,0,1,1,1,1,0,0,0,1,0,0,0,0,0,0,0,0,0,0,0,0,1,0,1,0,0,0,0,0,0,1,0,0,0,0,0,5,0,0,0,0,0,0,0,0,1,2,0,1,1,0,2,1,0,1,0,0,0,2,0,0,0,0,0,0,0,0,0,1,0,0,0,0,0,1,0,0,0,0,0,0,0,0,0,0,0,0,0,0,1,0,2,1,0,0,0,0,0,0,0,1,0,0,0,0,0,0,0,0,0,1,0,0,0,0,0,0,0,0,1,0,1,0,0,0,1,0,1,0,0,0,0,0,1,0,3,3,0,0,1,0,0,0,0,0,0,0,0,0,0,1,0,0,0,0,0,0,2,0,0,2,0,0,0,0,0,3,0,0,0,0,0,1,0,0,0,0,0,0,1,0,0,0,0,0,0,1,1,0,0,0,0,0…	0,1,0,1,0,0,1,0,0,0,0,0,0,0,0,0,0,1,0,0,1,0,0,0,0,0,0,0,0,1,1,0,0,0,0,0,0,1,0,0,0,0,0,0,0,0,0,0,1,0,0,0,0,0,0,1,0,0,0,0,0,0,0,0,0,0,0,0,1,0,0,0,0,0,0,0,0,0,0,0,0,0,0,0,0,0,0,0,1,0,1,0,0,0,0,0,0,0,0,0,0,0,0,0,0,0,2,0,0,0,0,1,0,0,0,0,0,0,1,0,0,0,0,0,0,1,0,0,0,0,0,0,0,0,0,0,0,0,0,0,0,0,1,0,0,0,2,0,0,0,0,0,0,0,0,0,0,0,0,0,0,1,0,0,0,0,0,0,0,0,0,0,1,0,0,0,0,0,0,1,0,0,0,0,0,0,0,1,2,0,0,0,0,0,0,0,0,0,0,0…	198	99	1	1	NA,NA,NA,NA,NA,1.0,1.0,NA,NA,NA	NA,0.0,1.0,0.5,NA,NA,0.0,NA,1.0,1.0,1.0,1.0,NA,NA,NA,1.0,NA,0.0,NA,NA,0.0,NA,NA,NA,NA,NA,NA,NA,1.0,0.0,0.333,NA,NA,NA,NA,NA,NA,0.333,NA,NA,NA,NA,NA,1.0,NA,NA,NA,NA,0.0,NA,NA,NA,1.0,1.0,NA,0.333,1.0,NA,1.0,1.0,NA,1.0,NA,NA,NA,1.0,NA,NA,0.0,NA,NA,NA,NA,NA,NA,1.0,NA,NA,NA,NA,NA,1.0,NA,NA,NA,NA,NA,NA,0.0,NA,0.0,NA,NA,NA,NA,NA,1.0,NA,1.0,1.0,NA,NA,NA,NA,NA,NA,0.0,1.0,NA,NA,NA,0.0,NA,NA,NA,NA,NA,1.0,0.…	0.421	chr21:39429394-39435420(-)	chr21:39429211-39435420(-)
ENSG00000182093	WRB	chr21	+	39405913	39406731	39406561	39406731	39393165	39393280	43	2310110120	0	3,27,10,9,8,0,9,7,2,4,6,7,3,1,8,9,4,9,3,2,6,6,3,7,10,0,6,3,2,5,5,3,2,4,3,0,2,8,6,0,3,5,6,14,6,3,10,6,14,12,2,6,11,10,5,0,1,9,17,5,7,8,2,8,7,10,5,1,7,7,13,7,1,5,12,1,6,3,0,5,9,12,3,6,8,4,4,0,4,14,5,2,7,4,6,6,6,8,13,5,4,3,4,2,1,0,9,1,1,14,5,7,2,2,4,3,3,4,2,21,7,8,4,2,3,7,2,1,7,7,1,6,5,2,5,1,6,3,8,3,6,12,24,6,4,0,8,4,2,0,1,9,10,9,7,1,6,6,2,0,4,1,5,7,7,6,2,11,7,6,2,9,2,7,2,6,1,4,1,3,0,2,6,1,2,2,2,2,3…	0,0,0,0,0,0,0,0,0,0,0,0,0,0,0,0,0,0,0,0,0,0,0,0,0,0,0,0,0,0,0,0,0,0,0,0,0,0,0,0,0,0,0,0,0,0,0,0,0,0,0,0,0,0,0,0,0,0,0,0,0,0,0,0,0,1,0,0,0,0,0,0,0,0,0,0,0,0,0,0,0,0,0,0,0,0,0,0,0,0,0,0,0,0,0,0,0,0,0,0,0,0,0,0,0,0,0,0,0,0,0,0,0,0,0,0,0,0,0,0,0,0,0,0,0,0,0,0,0,0,0,0,0,0,0,0,0,0,0,0,0,0,0,0,0,0,0,0,0,0,0,0,0,0,0,0,0,0,0,0,0,0,0,0,0,0,0,0,0,0,0,0,0,0,0,0,0,0,0,0,0,0,0,0,0,0,0,0,0,0,0,0,0,0,0,0,0,0,0,0…	198	99	1	1	1.0,1.0,1.0,NA,1.0,1.0,NA,1.0,1.0,NA	1.0,1.0,1.0,1.0,1.0,NA,1.0,1.0,1.0,1.0,1.0,1.0,1.0,1.0,1.0,1.0,1.0,1.0,1.0,1.0,1.0,1.0,1.0,1.0,1.0,NA,1.0,1.0,1.0,1.0,1.0,1.0,1.0,1.0,1.0,NA,1.0,1.0,1.0,NA,1.0,1.0,1.0,1.0,1.0,1.0,1.0,1.0,1.0,1.0,1.0,1.0,1.0,1.0,1.0,NA,1.0,1.0,1.0,1.0,1.0,1.0,1.0,1.0,1.0,0.833,1.0,1.0,1.0,1.0,1.0,1.0,1.0,1.0,1.0,1.0,1.0,1.0,NA,1.0,1.0,1.0,1.0,1.0,1.0,1.0,1.0,NA,1.0,1.0,1.0,1.0,1.0,1.0,1.0,1.0,1.0,1.0,1.0,1.0,1.0,…	0.003	chr21:39393280-39405914(+)	chr21:39393280-39406562(+)
ENSG00000205581	HMGN1	chr21	-	39345829	39347292	39345829	39345958	39347378	39347483	45	1.68262e+26	910812412669645	137,61,138,288,181,99,250,132,60,214,129,72,129,70,113,108,417,230,128,71,121,58,125,138,150,143,192,56,277,79,71,230,24,109,41,54,77,233,114,84,211,166,238,692,294,28,163,195,268,394,41,178,237,477,214,87,60,166,434,97,99,190,76,198,55,417,194,238,277,323,178,167,76,261,200,182,218,32,149,115,80,203,346,72,118,138,83,26,138,125,328,94,239,189,260,95,323,270,591,162,76,131,453,340,495,60,185,131,…	2,7,11,27,19,18,23,8,13,24,10,15,18,8,27,10,15,79,16,4,16,6,30,33,16,7,6,1,6,15,4,28,2,12,12,4,8,7,2,11,9,6,8,33,5,1,17,19,2,59,11,11,15,19,21,2,3,19,18,4,5,13,11,30,11,16,5,39,19,7,5,20,7,12,17,23,17,0,7,13,4,6,24,7,5,20,8,3,18,3,11,4,78,17,39,9,9,13,37,19,5,27,58,17,34,4,6,3,6,3,19,6,16,6,4,9,16,13,3,11,2,11,2,15,4,8,15,8,12,38,8,8,41,9,13,13,7,18,16,5,8,13,17,45,34,35,20,19,12,14,2,21,20,21,12…	198	99	0.177312	1	0.903,0.929,0.85,0.867,0.893,0.793,0.909,0.707,0.896,0.723	0.972,0.813,0.862,0.842,0.826,0.733,0.845,0.892,0.698,0.817,0.866,0.706,0.782,0.814,0.677,0.844,0.933,0.593,0.8,0.899,0.791,0.829,0.676,0.676,0.824,0.911,0.941,0.966,0.958,0.725,0.899,0.804,0.857,0.82,0.631,0.871,0.828,0.943,0.966,0.792,0.921,0.933,0.937,0.913,0.967,0.933,0.827,0.837,0.985,0.77,0.651,0.89,0.888,0.926,0.836,0.956,0.909,0.814,0.923,0.924,0.908,0.88,0.776,0.767,0.714,0.929,0.951,0.7…	-0.004	chr21:39347292-39347379(-)	chr21:39345958-39347379(-)
ENSG00000205581	HMGN1	chr21	-	39347378	39347483	39347378	39347478	39348291	39348339	46	9.25149e+21	4.03726e+18	83,50,88,107,111,81,63,110,27,91,40,60,81,41,102,29,191,248,133,39,90,69,111,109,81,30,25,36,67,59,68,84,23,69,33,31,53,42,40,34,99,52,32,184,109,22,95,55,66,110,43,47,112,79,72,56,49,55,140,30,29,81,61,91,18,152,56,76,132,84,26,62,36,91,116,114,130,23,37,37,25,35,129,68,31,49,54,20,109,45,52,30,438,66,113,61,50,66,206,96,47,108,150,76,125,37,51,43,62,34,57,61,67,41,31,25,65,63,84,40,46,98,53,52,…	20,16,23,63,62,38,41,41,7,47,18,36,36,26,38,19,64,68,70,16,54,17,56,52,34,12,18,15,41,23,21,45,15,33,11,8,11,26,19,28,30,31,14,75,58,8,37,34,41,74,23,19,39,42,43,11,14,22,46,15,19,22,27,43,17,65,14,44,55,26,12,32,33,20,24,33,52,13,26,20,10,31,46,46,34,17,27,7,50,19,34,16,106,32,46,26,33,31,110,40,30,46,93,37,61,36,12,22,26,25,16,36,37,23,15,20,16,25,26,19,21,65,15,42,29,30,39,30,29,60,28,31,67,30…	104	99	0.772683	1	0.686,0.567,0.637,0.687,0.837,0.767,0.618,0.7,0.69,0.676	0.798,0.748,0.785,0.618,0.63,0.67,0.594,0.719,0.786,0.648,0.679,0.613,0.682,0.6,0.719,0.592,0.74,0.776,0.644,0.699,0.613,0.794,0.654,0.666,0.694,0.704,0.569,0.696,0.609,0.709,0.755,0.64,0.593,0.666,0.741,0.787,0.821,0.606,0.667,0.536,0.759,0.615,0.685,0.7,0.641,0.724,0.71,0.606,0.605,0.586,0.64,0.702,0.732,0.642,0.614,0.829,0.769,0.704,0.743,0.656,0.592,0.778,0.683,0.668,0.502,0.69,0.792,0.622,0.…	0.014	chr21:39347483-39348292(-)	chr21:39347478-39348292(-)
ENSG00000185658	BRWD1	chr21	-	39264459	39264685	39264459	39264564	39264890	39265019	50	6.22237e+23	100000000	134,176,164,223,167,56,197,90,126,148,245,49,99,34,123,127,224,98,79,76,79,53,51,75,246,3,118,75,147,40,80,104,58,39,47,57,169,239,107,128,223,134,166,467,236,67,136,115,216,170,29,124,278,366,141,81,62,289,433,161,97,162,54,224,56,287,168,111,145,341,99,151,118,194,201,127,118,31,226,56,78,234,193,59,100,88,93,69,123,135,161,92,169,116,267,90,292,104,237,151,42,91,107,198,143,18,162,60,31,139,26…	0,1,0,0,0,0,4,0,3,0,0,0,0,0,0,0,0,0,0,0,0,0,0,0,2,0,0,0,0,0,0,0,0,1,0,0,0,0,1,0,0,1,0,2,0,0,0,0,0,0,0,0,0,0,0,0,0,0,0,0,0,0,0,0,0,0,0,0,0,0,1,0,0,0,1,0,0,0,0,0,0,0,0,0,0,0,0,0,0,0,0,0,0,0,1,0,0,0,4,0,0,0,0,0,0,0,1,0,0,0,0,0,0,0,0,0,0,0,0,0,0,0,0,0,0,0,0,0,0,0,0,0,0,0,0,0,0,0,0,0,0,0,1,0,0,0,1,0,0,0,0,0,0,0,0,0,0,0,0,0,0,1,0,0,0,0,0,0,0,0,0,1,0,0,2,0,0,0,0,0,0,0,0,0,0,0,1,0,0,0,0,0,0,0,0,0,0,0,0,0…	198	99	1	1	1.0,0.991,1.0,1.0,1.0,1.0,1.0,1.0,1.0,1.0	1.0,0.989,1.0,1.0,1.0,1.0,0.961,1.0,0.955,1.0,1.0,1.0,1.0,1.0,1.0,1.0,1.0,1.0,1.0,1.0,1.0,1.0,1.0,1.0,0.984,1.0,1.0,1.0,1.0,1.0,1.0,1.0,1.0,0.951,1.0,1.0,1.0,1.0,0.982,1.0,1.0,0.985,1.0,0.992,1.0,1.0,1.0,1.0,1.0,1.0,1.0,1.0,1.0,1.0,1.0,1.0,1.0,1.0,1.0,1.0,1.0,1.0,1.0,1.0,1.0,1.0,1.0,1.0,1.0,1.0,0.98,1.0,1.0,1.0,0.99,1.0,1.0,1.0,1.0,1.0,1.0,1.0,1.0,1.0,1.0,1.0,1.0,1.0,1.0,1.0,1.0,1.0,1.0,1.0,0.993…	0.002	chr21:39264685-39264891(-)	chr21:39264564-39264891(-)
ENSG00000157540	DYRK1A	chr21	+	37478180	37478300	37478207	37478300	37472683	37472880	55	4.76256e+19	1.5356e+28	39,76,49,108,35,10,80,37,37,40,70,32,89,17,26,31,82,75,34,27,39,17,10,37,41,7,40,28,31,41,21,86,26,22,36,23,36,34,18,40,85,70,33,92,53,23,76,62,28,49,12,46,41,114,56,39,15,46,105,45,28,56,31,53,32,59,43,69,64,110,37,41,12,42,44,79,43,19,44,19,42,39,63,66,28,28,21,13,25,20,56,26,138,22,50,12,103,30,65,72,34,96,75,36,26,17,53,35,31,54,53,26,20,53,14,31,30,26,30,34,14,53,20,55,22,71,24,21,48,18,27,8…	229,493,433,600,271,104,516,188,252,204,443,316,455,301,196,315,452,292,176,145,231,155,124,533,397,33,330,133,380,440,203,735,136,257,179,160,187,572,290,259,367,376,655,512,575,148,370,361,316,325,121,319,636,854,559,167,144,367,834,237,250,212,121,256,163,778,223,482,499,863,211,312,216,303,411,450,342,114,268,105,234,346,431,274,218,375,185,195,204,202,331,201,990,346,563,135,595,447,504,380,…	126	99	0.0108348	0.169664	0.194,0.08,0.216,0.169,0.181,0.057,0.096,0.084,0.086,0.122	0.118,0.108,0.082,0.124,0.092,0.07,0.109,0.134,0.103,0.133,0.11,0.074,0.133,0.042,0.094,0.072,0.125,0.168,0.132,0.128,0.117,0.079,0.06,0.052,0.075,0.143,0.087,0.142,0.06,0.068,0.075,0.084,0.131,0.063,0.136,0.101,0.131,0.045,0.047,0.108,0.154,0.128,0.038,0.124,0.068,0.109,0.139,0.119,0.065,0.106,0.072,0.102,0.048,0.095,0.073,0.155,0.076,0.09,0.09,0.13,0.081,0.172,0.168,0.14,0.134,0.056,0.132,0.101…	0.027	chr21:37472880-37478181(+)	chr21:37472880-37478208(+)
ENSG00000157540	DYRK1A	chr21	+	37496090	37496258	37496117	37496258	37493016	37493163	56	1.22298e+17	1.86427e+29	6,23,17,24,17,4,8,11,17,14,23,21,32,11,11,14,13,22,14,7,18,11,10,27,29,3,22,10,14,21,6,40,9,15,18,10,13,24,24,13,18,14,32,36,30,10,16,11,12,17,11,13,20,31,22,18,2,19,35,25,11,25,6,18,7,40,9,23,21,35,10,21,19,15,18,27,18,9,10,4,14,20,13,11,17,21,9,7,9,20,11,8,66,12,31,5,31,16,22,18,7,20,31,21,20,14,11,14,14,15,29,7,13,22,6,15,13,16,16,7,9,18,12,44,10,14,6,13,22,26,9,12,20,13,8,13,17,28,15,15,8,7,3…	192,319,309,366,240,122,387,136,215,299,355,268,543,205,195,344,324,315,186,164,289,175,118,360,307,49,304,131,227,435,218,559,127,242,189,125,264,392,275,266,318,256,440,493,347,120,338,309,216,243,111,281,458,559,393,231,120,316,616,297,292,286,115,226,150,622,201,370,437,571,202,256,213,254,309,366,338,74,217,138,190,241,305,373,233,288,160,145,178,187,229,204,886,273,436,132,463,287,375,290,1…	126	99	0.749045	1	0.048,0.039,0.031,0.044,0.045,0.039,0.058,0.05,0.051,0.054	0.024,0.054,0.041,0.049,0.053,0.025,0.016,0.06,0.058,0.035,0.048,0.058,0.044,0.04,0.042,0.031,0.031,0.052,0.056,0.032,0.047,0.047,0.062,0.056,0.069,0.046,0.054,0.057,0.046,0.037,0.021,0.053,0.053,0.046,0.07,0.059,0.037,0.046,0.064,0.037,0.043,0.041,0.054,0.054,0.064,0.061,0.036,0.027,0.042,0.052,0.072,0.035,0.033,0.042,0.042,0.058,0.013,0.045,0.043,0.062,0.029,0.064,0.039,0.059,0.035,0.048,0.034,…	-0.005	chr21:37493163-37496091(+)	chr21:37493163-37496118(+)
ENSG00000157538	VPS26C	chr21	-	37232376	37232645	37232376	37232451	37233361	37233442	57	82675128610118	1.19105e+28	14,13,6,7,8,2,11,3,5,16,5,6,26,5,5,8,3,3,3,6,7,7,2,6,12,8,24,4,0,5,10,5,4,3,1,5,7,25,4,2,8,8,18,5,10,4,1,3,11,0,2,2,7,13,5,5,7,23,14,10,4,7,4,16,6,14,10,4,7,18,10,9,3,4,22,7,7,2,11,11,10,20,7,15,9,2,6,3,8,5,6,1,5,13,10,13,16,7,8,6,11,1,3,14,1,4,10,0,3,16,7,5,12,14,5,2,5,3,4,19,6,15,6,5,1,4,13,7,7,3,5,13,1,4,4,2,4,11,1,6,3,4,29,26,5,0,7,1,3,8,5,23,13,8,7,7,8,6,9,3,6,2,10,15,4,4,4,7,13,8,5,3,8,7,5,…	195,175,125,176,252,99,108,138,169,136,199,85,189,104,148,104,192,66,168,154,136,93,104,104,130,80,110,104,134,172,171,94,187,78,64,59,149,488,148,79,227,253,130,395,177,135,215,119,96,73,127,134,295,112,162,221,84,406,96,172,146,230,184,127,121,298,142,93,196,258,182,92,169,201,240,94,116,161,71,117,194,144,108,339,89,154,182,109,267,123,219,194,278,137,182,213,217,190,295,178,143,200,180,219,11…	198	99	0.000301382	0.00727765	0.033,0.11,0.03,0.048,0.051,0.029,0.014,0.014,0.049,0.026	0.035,0.036,0.023,0.019,0.016,0.01,0.048,0.011,0.015,0.056,0.012,0.034,0.064,0.023,0.017,0.037,0.008,0.022,0.009,0.019,0.025,0.036,0.01,0.028,0.044,0.048,0.098,0.019,0.0,0.014,0.028,0.026,0.011,0.019,0.008,0.041,0.023,0.025,0.013,0.013,0.017,0.016,0.065,0.006,0.027,0.015,0.002,0.012,0.054,0.0,0.008,0.007,0.012,0.055,0.015,0.011,0.04,0.028,0.068,0.028,0.014,0.015,0.011,0.059,0.024,0.023,0.034,0.02…	0.016	chr21:37232645-37233362(-)	chr21:37232451-37233362(-)
ENSG00000185917	SETD4	chr21	-	36058815	36058973	36058815	36058924	36060281	36060313	60	9641344259	5411112123	11,15,7,22,23,13,1,6,0,15,15,2,2,14,16,2,21,4,10,8,2,3,2,6,15,1,4,3,13,5,13,3,3,4,4,11,9,4,2,6,19,6,1,24,25,9,17,3,8,5,7,1,14,9,1,23,6,22,21,4,6,4,10,1,2,12,20,6,19,32,8,8,16,15,32,6,5,7,13,6,5,5,4,2,6,2,4,2,15,12,17,8,7,6,1,6,20,2,17,10,4,0,7,8,7,1,4,4,4,6,15,10,15,13,10,8,1,4,7,1,3,18,13,2,7,14,19,11,4,11,1,14,3,1,10,3,1,4,8,5,4,18,9,10,4,13,27,4,2,9,4,7,14,0,1,1,3,8,14,3,7,5,6,19,18,2,8,15,6,1…	4,0,1,0,8,0,2,12,1,3,3,3,1,1,1,0,6,4,1,1,3,1,0,1,4,0,1,0,4,4,1,2,1,5,1,0,2,3,3,0,8,1,2,6,3,2,9,2,3,1,5,1,1,3,5,1,2,4,5,4,4,1,1,0,0,6,3,1,6,6,0,0,3,1,2,0,0,1,2,2,6,2,0,2,1,1,0,4,6,1,8,5,7,2,3,1,2,3,9,0,1,0,4,4,7,0,1,0,0,4,2,1,4,0,5,0,0,0,4,0,0,1,2,1,7,3,6,6,0,1,0,11,1,0,4,4,0,3,2,2,0,0,1,0,1,8,6,1,6,3,1,2,3,3,0,1,1,4,2,2,0,3,2,4,1,2,0,4,2,1,2,0,1,1,0,1,1,0,0,3,0,3,0,1,1,3,1,2,0,2,1,4,10,6,1,0,1,3,…	148	99	1	1	0.546,0.501,0.728,0.401,0.667,0.728,0.572,0.572,0.626,0.667	0.648,1.0,0.824,1.0,0.658,1.0,0.251,0.251,0.0,0.77,0.77,0.308,0.572,0.904,0.915,1.0,0.701,0.401,0.87,0.843,0.308,0.667,1.0,0.801,0.715,1.0,0.728,1.0,0.685,0.455,0.897,0.501,0.667,0.349,0.728,1.0,0.751,0.471,0.308,1.0,0.614,0.801,0.251,0.728,0.848,0.751,0.558,0.501,0.641,0.77,0.484,0.401,0.904,0.667,0.118,0.939,0.667,0.786,0.737,0.401,0.501,0.728,0.87,1.0,1.0,0.572,0.817,0.801,0.679,0.781,1.0,1.0,…	-0.116	chr21:36058973-36060282(-)	chr21:36058924-36060282(-)
ENSG00000185917	SETD4	chr21	-	36058815	36058973	36058815	36058924	36060346	36060526	61	149617354614	6.77841e+19	12,19,9,26,29,17,2,8,0,24,19,2,4,13,20,2,31,7,20,10,3,3,2,7,22,1,5,5,17,9,13,8,3,3,4,13,11,4,4,6,23,9,1,36,35,9,26,5,10,8,10,3,20,9,1,37,9,24,29,6,11,6,11,1,2,18,24,8,18,36,9,12,28,20,36,8,5,8,21,13,7,5,7,3,5,3,4,2,17,20,28,10,7,8,2,7,29,2,19,17,3,0,13,10,7,2,6,5,6,9,20,12,20,19,12,9,1,6,13,1,6,26,18,2,8,19,32,16,7,20,1,17,5,1,12,4,1,7,14,6,6,25,14,13,4,14,27,6,4,8,4,10,18,0,3,1,4,15,18,4,10,10,6…	77,25,58,59,52,18,35,71,22,60,51,28,16,22,38,34,80,58,44,38,39,32,37,27,32,39,63,30,22,51,44,43,27,33,16,51,59,28,16,40,68,46,23,85,85,30,115,71,46,65,62,29,80,60,42,34,35,99,69,54,28,56,15,7,13,47,47,25,31,61,32,40,27,45,47,23,40,18,45,31,47,45,38,11,20,16,64,11,17,52,57,48,137,17,40,62,41,44,71,62,34,14,47,73,72,20,72,20,19,61,47,50,41,75,26,44,42,43,33,9,35,67,25,45,44,52,63,34,27,57,12,58,26,…	148	99	2.64677e-06	0.000100514	0.123,0.072,0.089,0.036,0.128,0.048,0.075,0.031,0.096,0.143	0.094,0.337,0.094,0.228,0.272,0.387,0.037,0.07,0.0,0.211,0.199,0.046,0.143,0.283,0.26,0.038,0.206,0.075,0.233,0.15,0.049,0.059,0.035,0.148,0.315,0.017,0.05,0.1,0.341,0.106,0.165,0.111,0.069,0.057,0.143,0.146,0.111,0.087,0.143,0.091,0.185,0.116,0.028,0.221,0.216,0.167,0.131,0.045,0.127,0.076,0.097,0.065,0.143,0.091,0.016,0.421,0.147,0.14,0.219,0.069,0.208,0.067,0.329,0.087,0.093,0.204,0.255,0.176,…	-0.068	chr21:36058973-36060347(-)	chr21:36058924-36060347(-)
ENSG00000241837	ATP5PO	chr21	-	33903455	33903656	33903455	33903639	33903934	33904021	64	7.65354e+19	7.21517e+31	60,26,35,94,66,58,39,57,62,37,71,57,56,69,90,65,97,50,102,33,77,54,109,52,31,28,37,33,81,60,83,69,55,34,32,23,69,22,63,53,54,65,60,97,82,34,75,103,32,100,110,35,100,120,63,52,55,29,63,51,56,28,71,6,27,72,53,35,54,89,46,44,76,57,64,80,85,88,74,60,70,43,61,55,47,48,67,66,88,80,53,67,193,53,62,55,67,91,135,55,42,36,46,47,72,70,22,76,87,45,55,39,121,38,60,64,68,68,50,47,55,72,46,44,73,43,74,40,37,95,…	594,304,732,1188,940,548,611,860,530,451,1045,639,801,687,1197,559,1706,403,932,326,798,572,757,843,580,2533,610,315,1099,1025,596,860,737,460,268,430,623,335,528,473,953,848,655,1745,1385,493,875,1058,665,1769,937,567,2109,1796,1010,703,403,500,755,552,570,482,628,125,333,1164,723,698,963,1365,582,461,547,956,991,835,701,1004,401,589,938,604,1108,524,379,446,1076,435,878,695,836,869,1714,716,908…	116	99	0.00279717	0.0523184	0.083,0.081,0.076,0.078,0.102,0.086,0.086,0.051,0.088,0.045	0.079,0.068,0.039,0.063,0.057,0.083,0.052,0.054,0.091,0.065,0.055,0.071,0.056,0.079,0.06,0.09,0.046,0.096,0.085,0.08,0.076,0.075,0.109,0.05,0.044,0.009,0.049,0.082,0.059,0.048,0.106,0.064,0.06,0.059,0.092,0.044,0.086,0.053,0.092,0.087,0.046,0.061,0.073,0.045,0.048,0.056,0.068,0.077,0.039,0.046,0.091,0.05,0.039,0.054,0.051,0.059,0.104,0.047,0.066,0.073,0.077,0.047,0.088,0.039,0.065,0.05,0.059,0.04…	0.011	chr21:33903656-33903935(-)	chr21:33903639-33903935(-)
ENSG00000205726	ITSN1	chr21	+	33750142	33750322	33750253	33750322	33735043	33735204	65	1.01821e+17	16002423310	47,17,26,15,51,64,21,7,2,29,37,3,16,8,37,8,24,5,32,31,18,43,6,3,20,7,18,27,45,7,45,6,137,23,47,1,8,36,29,21,86,33,17,70,13,6,139,16,34,1,30,10,26,35,1,8,14,15,90,28,13,20,52,11,4,286,77,42,11,130,36,18,51,28,38,34,21,26,17,6,72,16,37,48,8,59,30,121,51,37,30,136,15,16,62,79,14,5,13,22,24,25,1,54,51,12,24,17,12,29,99,43,42,9,45,48,2,31,8,18,17,23,18,8,36,17,21,22,11,5,5,169,20,4,14,7,0,12,31,6,2,20…	1,0,0,2,0,2,1,0,0,1,0,0,1,1,2,0,0,3,2,1,3,1,0,0,0,0,0,5,2,0,1,0,0,0,5,1,0,2,5,3,3,1,2,1,0,0,4,1,1,0,0,0,1,3,1,0,0,0,3,2,2,0,2,0,1,8,3,4,0,1,0,2,2,1,1,4,0,1,1,0,2,0,2,1,0,9,3,11,3,0,1,5,3,0,12,2,0,0,1,1,0,1,0,1,4,0,0,3,2,1,3,2,0,0,1,12,0,0,0,5,0,0,0,1,0,0,0,2,0,0,1,4,0,1,0,1,0,5,1,0,0,2,0,7,2,2,1,1,0,3,0,0,1,0,0,0,9,0,3,0,4,0,2,0,2,0,0,3,3,0,1,1,0,0,0,4,6,0,1,2,0,0,9,0,4,2,0,1,0,0,1,0,39,0,2,0,0,1…	198	99	1	1	0.833,0.6,1.0,1.0,0.867,0.771,0.875,0.327,0.882,1.0	0.959,1.0,1.0,0.789,1.0,0.941,0.913,1.0,1.0,0.935,1.0,1.0,0.889,0.8,0.902,1.0,1.0,0.455,0.889,0.939,0.75,0.956,1.0,1.0,1.0,1.0,1.0,0.73,0.918,1.0,0.957,1.0,1.0,1.0,0.825,0.333,1.0,0.9,0.744,0.778,0.935,0.943,0.81,0.972,1.0,1.0,0.946,0.889,0.944,1.0,1.0,1.0,0.929,0.854,0.333,1.0,1.0,1.0,0.937,0.875,0.765,1.0,0.929,1.0,0.667,0.947,0.928,0.84,1.0,0.985,1.0,0.818,0.927,0.933,0.95,0.81,1.0,0.929,0.895…	-0.102	chr21:33735204-33750143(+)	chr21:33735204-33750254(+)
ENSG00000205726	ITSN1	chr21	+	33772038	33772323	33772060	33772323	33767712	33767828	67	310002	1.12825e+18	0,0,4,2,2,0,2,2,0,0,1,0,0,1,0,0,0,3,0,1,0,2,0,0,0,0,3,1,3,0,3,1,6,1,7,0,0,1,0,0,3,0,1,5,0,0,17,0,0,0,1,1,3,3,3,0,0,0,7,3,0,0,0,1,3,13,3,6,2,4,3,1,3,1,2,0,1,1,0,0,1,1,1,3,0,8,2,9,1,2,2,2,1,4,2,2,1,0,0,2,0,0,0,1,2,0,2,0,2,3,2,1,1,0,3,5,0,0,0,0,0,0,0,0,0,3,0,1,2,1,0,3,2,1,1,1,0,0,0,0,0,2,0,2,0,1,2,0,0,2,0,0,2,2,0,0,4,0,0,0,2,0,1,0,0,0,0,5,3,0,3,8,1,0,0,7,7,0,0,5,0,2,2,2,2,2,1,2,0,4,1,0,14,0,0,2,2,2,…	60,9,73,23,57,62,65,11,5,26,62,8,8,6,27,4,47,15,35,17,5,40,2,17,21,4,14,25,79,7,50,6,117,16,26,7,14,48,18,7,78,55,31,90,24,7,83,47,54,1,35,15,64,71,11,17,12,16,103,25,12,6,41,21,21,367,86,71,37,251,29,27,32,51,40,29,13,33,22,16,55,28,34,42,5,26,31,94,59,39,32,138,14,17,44,65,20,8,26,24,38,59,1,102,23,9,18,53,14,58,146,65,23,14,38,30,11,44,15,1,13,3,20,8,15,36,18,26,15,3,3,347,6,8,12,9,2,5,56,10,3…	121	99	1	1	0.0,0.0,0.0,0.0,0.1,0.039,0.0,0.0,0.0,0.141	0.0,0.0,0.043,0.066,0.028,0.0,0.025,0.129,0.0,0.0,0.013,0.0,0.0,0.12,0.0,0.0,0.0,0.141,0.0,0.046,0.0,0.039,0.0,0.0,0.0,0.0,0.149,0.032,0.03,0.0,0.047,0.12,0.04,0.049,0.181,0.0,0.0,0.017,0.0,0.0,0.031,0.0,0.026,0.043,0.0,0.0,0.144,0.0,0.0,0.0,0.023,0.052,0.037,0.033,0.182,0.0,0.0,0.0,0.053,0.089,0.0,0.0,0.0,0.037,0.105,0.028,0.028,0.065,0.042,0.013,0.078,0.029,0.071,0.016,0.039,0.0,0.059,0.024,0.0…	-0.009	chr21:33767828-33772039(+)	chr21:33767828-33772061(+)
ENSG00000159147	DONSON	chr21	-	33584589	33584768	33584589	33584726	33585977	33586181	70	8.05356e+20	10010301	186,49,111,115,53,47,52,44,9,184,99,98,68,16,79,53,84,42,143,57,43,61,23,131,69,51,34,21,60,140,60,38,21,82,23,37,42,37,32,37,126,107,100,164,83,52,60,63,29,36,155,56,56,42,119,35,31,117,31,44,21,41,43,30,33,98,40,74,110,38,34,49,58,59,149,35,49,52,32,121,53,33,35,58,25,37,71,16,96,68,180,37,102,29,34,54,66,54,115,67,37,20,62,78,44,78,52,15,16,38,73,45,94,12,38,13,75,15,48,96,28,169,53,102,76,83,…	0,0,0,2,0,0,0,0,0,1,0,0,0,0,0,0,0,0,2,0,0,0,0,0,0,0,0,0,1,2,1,0,2,1,0,1,0,0,0,0,0,1,0,2,2,0,0,1,0,0,2,0,2,1,0,1,0,1,0,2,0,1,0,0,0,0,2,0,0,1,0,0,0,1,1,0,0,0,2,1,1,0,0,1,0,0,0,0,1,0,1,0,1,0,0,0,3,0,1,2,0,0,0,0,0,1,2,0,0,0,0,0,0,1,1,0,0,2,0,0,0,1,0,0,0,0,1,1,0,2,0,0,0,2,1,0,0,0,1,0,0,0,0,0,0,0,0,0,0,1,0,1,1,0,0,0,1,1,0,0,2,0,1,0,0,0,0,4,0,0,1,0,0,1,0,0,0,2,0,4,0,0,0,0,0,0,0,0,0,0,0,0,0,0,0,0,1,1,0,0…	141	99	1	1	1.0,1.0,0.975,1.0,1.0,0.956,1.0,0.975,1.0,0.969	1.0,1.0,1.0,0.976,1.0,1.0,1.0,1.0,1.0,0.992,1.0,1.0,1.0,1.0,1.0,1.0,1.0,1.0,0.98,1.0,1.0,1.0,1.0,1.0,1.0,1.0,1.0,1.0,0.977,0.98,0.977,1.0,0.881,0.983,1.0,0.963,1.0,1.0,1.0,1.0,1.0,0.987,1.0,0.983,0.967,1.0,1.0,0.978,1.0,1.0,0.982,1.0,0.952,0.967,1.0,0.961,1.0,0.988,1.0,0.939,1.0,0.966,1.0,1.0,1.0,1.0,0.934,1.0,1.0,0.964,1.0,1.0,1.0,0.976,0.991,1.0,1.0,1.0,0.918,0.988,0.974,1.0,1.0,0.976,1.0,1.0,1…	-0.002	chr21:33584768-33585978(-)	chr21:33584726-33585978(-)
ENSG00000159147	DONSON	chr21	-	33585977	33586181	33585977	33586060	33587521	33587602	72	9.7498e+20	1211220700	246,47,135,203,132,54,70,73,16,197,124,101,65,39,98,44,119,34,217,75,35,84,29,140,86,61,50,43,69,195,94,49,23,79,30,45,58,48,29,64,161,127,134,179,86,75,99,79,49,60,215,71,70,49,113,61,46,142,54,79,19,41,54,42,29,115,58,89,146,43,53,50,87,59,217,68,51,56,47,179,47,26,38,65,12,39,104,26,100,89,233,41,90,38,42,75,68,69,155,95,36,32,43,156,54,53,86,29,25,47,79,51,142,32,40,29,73,36,44,67,45,261,77,9…	1,0,0,2,0,1,1,0,0,0,0,3,0,0,6,1,1,4,1,0,0,1,0,8,1,0,1,1,3,1,1,0,0,4,2,1,0,1,0,1,4,1,0,6,0,0,1,0,0,1,0,1,1,2,1,0,0,1,0,0,0,0,1,0,2,2,1,0,0,0,0,2,2,0,4,2,2,0,1,3,1,2,2,0,1,0,1,0,1,0,2,0,6,1,3,1,2,1,3,0,3,0,6,3,2,5,0,0,0,0,4,3,2,0,0,0,4,0,0,2,0,0,0,4,0,2,1,1,0,2,1,0,0,3,0,1,0,17,2,1,0,1,2,1,0,1,1,0,0,2,0,2,0,1,1,0,0,2,3,0,0,0,0,0,4,0,0,2,1,0,1,0,0,2,0,0,3,1,1,2,0,3,3,2,0,0,2,2,0,0,6,3,10,0,1,0,2,2,1…	198	99	0.680491	1	0.98,0.925,0.976,0.955,0.892,0.909,1.0,0.903,1.0,1.0	0.992,1.0,1.0,0.981,1.0,0.964,0.972,1.0,1.0,1.0,1.0,0.944,1.0,1.0,0.891,0.957,0.983,0.81,0.991,1.0,1.0,0.977,1.0,0.897,0.977,1.0,0.962,0.956,0.92,0.99,0.979,1.0,1.0,0.908,0.882,0.957,1.0,0.96,1.0,0.97,0.953,0.984,1.0,0.937,1.0,1.0,0.98,1.0,1.0,0.968,1.0,0.973,0.972,0.925,0.983,1.0,1.0,0.986,1.0,1.0,1.0,1.0,0.964,1.0,0.879,0.966,0.967,1.0,1.0,1.0,1.0,0.926,0.956,1.0,0.964,0.944,0.927,1.0,0.959,0.9…	-0.015	chr21:33586181-33587522(-)	chr21:33586060-33587522(-)
ENSG00000159140	SON	chr21	+	33576364	33577481	33576417	33577481	33575777	33575893	74	9.13788e+19	2.55902e+24	94,203,151,210,111,61,141,90,31,94,156,40,24,19,72,89,168,48,95,71,36,65,38,69,144,68,79,56,89,71,189,20,75,36,42,17,103,147,13,33,122,149,49,211,148,75,121,47,85,32,60,105,179,73,78,104,63,201,111,129,13,135,42,27,26,228,101,48,241,162,136,23,59,119,196,35,34,58,36,83,68,50,76,86,18,39,49,13,148,150,142,125,120,22,55,114,168,37,136,79,18,8,51,77,34,65,76,21,13,194,174,137,87,105,24,19,26,115,99,…	247,390,329,236,267,153,173,248,97,296,358,84,51,64,173,246,235,112,245,189,91,191,150,143,316,88,183,164,121,162,450,51,174,128,68,50,308,336,84,72,291,281,63,500,176,215,233,104,156,75,188,154,304,98,130,271,258,380,237,256,87,307,116,50,42,493,272,96,321,255,291,37,196,290,399,116,65,129,76,236,181,128,84,221,87,77,127,41,330,245,306,217,371,73,147,284,248,126,364,200,79,46,153,141,67,163,175,…	152	99	0.0124434	0.189103	0.189,0.211,0.207,0.169,0.139,0.102,0.211,0.141,0.177,0.357	0.199,0.253,0.23,0.367,0.213,0.206,0.347,0.191,0.172,0.171,0.221,0.237,0.235,0.162,0.213,0.191,0.318,0.218,0.202,0.197,0.205,0.181,0.142,0.239,0.229,0.335,0.219,0.182,0.324,0.222,0.215,0.203,0.219,0.155,0.287,0.181,0.179,0.222,0.092,0.23,0.214,0.257,0.336,0.216,0.354,0.185,0.253,0.227,0.262,0.217,0.172,0.308,0.277,0.327,0.281,0.2,0.137,0.256,0.234,0.247,0.089,0.223,0.191,0.26,0.287,0.231,0.195,0.…	-0.033	chr21:33575893-33576365(+)	chr21:33575893-33576418(+)
ENSG00000243646	IL10RB	chr21	+	33308184	33310187	33308975	33310187	33288132	33288261	76	213620363	100000	0,3,2,0,4,4,7,0,5,5,4,2,7,12,1,10,0,7,0,0,10,13,2,13,3,2,3,6,0,0,3,3,5,13,4,0,4,7,2,4,3,4,6,1,0,1,3,2,1,1,0,3,0,2,9,3,11,0,4,0,5,2,0,7,6,13,2,3,7,3,3,5,2,1,0,4,5,3,3,10,3,0,0,5,0,1,1,12,0,3,1,1,19,6,12,0,7,3,2,2,3,2,1,2,5,5,1,4,5,0,2,0,5,5,5,11,0,13,0,1,4,0,0,0,0,1,0,1,3,3,0,1,3,3,2,4,0,11,3,4,0,4,3,17,9,3,1,3,6,23,1,6,2,1,2,0,1,3,6,1,5,1,2,0,0,5,9,8,0,4,0,6,2,5,7,2,5,3,2,4,2,0,9,3,2,1,2,3,0,10,1…	0,0,0,0,0,0,0,0,0,0,0,0,0,0,0,1,0,0,0,0,1,2,0,0,0,0,0,0,0,0,0,0,0,0,0,0,0,0,0,0,0,0,0,0,0,1,0,0,0,0,0,0,1,0,1,0,0,0,1,0,0,0,0,0,0,3,1,0,0,0,0,0,1,0,0,1,1,0,0,0,1,0,0,0,0,0,0,5,0,0,0,0,8,0,5,0,0,0,1,0,2,0,0,0,1,4,0,0,0,0,0,1,0,0,0,2,0,2,0,3,0,0,0,0,0,0,0,0,0,0,6,0,0,0,0,0,0,3,0,0,1,1,0,2,1,0,0,1,1,1,0,0,0,1,0,0,0,0,0,0,1,0,0,0,0,0,0,0,0,0,0,5,0,0,0,0,1,0,1,0,0,0,0,1,0,2,0,0,0,0,0,1,7,0,0,2,0,1,0,1…	198	99	1	1	NA,1.0,1.0,1.0,0.75,1.0,NA,1.0,1.0,1.0	NA,1.0,1.0,NA,1.0,1.0,1.0,NA,1.0,1.0,1.0,1.0,1.0,1.0,1.0,0.833,NA,1.0,NA,NA,0.833,0.765,1.0,1.0,1.0,1.0,1.0,1.0,NA,NA,1.0,1.0,1.0,1.0,1.0,NA,1.0,1.0,1.0,1.0,1.0,1.0,1.0,1.0,NA,0.333,1.0,1.0,1.0,1.0,NA,1.0,0.0,1.0,0.818,1.0,1.0,NA,0.667,NA,1.0,1.0,NA,1.0,1.0,0.684,0.5,1.0,1.0,1.0,1.0,1.0,0.5,1.0,NA,0.667,0.714,1.0,1.0,1.0,0.6,NA,NA,1.0,NA,1.0,1.0,0.545,NA,1.0,1.0,1.0,0.543,1.0,0.545,NA,1.0,1.0,0.5…	0.105	chr21:33288261-33308185(+)	chr21:33288261-33308976(+)
ENSG00000159082	SYNJ1	chr21	-	32634860	32634884	32634860	32634881	32638907	32639125	78	1011232909	0	0,1,1,0,0,0,0,0,0,1,1,0,0,0,0,1,0,0,0,0,0,1,0,0,1,0,0,2,2,0,0,0,0,4,1,0,0,0,0,0,0,5,3,0,0,1,1,0,1,2,0,1,1,1,2,1,0,0,1,0,0,0,0,0,0,2,1,1,3,1,0,1,0,1,0,1,0,3,1,1,0,0,0,0,2,3,0,1,0,2,0,0,0,0,0,0,1,1,0,0,0,2,0,0,0,1,0,0,0,1,0,0,0,0,0,3,0,1,0,0,0,1,0,0,0,0,0,0,3,2,0,1,1,0,0,0,2,1,3,3,0,0,0,1,0,0,0,1,0,0,0,3,4,0,1,1,0,2,0,0,0,1,2,0,0,0,0,0,1,0,1,1,0,0,0,0,2,6,0,0,0,0,2,0,0,3,0,0,0,2,0,1,5,0,0,1,0,2,0,1…	0,0,0,0,0,0,0,0,0,0,0,0,1,0,0,2,0,0,0,0,0,0,0,0,0,0,0,0,0,0,0,0,0,0,0,0,0,0,0,0,0,1,0,0,0,0,0,0,0,0,0,0,0,1,0,0,0,0,0,0,0,0,1,0,0,0,0,0,0,0,1,0,0,0,0,0,0,0,0,0,0,0,0,0,0,0,1,0,0,0,0,0,0,0,0,0,0,0,0,0,0,0,0,0,0,0,0,0,0,0,0,1,0,0,0,0,0,0,0,0,0,0,0,0,0,0,0,0,0,0,0,0,0,0,0,0,0,0,0,0,0,0,0,0,0,0,0,0,0,0,1,0,0,0,1,0,0,0,0,0,1,0,0,0,0,0,0,4,0,0,0,0,0,0,0,0,0,0,0,0,0,0,0,0,0,0,0,0,0,0,0,0,0,0,0,0,0,0,0,0…	102	99	1	1	NA,1.0,NA,1.0,1.0,1.0,1.0,1.0,NA,1.0	NA,1.0,1.0,NA,NA,NA,NA,NA,NA,1.0,1.0,NA,0.0,NA,NA,0.327,NA,NA,NA,NA,NA,1.0,NA,NA,1.0,NA,NA,1.0,1.0,NA,NA,NA,NA,1.0,1.0,NA,NA,NA,NA,NA,NA,0.829,1.0,NA,NA,1.0,1.0,NA,1.0,1.0,NA,1.0,1.0,0.493,1.0,1.0,NA,NA,1.0,NA,NA,NA,0.0,NA,NA,1.0,1.0,1.0,1.0,1.0,0.0,1.0,NA,1.0,NA,1.0,NA,1.0,1.0,1.0,NA,NA,NA,NA,1.0,1.0,0.0,1.0,NA,1.0,NA,NA,NA,NA,NA,NA,1.0,1.0,NA,NA,NA,1.0,NA,NA,NA,1.0,NA,NA,NA,1.0,NA,0.0,NA,NA,NA,…	0.104	chr21:32634884-32638908(-)	chr21:32634881-32638908(-)
ENSG00000159082	SYNJ1	chr21	-	32678644	32678810	32678644	32678801	32681495	32681648	79	5.56541e+20	100220000	83,153,66,112,37,28,191,55,51,73,69,72,130,63,98,110,87,55,59,53,60,33,18,179,90,9,42,66,57,51,129,38,60,85,63,37,36,74,10,41,72,113,280,111,78,53,56,52,22,17,41,52,65,56,261,60,70,71,93,52,18,52,42,49,201,125,65,30,243,105,86,93,34,58,201,113,38,66,46,38,78,52,54,170,46,160,49,99,102,62,155,110,75,238,125,53,99,25,92,62,13,34,46,55,46,31,90,27,21,57,88,49,55,75,28,163,32,135,34,313,18,62,57,92,4…	0,0,0,2,0,0,2,0,1,2,2,2,0,0,1,3,4,1,0,0,3,0,0,2,4,0,6,0,3,0,2,0,0,1,0,0,0,1,0,0,0,5,28,3,0,0,1,2,3,0,0,9,3,7,10,1,0,1,1,0,0,1,0,1,6,4,0,2,3,0,5,4,0,5,6,1,0,1,4,0,3,0,2,1,0,0,2,0,4,0,4,0,0,5,5,0,4,0,1,3,0,0,2,1,3,0,4,0,0,6,0,1,0,2,0,7,0,2,0,8,2,1,0,0,0,0,0,7,0,0,0,0,2,2,1,0,3,10,6,0,0,7,3,1,0,0,1,2,1,2,0,9,0,5,1,0,0,4,5,0,1,0,1,2,1,2,1,5,6,0,0,1,0,1,1,0,3,0,2,5,0,9,3,2,0,4,0,0,0,0,5,0,4,0,12,0,2,1…	108	99	1	1	1.0,0.983,1.0,1.0,0.973,0.962,1.0,1.0,1.0,1.0	1.0,1.0,1.0,0.981,1.0,1.0,0.989,1.0,0.979,0.971,0.969,0.971,1.0,1.0,0.989,0.971,0.952,0.981,1.0,1.0,0.948,1.0,1.0,0.988,0.954,1.0,0.865,1.0,0.946,1.0,0.983,1.0,1.0,0.987,1.0,1.0,1.0,0.985,1.0,1.0,1.0,0.954,0.902,0.971,1.0,1.0,0.981,0.96,0.871,1.0,1.0,0.841,0.952,0.88,0.96,0.982,1.0,0.985,0.988,1.0,1.0,0.979,1.0,0.978,0.968,0.966,1.0,0.932,0.987,1.0,0.94,0.955,1.0,0.914,0.968,0.99,1.0,0.984,0.913,…	0.016	chr21:32678810-32681496(-)	chr21:32678801-32681496(-)
ENSG00000156304	SCAF4	chr21	-	31685048	31685240	31685048	31685174	31685397	31685484	82	8.91947e+22	7.51006e+20	120,138,174,196,149,62,129,96,160,148,162,137,263,92,134,158,123,204,161,80,176,72,79,132,140,71,119,73,73,241,146,90,67,118,138,116,129,137,99,212,142,136,260,222,120,62,119,160,113,275,65,60,120,262,194,105,65,113,239,105,137,132,84,179,58,197,97,145,113,165,124,188,116,134,191,209,254,49,175,134,120,91,74,161,113,147,102,65,122,143,134,71,275,76,193,86,138,66,191,121,86,51,176,201,165,117,183,…	84,50,82,127,70,43,91,63,59,59,65,67,62,30,87,54,155,53,77,41,72,37,40,51,90,79,64,45,84,49,91,40,44,55,30,34,56,56,45,64,50,54,115,95,107,39,60,64,112,179,56,27,138,110,74,39,54,59,106,83,60,55,55,43,17,124,76,68,136,132,43,68,59,87,102,96,44,23,70,29,37,49,63,90,54,79,32,20,56,32,102,44,105,38,75,69,65,33,87,45,31,30,58,147,60,57,62,53,34,54,133,59,55,61,74,62,23,79,55,43,48,102,53,65,38,171,69…	165	99	0.000166221	0.00425444	0.416,0.538,0.406,0.672,0.522,0.393,0.388,0.507,0.466,0.253	0.462,0.623,0.56,0.481,0.561,0.464,0.46,0.478,0.619,0.601,0.599,0.551,0.718,0.648,0.48,0.637,0.323,0.698,0.556,0.539,0.595,0.539,0.542,0.608,0.483,0.35,0.527,0.493,0.343,0.747,0.49,0.574,0.477,0.563,0.734,0.672,0.58,0.595,0.569,0.665,0.63,0.602,0.576,0.584,0.402,0.488,0.543,0.6,0.377,0.48,0.411,0.571,0.343,0.588,0.611,0.618,0.419,0.535,0.575,0.432,0.578,0.59,0.478,0.714,0.672,0.488,0.434,0.561,0.…	-0.108	chr21:31685240-31685398(-)	chr21:31685174-31685398(-)
ENSG00000156304	SCAF4	chr21	-	31696568	31696750	31696568	31696736	31700994	31701171	84	8.62498e+21	300	148,130,114,250,178,64,184,156,111,116,151,115,147,75,141,125,224,96,157,58,147,60,47,126,180,39,111,70,101,134,125,91,85,106,109,105,130,152,58,114,163,120,185,237,185,93,132,161,182,424,91,99,191,255,141,113,101,139,193,123,75,185,94,160,87,271,133,141,217,235,91,186,115,122,226,218,211,78,149,83,113,91,133,192,106,199,119,70,118,113,129,100,258,115,209,103,148,98,160,111,82,47,122,238,104,79,1…	0,0,0,1,0,0,4,0,0,0,0,0,2,1,4,0,0,0,0,0,3,0,1,1,0,2,1,0,0,0,0,3,0,0,3,1,0,0,0,4,0,0,4,0,0,2,0,3,0,4,1,2,1,0,0,0,0,0,3,0,1,0,0,0,2,5,1,1,1,0,0,2,1,0,1,2,2,0,0,1,2,0,1,0,2,0,0,0,0,0,0,0,3,0,3,1,0,0,1,1,2,0,1,0,0,0,0,1,1,0,0,0,1,0,3,1,0,2,0,2,0,1,0,1,0,0,0,1,0,0,0,2,2,0,0,0,0,3,3,0,1,0,0,1,0,0,0,0,0,1,0,2,3,0,0,5,1,1,2,0,0,0,0,4,0,0,0,4,1,0,1,1,1,1,0,1,1,0,4,0,0,0,0,0,1,2,0,2,1,1,1,0,3,0,0,0,0,1,0,0…	113	99	1	1	1.0,1.0,1.0,1.0,1.0,1.0,1.0,0.982,1.0,1.0	1.0,1.0,1.0,0.995,1.0,1.0,0.976,1.0,1.0,1.0,1.0,1.0,0.985,0.985,0.969,1.0,1.0,1.0,1.0,1.0,0.977,1.0,0.976,0.991,1.0,0.945,0.99,1.0,1.0,1.0,1.0,0.964,1.0,1.0,0.97,0.989,1.0,1.0,1.0,0.961,1.0,1.0,0.976,1.0,1.0,0.976,1.0,0.979,1.0,0.989,0.988,0.977,0.994,1.0,1.0,1.0,1.0,1.0,0.983,1.0,0.985,1.0,1.0,1.0,0.974,0.979,0.991,0.992,0.995,1.0,1.0,0.988,0.99,1.0,0.995,0.99,0.989,1.0,1.0,0.986,0.98,1.0,0.991,…	0.006	chr21:31696750-31700995(-)	chr21:31696736-31700995(-)
ENSG00000156299	TIAM1	chr21	-	31118417	31120837	31118417	31118670	31124521	31124694	85	19790960181	0	0,11,27,0,0,33,6,7,0,64,35,1,8,2,7,79,4,20,6,6,1,1,3,4,57,18,42,1,0,4,29,3,17,11,5,4,4,45,4,5,0,30,1,2,1,0,10,6,5,2,7,13,0,1,14,1,0,0,25,6,0,11,0,7,14,27,7,0,7,6,48,14,1,4,2,0,6,20,9,11,19,6,3,105,5,5,1,11,3,3,0,6,10,0,5,0,2,0,9,12,7,4,3,4,2,3,10,1,7,7,6,2,32,2,3,12,1,41,10,0,2,0,0,24,1,1,0,1,0,7,28,56,2,5,0,2,30,6,17,1,5,20,137,1,4,16,23,1,67,9,18,10,2,15,7,1,2,5,7,6,22,2,4,12,9,0,16,17,20,5,3,3…	0,0,0,0,0,0,0,0,0,1,0,0,0,0,0,0,0,0,0,0,0,0,0,0,0,0,0,0,0,0,0,0,0,2,0,0,0,0,0,0,0,0,0,0,0,0,0,0,0,0,0,0,0,0,0,0,0,0,0,0,0,0,0,0,0,2,0,0,0,0,0,0,0,0,1,0,0,0,0,0,1,0,0,0,0,0,0,0,0,0,0,0,0,0,0,0,0,0,2,0,0,0,0,0,0,0,0,0,0,0,0,0,0,0,0,0,0,0,0,0,0,0,0,0,0,0,0,0,0,0,0,0,0,0,0,0,1,0,0,0,0,0,0,0,0,0,0,0,0,0,0,0,0,0,0,0,0,0,0,0,0,0,0,0,0,0,0,0,0,0,0,0,0,0,2,0,1,0,0,0,0,0,0,0,0,0,0,0,0,0,0,0,0,0,0,0,0,0,0,0…	198	99	1	1	1.0,1.0,1.0,NA,1.0,1.0,NA,1.0,1.0,1.0	NA,1.0,1.0,NA,NA,1.0,1.0,1.0,NA,0.97,1.0,1.0,1.0,1.0,1.0,1.0,1.0,1.0,1.0,1.0,1.0,1.0,1.0,1.0,1.0,1.0,1.0,1.0,NA,1.0,1.0,1.0,1.0,0.733,1.0,1.0,1.0,1.0,1.0,1.0,NA,1.0,1.0,1.0,1.0,NA,1.0,1.0,1.0,1.0,1.0,1.0,NA,1.0,1.0,1.0,NA,NA,1.0,1.0,NA,1.0,NA,1.0,1.0,0.871,1.0,NA,1.0,1.0,1.0,1.0,1.0,1.0,0.5,NA,1.0,1.0,1.0,1.0,0.905,1.0,1.0,1.0,1.0,1.0,1.0,1.0,1.0,1.0,NA,1.0,1.0,NA,1.0,NA,1.0,NA,0.692,1.0,1.0,1.0,…	0.008	chr21:31120837-31124522(-)	chr21:31118670-31124522(-)
ENSG00000215559	ANKRD20A11P	chr21	-	13945038	13945143	13945038	13945109	13951066	13951139	92	100000001	1202001002	0,1,0,0,0,0,0,0,0,0,0,0,0,0,0,0,0,0,0,0,0,0,0,0,0,0,1,0,0,0,0,0,0,0,0,0,0,0,0,0,0,1,0,0,0,0,0,0,0,0,0,0,0,0,0,0,0,0,1,0,0,0,0,0,0,0,0,0,0,0,0,1,0,0,0,0,0,0,0,0,0,0,0,1,0,0,0,0,0,0,0,0,0,0,0,0,1,0,0,0,0,0,0,0,0,0,0,0,0,0,0,0,0,0,0,0,0,0,0,0,0,0,0,0,0,0,0,0,0,0,0,0,0,0,0,0,0,0,0,0,0,0,0,0,0,0,0,0,0,0,0,0,0,0,0,0,0,0,0,0,0,0,0,0,0,0,0,0,0,0,0,0,0,0,0,0,1,0,0,0,0,0,0,0,0,0,0,0,0,0,0,0,0,0,0,0,0,0,0,0…	0,14,0,1,0,0,2,0,0,0,0,0,0,0,0,7,0,0,0,3,0,1,1,2,2,0,14,0,0,2,5,2,0,5,3,0,4,12,0,0,0,4,0,3,0,0,0,6,2,0,0,5,0,0,9,1,2,1,1,0,2,0,0,6,0,3,0,6,2,5,5,5,0,0,0,11,0,0,14,6,0,8,0,3,0,0,0,0,0,0,0,0,0,0,0,0,83,0,0,3,2,0,3,8,12,0,16,0,2,7,5,4,4,0,0,1,2,0,0,0,0,0,0,6,4,0,0,0,0,0,5,1,0,0,0,0,3,0,0,0,0,9,0,0,0,0,1,0,12,0,0,0,2,4,0,0,0,0,4,0,0,0,0,6,1,0,1,0,2,0,0,2,0,0,0,0,0,5,0,2,0,0,6,2,0,0,0,1,0,0,0,1,0,0,2,…	133	99	1	1	NA,0.058,NA,0.0,NA,NA,0.0,NA,NA,0.271	NA,0.05,NA,0.0,NA,NA,0.0,NA,NA,NA,NA,NA,NA,NA,NA,0.0,NA,NA,NA,0.0,NA,0.0,0.0,0.0,0.0,NA,0.05,NA,NA,0.0,0.0,0.0,NA,0.0,0.0,NA,0.0,0.0,NA,NA,NA,0.157,NA,0.0,NA,NA,NA,0.0,0.0,NA,NA,0.0,NA,NA,0.0,0.0,0.0,0.0,0.427,NA,0.0,NA,NA,0.0,NA,0.0,NA,0.0,0.0,0.0,0.0,0.13,NA,NA,NA,0.0,NA,NA,0.0,0.0,NA,0.0,NA,0.199,NA,NA,NA,NA,NA,NA,NA,NA,NA,NA,NA,NA,0.009,NA,NA,0.0,0.0,NA,0.0,0.0,0.0,NA,0.0,NA,0.0,0.0,0.0,0.0,0…	0.042	chr21:13945143-13951067(-)	chr21:13945109-13951067(-)
ENSG00000277117	FP565260.3	chr21	+	5026279	5026630	5026431	5026630	5025008	5025049	96	0	30001012320	0,0,0,0,0,0,0,0,0,0,0,0,0,0,0,0,0,0,0,0,0,0,0,0,0,0,0,0,0,0,0,0,0,0,0,0,0,0,0,0,0,0,0,0,0,0,0,0,0,0,0,0,0,0,0,0,0,0,0,0,0,0,0,0,0,1,0,0,0,0,0,0,0,0,0,0,0,0,0,0,0,0,0,0,0,0,0,0,0,0,0,0,0,0,0,0,0,0,0,0,0,0,0,0,0,0,0,0,0,0,0,0,0,0,0,0,0,0,0,0,0,0,0,0,0,0,0,0,0,0,0,0,0,0,0,0,0,0,0,0,0,0,0,0,0,0,0,0,0,0,0,0,0,0,0,0,0,0,0,0,0,0,0,0,0,0,0,0,0,0,0,0,0,0,0,0,0,0,0,0,0,0,0,0,0,0,0,0,0,0,0,0,0,0,0,0,0,0,0,0…	0,2,0,0,1,0,0,0,2,0,0,2,3,5,0,6,2,3,0,0,1,2,2,1,0,0,1,0,0,0,0,1,1,0,1,0,1,3,0,2,4,0,0,4,1,0,0,0,0,0,0,0,0,1,1,0,0,2,0,3,1,0,0,0,0,3,1,3,0,0,1,3,0,2,1,0,1,0,2,1,0,0,1,0,0,0,2,0,0,0,1,0,9,0,3,0,5,1,1,0,0,3,0,0,0,0,0,1,0,1,8,3,1,0,0,0,5,1,0,3,0,0,0,0,0,0,2,0,0,2,0,1,0,1,0,5,1,0,0,0,0,2,5,1,0,0,0,0,1,0,1,3,0,0,1,0,0,0,0,0,0,1,3,0,0,0,0,4,0,2,1,0,0,0,3,0,0,0,1,0,4,0,0,0,0,0,1,0,0,1,0,0,6,0,0,1,0,0,2,2…	198	99	1	1	0.0,NA,NA,NA,0.0,NA,0.0,0.0,0.0,NA	NA,0.0,NA,NA,0.0,NA,NA,NA,0.0,NA,NA,0.0,0.0,0.0,NA,0.0,0.0,0.0,NA,NA,0.0,0.0,0.0,0.0,NA,NA,0.0,NA,NA,NA,NA,0.0,0.0,NA,0.0,NA,0.0,0.0,NA,0.0,0.0,NA,NA,0.0,0.0,NA,NA,NA,NA,NA,NA,NA,NA,0.0,0.0,NA,NA,0.0,NA,0.0,0.0,NA,NA,NA,NA,0.143,0.0,0.0,NA,NA,0.0,0.0,NA,0.0,0.0,NA,0.0,NA,0.0,0.0,NA,NA,0.0,NA,NA,NA,0.0,NA,NA,NA,0.0,NA,0.0,NA,0.0,NA,0.0,0.0,0.0,NA,NA,0.0,NA,NA,NA,NA,NA,0.0,NA,0.0,0.0,0.0,0.0,NA,NA,…	-0.001	chr21:5025049-5026280(+)	chr21:5025049-5026432(+)
ENSG00000177989	ODF3B	chr22	-	50530711	50530852	50530711	50530828	50530936	50531058	97	1.18718e+25	1000120000	182,49,28,200,122,498,82,480,34,346,21,19,644,140,243,31,489,157,160,277,50,241,228,91,234,1208,179,606,378,28,75,20,280,74,53,0,8,20,66,40,189,1188,31,15,20,142,187,32,6,40,47,15,542,38,80,149,284,11,271,4,20,20,681,82,85,296,318,34,23,370,440,40,116,96,36,334,71,517,11,175,610,189,314,563,137,318,82,384,75,20,196,495,1550,50,163,256,185,54,382,160,69,184,93,60,521,1255,20,324,234,27,16,91,265,2…	0,0,0,0,0,1,0,0,0,1,0,0,6,0,0,0,2,0,2,4,0,0,0,0,0,2,1,6,5,0,0,0,6,0,0,0,0,0,0,0,0,2,0,0,0,1,0,0,0,0,4,0,5,0,0,1,0,0,0,0,0,0,3,0,2,1,0,2,0,0,3,0,0,0,0,0,0,8,0,0,0,2,0,0,1,2,0,0,0,0,0,0,6,0,2,0,1,1,0,0,0,0,0,0,2,5,0,0,1,0,0,0,0,0,1,2,0,0,0,0,0,0,0,0,0,1,0,1,0,0,1,1,0,1,0,2,0,0,3,0,0,0,0,0,1,2,0,4,1,0,1,0,0,0,1,2,0,4,0,0,0,0,0,3,0,0,2,1,0,0,0,0,0,0,0,1,0,6,2,4,0,0,0,0,3,2,2,0,2,0,0,0,2,0,0,0,0,3,0,6…	123	99	1	1	0.99,1.0,1.0,1.0,0.994,0.968,1.0,1.0,1.0,1.0	1.0,1.0,1.0,1.0,1.0,0.998,1.0,1.0,1.0,0.996,1.0,1.0,0.989,1.0,1.0,1.0,0.995,1.0,0.985,0.982,1.0,1.0,1.0,1.0,1.0,0.998,0.993,0.988,0.984,1.0,1.0,1.0,0.974,1.0,1.0,NA,1.0,1.0,1.0,1.0,1.0,0.998,1.0,1.0,1.0,0.991,1.0,1.0,1.0,1.0,0.904,1.0,0.989,1.0,1.0,0.992,1.0,1.0,1.0,1.0,1.0,1.0,0.995,1.0,0.972,0.996,1.0,0.932,1.0,1.0,0.992,1.0,1.0,1.0,1.0,1.0,1.0,0.981,1.0,1.0,1.0,0.987,1.0,1.0,0.991,0.992,1.0,1.…	0	chr22:50530852-50530937(-)	chr22:50530828-50530937(-)
ENSG00000177989	ODF3B	chr22	-	50531190	50531341	50531190	50531295	50531569	50531773	98	2.53619e+19	1.39117e+17	49,29,16,40,35,126,52,80,10,138,4,18,171,40,56,33,100,55,34,54,16,31,47,41,68,362,61,137,69,13,12,17,52,41,30,1,6,10,16,25,74,192,24,5,5,25,35,18,2,9,6,6,111,10,53,31,57,4,76,3,4,3,111,20,64,50,48,17,19,54,150,21,32,17,22,92,12,103,10,115,103,69,49,73,40,57,17,66,12,3,72,78,287,27,45,51,37,14,123,37,10,58,19,31,127,212,14,37,57,27,8,8,47,18,116,210,14,49,10,24,57,34,24,34,44,64,25,37,20,36,142,15…	18,6,3,23,33,75,12,36,9,56,5,19,168,38,42,17,50,30,30,48,9,60,73,27,50,407,9,69,44,7,11,8,53,15,13,0,1,1,16,10,42,147,11,1,1,28,25,12,0,8,12,4,95,12,37,37,50,2,43,1,4,0,118,14,10,55,50,1,5,61,48,6,20,29,4,66,15,81,7,16,81,33,60,104,19,39,17,75,21,1,40,84,602,9,47,67,23,14,57,35,12,39,11,15,165,305,5,76,51,4,7,21,42,5,74,245,3,27,10,3,29,36,11,29,28,57,9,38,3,31,58,75,16,13,8,93,2,42,25,50,15,15,3…	145	99	0.316168	1	0.568,0.732,0.541,0.792,0.688,0.54,0.468,0.275,0.481,0.434	0.65,0.767,0.785,0.543,0.42,0.534,0.747,0.603,0.431,0.627,0.353,0.393,0.41,0.418,0.477,0.57,0.577,0.556,0.436,0.434,0.548,0.261,0.305,0.509,0.481,0.378,0.822,0.575,0.517,0.559,0.427,0.592,0.401,0.651,0.612,1.0,0.804,0.872,0.406,0.631,0.546,0.471,0.598,0.773,0.773,0.379,0.489,0.506,1.0,0.434,0.254,0.506,0.444,0.363,0.494,0.364,0.438,0.577,0.547,0.672,0.406,1.0,0.391,0.494,0.814,0.383,0.396,0.921,0…	0.036	chr22:50531341-50531570(-)	chr22:50531295-50531570(-)
ENSG00000025708	TYMP	chr22	-	50526000	50526156	50526000	50526141	50526245	50526476	99	2834111075136	1.44485e+24	0,6,2,17,15,29,14,16,6,6,8,2,16,4,11,11,25,6,14,23,5,11,9,3,5,40,7,11,22,0,4,5,16,9,4,5,0,0,4,0,5,29,17,5,5,29,6,4,7,8,9,5,18,4,8,11,12,1,8,2,0,0,31,3,2,21,31,2,5,0,40,4,3,6,13,36,12,11,2,10,6,14,10,10,2,20,1,20,5,1,2,35,84,2,6,7,11,2,26,4,1,8,4,2,18,25,2,8,2,2,5,10,21,3,37,45,1,20,9,6,8,26,9,4,14,8,8,19,6,8,17,61,2,2,0,7,0,3,10,21,6,21,10,14,23,19,3,27,24,13,27,20,7,5,3,5,1,9,4,2,11,8,13,17,11,3…	49,115,42,57,99,659,94,214,48,170,47,32,315,81,215,153,356,45,132,230,53,195,205,36,23,1271,114,222,173,31,104,6,435,173,65,6,7,21,48,88,65,648,95,16,21,100,81,55,6,12,84,33,345,10,81,172,214,9,114,7,23,35,660,59,147,282,456,11,104,119,624,35,102,57,43,375,34,518,13,137,117,95,110,205,68,298,51,322,83,20,81,725,1991,46,91,78,175,15,161,56,8,180,56,31,228,553,16,121,111,47,24,126,328,62,289,747,6,…	114	99	0.310701	1	0.012,0.126,0.047,0.084,0.066,0.062,0.067,0.046,0.05,0.036	0.0,0.043,0.04,0.206,0.116,0.037,0.115,0.061,0.098,0.03,0.129,0.051,0.042,0.041,0.043,0.059,0.057,0.104,0.084,0.08,0.076,0.047,0.037,0.067,0.159,0.027,0.051,0.041,0.099,0.0,0.032,0.42,0.031,0.043,0.051,0.42,0.0,0.0,0.067,0.0,0.063,0.037,0.135,0.213,0.171,0.201,0.06,0.059,0.503,0.367,0.085,0.116,0.043,0.258,0.079,0.053,0.046,0.088,0.057,0.199,0.0,0.0,0.039,0.042,0.012,0.061,0.056,0.136,0.04,0.0,0.…	-0.019	chr22:50526156-50526246(-)	chr22:50526141-50526246(-)
ENSG00000100253	MIOX	chr22	+	50488242	50488342	50488274	50488342	50487885	50488048	101	0	20000000	0,0,0,0,0,0,0,0,0,0,0,0,0,0,0,0,0,0,0,0,0,0,0,0,1,0,0,0,0,0,0,0,0,0,0,0,0,0,0,0,0,1,0,0,0,0,0,0,0,0,0,0,0,0,0,0,0,0,0,0,0,0,0,0,0,0,0,0,0,0,0,0,0,0,0,0,0,0,0,0,0,0,0,0,0,0,0,0,0,0,0,0,0,0,0,0,0,0,0,0,0,0,0,0,0,0,0,0,0,0,0,0,0,0,1,0,0,1,0,0,0,0,0,0,0,0,0,0,0,0,0,0,0,0,0,0,0,0,0,0,0,0,0,0,0,0,0,0,0,0,0,0,0,0,0,0,0,0,0,0,0,0,0,2,0,0,0,1,0,0,0,0,0,0,0,0,0,0,0,0,0,0,0,0,0,0,0,0,0,0,0,0,0,0,0,0,0,0,0,0…	0,0,2,0,0,0,0,0,0,0,0,0,1,0,0,2,0,0,1,0,0,0,0,1,1,0,0,0,0,0,0,0,0,0,0,0,0,0,0,0,0,0,0,0,0,0,0,0,0,0,0,0,0,0,0,0,0,0,0,0,0,0,0,0,0,0,0,0,0,0,0,0,0,0,0,0,0,0,0,0,0,0,0,0,1,0,0,0,0,0,0,0,0,0,0,0,0,0,0,0,0,0,0,0,0,0,0,0,0,0,0,0,0,0,0,2,0,0,0,0,0,0,0,0,2,0,0,0,0,0,0,0,2,0,0,0,0,1,0,2,0,0,0,0,0,0,0,0,0,0,0,0,1,0,1,0,0,0,1,1,0,0,0,0,1,0,0,0,0,0,0,0,0,0,1,0,0,0,0,0,0,0,0,0,0,0,0,0,0,1,0,0,0,0,0,0,0,0,1,0…	131	99	1	1	NA,NA,0.0,NA,NA,NA,NA,NA,NA,NA	NA,NA,0.0,NA,NA,NA,NA,NA,NA,NA,NA,NA,0.0,NA,NA,0.0,NA,NA,0.0,NA,NA,NA,NA,0.0,0.43,NA,NA,NA,NA,NA,NA,NA,NA,NA,NA,NA,NA,NA,NA,NA,NA,1.0,NA,NA,NA,NA,NA,NA,NA,NA,NA,NA,NA,NA,NA,NA,NA,NA,NA,NA,NA,NA,NA,NA,NA,NA,NA,NA,NA,NA,NA,NA,NA,NA,NA,NA,NA,NA,NA,NA,NA,NA,NA,NA,0.0,NA,NA,NA,NA,NA,NA,NA,NA,NA,NA,NA,NA,NA,NA,NA,NA,NA,NA,NA,NA,NA,NA,NA,NA,NA,NA,NA,NA,NA,1.0,0.0,NA,1.0,NA,NA,NA,NA,NA,NA,0.0,NA,NA,NA,NA…	-0.358	chr22:50488048-50488243(+)	chr22:50488048-50488275(+)
ENSG00000100253	MIOX	chr22	+	50489039	50489149	50489084	50489149	50488274	50488342	102	20000	0	0,0,2,0,0,0,0,0,0,0,0,1,0,0,0,4,0,0,1,0,0,0,0,0,2,0,1,0,1,0,1,1,0,0,0,0,0,0,0,0,0,0,0,0,0,0,0,0,0,1,0,0,0,0,0,0,0,0,0,0,0,0,1,0,0,0,0,2,0,0,1,1,0,0,2,0,1,0,0,2,0,0,0,0,1,0,0,0,0,0,0,0,0,0,0,0,0,0,0,0,0,0,0,0,2,1,0,0,0,1,1,0,0,0,4,4,0,4,0,0,0,0,0,0,4,2,0,0,0,0,0,0,1,0,0,0,1,1,0,0,0,1,1,0,0,1,3,0,1,0,0,0,2,1,1,1,1,0,2,0,0,0,0,1,1,0,0,2,0,1,0,0,0,0,2,0,0,0,0,0,4,0,0,0,0,0,0,0,0,0,0,0,0,0,0,0,0,0,0,0…	0,0,0,0,0,0,0,0,0,0,0,0,0,0,0,0,0,0,0,0,0,0,0,0,0,0,0,0,0,0,0,0,0,0,0,0,0,0,0,0,0,0,0,0,0,0,0,0,0,0,0,0,0,0,0,0,0,0,0,0,0,0,0,0,0,0,0,0,0,0,0,0,0,0,0,0,0,0,0,0,0,0,0,0,0,0,0,0,0,0,0,0,0,0,0,0,0,0,0,0,0,0,0,0,0,0,0,0,0,0,0,0,0,0,0,0,0,0,0,0,0,0,0,0,0,0,0,0,0,0,0,0,0,0,0,0,0,0,0,0,0,0,0,0,0,0,0,0,0,0,0,0,0,0,0,0,0,0,0,0,0,0,0,0,0,0,0,0,0,0,0,0,0,0,0,0,0,0,0,0,0,0,0,0,0,0,0,0,0,0,0,0,0,0,0,0,0,0,0,0…	144	99	1	1	NA,NA,NA,NA,NA,1.0,NA,NA,NA,NA	NA,NA,1.0,NA,NA,NA,NA,NA,NA,NA,NA,1.0,NA,NA,NA,1.0,NA,NA,1.0,NA,NA,NA,NA,NA,1.0,NA,1.0,NA,1.0,NA,1.0,1.0,NA,NA,NA,NA,NA,NA,NA,NA,NA,NA,NA,NA,NA,NA,NA,NA,NA,1.0,NA,NA,NA,NA,NA,NA,NA,NA,NA,NA,NA,NA,1.0,NA,NA,NA,NA,1.0,NA,NA,1.0,1.0,NA,NA,1.0,NA,1.0,NA,NA,1.0,NA,NA,NA,NA,1.0,NA,NA,NA,NA,NA,NA,NA,NA,NA,NA,NA,NA,NA,NA,NA,NA,NA,NA,NA,1.0,1.0,NA,NA,NA,1.0,1.0,NA,NA,NA,1.0,1.0,NA,1.0,NA,NA,NA,NA,NA,NA,1.…	0.002	chr22:50488342-50489040(+)	chr22:50488342-50489085(+)
ENSG00000100429	HDAC10	chr22	-	50248224	50248472	50248224	50248292	50248661	50248751	104	1.82221e+29	3000111000	264,189,132,225,133,163,118,177,114,297,190,123,215,77,212,112,223,208,185,213,189,241,155,83,283,312,167,178,184,136,152,113,147,182,8,78,217,133,303,163,248,244,130,366,252,138,257,173,163,255,105,129,380,182,136,277,185,349,250,180,199,288,290,54,23,212,197,225,199,269,180,85,207,217,230,230,131,204,171,147,138,239,142,148,202,243,214,129,217,215,244,192,411,115,204,272,277,247,496,179,152,96,…	0,2,1,1,0,2,4,1,0,4,3,2,2,1,1,2,2,0,0,3,2,1,0,1,6,4,1,2,1,3,3,0,0,2,0,1,0,1,8,0,1,2,1,1,1,0,4,0,2,0,0,1,0,2,1,1,1,4,3,0,0,1,1,1,0,1,3,1,3,1,4,0,1,0,1,2,0,0,3,3,1,4,0,1,0,0,2,0,1,1,0,2,2,0,0,0,4,0,5,0,0,1,5,0,0,2,1,0,0,1,2,4,2,0,0,1,0,0,2,1,1,0,4,2,0,5,0,3,0,0,1,0,0,3,3,1,2,2,0,0,0,1,0,0,1,0,0,0,3,0,2,5,1,0,1,0,0,1,2,0,0,0,0,1,0,0,0,2,1,0,0,1,0,4,0,0,2,0,1,1,0,1,1,0,1,1,0,2,1,5,2,3,0,1,0,1,0,1,0,1…	198	99	1	1	0.968,1.0,1.0,1.0,0.991,0.989,0.995,1.0,1.0,1.0	1.0,0.979,0.985,0.991,1.0,0.976,0.937,0.989,1.0,0.974,0.969,0.969,0.982,0.975,0.991,0.966,0.982,1.0,1.0,0.973,0.979,0.992,1.0,0.976,0.959,0.975,0.988,0.978,0.989,0.958,0.962,1.0,1.0,0.978,1.0,0.975,1.0,0.985,0.95,1.0,0.992,0.984,0.985,0.995,0.992,1.0,0.97,1.0,0.976,1.0,1.0,0.985,1.0,0.978,0.986,0.993,0.989,0.978,0.977,1.0,1.0,0.993,0.993,0.964,1.0,0.991,0.97,0.991,0.971,0.993,0.957,1.0,0.99,1.0,0…	0.006	chr22:50248472-50248662(-)	chr22:50248292-50248662(-)
ENSG00000100429	HDAC10	chr22	-	50248830	50248890	50248830	50248859	50249102	50249168	105	1.54197e+28	1213156179317910	232,150,134,119,100,150,89,171,77,185,212,114,196,72,178,44,316,120,169,169,95,208,105,63,263,492,121,119,137,138,98,127,139,138,13,66,185,118,208,131,162,213,91,309,189,174,198,147,101,123,116,92,325,116,67,227,162,236,311,182,134,213,276,27,1,191,184,123,102,172,176,58,202,184,138,164,113,192,157,111,183,141,109,120,182,140,184,99,180,211,182,168,337,111,145,205,177,184,356,107,100,97,268,162,1…	18,6,5,5,6,9,13,14,6,18,5,4,11,3,19,4,11,6,16,15,3,13,2,6,17,25,8,12,9,2,0,1,7,12,0,1,16,11,14,7,13,14,2,25,15,8,27,4,6,5,8,4,17,6,5,16,9,10,16,8,10,13,7,2,1,10,10,12,11,8,15,0,3,12,17,16,4,8,5,5,6,12,3,4,9,8,14,3,13,21,16,11,10,6,8,25,13,13,29,6,5,4,36,10,4,4,10,3,3,12,6,12,10,12,9,2,4,5,19,0,15,25,19,3,6,9,24,9,5,17,7,9,6,6,17,5,1,9,6,13,5,9,21,15,13,10,14,8,7,4,6,16,11,16,10,5,1,11,22,0,15,10,…	130	99	0.00415321	0.0732228	0.907,0.92,0.852,0.927,0.835,0.937,0.857,0.944,0.935,0.87	0.908,0.95,0.953,0.948,0.927,0.927,0.839,0.903,0.907,0.887,0.97,0.956,0.931,0.948,0.877,0.893,0.956,0.938,0.889,0.896,0.96,0.924,0.976,0.889,0.922,0.937,0.92,0.883,0.921,0.981,1.0,0.99,0.938,0.898,1.0,0.98,0.898,0.891,0.919,0.934,0.905,0.921,0.972,0.904,0.906,0.943,0.848,0.966,0.928,0.949,0.917,0.946,0.936,0.936,0.911,0.915,0.932,0.947,0.937,0.945,0.911,0.926,0.968,0.911,0.432,0.936,0.933,0.886,0…	-0.023	chr22:50248890-50249103(-)	chr22:50248859-50249103(-)
ENSG00000100429	HDAC10	chr22	-	50249102	50249198	50249102	50249168	50249327	50249454	107	1.53117e+19	1.12867e+21	19,21,16,24,20,17,13,14,15,25,25,14,8,7,16,13,32,15,10,22,12,17,15,10,26,19,24,14,10,7,16,18,5,20,3,11,24,12,23,4,23,27,9,28,34,13,31,25,16,23,6,15,41,24,7,21,30,31,59,24,17,13,16,8,3,25,27,15,18,27,28,7,17,28,32,21,23,8,36,25,28,36,11,13,34,19,25,10,18,40,35,18,23,12,25,27,27,15,77,12,16,10,22,34,10,10,21,4,9,14,27,21,18,29,21,15,2,26,15,1,31,24,14,11,4,34,26,22,28,30,14,21,13,7,16,8,18,6,13,25,…	148,93,75,49,72,79,49,90,29,136,96,30,92,34,125,3,129,56,113,110,41,101,47,31,131,263,56,86,73,81,46,37,86,72,4,20,96,74,108,73,80,100,52,150,100,73,117,76,41,41,63,40,142,57,28,120,94,144,97,87,53,136,158,11,6,99,93,64,69,87,104,40,101,90,65,95,48,110,73,47,100,66,43,82,84,51,94,79,97,77,84,112,179,48,65,114,102,104,144,69,38,46,164,89,85,57,87,61,51,57,78,117,110,80,86,48,42,49,63,10,140,175,79…	129	99	0.675415	1	0.093,0.217,0.153,0.193,0.135,0.133,0.131,0.101,0.124,0.213	0.09,0.148,0.141,0.273,0.176,0.142,0.169,0.107,0.284,0.124,0.167,0.264,0.063,0.136,0.089,0.769,0.16,0.171,0.064,0.133,0.183,0.114,0.197,0.198,0.132,0.053,0.247,0.111,0.095,0.062,0.211,0.272,0.043,0.176,0.365,0.297,0.161,0.111,0.14,0.04,0.181,0.172,0.117,0.125,0.207,0.12,0.169,0.202,0.23,0.301,0.068,0.223,0.181,0.244,0.161,0.118,0.197,0.142,0.318,0.175,0.198,0.068,0.072,0.358,0.277,0.162,0.182,0.1…	-0.016	chr22:50249198-50249328(-)	chr22:50249168-50249328(-)
ENSG00000100429	HDAC10	chr22	-	50249327	50249516	50249327	50249454	50249634	50249703	110	8.26142e+18	1.48217e+29	15,30,22,26,15,18,25,26,9,40,19,9,13,9,16,21,32,31,29,18,23,15,11,14,32,82,24,31,8,12,12,11,19,24,1,19,26,16,24,20,46,39,12,37,24,9,43,16,30,35,7,12,33,28,14,31,9,32,48,22,20,33,29,9,3,15,27,17,27,19,20,8,20,31,23,16,18,11,23,31,20,20,16,20,16,23,23,16,16,25,36,17,30,8,12,34,34,30,77,43,20,2,54,29,23,15,12,5,10,11,30,10,18,20,22,11,11,10,16,11,28,32,20,23,2,20,16,19,15,38,19,34,24,9,40,19,17,17,2…	137,170,88,181,118,145,120,193,86,228,124,95,183,47,195,67,181,153,150,139,106,188,118,75,241,110,138,144,137,153,100,113,158,106,7,76,196,107,278,145,174,166,95,298,264,134,196,117,155,152,86,70,303,138,74,208,103,281,237,164,173,214,256,31,6,168,176,151,157,191,150,68,162,188,148,169,131,165,128,97,176,182,106,124,190,134,191,113,151,243,169,163,311,86,162,185,173,189,429,124,82,96,310,185,126,…	161	99	0.00671602	0.113055	0.032,0.069,0.051,0.094,0.108,0.061,0.072,0.081,0.051,0.045	0.063,0.098,0.133,0.081,0.072,0.071,0.114,0.077,0.06,0.097,0.086,0.055,0.042,0.105,0.048,0.162,0.098,0.111,0.106,0.074,0.118,0.047,0.054,0.103,0.075,0.314,0.097,0.117,0.035,0.046,0.069,0.056,0.069,0.122,0.081,0.133,0.075,0.084,0.05,0.078,0.14,0.126,0.072,0.071,0.053,0.04,0.119,0.078,0.106,0.124,0.048,0.095,0.063,0.111,0.104,0.084,0.051,0.065,0.111,0.076,0.066,0.087,0.065,0.151,0.235,0.052,0.086,0…	-0.019	chr22:50249516-50249635(-)	chr22:50249454-50249635(-)
ENSG00000100429	HDAC10	chr22	-	50249634	50249719	50249634	50249703	50249859	50249964	113	2533607850	1.31183e+28	1,8,5,7,8,1,9,1,1,4,3,3,6,0,1,3,3,5,2,6,3,3,4,0,8,1,0,2,0,3,1,0,1,5,0,0,1,4,6,5,1,1,5,1,3,3,2,5,2,2,0,3,4,1,2,5,1,5,4,3,7,10,6,3,0,3,4,1,0,3,3,0,4,5,2,2,4,2,2,1,6,2,1,0,5,8,5,2,4,8,2,1,7,2,3,4,2,2,5,0,3,1,9,4,4,2,2,0,2,3,4,7,6,3,4,2,1,4,5,1,3,5,5,4,3,3,2,4,3,8,1,2,2,0,4,3,3,4,1,7,2,5,1,3,3,8,4,3,7,3,7,8,2,0,3,3,2,3,6,0,2,6,2,2,1,4,3,5,2,2,0,5,5,1,1,1,5,2,2,3,0,4,1,5,1,2,1,2,1,5,4,2,0,1,0,0,0,4,5,…	131,146,100,153,110,107,112,156,66,217,120,101,157,37,168,54,186,158,152,119,119,152,83,71,187,150,110,150,116,141,81,100,126,87,16,64,157,96,196,117,173,147,76,272,205,97,160,122,123,117,61,99,259,148,66,162,109,223,203,119,151,200,211,30,16,187,129,136,133,149,118,79,119,171,118,167,111,146,111,82,136,141,98,104,146,131,152,110,145,182,169,149,267,98,132,140,184,154,356,104,83,91,311,152,143,81…	115	99	1	1	0.013,0.023,0.02,0.026,0.04,0.0,0.031,0.036,0.035,0.0	0.007,0.045,0.041,0.038,0.059,0.008,0.065,0.005,0.013,0.016,0.021,0.025,0.032,0.0,0.005,0.046,0.014,0.027,0.011,0.042,0.021,0.017,0.04,0.0,0.036,0.006,0.0,0.011,0.0,0.018,0.011,0.0,0.007,0.047,0.0,0.0,0.005,0.035,0.026,0.035,0.005,0.006,0.054,0.003,0.012,0.026,0.011,0.034,0.014,0.015,0.0,0.025,0.013,0.006,0.025,0.026,0.008,0.019,0.017,0.021,0.038,0.041,0.024,0.079,0.0,0.014,0.026,0.006,0.0,0.017,…	0.003	chr22:50249719-50249860(-)	chr22:50249703-50249860(-)
ENSG00000100416	TRMU	chr22	+	46350290	46350463	46350345	46350463	46346421	46346544	122	4.52127e+19	1.8223e+18	62,54,53,107,70,45,35,52,26,74,40,56,37,13,37,82,74,30,47,41,33,34,14,26,32,47,49,20,52,77,63,10,27,38,21,18,36,16,27,15,71,51,13,86,45,33,49,18,40,9,69,25,42,33,59,37,37,55,40,38,26,75,49,12,28,47,48,23,81,38,57,14,27,29,115,28,10,33,20,25,61,14,15,29,12,14,47,20,36,37,43,32,27,27,57,23,50,32,57,32,16,45,31,33,29,18,43,11,21,28,40,58,39,38,18,20,11,37,42,49,31,81,35,44,90,39,89,32,21,43,21,52,22…	23,13,16,33,24,20,28,20,11,47,28,5,16,9,29,72,30,25,20,13,13,18,11,11,42,21,28,12,14,8,18,15,13,12,8,17,32,15,7,7,41,23,5,99,26,11,40,21,16,6,10,16,35,25,11,25,15,29,66,24,7,40,12,13,8,29,17,18,35,22,38,8,14,31,38,16,16,12,28,15,26,23,20,11,10,4,13,7,12,21,26,15,21,6,36,25,39,22,64,39,13,12,17,15,7,9,22,6,13,25,33,24,25,20,10,2,7,34,21,34,13,39,15,25,11,27,28,16,20,18,16,23,15,10,11,8,36,23,29,10…	154	99	0.00204481	0.0396879	0.616,0.38,0.367,0.33,0.582,0.5,0.465,0.426,0.517,0.369	0.634,0.728,0.68,0.676,0.652,0.591,0.446,0.626,0.603,0.503,0.479,0.878,0.598,0.481,0.451,0.423,0.613,0.435,0.602,0.67,0.62,0.548,0.45,0.603,0.329,0.59,0.529,0.517,0.705,0.861,0.692,0.3,0.572,0.671,0.628,0.405,0.42,0.407,0.713,0.579,0.527,0.588,0.626,0.358,0.527,0.659,0.441,0.355,0.616,0.491,0.816,0.501,0.435,0.459,0.775,0.488,0.613,0.549,0.28,0.504,0.705,0.547,0.724,0.372,0.692,0.51,0.645,0.451,0…	-0.097	chr22:46346544-46350291(+)	chr22:46346544-46350346(+)
ENSG00000100416	TRMU	chr22	+	46350290	46350463	46350349	46350463	46346421	46346544	123	4.62129e+19	5435647605	64,54,55,113,71,45,38,55,29,79,43,59,37,13,39,85,75,32,48,44,35,38,16,28,37,49,51,20,54,80,66,12,28,39,22,18,37,17,27,15,77,55,13,91,46,34,53,20,45,9,72,27,43,35,64,37,44,58,43,40,27,76,52,12,29,49,49,25,86,39,62,19,27,29,118,28,13,35,20,26,63,18,16,29,12,15,48,21,38,41,50,35,29,29,63,23,55,33,58,33,19,46,34,36,32,22,45,11,27,33,43,60,39,42,18,21,11,38,45,54,33,90,37,47,93,42,95,33,22,46,23,53,22…	4,7,8,12,9,3,4,7,3,3,6,5,7,0,9,17,8,1,6,4,10,3,10,4,7,3,5,10,8,5,4,0,4,1,5,2,7,6,2,4,17,5,0,25,5,1,7,4,6,7,2,8,7,3,4,6,6,15,12,8,7,13,0,4,5,6,5,1,10,4,11,4,4,15,19,1,5,3,2,4,6,3,1,3,8,4,5,0,3,5,15,5,2,4,15,6,4,4,14,9,0,1,4,3,1,1,6,1,7,10,9,7,9,10,3,1,1,9,7,3,9,6,5,2,7,8,13,7,6,11,3,11,4,3,6,1,6,2,6,3,3,10,4,4,5,14,12,6,10,10,6,6,9,5,3,2,1,6,12,0,9,11,8,5,4,6,10,7,6,4,8,5,2,4,6,3,2,7,2,8,5,14,2,2,…	158	99	0.702065	1	0.852,0.767,0.858,0.693,0.752,0.738,0.673,0.852,1.0,0.805	0.909,0.829,0.812,0.855,0.832,0.904,0.856,0.831,0.858,0.943,0.818,0.881,0.768,1.0,0.731,0.758,0.855,0.952,0.834,0.873,0.687,0.888,0.501,0.814,0.768,0.911,0.865,0.556,0.809,0.909,0.912,1.0,0.814,0.961,0.734,0.849,0.768,0.64,0.894,0.701,0.739,0.873,1.0,0.695,0.852,0.955,0.826,0.758,0.825,0.446,0.958,0.679,0.794,0.88,0.909,0.794,0.821,0.708,0.692,0.758,0.707,0.786,1.0,0.653,0.784,0.837,0.86,0.94,0.8…	-0.014	chr22:46346544-46350291(+)	chr22:46346544-46350350(+)
ENSG00000100416	TRMU	chr22	+	46350345	46350463	46350349	46350463	46346421	46346544	124	1.92232e+19	5435647605	25,13,18,39,25,20,31,23,14,52,31,8,16,9,31,75,31,27,21,16,15,22,13,13,47,23,30,12,16,11,21,17,14,13,9,17,33,16,7,7,47,27,5,104,27,12,44,23,21,6,13,18,36,27,16,25,22,32,69,26,8,41,15,13,9,31,18,20,40,23,43,13,14,31,41,16,19,14,28,16,28,27,21,11,10,5,14,8,14,25,33,18,23,8,42,25,44,23,65,40,16,13,20,18,10,13,24,6,19,30,36,26,25,24,10,3,7,35,24,39,15,48,17,28,14,30,34,17,21,21,18,24,15,15,12,9,38,23,…	4,7,8,12,9,3,4,7,3,3,6,5,7,0,9,17,8,1,6,4,10,3,10,4,7,3,5,10,8,5,4,0,4,1,5,2,7,6,2,4,17,5,0,25,5,1,7,4,6,7,2,8,7,3,4,6,6,15,12,8,7,13,0,4,5,6,5,1,10,4,11,4,4,15,19,1,5,3,2,4,6,3,1,3,8,4,5,0,3,5,15,5,2,4,15,6,4,4,14,9,0,1,4,3,1,1,6,1,7,10,9,7,9,10,3,1,1,9,7,3,9,6,5,2,7,8,13,7,6,11,3,11,4,3,6,1,6,2,6,3,3,10,4,4,5,14,12,6,10,10,6,6,9,5,3,2,1,6,12,0,9,11,8,5,4,6,10,7,6,4,8,5,2,4,6,3,2,7,2,8,5,14,2,2,…	103	99	0.125734	1	0.785,0.841,0.911,0.809,0.706,0.758,0.7,0.885,1.0,0.874	0.857,0.641,0.684,0.758,0.728,0.865,0.882,0.76,0.818,0.943,0.832,0.606,0.687,1.0,0.768,0.809,0.788,0.963,0.771,0.794,0.59,0.876,0.555,0.758,0.866,0.881,0.852,0.536,0.658,0.679,0.835,1.0,0.771,0.926,0.634,0.891,0.819,0.719,0.771,0.627,0.727,0.838,1.0,0.8,0.838,0.92,0.858,0.847,0.771,0.452,0.862,0.684,0.832,0.896,0.794,0.8,0.779,0.672,0.847,0.758,0.523,0.752,1.0,0.758,0.634,0.832,0.776,0.951,0.794,…	0.039	chr22:46346544-46350346(+)	chr22:46346544-46350350(+)
ENSG00000056487	PHF21B	chr22	-	44913821	44914088	44913821	44913962	44916279	44916630	129	0	200	0,0,0,0,0,0,0,0,0,0,0,0,0,0,0,0,0,0,0,0,0,0,0,0,0,0,0,0,0,0,0,0,0,0,0,0,0,0,0,0,0,0,0,0,0,0,0,0,0,0,0,0,0,0,0,0,0,0,0,0,0,0,0,0,0,0,0,0,0,0,0,0,0,0,0,0,0,0,0,0,0,0,0,0,0,0,0,0,0,0,0,0,0,0,0,0,0,0,0,0,0,0,0,0,0,0,0,0,0,0,0,0,0,0,0,0,0,0,0,0,0,0,0,0,0,0,0,0,0,0,0,0,0,0,0,0,0,0,0,0,0,0,0,0,0,0,0,0,0,0,0,0,0,0,0,0,0,0,0,0,0,0,0,0,0,0,0,0,0,0,0,0,0,0,0,0,0,0,0,0,0,0,0,0,0,0,0,0,0,0,0,0,0,0,0,0,0,0,0,0…	0,0,8,0,0,0,0,0,0,1,0,0,0,0,0,0,0,0,0,0,0,0,0,0,1,0,0,0,0,0,0,0,0,0,0,0,0,0,0,0,0,0,0,0,0,0,0,0,0,0,0,0,0,0,0,0,0,0,0,0,0,0,0,0,0,0,0,0,0,0,0,1,0,0,0,0,0,0,0,0,0,0,0,0,0,0,0,0,0,0,0,0,15,0,0,0,0,0,0,0,0,0,0,0,0,0,0,0,0,0,0,0,0,0,0,0,0,0,0,0,0,0,0,0,0,0,0,0,0,0,0,0,0,0,0,0,0,1,0,0,0,0,0,0,0,0,0,0,0,2,0,0,0,0,0,0,0,0,0,0,0,0,0,0,0,0,0,0,0,0,0,0,0,0,0,0,0,0,0,0,0,0,0,0,0,0,0,0,0,0,0,0,0,0,0,0,0,0,0,…	198	99	1	1	NA,NA,NA,NA,NA,NA,NA,0.0,NA,NA	NA,NA,0.0,NA,NA,NA,NA,NA,NA,0.0,NA,NA,NA,NA,NA,NA,NA,NA,NA,NA,NA,NA,NA,NA,0.0,NA,NA,NA,NA,NA,NA,NA,NA,NA,NA,NA,NA,NA,NA,NA,NA,NA,NA,NA,NA,NA,NA,NA,NA,NA,NA,NA,NA,NA,NA,NA,NA,NA,NA,NA,NA,NA,NA,NA,NA,NA,NA,NA,NA,NA,NA,0.0,NA,NA,NA,NA,NA,NA,NA,NA,NA,NA,NA,NA,NA,NA,NA,NA,NA,NA,NA,NA,0.0,NA,NA,NA,NA,NA,NA,NA,NA,NA,NA,NA,NA,NA,NA,NA,NA,NA,NA,NA,NA,NA,NA,NA,NA,NA,NA,NA,NA,NA,NA,NA,NA,NA,NA,NA,NA,NA,NA,N…	-0.091	chr22:44914088-44916280(-)	chr22:44913962-44916280(-)
ENSG00000186654	PRR5	chr22	+	44731678	44731821	44731729	44731821	44726576	44726634	130	203141000	1.93855e+19	2,10,21,5,3,1,0,1,1,3,6,7,3,1,1,0,0,0,0,3,1,1,1,1,7,0,4,0,2,6,17,2,0,4,1,2,1,6,5,4,2,1,2,3,4,1,0,7,3,1,0,2,0,3,4,3,0,6,1,4,1,7,0,1,1,0,0,7,3,0,9,2,2,3,3,1,1,0,4,6,3,3,1,0,3,0,1,2,5,0,2,0,1,4,1,4,1,1,9,3,4,1,0,4,1,1,8,0,0,6,3,4,0,6,0,0,0,4,0,7,2,5,0,3,0,1,1,1,2,0,4,1,1,1,1,1,5,2,2,0,1,0,0,4,2,0,1,0,4,1,0,3,1,8,4,0,7,2,8,3,3,8,3,0,1,2,2,16,5,1,0,2,3,1,15,0,5,2,0,1,1,11,11,0,8,0,3,0,1,0,5,2,2,1,0,1,…	26,104,199,138,46,39,36,24,48,22,120,70,32,12,31,33,12,30,19,26,36,49,21,21,261,17,59,6,26,103,183,92,7,80,12,23,73,69,94,128,49,44,38,115,95,15,41,103,53,15,154,107,73,75,36,22,18,65,18,93,91,104,19,8,7,7,18,78,124,74,87,37,100,69,48,16,29,12,77,67,28,63,63,35,63,34,112,47,98,30,37,24,37,4,12,76,21,104,116,49,28,55,57,69,17,33,73,30,59,166,94,56,29,72,25,12,27,76,59,30,39,81,10,34,18,11,50,7,26,…	150	99	1	1	0.0,0.034,0.0,0.073,0.011,0.032,0.01,0.0,0.0,0.0	0.048,0.06,0.065,0.023,0.041,0.017,0.0,0.027,0.014,0.083,0.032,0.062,0.058,0.052,0.021,0.0,0.0,0.0,0.0,0.071,0.018,0.013,0.03,0.03,0.017,0.0,0.043,0.0,0.048,0.037,0.058,0.014,0.0,0.032,0.052,0.054,0.009,0.054,0.034,0.02,0.026,0.015,0.034,0.017,0.027,0.042,0.0,0.043,0.036,0.042,0.0,0.012,0.0,0.026,0.068,0.083,0.0,0.057,0.035,0.028,0.007,0.043,0.0,0.076,0.086,0.0,0.0,0.056,0.016,0.0,0.064,0.034,0.0…	-0.018	chr22:44726634-44731679(+)	chr22:44726634-44731730(+)
ENSG00000186654	PRR5	chr22	+	44731678	44731821	44731734	44731821	44726576	44726634	131	413152005	23610121463115	4,13,25,7,6,1,0,1,1,3,8,8,3,2,1,1,0,0,0,3,1,3,1,2,11,1,4,0,2,7,21,3,0,5,1,2,1,10,8,7,3,2,2,3,5,1,0,11,3,2,6,4,1,4,4,5,0,9,3,4,4,10,0,1,1,0,0,9,4,1,9,3,3,3,7,2,1,1,5,6,3,6,2,0,4,0,1,3,7,0,2,2,1,4,1,6,1,2,10,3,4,2,0,5,1,1,9,0,0,10,8,4,1,7,0,0,2,6,0,7,5,8,1,5,0,2,1,1,2,0,4,1,1,1,2,1,5,3,2,0,1,0,1,4,2,0,1,1,6,2,2,4,2,12,4,1,13,4,9,5,7,11,3,1,1,2,3,21,10,2,1,4,6,1,17,0,7,2,0,1,1,13,13,0,10,0,3,1,1,0,7…	2,21,20,10,1,0,6,1,15,2,10,8,3,0,1,5,2,3,0,2,9,0,0,3,16,0,4,0,4,22,26,12,0,9,3,2,12,13,11,19,3,4,13,3,7,3,3,10,7,4,10,2,7,15,3,3,0,9,0,19,12,17,5,0,0,2,4,17,4,9,9,4,3,4,16,4,6,4,14,11,8,6,3,2,10,4,29,1,3,3,4,1,3,0,2,6,3,16,16,16,4,6,10,4,2,11,8,2,4,17,8,8,2,8,1,0,0,9,4,6,6,21,1,6,0,0,1,0,3,3,1,1,1,3,9,1,4,3,3,3,11,10,5,3,0,5,5,2,8,1,2,10,0,5,7,0,19,9,10,16,9,5,6,5,6,3,11,49,26,0,0,4,11,3,10,1,9,6…	155	99	1	1	0.0,0.46,0.096,0.161,0.051,0.186,0.176,0.0,0.0,0.176	0.561,0.283,0.444,0.309,0.793,1.0,0.0,0.39,0.041,0.489,0.338,0.39,0.39,1.0,0.39,0.113,0.0,0.0,NA,0.489,0.066,1.0,1.0,0.299,0.305,1.0,0.39,NA,0.242,0.169,0.34,0.138,NA,0.262,0.176,0.39,0.051,0.329,0.317,0.19,0.39,0.242,0.089,0.39,0.313,0.176,0.0,0.413,0.215,0.242,0.277,0.561,0.084,0.146,0.46,0.516,NA,0.39,1.0,0.119,0.176,0.273,0.0,1.0,1.0,0.0,0.0,0.253,0.39,0.066,0.39,0.324,0.39,0.324,0.218,0.242,…	-0.21	chr22:44726634-44731679(+)	chr22:44726634-44731735(+)
ENSG00000186654	PRR5	chr22	+	44731729	44731821	44731734	44731821	44726576	44726634	132	1.94056e+19	23610121463115	28,107,203,140,49,39,36,24,48,22,122,71,32,13,31,34,12,30,19,26,36,51,21,22,265,18,59,6,26,104,187,93,7,81,12,23,73,73,97,131,50,45,38,115,96,15,41,107,53,16,160,109,74,76,36,24,18,68,20,93,94,107,19,8,7,7,18,80,125,75,87,38,101,69,52,17,29,13,78,67,28,66,64,35,64,34,112,48,100,30,37,26,37,4,12,78,21,105,117,49,28,56,57,70,17,33,74,30,59,170,99,56,30,73,25,12,29,78,59,30,42,84,11,36,18,12,50,7,26…	2,21,20,10,1,0,6,1,15,2,10,8,3,0,1,5,2,3,0,2,9,0,0,3,16,0,4,0,4,22,26,12,0,9,3,2,12,13,11,19,3,4,13,3,7,3,3,10,7,4,10,2,7,15,3,3,0,9,0,19,12,17,5,0,0,2,4,17,4,9,9,4,3,4,16,4,6,4,14,11,8,6,3,2,10,4,29,1,3,3,4,1,3,0,2,6,3,16,16,16,4,6,10,4,2,11,8,2,4,17,8,8,2,8,1,0,0,9,4,6,6,21,1,6,0,0,1,0,3,3,1,1,1,3,9,1,4,3,3,3,11,10,5,3,0,5,5,2,8,1,2,10,0,5,7,0,19,9,10,16,9,5,6,5,6,3,11,49,26,0,0,4,11,3,10,1,9,6…	104	99	0.0255514	0.347845	0.9,0.927,0.899,0.704,0.831,0.845,0.912,0.884,0.93,0.858	0.93,0.829,0.906,0.93,0.979,1.0,0.851,0.958,0.753,0.913,0.921,0.894,0.91,1.0,0.967,0.866,0.851,0.905,1.0,0.925,0.792,1.0,1.0,0.875,0.94,1.0,0.934,1.0,0.861,0.818,0.873,0.881,1.0,0.895,0.792,0.916,0.853,0.842,0.894,0.868,0.941,0.915,0.736,0.973,0.929,0.826,0.929,0.911,0.878,0.792,0.938,0.981,0.91,0.828,0.92,0.884,1.0,0.878,1.0,0.823,0.882,0.857,0.783,1.0,1.0,0.769,0.811,0.818,0.967,0.888,0.902,0.9…	-0.032	chr22:44726634-44731730(+)	chr22:44726634-44731735(+)
ENSG00000189306	RRP7A	chr22	-	42516010	42516296	42516010	42516136	42518004	42518147	134	510112231234	1.38105e+24	4,6,8,9,3,10,4,7,2,4,3,9,17,2,4,5,6,7,15,4,1,1,2,3,3,7,16,4,6,13,21,3,1,3,3,3,4,6,8,5,8,3,9,15,6,4,10,14,2,3,9,6,4,13,6,6,6,2,11,2,7,4,6,1,1,4,14,4,7,5,7,12,5,4,11,15,4,2,3,6,2,9,4,6,3,0,5,4,6,2,3,8,2,1,1,4,3,2,8,2,3,4,6,5,8,1,2,5,7,4,2,1,6,4,12,4,5,4,7,0,5,8,4,7,5,4,9,6,7,7,9,3,7,3,8,4,11,8,3,4,0,9,4,2,4,7,2,7,9,1,1,12,3,6,5,2,2,4,6,3,2,1,2,6,6,5,12,18,5,2,0,7,2,13,3,2,5,4,6,2,0,3,6,3,8,3,17,9,2…	198,86,131,89,182,218,58,189,79,148,193,163,99,79,116,90,127,58,167,162,57,131,71,59,178,243,76,65,173,538,230,71,71,60,52,85,81,141,58,75,172,173,104,330,115,95,124,92,138,39,192,80,120,113,149,116,186,239,97,73,45,162,194,39,53,111,114,92,206,117,99,45,92,154,311,92,72,161,48,74,65,98,60,62,37,33,215,95,159,132,84,134,230,59,98,50,107,65,212,74,27,112,110,128,189,90,118,65,106,60,78,185,207,123…	198	99	0.856087	1	0.018,0.045,0.004,0.067,0.024,0.03,0.007,0.008,0.014,0.023	0.01,0.034,0.03,0.048,0.008,0.022,0.033,0.018,0.013,0.013,0.008,0.027,0.079,0.013,0.017,0.027,0.023,0.057,0.043,0.012,0.009,0.004,0.014,0.025,0.008,0.014,0.095,0.03,0.017,0.012,0.044,0.021,0.007,0.024,0.028,0.017,0.024,0.021,0.065,0.032,0.023,0.009,0.041,0.022,0.025,0.021,0.039,0.071,0.007,0.037,0.023,0.036,0.016,0.054,0.02,0.025,0.016,0.004,0.054,0.014,0.072,0.012,0.015,0.013,0.009,0.018,0.058,0…	-0.002	chr22:42516296-42518005(-)	chr22:42516136-42518005(-)
ENSG00000100207	TCF20	chr22	-	42168608	42168736	42168608	42168703	42169846	42169896	135	1.21519e+16	1.41716e+18	7,75,23,21,11,7,28,7,4,18,29,6,8,4,5,52,25,28,11,6,11,2,12,8,37,13,27,5,9,21,19,25,9,27,9,3,11,25,9,3,20,16,2,25,13,5,16,20,5,2,4,20,24,25,29,6,6,9,15,12,3,14,11,6,22,10,7,5,28,11,33,8,15,14,31,13,20,5,10,14,16,9,18,6,10,5,6,1,8,4,5,9,103,34,17,10,11,8,28,17,4,5,24,6,14,7,17,7,9,11,10,13,14,9,2,14,16,28,14,16,8,27,19,24,11,17,12,17,5,9,11,5,9,7,4,9,33,15,16,6,12,7,16,17,11,14,14,28,42,13,6,13,7,3…	13,34,47,42,22,14,28,16,9,14,32,22,13,23,13,63,45,27,21,20,27,12,23,18,50,12,37,21,20,12,22,21,22,27,20,4,26,25,13,10,20,36,9,39,21,6,18,28,5,3,28,27,57,28,33,23,3,20,36,21,15,21,20,9,9,33,15,24,43,30,41,24,21,22,13,15,12,10,18,19,22,31,60,11,11,13,14,17,28,10,34,18,77,16,20,14,23,21,63,25,17,24,36,11,8,7,17,20,19,24,30,7,28,21,18,11,14,51,31,4,27,15,19,21,11,21,19,34,12,25,10,36,18,5,15,18,30,18…	132	99	0.745526	1	0.391,0.398,0.458,0.333,0.29,0.211,0.366,0.549,0.0,0.266	0.288,0.623,0.268,0.273,0.273,0.273,0.429,0.247,0.25,0.491,0.405,0.17,0.316,0.115,0.224,0.382,0.294,0.438,0.282,0.184,0.234,0.111,0.281,0.25,0.357,0.448,0.354,0.152,0.252,0.568,0.393,0.472,0.235,0.429,0.252,0.36,0.241,0.429,0.342,0.184,0.429,0.25,0.143,0.325,0.317,0.385,0.4,0.349,0.429,0.333,0.097,0.357,0.24,0.401,0.397,0.164,0.6,0.252,0.238,0.3,0.13,0.333,0.292,0.333,0.647,0.185,0.259,0.135,0.32…	-0.001	chr22:42168736-42169847(-)	chr22:42168703-42169847(-)
ENSG00000100162	CENPM	chr22	-	41945224	41945389	41945224	41945304	41945912	41946005	137	9011000103	1.49338e+18	22,2,7,11,2,4,3,7,1,3,7,2,1,0,12,0,2,1,10,4,1,2,0,2,6,15,3,0,3,15,9,0,1,1,0,1,2,0,0,0,3,2,15,6,2,6,10,1,2,0,10,6,3,1,3,3,2,2,0,0,1,0,3,1,0,0,0,5,8,0,0,1,1,4,2,2,0,2,0,9,0,1,0,1,0,0,5,0,4,6,9,0,2,1,0,0,1,3,8,0,0,7,0,2,2,2,1,2,0,0,1,2,7,0,5,0,3,0,1,0,2,16,1,1,1,5,1,4,0,4,2,0,8,3,5,1,0,0,5,1,5,6,4,1,1,1,0,3,0,1,2,4,9,0,3,0,2,10,9,0,1,2,2,1,0,1,3,24,2,4,12,3,0,1,1,0,0,0,3,7,4,0,2,3,0,0,0,6,1,2,4,2,2,…	143,22,134,110,42,67,55,56,7,44,74,53,35,7,149,2,89,5,153,74,22,61,37,84,69,178,6,17,64,213,96,20,7,77,4,38,34,29,3,15,87,115,249,97,54,60,56,97,45,8,195,42,54,19,146,20,33,26,3,9,7,7,50,13,10,32,11,49,154,15,6,25,24,38,143,25,9,55,16,98,21,2,35,31,3,3,77,0,75,72,182,8,53,30,20,18,18,57,102,6,7,79,28,109,37,56,25,52,11,2,27,34,131,1,12,24,7,52,18,55,21,166,13,31,85,60,68,34,12,90,11,29,84,27,94,1…	184	99	1	1	0.031,0.0,0.007,0.011,0.0,0.0,0.0,0.018,0.0,0.032	0.076,0.047,0.027,0.051,0.025,0.031,0.029,0.063,0.071,0.035,0.048,0.02,0.015,0.0,0.042,0.0,0.012,0.097,0.034,0.028,0.024,0.017,0.0,0.013,0.045,0.043,0.212,0.0,0.025,0.037,0.048,0.0,0.071,0.007,0.0,0.014,0.031,0.0,0.0,0.0,0.018,0.009,0.031,0.032,0.02,0.051,0.088,0.006,0.023,0.0,0.027,0.071,0.029,0.028,0.011,0.075,0.032,0.04,0.0,0.0,0.071,0.0,0.031,0.04,0.0,0.0,0.0,0.052,0.027,0.0,0.0,0.021,0.022,0…	-0.02	chr22:41945389-41945913(-)	chr22:41945304-41945913(-)
ENSG00000100395	L3MBTL2	chr22	+	41213850	41214026	41213892	41214026	41209695	41209933	143	98183745354	7.54958e+19	4,4,8,24,6,5,6,4,3,10,18,4,10,3,10,7,16,5,13,3,7,6,2,5,9,0,6,4,7,13,5,1,11,10,3,9,4,8,5,8,20,13,5,12,10,7,13,6,3,2,4,7,14,12,2,9,16,28,10,11,10,9,11,1,3,6,8,3,31,14,9,7,14,5,11,6,6,11,5,7,7,3,9,3,10,7,12,6,9,11,20,12,15,4,5,8,27,4,17,6,3,3,10,12,3,8,11,7,5,5,14,5,4,11,6,5,4,10,12,2,6,5,11,9,11,7,21,5,5,8,10,8,6,3,8,3,9,5,13,10,9,13,8,11,4,8,4,4,3,5,9,23,18,10,6,4,5,13,10,6,8,12,10,6,11,4,18,14,7,…	88,67,92,135,92,68,37,102,19,46,113,36,16,16,71,29,130,24,85,76,35,59,48,17,84,100,47,44,64,127,53,25,31,47,17,32,76,100,32,19,92,61,61,146,74,59,83,30,34,8,77,46,90,51,42,83,43,81,58,90,35,111,58,11,5,90,46,24,126,60,60,16,66,84,81,24,22,49,36,46,40,53,56,38,24,13,68,31,76,85,109,67,97,18,34,70,79,56,131,61,15,51,63,71,57,46,52,27,23,39,74,65,64,52,32,31,6,37,73,7,47,115,72,28,65,113,106,78,33,5…	141	99	0.742192	1	0.078,0.103,0.179,0.091,0.112,0.053,0.063,0.044,0.085,0.086	0.031,0.04,0.058,0.111,0.044,0.049,0.102,0.027,0.1,0.132,0.101,0.072,0.305,0.116,0.09,0.145,0.08,0.128,0.097,0.027,0.123,0.067,0.028,0.171,0.07,0.0,0.082,0.06,0.071,0.067,0.062,0.027,0.199,0.13,0.11,0.165,0.036,0.053,0.099,0.228,0.132,0.13,0.054,0.055,0.087,0.077,0.099,0.123,0.058,0.149,0.035,0.097,0.098,0.142,0.032,0.071,0.207,0.195,0.108,0.079,0.167,0.054,0.118,0.06,0.296,0.045,0.109,0.081,0.14…	-0.013	chr22:41209933-41213851(+)	chr22:41209933-41213893(+)
ENSG00000239900	ADSL	chr22	+	40361087	40361342	40361272	40361342	40360401	40360492	149	398416112118710	2.67192e+29	16,8,15,24,15,8,10,17,13,17,23,17,17,7,5,18,16,10,17,8,11,7,11,12,14,16,12,9,9,15,17,20,6,15,10,14,12,17,16,18,24,20,22,36,18,7,22,23,9,19,8,15,23,18,26,9,5,19,18,6,15,32,8,10,2,8,13,11,28,16,19,17,11,30,21,9,26,11,14,15,9,10,6,9,29,12,9,5,12,16,16,9,16,10,21,9,40,22,28,14,9,15,17,24,12,10,15,9,15,11,13,7,9,20,4,15,11,21,12,8,8,27,6,39,6,22,20,10,19,14,15,11,22,7,29,9,28,11,21,7,8,18,14,33,10,11,…	251,197,351,479,445,190,180,382,211,259,530,303,210,155,270,127,376,107,308,234,231,254,239,313,465,257,183,136,304,658,379,269,174,219,69,181,249,282,264,218,370,281,283,840,360,216,368,275,220,319,710,217,516,400,422,323,127,368,213,272,279,477,403,70,64,239,210,268,620,413,193,137,287,458,525,263,222,208,214,275,265,176,287,175,254,158,441,150,405,381,374,184,429,247,274,303,377,374,690,274,12…	198	99	0.189129	1	0.006,0.023,0.015,0.012,0.049,0.022,0.035,0.038,0.02,0.02	0.031,0.02,0.021,0.024,0.017,0.021,0.027,0.022,0.03,0.032,0.021,0.027,0.039,0.022,0.009,0.066,0.021,0.045,0.027,0.017,0.023,0.014,0.022,0.019,0.015,0.03,0.032,0.032,0.015,0.011,0.022,0.036,0.017,0.033,0.068,0.037,0.024,0.029,0.029,0.04,0.031,0.034,0.037,0.021,0.024,0.016,0.029,0.04,0.02,0.029,0.006,0.033,0.022,0.022,0.03,0.014,0.019,0.025,0.041,0.011,0.026,0.032,0.01,0.067,0.015,0.016,0.03,0.02,0…	-0.005	chr22:40360492-40361088(+)	chr22:40360492-40361273(+)
ENSG00000100335	MIEF1	chr22	+	39509337	39509571	39509421	39509571	39504202	39504534	150	4884430534	47611621051	10,4,9,11,4,3,1,3,10,3,9,1,21,4,8,8,10,4,7,1,10,0,8,0,11,0,3,3,7,7,9,5,6,5,3,4,2,6,3,11,11,1,15,13,5,2,6,3,3,4,4,2,6,10,12,2,3,9,7,9,6,6,0,0,7,1,7,1,0,8,6,9,10,4,12,5,5,2,10,1,1,7,2,8,5,11,3,2,6,6,4,0,20,7,19,0,6,9,9,10,0,1,10,3,6,7,10,2,5,4,3,3,6,6,18,4,5,1,4,5,4,6,5,13,3,4,6,2,6,14,3,8,5,8,4,3,12,5,2,9,4,14,4,12,1,1,3,2,1,6,2,11,4,8,1,2,3,7,3,0,3,5,1,2,4,7,2,2,6,2,2,3,0,3,5,0,1,6,0,4,1,9,7,2,6,…	6,5,8,4,2,3,0,8,7,3,9,3,9,2,4,7,8,1,10,5,10,2,10,2,5,3,4,0,0,6,4,3,0,4,2,0,1,2,2,4,6,6,5,12,7,2,3,4,2,3,3,2,7,3,7,2,5,7,1,12,1,8,12,3,2,3,2,6,2,3,5,4,3,6,1,9,5,0,3,2,4,3,5,3,3,7,1,1,7,3,11,3,22,3,4,4,10,2,6,3,1,1,17,3,6,0,3,0,6,2,8,6,3,5,4,3,0,1,4,1,7,2,5,9,8,7,6,5,0,14,7,5,2,4,0,4,5,6,2,9,2,1,1,2,2,5,2,8,0,2,2,5,2,6,4,4,4,5,0,0,0,4,3,4,0,1,3,4,7,4,3,2,5,1,2,0,3,7,2,4,0,1,7,4,2,2,2,2,1,9,5,1,6,3,…	183	99	1	1	0.351,0.382,0.419,0.684,0.684,0.213,0.0,0.213,0.245,0.684	0.474,0.302,0.378,0.598,0.52,0.351,1.0,0.169,0.436,0.351,0.351,0.153,0.558,0.52,0.52,0.382,0.403,0.684,0.275,0.098,0.351,0.0,0.302,0.0,0.543,0.0,0.289,1.0,1.0,0.387,0.549,0.474,1.0,0.403,0.448,1.0,0.52,0.619,0.448,0.598,0.498,0.083,0.619,0.37,0.279,0.351,0.52,0.289,0.448,0.419,0.419,0.351,0.317,0.643,0.481,0.351,0.245,0.41,0.791,0.289,0.764,0.289,0.0,0.0,0.654,0.153,0.654,0.083,0.0,0.591,0.394,0.…	-0.067	chr22:39504534-39509338(+)	chr22:39504534-39509422(+)
ENSG00000100335	MIEF1	chr22	+	39512231	39512494	39512317	39512494	39511848	39512026	151	7.71297e+21	3.03412e+17	70,83,111,95,82,79,48,74,91,57,98,66,233,62,59,156,86,67,167,68,112,70,112,77,143,15,47,26,74,168,153,43,71,102,41,84,86,107,65,160,120,72,106,138,68,62,114,76,58,52,95,56,75,99,120,85,52,84,119,85,71,116,80,27,36,72,34,46,91,109,52,59,58,64,91,164,68,94,98,41,42,50,76,82,82,127,77,70,85,78,134,51,313,54,163,72,57,84,148,72,30,49,128,63,66,63,78,49,92,34,71,66,94,95,94,119,45,63,81,41,46,109,66,2…	31,32,18,40,37,20,31,35,9,29,48,11,25,19,21,26,36,18,39,16,13,27,16,15,54,2,25,8,31,24,31,10,20,19,4,11,20,47,9,21,50,20,26,51,42,26,35,10,26,10,16,26,38,28,23,29,35,31,34,24,10,34,22,14,10,30,27,6,39,64,14,13,20,33,65,16,8,28,17,9,13,18,20,16,10,24,21,18,25,26,50,39,53,7,31,21,36,37,63,21,7,8,37,24,11,17,32,14,10,20,45,19,25,34,10,15,9,29,29,18,7,60,29,13,41,35,49,17,13,23,7,37,4,12,8,14,28,28,1…	185	99	0.738912	1	0.579,0.67,0.746,0.925,0.685,0.568,0.682,0.722,0.712,0.482	0.547,0.581,0.767,0.56,0.543,0.679,0.453,0.531,0.844,0.513,0.522,0.763,0.833,0.636,0.601,0.763,0.561,0.666,0.696,0.695,0.822,0.581,0.789,0.733,0.586,0.801,0.502,0.635,0.561,0.789,0.725,0.697,0.655,0.742,0.846,0.803,0.697,0.549,0.794,0.803,0.562,0.658,0.686,0.592,0.464,0.561,0.635,0.803,0.544,0.736,0.761,0.535,0.514,0.654,0.736,0.611,0.443,0.592,0.652,0.655,0.792,0.646,0.661,0.508,0.658,0.562,0.40…	0.017	chr22:39512026-39512232(+)	chr22:39512026-39512318(+)
ENSG00000100316	RPL3	chr22	-	39316705	39317021	39316705	39316841	39317460	39317629	153	7.42571e+28	8.81193e+43	54,67,198,259,307,144,278,115,147,272,162,308,287,225,440,278,144,878,255,127,230,143,131,213,695,167,211,119,334,491,116,561,79,316,175,187,145,165,322,318,330,214,246,414,249,102,455,373,118,1107,116,287,266,334,219,100,77,84,277,111,192,208,472,139,475,160,137,424,143,288,241,273,268,301,244,169,213,161,268,187,203,127,437,86,224,323,318,233,173,171,166,67,398,164,197,125,174,240,402,283,184,2…	5002,7648,5618,10029,10216,6312,4067,10117,10733,10842,23999,17290,14136,10534,11109,18164,10862,10149,8476,6153,17639,9090,14180,9330,10737,13202,9164,3056,7343,21777,4836,20597,3943,7805,6601,8852,13892,7068,15689,13652,11012,7931,5432,33493,11979,5858,10336,16756,12182,19942,8785,8838,19349,21840,12974,9654,4823,7569,9424,11693,17143,17247,8399,6852,2716,6161,7813,16156,5144,12191,5104,8638,10…	198	99	0.0242415	0.33417	0.004,0.014,0.005,0.019,0.007,0.007,0.007,0.008,0.007,0.019	0.005,0.004,0.017,0.013,0.015,0.011,0.033,0.006,0.007,0.012,0.003,0.009,0.01,0.011,0.019,0.008,0.007,0.041,0.015,0.01,0.006,0.008,0.005,0.011,0.031,0.006,0.011,0.019,0.022,0.011,0.012,0.013,0.01,0.02,0.013,0.01,0.005,0.012,0.01,0.012,0.015,0.013,0.022,0.006,0.01,0.009,0.022,0.011,0.005,0.027,0.007,0.016,0.007,0.008,0.008,0.005,0.008,0.006,0.014,0.005,0.006,0.006,0.027,0.01,0.08,0.013,0.009,0.013,…	-0.003	chr22:39317021-39317461(-)	chr22:39316841-39317461(-)
ENSG00000100307	CBX7	chr22	-	39134400	39134752	39134400	39134473	39138635	39138702	155	3.73979e+18	4031380003	18,209,82,42,7,35,134,59,12,62,56,18,27,4,59,310,85,17,36,43,34,34,43,15,26,51,385,46,24,31,44,35,61,24,6,9,43,29,7,44,36,48,57,38,19,19,35,68,12,5,10,55,91,41,29,41,61,10,109,27,8,38,19,12,11,48,35,24,52,22,125,79,22,43,36,54,39,23,45,55,58,82,29,31,24,37,10,25,35,15,27,107,57,24,44,10,112,13,66,98,61,29,17,25,7,18,28,19,33,214,9,15,38,18,17,20,18,157,41,13,34,25,26,46,15,18,11,26,27,50,68,102,3…	0,17,10,3,0,2,9,6,0,6,2,0,2,0,2,4,4,0,2,1,1,1,1,2,2,3,6,4,2,0,6,1,6,1,0,0,2,2,0,4,0,2,0,1,1,7,0,0,1,1,0,0,6,0,0,4,3,1,4,2,0,3,0,0,0,1,3,1,4,2,10,1,4,7,1,3,1,2,1,0,1,5,3,3,1,1,0,3,3,0,0,8,0,1,3,0,5,0,3,4,1,2,0,2,0,1,1,1,3,9,0,0,2,1,1,1,0,13,6,0,0,1,1,1,1,1,0,2,0,3,0,5,4,0,1,2,7,0,7,2,1,10,5,0,0,2,0,2,1,2,3,1,3,3,1,0,1,2,3,1,3,2,1,10,2,0,2,4,2,0,9,9,1,2,2,0,4,4,2,4,0,0,1,0,1,1,0,0,0,6,0,1,0,3,5,1,2…	198	99	1	1	0.822,1.0,0.929,0.923,0.897,0.778,1.0,1.0,1.0,0.867	1.0,0.86,0.804,0.875,1.0,0.897,0.882,0.831,1.0,0.838,0.933,1.0,0.871,1.0,0.937,0.975,0.914,1.0,0.9,0.956,0.944,0.944,0.956,0.789,0.867,0.895,0.97,0.852,0.857,1.0,0.786,0.946,0.836,0.923,1.0,1.0,0.915,0.879,1.0,0.846,1.0,0.923,1.0,0.95,0.905,0.576,1.0,1.0,0.857,0.714,1.0,1.0,0.883,1.0,1.0,0.837,0.91,0.833,0.932,0.871,1.0,0.864,1.0,1.0,1.0,0.96,0.854,0.923,0.867,0.846,0.862,0.975,0.733,0.754,0.947,…	0	chr22:39134752-39138636(-)	chr22:39134473-39138636(-)
ENSG00000100124	ANKRD54	chr22	-	37832957	37833206	37832957	37833109	37833683	37833755	163	8.81447e+24	0	113,137,158,186,224,78,126,101,94,166,155,171,125,105,107,152,179,247,159,66,241,106,38,116,166,53,93,42,194,174,84,278,60,146,59,98,87,137,134,130,181,103,140,283,203,83,220,135,173,171,85,96,198,377,138,96,59,204,217,128,202,89,115,51,27,186,103,223,181,239,132,152,84,146,232,150,154,74,119,84,107,125,149,79,133,121,109,19,116,110,250,89,208,95,149,110,110,163,292,169,58,127,320,208,121,59,144,…	0,1,0,0,0,0,0,0,0,0,0,0,0,0,1,0,0,0,0,0,0,0,0,0,0,0,0,0,0,0,0,0,0,0,1,0,0,0,0,0,1,0,0,0,0,0,0,0,0,0,0,0,0,0,0,0,0,0,0,0,0,0,0,0,0,0,0,0,1,0,0,0,0,0,0,0,0,0,0,0,0,0,0,0,0,0,0,0,0,0,0,1,0,0,0,0,0,0,0,0,0,0,0,0,0,1,0,0,0,0,0,0,0,0,0,0,0,0,0,1,0,0,0,0,0,0,0,0,0,0,0,0,0,0,1,0,0,0,0,2,0,0,0,0,0,0,0,0,0,0,0,0,0,0,0,0,0,0,0,0,0,0,0,0,0,0,0,0,0,0,0,0,0,0,0,0,0,0,0,2,0,0,0,0,0,0,0,0,0,0,0,0,0,0,1,0,0,0,0,0…	196	99	1	1	1.0,1.0,1.0,1.0,1.0,1.0,1.0,1.0,1.0,1.0	1.0,0.986,1.0,1.0,1.0,1.0,1.0,1.0,1.0,1.0,1.0,1.0,1.0,1.0,0.982,1.0,1.0,1.0,1.0,1.0,1.0,1.0,1.0,1.0,1.0,1.0,1.0,1.0,1.0,1.0,1.0,1.0,1.0,1.0,0.968,1.0,1.0,1.0,1.0,1.0,0.989,1.0,1.0,1.0,1.0,1.0,1.0,1.0,1.0,1.0,1.0,1.0,1.0,1.0,1.0,1.0,1.0,1.0,1.0,1.0,1.0,1.0,1.0,1.0,1.0,1.0,1.0,1.0,0.989,1.0,1.0,1.0,1.0,1.0,1.0,1.0,1.0,1.0,1.0,1.0,1.0,1.0,1.0,1.0,1.0,1.0,1.0,1.0,1.0,1.0,1.0,0.978,1.0,1.0,1.0,1.0,1.0…	0.001	chr22:37833206-37833684(-)	chr22:37833109-37833684(-)
ENSG00000100124	ANKRD54	chr22	-	37833683	37833755	37833683	37833750	37838499	37838593	166	5.21638e+19	420021200	40,49,76,96,119,34,24,49,9,74,55,27,23,23,46,22,88,19,88,26,25,40,8,13,46,43,25,10,57,29,36,21,38,22,10,23,46,50,13,18,87,33,15,103,68,33,79,15,53,26,72,42,71,62,12,70,28,80,31,63,27,53,49,24,10,53,45,38,99,101,37,20,30,60,114,17,20,43,14,27,34,27,23,32,15,11,29,6,31,50,119,35,81,11,20,59,47,30,92,60,11,24,30,65,28,32,41,26,21,28,83,73,43,54,21,21,29,36,46,2,26,113,48,17,40,93,78,41,33,22,6,51,20…	1,3,1,2,1,3,0,1,0,8,0,1,2,2,2,1,1,3,0,1,1,0,0,3,3,0,4,0,1,1,2,1,1,1,0,1,1,4,0,2,0,0,4,4,8,0,5,1,4,0,1,0,1,6,1,1,2,0,3,5,1,3,2,1,0,1,2,0,4,4,2,1,0,1,3,0,4,0,0,1,3,2,0,0,0,1,2,1,2,0,6,1,4,0,1,3,3,3,3,6,0,1,1,3,1,0,0,0,0,0,1,2,1,2,0,0,0,2,3,2,1,3,2,4,0,8,5,2,2,0,0,3,1,0,4,2,6,1,1,2,4,4,1,5,2,0,6,1,0,0,2,1,0,2,0,0,0,2,0,2,0,1,5,0,2,2,0,1,3,0,3,0,4,0,0,2,0,3,1,0,0,3,0,3,2,0,0,1,4,1,0,1,0,4,5,2,0,2,4,2…	104	99	6.18438e-09	3.52671e-07	1.0,0.792,0.948,1.0,1.0,0.9,0.961,0.93,1.0,1.0	0.974,0.94,0.986,0.979,0.991,0.915,1.0,0.979,1.0,0.898,1.0,0.963,0.916,0.916,0.956,0.954,0.988,0.858,1.0,0.961,0.96,1.0,1.0,0.805,0.936,1.0,0.856,1.0,0.982,0.965,0.945,0.952,0.973,0.954,1.0,0.956,0.978,0.922,1.0,0.895,1.0,1.0,0.781,0.961,0.89,1.0,0.938,0.935,0.927,1.0,0.986,1.0,0.985,0.908,0.92,0.985,0.93,1.0,0.908,0.923,0.963,0.944,0.959,0.958,1.0,0.981,0.955,1.0,0.959,0.96,0.946,0.95,1.0,0.983,…	-0.001	chr22:37833755-37838500(-)	chr22:37833750-37838500(-)
ENSG00000100124	ANKRD54	chr22	-	37838499	37838598	37838499	37838593	37840186	37840234	168	2.81911e+18	91594551131	22,27,40,37,36,21,20,34,11,35,24,10,13,8,24,16,24,45,41,7,23,16,8,16,35,14,15,12,30,27,29,13,12,31,11,7,17,29,17,23,30,19,17,43,30,19,34,15,26,20,24,20,26,19,10,32,20,38,20,25,20,37,29,9,1,24,26,23,39,42,21,14,13,36,39,28,10,12,12,13,12,15,16,14,11,7,20,4,21,19,52,14,36,5,10,27,18,24,51,22,4,5,70,39,21,11,21,15,12,6,25,41,35,18,9,10,10,22,18,2,12,31,18,28,23,46,30,17,18,32,3,21,22,16,20,13,19,35,…	6,6,4,5,8,5,3,3,10,14,4,16,18,5,6,18,5,3,6,2,25,9,2,11,7,1,8,4,10,27,1,26,1,7,9,4,5,9,7,14,7,3,11,6,3,1,7,8,6,6,6,2,7,16,16,6,2,5,13,2,32,8,8,0,2,9,6,17,7,5,7,20,10,1,4,12,15,1,19,4,5,5,4,2,14,13,7,3,5,9,7,4,2,3,7,8,6,5,9,6,1,13,19,8,12,5,6,9,12,2,6,5,9,5,6,6,3,1,4,6,10,5,5,36,0,4,8,6,7,18,4,0,32,10,6,10,15,12,7,7,4,2,4,19,13,8,8,7,12,6,1,11,1,5,6,9,13,5,9,4,3,8,3,4,2,9,13,23,4,1,2,4,12,15,9,4,7,…	104	99	0.788305	1	1.0,0.668,0.411,0.559,0.741,0.712,0.712,0.741,0.656,0.92	0.777,0.811,0.905,0.876,0.811,0.8,0.864,0.915,0.512,0.704,0.851,0.373,0.407,0.604,0.792,0.458,0.82,0.935,0.867,0.769,0.467,0.629,0.792,0.581,0.826,0.93,0.641,0.741,0.741,0.488,0.965,0.322,0.92,0.808,0.538,0.625,0.764,0.754,0.698,0.61,0.803,0.858,0.595,0.872,0.905,0.948,0.822,0.641,0.805,0.76,0.792,0.905,0.78,0.531,0.373,0.835,0.905,0.879,0.594,0.922,0.373,0.815,0.775,1.0,0.322,0.717,0.805,0.563,0…	-0.004	chr22:37838598-37840187(-)	chr22:37838593-37840187(-)
ENSG00000100116	GCAT	chr22	+	37813276	37813609	37813462	37813609	37812886	37812988	169	1002043003	5.41522e+19	10,2,4,9,2,0,2,0,3,0,10,9,0,0,0,0,1,0,0,0,0,3,0,0,6,0,0,0,6,2,14,2,0,6,0,0,0,4,5,2,0,4,7,2,0,0,6,5,1,3,9,2,5,5,3,0,0,2,3,0,4,0,0,1,0,2,1,6,18,6,0,4,2,0,10,2,5,0,2,3,0,1,0,3,4,0,2,0,3,0,21,0,0,5,6,4,0,4,6,0,1,4,0,4,3,2,3,0,1,1,10,3,1,7,0,0,1,0,8,1,5,4,0,0,0,6,2,2,5,0,1,0,3,1,0,0,0,0,4,0,0,0,2,10,4,3,4,2,0,3,0,0,4,2,1,0,2,3,2,1,0,0,3,3,1,2,11,22,0,2,1,0,0,1,17,2,0,1,0,2,0,0,1,1,0,0,0,0,4,0,0,0,0,1,…	94,23,58,120,181,6,22,4,36,61,101,114,17,14,52,0,5,36,9,7,23,36,3,68,140,34,10,3,76,214,48,37,0,43,5,25,8,70,97,49,33,54,55,65,68,25,140,45,16,95,188,39,12,103,132,18,2,54,56,27,115,7,40,10,24,43,32,76,118,163,4,40,44,14,120,33,49,3,47,102,13,24,17,41,72,4,113,1,40,17,141,4,76,35,42,88,8,78,134,17,7,38,50,19,84,20,69,42,53,37,80,119,47,97,7,14,49,28,94,21,20,20,43,48,15,70,141,22,38,5,20,2,85,48,…	198	99	1	1	0.009,0.0,0.0,0.032,0.0,0.036,0.029,0.0,0.0,0.046	0.051,0.042,0.033,0.036,0.005,0.0,0.043,0.0,0.04,0.0,0.047,0.038,0.0,0.0,0.0,NA,0.091,0.0,0.0,0.0,0.0,0.04,0.0,0.0,0.021,0.0,0.0,0.0,0.038,0.005,0.127,0.026,NA,0.065,0.0,0.0,0.0,0.028,0.025,0.02,0.0,0.036,0.06,0.015,0.0,0.0,0.021,0.053,0.03,0.016,0.023,0.025,0.172,0.024,0.011,0.0,0.0,0.018,0.026,0.0,0.017,0.0,0.0,0.048,0.0,0.023,0.015,0.038,0.071,0.018,0.0,0.048,0.022,0.0,0.04,0.029,0.049,0.0,0.0…	-0.009	chr22:37812988-37813277(+)	chr22:37812988-37813463(+)
ENSG00000100336	APOL4	chr22	-	36201699	36201841	36201699	36201796	36201992	36202055	177	31560015314	0	29,4,71,147,142,6,0,0,18,1,19,10,0,0,13,1,1,0,1,0,5,5,0,20,7,0,0,0,2,10,14,2,0,8,0,0,1,1,12,2,25,5,11,0,220,6,202,19,0,0,6,4,0,5,5,0,4,141,0,0,19,0,0,1,0,0,72,7,19,256,0,4,0,14,3,3,0,0,2,23,0,4,0,0,11,0,20,0,0,1,20,0,10,0,0,0,0,75,6,0,2,5,7,19,0,0,0,0,0,2,6,28,0,247,5,1,5,8,0,0,0,0,1,2,0,0,39,2,0,0,0,0,5,3,2,0,0,6,61,0,0,15,11,0,9,4,79,0,0,0,0,0,4,3,3,0,3,7,2,1,27,5,0,0,1,1,0,89,0,13,4,2,11,1,2,0…	0,0,0,0,0,0,0,0,0,0,0,0,0,0,0,0,0,0,0,0,0,0,0,0,0,0,0,0,0,0,0,0,0,0,0,0,0,0,0,0,0,0,0,0,0,0,0,0,0,0,0,0,0,0,0,0,0,0,0,0,0,0,0,0,0,0,0,0,0,0,0,0,0,0,0,0,0,0,0,0,0,0,0,0,0,0,0,0,0,0,0,0,0,0,0,0,0,0,0,0,0,0,0,0,0,0,0,0,0,0,0,0,0,1,0,0,0,0,0,0,0,0,0,0,0,0,0,0,0,0,0,0,0,0,0,0,0,0,0,0,0,0,0,0,0,0,0,0,0,0,0,0,0,0,0,0,0,0,0,0,0,0,0,0,0,0,0,0,0,2,0,0,0,0,0,0,0,0,1,0,0,0,0,0,0,0,0,1,0,0,0,0,0,0,0,0,0,0,0,0…	144	99	1	1	NA,1.0,1.0,1.0,NA,NA,1.0,1.0,1.0,1.0	1.0,1.0,1.0,1.0,1.0,1.0,NA,NA,1.0,1.0,1.0,1.0,NA,NA,1.0,1.0,1.0,NA,1.0,NA,1.0,1.0,NA,1.0,1.0,NA,NA,NA,1.0,1.0,1.0,1.0,NA,1.0,NA,NA,1.0,1.0,1.0,1.0,1.0,1.0,1.0,NA,1.0,1.0,1.0,1.0,NA,NA,1.0,1.0,NA,1.0,1.0,NA,1.0,1.0,NA,NA,1.0,NA,NA,1.0,NA,NA,1.0,1.0,1.0,1.0,NA,1.0,NA,1.0,1.0,1.0,NA,NA,1.0,1.0,NA,1.0,NA,NA,1.0,NA,1.0,NA,NA,1.0,1.0,NA,1.0,NA,NA,NA,NA,1.0,1.0,NA,1.0,1.0,1.0,1.0,NA,NA,NA,NA,NA,1.0,1.0,…	0.014	chr22:36201841-36201993(-)	chr22:36201796-36201993(-)
ENSG00000100336	APOL4	chr22	-	36201699	36201888	36201699	36201796	36201992	36202055	178	41780016324	0	32,5,76,158,160,8,0,0,26,1,20,10,0,0,13,1,2,0,2,0,5,5,0,20,8,0,0,1,2,10,16,2,0,10,0,0,1,1,13,2,32,6,12,0,260,6,216,21,0,0,7,4,0,5,6,0,4,170,0,0,21,0,0,1,0,0,78,8,22,310,0,4,0,14,5,3,0,1,2,26,0,5,0,0,12,1,23,0,0,1,22,0,13,0,0,0,1,88,6,0,2,6,10,24,0,0,0,0,0,2,9,35,0,268,6,2,6,8,0,0,0,0,1,2,0,0,49,3,0,0,0,0,6,4,2,0,0,7,62,0,0,16,11,0,10,6,91,1,0,0,0,0,4,4,4,0,3,7,2,1,28,6,0,0,2,2,2,96,0,19,7,2,12,1,…	0,0,0,0,0,0,0,0,0,0,0,0,0,0,0,0,0,0,0,0,0,0,0,0,0,0,0,0,0,0,0,0,0,0,0,0,0,0,0,0,0,0,0,0,0,0,0,0,0,0,0,0,0,0,0,0,0,0,0,0,0,0,0,0,0,0,0,0,0,0,0,0,0,0,0,0,0,0,0,0,0,0,0,0,0,0,0,0,0,0,0,0,0,0,0,0,0,0,0,0,0,0,0,0,0,0,0,0,0,0,0,0,0,1,0,0,0,0,0,0,0,0,0,0,0,0,0,0,0,0,0,0,0,0,0,0,0,0,0,0,0,0,0,0,0,0,0,0,0,0,0,0,0,0,0,0,0,0,0,0,0,0,0,0,0,0,0,0,0,2,0,0,0,0,0,0,0,0,1,0,0,0,0,0,0,0,0,1,0,0,0,0,0,0,0,0,0,0,0,0…	191	99	1	1	NA,1.0,1.0,1.0,NA,NA,1.0,1.0,1.0,1.0	1.0,1.0,1.0,1.0,1.0,1.0,NA,NA,1.0,1.0,1.0,1.0,NA,NA,1.0,1.0,1.0,NA,1.0,NA,1.0,1.0,NA,1.0,1.0,NA,NA,1.0,1.0,1.0,1.0,1.0,NA,1.0,NA,NA,1.0,1.0,1.0,1.0,1.0,1.0,1.0,NA,1.0,1.0,1.0,1.0,NA,NA,1.0,1.0,NA,1.0,1.0,NA,1.0,1.0,NA,NA,1.0,NA,NA,1.0,NA,NA,1.0,1.0,1.0,1.0,NA,1.0,NA,1.0,1.0,1.0,NA,1.0,1.0,1.0,NA,1.0,NA,NA,1.0,1.0,1.0,NA,NA,1.0,1.0,NA,1.0,NA,NA,NA,1.0,1.0,1.0,NA,1.0,1.0,1.0,1.0,NA,NA,NA,NA,NA,1.0,…	0.014	chr22:36201888-36201993(-)	chr22:36201796-36201993(-)
ENSG00000100336	APOL4	chr22	-	36201992	36202094	36201992	36202055	36204627	36204806	180	0	1000000	0,0,0,0,0,0,0,0,0,0,0,0,0,0,0,0,0,0,0,0,0,0,0,0,0,0,0,0,0,0,0,0,0,0,0,0,0,0,0,0,0,0,0,0,0,0,0,0,0,0,0,0,0,0,0,0,0,0,0,0,0,0,0,0,0,0,0,0,0,0,0,0,0,0,0,0,0,0,0,0,0,0,0,0,0,0,0,0,0,0,0,0,1,0,0,0,0,0,0,0,0,0,0,0,0,0,0,0,0,0,0,0,0,0,0,0,0,0,0,0,0,0,0,0,0,0,0,0,0,0,0,0,0,0,0,0,0,0,0,0,0,0,0,0,0,0,0,0,0,0,0,0,0,0,0,0,0,0,0,0,0,0,0,0,0,0,0,0,0,0,0,0,0,0,0,0,0,0,0,0,0,0,0,0,0,0,0,0,0,0,0,0,0,0,1,0,0,0,0,0…	0,0,0,0,0,0,1,0,1,0,0,0,0,0,1,1,0,0,0,0,0,0,0,0,0,0,1,0,0,0,0,0,0,0,0,0,0,0,0,1,0,0,0,0,0,0,0,0,0,0,0,0,0,0,0,0,0,0,0,0,0,0,0,0,0,0,0,0,0,0,0,0,0,0,0,0,0,0,4,0,0,0,0,0,0,1,0,0,0,0,0,0,0,0,0,0,0,0,0,0,0,0,0,1,0,0,0,0,0,0,2,0,0,0,0,0,0,0,0,0,0,0,0,0,0,0,0,3,0,0,0,0,0,0,0,0,0,0,0,0,0,0,0,0,0,0,0,0,0,0,0,0,0,0,0,0,0,0,0,0,0,0,0,1,0,0,0,3,1,3,0,0,0,0,0,0,4,1,0,0,0,0,0,0,0,0,0,4,0,0,0,0,0,0,0,0,0,0,0,0…	138	99	1	1	NA,NA,NA,0.0,NA,NA,NA,NA,NA,NA	NA,NA,NA,NA,NA,NA,0.0,NA,0.0,NA,NA,NA,NA,NA,0.0,0.0,NA,NA,NA,NA,NA,NA,NA,NA,NA,NA,0.0,NA,NA,NA,NA,NA,NA,NA,NA,NA,NA,NA,NA,0.0,NA,NA,NA,NA,NA,NA,NA,NA,NA,NA,NA,NA,NA,NA,NA,NA,NA,NA,NA,NA,NA,NA,NA,NA,NA,NA,NA,NA,NA,NA,NA,NA,NA,NA,NA,NA,NA,NA,0.0,NA,NA,NA,NA,NA,NA,0.0,NA,NA,NA,NA,NA,NA,1.0,NA,NA,NA,NA,NA,NA,NA,NA,NA,NA,0.0,NA,NA,NA,NA,NA,NA,0.0,NA,NA,NA,NA,NA,NA,NA,NA,NA,NA,NA,NA,NA,NA,NA,NA,0.0,NA,…	-0.129	chr22:36202094-36204628(-)	chr22:36202055-36204628(-)
ENSG00000100320	RBFOX2	chr22	-	35759887	35760032	35759887	35760020	35761201	35761294	181	50000021	1310000000	0,9,32,4,0,2,0,34,8,43,8,0,0,0,2,1,46,2,11,0,0,0,7,0,7,2,0,0,0,6,5,3,0,6,0,0,0,1,0,5,18,7,0,0,10,2,25,1,1,2,7,1,3,0,0,4,0,0,4,0,1,0,0,3,0,3,0,4,6,21,0,2,0,0,17,0,0,0,7,0,0,2,0,0,0,7,1,0,4,0,1,0,38,2,4,2,0,0,0,4,1,0,6,1,2,0,8,0,0,2,8,0,4,6,2,1,0,0,0,0,1,3,0,0,2,1,0,0,0,5,0,0,1,0,3,0,0,1,0,3,1,1,7,3,0,1,25,0,1,0,0,4,0,1,0,0,6,3,3,4,2,1,3,1,0,0,5,1,2,1,0,0,0,0,0,5,7,0,0,6,0,0,10,0,24,0,0,2,5,0,0,0,2…	0,11,16,2,0,6,2,28,12,24,8,1,1,0,1,0,52,2,11,0,0,0,6,3,10,0,0,1,0,7,12,6,0,3,1,0,0,5,0,8,38,2,3,0,8,2,47,10,0,5,10,0,0,0,0,3,0,1,4,0,2,0,0,3,0,2,0,3,7,35,0,4,0,0,20,0,0,0,15,3,0,0,0,0,1,13,4,0,0,0,2,0,29,0,0,10,0,0,0,0,3,3,6,3,3,0,6,1,0,3,3,0,9,3,6,2,2,0,1,1,7,3,0,1,2,0,0,0,0,5,0,0,1,2,0,1,0,0,2,7,1,2,1,11,0,2,24,0,0,1,0,13,1,0,3,2,1,2,0,4,3,2,3,0,1,0,6,4,7,1,2,2,0,0,0,0,7,14,0,2,5,0,10,0,19,0,0,…	111	99	1	1	0.0,0.0,0.817,NA,NA,NA,NA,NA,1.0,1.0	NA,0.422,0.641,0.641,NA,0.229,0.0,0.52,0.373,0.615,0.471,0.0,0.0,NA,0.641,1.0,0.441,0.471,0.471,NA,NA,NA,0.51,0.0,0.384,1.0,NA,0.0,NA,0.433,0.271,0.308,NA,0.641,0.0,NA,NA,0.151,NA,0.358,0.297,0.757,0.0,NA,0.527,0.471,0.322,0.082,1.0,0.263,0.384,1.0,1.0,NA,NA,0.543,NA,0.0,0.471,NA,0.308,NA,NA,0.471,NA,0.572,NA,0.543,0.433,0.349,NA,0.308,NA,NA,0.431,NA,NA,NA,0.294,0.0,NA,1.0,NA,NA,0.0,0.324,0.182,N…	0.166	chr22:35760032-35761202(-)	chr22:35760020-35761202(-)
ENSG00000100320	RBFOX2	chr22	-	35781599	35781746	35781599	35781743	35809779	35810004	182	130000010	260010003	0,2,24,0,1,7,1,9,9,16,5,0,0,0,0,0,14,5,9,0,1,0,0,0,11,0,1,2,1,2,8,7,0,0,0,0,0,7,0,7,30,1,2,0,11,6,36,11,0,1,4,0,3,0,2,2,0,5,8,0,3,0,0,4,1,2,0,1,9,45,0,0,0,0,15,0,0,1,13,1,0,0,0,4,2,4,1,0,0,0,1,0,10,1,4,5,0,0,0,0,0,8,2,2,4,0,3,0,0,1,14,0,2,4,4,2,1,0,0,0,2,2,0,0,0,0,0,1,1,3,0,2,0,0,1,0,0,0,2,2,0,3,2,9,0,6,25,0,0,0,0,5,2,2,0,6,3,6,5,7,2,0,1,0,0,0,5,2,1,0,0,2,0,0,0,0,1,0,1,2,0,0,7,0,2,0,0,1,0,0,1,0,1…	1,7,41,0,0,8,8,16,9,50,14,0,0,1,0,3,32,8,12,0,0,0,2,2,16,0,0,0,2,7,14,9,2,6,0,0,0,8,0,21,35,4,1,0,23,7,60,11,1,4,9,1,2,3,6,2,0,0,9,0,5,0,0,3,0,3,0,4,15,72,0,8,0,0,44,3,1,3,29,2,0,0,0,0,0,8,5,0,1,0,3,0,10,2,13,1,0,1,1,0,4,6,1,5,4,1,8,2,0,1,15,1,4,10,6,4,0,1,0,4,0,2,0,1,4,6,0,1,0,15,0,4,1,2,1,2,0,0,5,9,5,4,7,15,0,5,41,0,0,0,0,19,0,1,7,19,10,2,7,6,6,1,2,1,3,1,13,18,4,1,3,1,0,0,1,3,20,1,0,4,1,0,15,0,…	102	99	1	1	NA,0.327,0.327,NA,NA,0.0,NA,NA,1.0,0.0	0.0,0.217,0.362,NA,1.0,0.459,0.108,0.353,0.493,0.237,0.257,NA,NA,0.0,NA,0.0,0.298,0.378,0.421,NA,1.0,NA,0.0,0.0,0.4,NA,1.0,1.0,0.327,0.217,0.357,0.43,0.0,0.0,NA,NA,NA,0.459,NA,0.244,0.454,0.195,0.66,NA,0.317,0.454,0.368,0.493,0.0,0.195,0.301,0.0,0.593,0.0,0.244,0.493,NA,1.0,0.463,NA,0.368,NA,NA,0.564,1.0,0.393,NA,0.195,0.368,0.378,NA,0.0,NA,NA,0.249,0.0,0.0,0.244,0.303,0.327,NA,NA,NA,1.0,1.0,0.32…	0.029	chr22:35781746-35809780(-)	chr22:35781743-35809780(-)
ENSG00000184708	EIF4ENIF1	chr22	-	31447425	31447568	31447425	31447565	31448152	31448232	189	2.02178e+16	2.71823e+17	25,32,43,38,23,14,23,26,22,24,24,19,14,6,13,33,30,7,25,20,13,11,9,13,29,29,15,11,21,23,28,5,15,15,17,2,23,33,17,12,30,31,14,45,27,14,20,10,22,8,13,19,26,27,12,17,24,33,28,47,17,57,7,10,8,15,19,12,63,24,19,7,24,24,30,23,13,12,21,27,15,7,13,19,11,17,10,11,30,27,36,23,29,8,11,16,15,15,26,31,8,7,11,15,5,7,19,10,12,34,28,26,12,17,8,5,4,35,23,22,21,28,21,24,16,25,40,24,10,10,11,22,15,4,17,8,16,19,22,19…	30,63,40,62,76,14,50,38,11,37,60,13,15,23,21,17,38,6,36,28,18,16,7,18,46,23,25,13,30,20,40,12,19,24,9,16,42,51,5,19,50,43,21,50,41,15,33,15,40,10,43,35,52,28,18,32,20,29,31,45,12,51,26,18,12,34,23,14,147,62,17,14,36,41,63,13,19,12,15,13,24,27,15,27,7,15,25,4,41,28,60,31,32,11,18,39,39,30,63,41,5,15,34,27,6,21,48,14,13,25,66,55,22,47,11,5,2,23,33,24,29,72,38,16,18,57,42,26,15,14,5,28,26,11,30,12,1…	102	99	0.972271	1	0.418,0.531,0.228,0.327,0.418,0.493,0.364,0.327,0.35,0.725	0.447,0.33,0.511,0.373,0.227,0.493,0.309,0.399,0.66,0.386,0.28,0.587,0.475,0.202,0.375,0.653,0.434,0.531,0.403,0.409,0.412,0.4,0.555,0.412,0.38,0.55,0.368,0.451,0.405,0.527,0.405,0.288,0.434,0.378,0.647,0.108,0.347,0.386,0.767,0.38,0.368,0.412,0.393,0.466,0.39,0.475,0.37,0.393,0.348,0.437,0.227,0.345,0.327,0.483,0.393,0.34,0.538,0.525,0.467,0.503,0.579,0.52,0.207,0.35,0.393,0.3,0.445,0.454,0.294,…	-0.004	chr22:31447568-31448153(-)	chr22:31447565-31448153(-)
ENSG00000184708	EIF4ENIF1	chr22	-	31449347	31449531	31449347	31449408	31450288	31450360	192	1.85114e+23	2812246014	190,220,189,329,250,75,246,165,132,133,222,63,91,34,125,100,228,42,124,104,89,108,82,83,195,85,127,60,159,102,181,71,92,121,56,40,149,238,70,122,204,193,94,318,262,81,173,82,194,69,103,141,207,202,116,166,95,235,212,213,86,268,97,63,43,149,142,116,819,324,108,61,131,144,216,65,93,72,117,132,135,116,95,88,63,115,115,36,161,137,213,142,217,50,101,173,200,126,230,167,94,70,100,209,21,82,227,69,71,13…	0,1,5,5,3,2,6,0,1,1,3,1,5,0,4,5,1,1,2,3,2,0,1,2,2,2,5,2,2,0,0,1,0,4,1,1,2,1,3,1,4,6,3,4,4,1,1,1,1,2,0,2,9,5,1,2,1,5,4,2,2,1,4,1,0,4,2,0,21,4,5,2,5,4,3,6,0,0,1,2,2,6,3,3,1,4,1,2,4,0,4,4,4,2,5,3,3,7,2,6,0,8,2,5,2,3,5,0,2,2,9,7,2,2,4,2,0,7,2,2,1,0,1,1,0,4,4,0,2,0,2,2,1,3,2,0,1,1,0,1,0,5,1,2,0,2,3,3,0,1,1,1,6,2,7,1,7,1,4,4,0,1,2,2,3,2,3,3,9,0,2,0,0,3,3,1,0,6,2,0,5,6,5,0,2,5,1,1,0,2,1,0,7,0,4,1,2,1,2,…	198	99	1	1	0.979,0.876,0.978,0.932,0.956,0.931,0.882,1.0,0.961,0.947	1.0,0.991,0.95,0.971,0.977,0.949,0.953,1.0,0.985,0.985,0.974,0.969,0.901,1.0,0.94,0.909,0.991,0.955,0.969,0.945,0.957,1.0,0.976,0.954,0.98,0.955,0.927,0.938,0.975,1.0,1.0,0.973,1.0,0.938,0.966,0.952,0.974,0.992,0.921,0.984,0.962,0.941,0.94,0.975,0.97,0.976,0.989,0.976,0.99,0.945,1.0,0.972,0.92,0.953,0.983,0.976,0.979,0.959,0.964,0.982,0.956,0.993,0.924,0.969,1.0,0.949,0.973,1.0,0.951,0.976,0.915,…	-0.019	chr22:31449531-31450289(-)	chr22:31449408-31450289(-)
ENSG00000100105	PATZ1	chr22	-	31328786	31328924	31328786	31328859	31335691	31335863	194	1521115114118911	6.14858e+19	22,51,28,39,25,8,15,25,19,24,30,12,9,4,17,28,33,5,23,10,20,19,9,12,49,2,23,16,21,15,9,8,6,5,0,12,12,44,16,17,27,29,14,56,33,12,34,15,41,10,9,44,47,52,9,19,6,35,21,35,4,53,9,6,3,18,12,12,93,49,13,6,17,36,35,9,8,11,21,16,13,40,5,11,11,6,11,1,44,29,22,11,22,5,24,26,41,11,35,9,12,3,17,40,17,6,19,11,9,18,59,30,10,26,4,17,2,12,17,5,18,40,13,19,5,27,16,13,25,22,10,30,18,7,12,13,21,7,5,4,14,17,12,18,4,30…	41,63,24,26,24,14,12,57,35,24,56,18,27,19,42,55,41,45,49,29,47,27,25,22,63,9,19,14,29,23,24,31,23,29,10,11,53,69,40,43,42,44,27,123,28,40,42,34,37,2,16,36,58,62,16,36,20,55,35,41,27,111,22,12,2,21,28,20,60,55,15,17,45,66,28,27,30,15,46,24,19,41,34,27,18,21,19,16,49,69,53,24,153,26,78,64,58,37,96,28,17,8,39,32,39,29,39,22,21,28,49,54,22,38,11,20,11,25,51,12,32,50,16,34,20,26,29,14,18,65,14,21,29,1…	164	99	2.46332e-09	1.46685e-07	0.129,0.209,0.103,0.201,0.197,0.044,0.168,0.088,0.191,0.192	0.245,0.328,0.413,0.475,0.386,0.256,0.43,0.209,0.247,0.376,0.244,0.287,0.168,0.113,0.196,0.235,0.327,0.063,0.221,0.172,0.204,0.298,0.179,0.248,0.32,0.118,0.422,0.408,0.304,0.282,0.185,0.135,0.136,0.094,0.0,0.397,0.12,0.278,0.194,0.193,0.28,0.285,0.238,0.216,0.416,0.153,0.328,0.21,0.401,0.751,0.253,0.425,0.328,0.336,0.253,0.242,0.153,0.278,0.266,0.34,0.082,0.224,0.198,0.232,0.475,0.341,0.206,0.266…	-0.107	chr22:31328924-31335692(-)	chr22:31328859-31335692(-)
ENSG00000182858	ALG12	chr22	-	49904336	49904506	49904336	49904384	49907720	49907944	195	9.17686e+21	127155513915210	96,91,68,124,137,89,64,73,56,144,105,59,101,52,91,97,98,90,91,78,61,97,63,40,115,108,64,72,80,134,84,74,77,61,20,45,92,48,68,65,97,83,73,172,103,51,111,86,79,39,48,112,140,127,63,139,91,154,126,140,66,133,97,32,22,110,85,52,112,95,97,56,67,91,97,77,90,107,67,85,89,76,56,63,70,75,76,48,72,102,132,100,145,42,65,111,130,76,156,104,63,64,126,86,31,51,88,33,63,85,55,119,81,101,42,63,39,65,172,8,90,118…	10,14,6,10,6,6,9,5,2,11,19,9,1,3,3,11,2,19,7,7,4,11,2,5,10,7,3,7,2,7,3,11,4,8,1,5,5,7,3,4,16,11,3,20,3,2,11,11,2,1,12,5,15,13,11,6,13,7,16,5,2,11,3,4,2,8,10,4,9,10,8,8,5,11,15,4,4,11,7,7,9,6,2,6,2,3,5,4,10,3,7,2,15,9,4,5,8,10,26,13,7,4,12,4,2,1,8,1,8,7,3,11,5,3,1,3,10,11,11,3,3,3,8,12,1,9,8,2,8,3,6,7,9,5,7,2,7,15,3,0,8,7,7,7,4,4,6,15,9,4,5,11,4,11,7,8,3,11,12,2,0,5,5,12,18,2,3,18,11,2,4,15,1,4,2,…	198	99	0.0059816	0.101769	0.791,0.844,0.741,0.808,0.912,0.701,0.818,0.75,0.952,0.835	0.828,0.765,0.85,0.861,0.919,0.881,0.78,0.88,0.933,0.867,0.734,0.766,0.981,0.897,0.938,0.815,0.961,0.703,0.867,0.848,0.884,0.815,0.94,0.8,0.852,0.885,0.914,0.837,0.952,0.905,0.933,0.771,0.906,0.792,0.909,0.818,0.902,0.774,0.919,0.89,0.752,0.79,0.924,0.811,0.945,0.927,0.835,0.796,0.952,0.951,0.667,0.918,0.824,0.83,0.741,0.921,0.778,0.917,0.797,0.933,0.943,0.858,0.942,0.8,0.846,0.873,0.81,0.867,0.8…	-0.046	chr22:49904506-49907721(-)	chr22:49904384-49907721(-)
ENSG00000183963	SMTN	chr22	+	31082909	31083002	31082915	31083002	31081317	31081456	197	1100002	40011	0,1,0,0,1,0,0,0,0,0,0,0,0,0,0,0,0,0,1,1,0,0,0,0,0,0,0,0,4,0,1,0,0,0,0,0,0,0,0,0,1,0,0,1,0,0,0,0,1,0,0,0,1,0,0,0,2,1,0,0,0,0,0,0,0,0,0,0,3,0,0,0,1,0,0,0,0,0,1,0,0,1,0,0,0,0,1,0,0,0,0,1,1,0,0,0,0,0,0,1,0,1,0,0,5,0,1,0,0,0,1,0,0,0,0,0,0,0,0,0,0,0,0,1,0,1,0,1,0,20,0,0,0,0,0,0,0,0,0,1,0,0,1,0,0,0,0,1,0,0,0,1,0,0,0,0,0,1,0,0,0,0,1,1,0,0,0,0,2,0,0,0,0,0,0,1,0,0,0,2,0,0,0,0,0,0,0,0,0,0,1,0,0,0,0,0,0,0,1,…	0,1,0,0,0,0,0,0,0,0,4,0,0,0,1,0,0,0,0,0,0,0,0,0,0,0,0,0,0,0,0,0,0,0,0,0,0,0,1,0,1,0,0,0,0,0,0,0,0,0,1,0,0,0,0,0,0,0,0,0,0,0,0,0,0,0,0,0,2,0,0,0,1,0,0,1,0,0,0,1,0,0,0,0,0,0,0,0,1,0,0,0,2,0,0,0,0,1,0,0,0,0,0,0,0,0,1,0,0,0,0,0,0,0,0,0,0,1,0,0,0,0,0,1,2,0,0,0,0,8,0,0,1,0,1,0,0,0,0,0,0,0,0,0,0,1,0,0,0,0,0,0,0,0,0,2,0,0,1,0,1,0,0,0,0,0,0,0,0,0,1,0,0,0,0,0,0,0,0,0,0,0,0,0,0,0,0,0,1,0,0,0,0,0,0,0,0,0,0,2…	105	99	1	1	NA,NA,NA,1.0,1.0,0.0,NA,NA,0.0,0.653	NA,0.485,NA,NA,1.0,NA,NA,NA,NA,NA,0.0,NA,NA,NA,0.0,NA,NA,NA,1.0,1.0,NA,NA,NA,NA,NA,NA,NA,NA,1.0,NA,1.0,NA,NA,NA,NA,NA,NA,NA,0.0,NA,0.485,NA,NA,1.0,NA,NA,NA,NA,1.0,NA,0.0,NA,1.0,NA,NA,NA,1.0,1.0,NA,NA,NA,NA,NA,NA,NA,NA,NA,NA,0.586,NA,NA,NA,0.485,NA,NA,0.0,NA,NA,1.0,0.0,NA,1.0,NA,NA,NA,NA,1.0,NA,0.0,NA,NA,1.0,0.32,NA,NA,NA,NA,0.0,NA,1.0,NA,1.0,NA,NA,1.0,NA,0.485,NA,NA,NA,1.0,NA,NA,NA,NA,NA,NA,0.0,N…	-0.085	chr22:31081456-31082910(+)	chr22:31081456-31082916(+)
ENSG00000183963	SMTN	chr22	+	31087932	31088113	31087964	31088113	31083178	31083309	198	120000002	1566182611234	1,1,1,2,0,0,0,2,1,0,1,0,1,0,0,0,1,0,1,0,0,0,0,0,0,0,0,0,0,0,0,0,1,0,0,0,1,0,0,0,0,0,2,0,0,1,0,1,0,0,0,0,0,0,0,0,4,0,1,0,0,0,0,0,0,1,0,0,2,0,1,2,0,0,1,0,0,1,0,0,0,1,0,0,0,2,0,0,0,1,1,0,3,0,1,0,5,0,0,0,0,1,0,1,0,0,0,0,0,1,0,2,0,0,0,0,0,0,0,0,0,0,0,0,2,0,1,0,0,5,0,1,1,0,0,1,0,0,0,3,0,0,1,0,0,1,1,2,0,0,1,1,0,0,1,0,0,0,0,0,0,1,0,1,0,0,1,2,2,0,0,0,0,1,0,0,1,0,1,1,2,0,0,0,0,0,0,0,0,1,0,0,0,0,0,0,1,0,0,0…	13,24,10,10,17,7,5,30,2,14,30,6,8,4,16,0,40,11,27,4,2,8,4,2,26,6,4,6,9,13,9,8,2,9,18,2,11,3,0,21,1,8,19,19,16,11,15,14,5,2,15,7,15,14,1,5,2,6,8,4,6,17,5,7,10,6,10,7,37,7,4,15,19,9,10,7,9,9,9,5,3,12,3,13,5,9,2,8,21,4,23,5,94,11,12,1,14,1,13,2,2,2,9,11,24,8,26,2,0,2,7,6,14,7,5,2,4,7,7,1,5,2,0,9,13,3,10,7,10,153,4,5,13,5,3,0,1,1,16,14,3,8,6,2,2,14,21,20,4,4,11,35,15,18,7,1,11,21,14,2,2,6,9,10,6,7,10…	131	99	1	1	0.0,0.112,0.201,0.0,0.0,0.0,0.0,0.0,0.0,0.043	0.055,0.031,0.07,0.131,0.0,0.0,0.0,0.048,0.274,0.0,0.025,0.0,0.086,0.0,0.0,NA,0.019,0.0,0.027,0.0,0.0,0.0,0.0,0.0,0.0,0.0,0.0,0.0,0.0,0.0,0.0,0.0,0.274,0.0,0.0,0.0,0.064,0.0,NA,0.0,0.0,0.0,0.074,0.0,0.0,0.064,0.0,0.051,0.0,0.0,0.0,0.0,0.0,0.0,0.0,0.0,0.602,0.0,0.086,0.0,0.0,0.0,0.0,0.0,0.0,0.112,0.0,0.0,0.039,0.0,0.159,0.092,0.0,0.0,0.07,0.0,0.0,0.077,0.0,0.0,0.0,0.059,0.0,0.0,0.0,0.144,0.0,0.0,0…	-0.009	chr22:31083309-31087933(+)	chr22:31083309-31087965(+)
ENSG00000183963	SMTN	chr22	+	31088453	31088606	31088512	31088606	31087964	31088113	199	1212490004	103111072806918	3,1,6,0,1,2,0,1,1,2,3,0,3,1,2,0,1,2,2,1,0,1,4,1,1,0,0,0,2,0,1,0,0,6,1,1,0,3,0,0,1,0,1,0,4,3,1,1,1,0,1,2,2,4,1,0,3,1,2,0,1,0,2,5,2,1,0,0,11,1,1,5,1,2,1,2,0,1,3,3,0,1,2,0,4,3,1,0,0,3,4,1,23,2,1,0,3,1,2,0,0,1,1,0,7,3,0,2,8,0,4,2,0,1,0,0,1,0,0,1,1,1,2,0,0,2,1,3,0,23,0,3,6,1,0,0,0,2,2,0,1,2,0,1,0,6,1,1,1,0,0,6,0,2,3,4,2,2,1,0,0,2,2,1,2,0,0,5,0,1,1,6,0,2,1,1,1,1,1,4,0,0,2,0,4,0,2,0,1,4,3,0,0,0,0,1,0,4,…	14,23,24,10,9,14,6,26,5,11,35,3,20,6,14,3,27,10,21,4,3,15,4,0,10,19,6,7,22,11,23,9,4,9,11,5,7,9,3,10,4,10,18,14,19,17,17,19,6,6,26,4,19,8,8,3,6,5,11,3,5,10,7,7,2,7,5,8,59,5,3,9,13,15,9,2,7,7,6,2,2,3,6,3,3,7,2,8,18,8,30,3,76,13,13,1,12,0,10,2,0,12,8,6,37,2,24,6,1,1,3,7,10,2,5,4,2,7,5,1,3,13,1,8,14,7,10,11,10,159,0,14,18,2,2,3,1,2,15,14,10,10,4,2,3,20,15,17,2,11,16,37,26,10,7,6,12,20,16,6,12,3,15,5…	158	99	1	1	0.059,0.295,0.054,0.111,0.264,0.168,NA,0.0,0.0,0.122	0.118,0.027,0.135,0.0,0.065,0.082,0.0,0.024,0.111,0.102,0.051,0.0,0.086,0.095,0.082,0.0,0.023,0.111,0.056,0.135,0.0,0.04,0.385,1.0,0.059,0.0,0.0,0.0,0.054,0.0,0.027,0.0,0.0,0.295,0.054,0.111,0.0,0.173,0.0,0.0,0.135,0.0,0.034,0.0,0.117,0.1,0.036,0.032,0.095,0.0,0.024,0.239,0.062,0.239,0.073,0.0,0.239,0.111,0.102,0.0,0.111,0.0,0.152,0.309,0.385,0.082,0.0,0.0,0.105,0.111,0.173,0.258,0.046,0.077,0.06…	0.001	chr22:31088113-31088454(+)	chr22:31088113-31088513(+)
ENSG00000183963	SMTN	chr22	+	31095851	31096897	31096732	31096897	31095533	31095609	200	3410391227	4.52722e+18	4,4,10,3,2,3,6,7,1,4,5,6,6,1,2,1,11,10,6,0,3,5,0,0,0,4,4,2,2,1,10,0,2,2,4,1,4,2,3,5,3,0,17,3,1,3,4,6,4,0,0,1,1,4,3,0,10,3,3,0,0,0,6,5,0,0,6,0,27,2,3,8,0,2,3,5,1,0,4,2,0,3,1,4,2,20,0,2,4,6,3,7,20,3,3,0,3,4,7,2,0,1,4,0,7,1,5,0,6,1,4,0,3,1,4,3,2,4,1,4,1,1,0,4,2,0,0,2,4,27,3,2,6,3,0,2,1,0,0,7,0,4,2,1,1,5,0,6,1,3,0,13,6,7,5,6,3,3,4,2,1,1,3,2,2,1,6,1,5,0,5,6,0,3,6,1,10,18,2,2,0,0,8,4,0,1,5,2,0,3,0,0,0,…	34,60,92,70,43,35,50,71,10,37,112,16,16,15,40,4,190,21,57,12,9,44,2,14,33,31,10,6,79,17,28,31,24,24,21,7,11,16,11,25,10,29,56,65,68,51,54,36,42,13,69,49,92,48,8,5,29,14,36,4,13,12,37,33,9,29,32,47,493,52,17,13,43,34,41,28,4,13,26,9,8,20,41,13,9,20,16,8,60,16,79,36,221,17,27,1,78,12,29,9,0,26,9,46,109,14,64,40,3,16,63,14,33,35,16,9,5,37,21,3,14,46,2,4,28,26,36,34,27,240,8,71,7,1,6,8,0,6,50,28,19,4…	198	99	1	1	0.032,0.069,0.022,0.0,0.053,0.067,0.091,0.111,0.038,0.028	0.056,0.032,0.052,0.021,0.023,0.041,0.057,0.047,0.048,0.051,0.022,0.158,0.158,0.032,0.024,0.111,0.028,0.192,0.05,0.0,0.143,0.054,0.0,0.0,0.0,0.061,0.167,0.143,0.013,0.029,0.152,0.0,0.04,0.04,0.087,0.067,0.154,0.059,0.12,0.091,0.13,0.0,0.132,0.023,0.007,0.029,0.036,0.077,0.045,0.0,0.0,0.01,0.005,0.04,0.158,0.0,0.147,0.097,0.04,0.0,0.0,0.0,0.075,0.07,0.0,0.0,0.086,0.0,0.027,0.019,0.081,0.235,0.0,0.…	-0.028	chr22:31095609-31095852(+)	chr22:31095609-31096733(+)
ENSG00000183963	SMTN	chr22	+	31099061	31099179	31099064	31099179	31098666	31098840	203	40151763728630	10000212	19,20,25,14,10,11,5,27,3,21,44,13,18,15,22,4,30,11,56,5,2,18,9,5,15,32,7,14,5,18,11,9,11,25,10,6,9,9,8,11,5,6,32,21,16,19,19,17,5,6,31,17,16,14,12,4,13,4,3,3,3,12,19,18,5,8,8,12,71,6,6,15,11,10,10,7,12,5,15,9,9,5,3,10,4,16,8,12,21,6,13,7,131,10,12,0,29,5,21,2,0,14,16,10,35,13,26,7,3,10,12,11,7,8,4,12,3,8,10,5,25,16,2,15,16,8,11,8,7,231,0,17,24,3,1,5,1,8,10,16,4,7,7,3,9,28,14,26,6,1,10,44,25,20,21…	0,0,0,0,0,1,0,0,0,0,0,0,2,0,0,2,1,0,2,0,0,0,0,0,2,0,1,0,0,0,0,0,0,0,1,0,0,0,1,2,0,0,0,0,0,1,0,0,0,1,0,0,0,0,1,0,0,0,1,0,0,0,0,0,0,0,1,1,2,0,0,0,0,0,0,0,0,0,1,1,0,0,0,0,1,0,0,0,1,0,0,0,7,0,0,0,0,0,1,0,0,0,0,0,3,0,2,0,0,0,0,0,0,0,0,0,0,0,0,0,8,0,0,0,1,0,0,0,0,7,0,0,0,0,0,0,0,1,0,0,1,1,0,0,0,0,0,0,0,0,1,1,0,0,0,0,2,0,0,0,0,0,1,0,0,1,0,0,0,0,0,0,0,2,1,0,0,0,0,1,0,0,0,0,1,0,0,0,0,2,0,0,1,0,0,0,1,0,0,0…	102	99	1	1	1.0,1.0,0.493,1.0,1.0,1.0,1.0,0.795,0.853,0.936	1.0,1.0,1.0,1.0,1.0,0.914,1.0,1.0,1.0,1.0,1.0,1.0,0.897,1.0,1.0,0.66,0.967,1.0,0.965,1.0,1.0,1.0,1.0,1.0,0.879,1.0,0.872,1.0,1.0,1.0,1.0,1.0,1.0,1.0,0.907,1.0,1.0,1.0,0.886,0.842,1.0,1.0,1.0,1.0,1.0,0.949,1.0,1.0,1.0,0.853,1.0,1.0,1.0,1.0,0.921,1.0,1.0,1.0,0.744,1.0,1.0,1.0,1.0,1.0,1.0,1.0,0.886,0.921,0.972,1.0,1.0,1.0,1.0,1.0,1.0,1.0,1.0,1.0,0.936,0.897,1.0,1.0,1.0,1.0,0.795,1.0,1.0,1.0,0.953,1.…	-0.07	chr22:31098840-31099062(+)	chr22:31098840-31099065(+)
ENSG00000184792	OSBP2	chr22	+	30889176	30889234	30889179	30889234	30888222	30888340	207	1.37145e+17	20167000120	17,15,812,291,8,7,6,1,11,4,122,181,0,3,52,15,0,3,3,0,47,22,0,38,30,1,36,4,0,399,165,14,0,37,5,54,36,6,0,37,2,9,82,13,24,2,2,183,44,6,61,12,15,28,66,2,8,3,3,6,7,0,2,2,8,5,35,128,35,20,19,17,1,55,3,125,9,9,6,97,26,110,2,15,15,0,13,1,0,18,2,12,3,17,4,1,0,8,7,57,2,74,5,9,1,13,2,0,5,206,4,20,2,22,0,2,86,51,36,3,0,2,4,62,0,2,1,1,4,0,74,5,34,29,5,2,2,1,203,1,3,32,22,1,5,5,4,10,0,2,0,7,0,29,13,0,17,90,37…	3,1,71,26,1,0,0,0,0,0,5,22,0,0,2,0,1,0,1,0,2,0,0,3,5,0,2,0,0,30,9,0,0,1,0,3,0,0,0,0,0,0,12,1,1,1,0,20,4,0,6,1,2,1,7,0,3,0,0,0,0,0,0,1,0,0,0,6,1,0,1,3,0,6,0,9,0,0,0,5,1,11,3,1,1,0,1,0,0,1,0,0,0,3,2,0,0,2,1,3,0,7,1,0,0,0,0,0,0,17,0,2,0,5,0,0,10,7,3,3,0,1,1,4,0,0,2,0,1,0,3,0,1,2,0,0,0,0,6,0,2,5,3,0,0,2,0,1,0,0,0,1,0,0,0,0,0,2,4,0,0,2,0,0,1,0,0,46,0,1,0,0,0,0,33,0,0,2,0,0,2,0,0,0,0,0,0,0,0,0,0,2,0,1,…	102	99	1	1	0.863,1.0,0.897,0.932,NA,1.0,NA,0.931,0.886,1.0	0.846,0.936,0.917,0.916,0.886,1.0,1.0,1.0,1.0,1.0,0.959,0.889,NA,1.0,0.962,1.0,0.0,1.0,0.744,NA,0.958,1.0,NA,0.925,0.853,1.0,0.946,1.0,NA,0.928,0.947,1.0,NA,0.973,1.0,0.946,1.0,1.0,NA,1.0,1.0,1.0,0.869,0.927,0.959,0.66,1.0,0.899,0.914,1.0,0.908,0.921,0.879,0.965,0.901,1.0,0.721,1.0,1.0,1.0,1.0,NA,1.0,0.66,1.0,1.0,1.0,0.954,0.971,1.0,0.949,0.846,1.0,0.899,1.0,0.931,1.0,1.0,1.0,0.95,0.962,0.907,0.3…	0.007	chr22:30888340-30889177(+)	chr22:30888340-30889180(+)
ENSG00000184792	OSBP2	chr22	+	30906193	30907824	30906196	30907824	30905836	30906069	208	1196000026	1.0222e+18	1,4,136,66,2,0,2,0,2,0,15,31,1,0,6,0,0,1,0,0,7,4,0,8,9,1,2,2,0,29,16,1,2,4,0,2,10,2,0,3,0,3,14,1,1,1,0,40,3,2,4,4,7,8,11,0,1,0,0,0,2,1,1,1,1,0,5,13,15,3,1,0,1,5,0,10,0,2,1,8,3,22,0,1,1,0,2,0,0,3,0,2,0,2,0,0,0,1,0,8,1,9,1,1,0,0,0,0,1,28,0,1,3,3,0,2,10,12,7,0,2,0,4,9,0,0,0,0,0,0,14,0,2,4,0,0,2,0,32,0,0,1,2,0,3,4,0,3,0,0,0,2,0,1,1,0,3,3,4,1,0,5,0,1,2,1,1,70,0,0,1,0,0,1,62,1,0,0,0,0,2,9,0,0,1,0,0,0,0…	13,11,837,411,9,1,12,2,16,3,101,258,0,2,56,8,0,8,4,0,82,27,0,66,46,7,30,12,0,392,177,19,1,44,0,57,44,8,0,38,1,18,122,9,8,2,3,249,29,3,79,32,27,20,81,1,8,1,0,9,14,1,9,5,0,3,37,140,71,30,16,24,1,43,4,110,8,7,3,108,36,120,3,9,28,0,18,0,0,17,2,6,3,7,3,3,1,12,7,56,5,67,7,7,0,17,1,1,6,196,1,16,25,27,0,2,93,76,49,6,7,0,10,92,0,7,17,0,0,1,119,9,23,23,3,1,3,1,202,7,8,32,23,0,5,9,5,11,0,4,0,20,2,18,12,0,8,…	102	99	1	1	0.0,0.327,0.077,0.045,0.0,0.0,0.0,0.0,0.085,0.154	0.069,0.261,0.136,0.135,0.177,0.0,0.139,0.0,0.108,0.0,0.126,0.104,1.0,0.0,0.094,0.0,NA,0.108,0.0,NA,0.077,0.126,NA,0.105,0.16,0.122,0.061,0.139,NA,0.067,0.081,0.049,0.66,0.081,NA,0.033,0.181,0.195,NA,0.071,0.0,0.139,0.1,0.097,0.108,0.327,0.0,0.135,0.091,0.393,0.047,0.108,0.201,0.28,0.116,0.0,0.108,0.0,NA,0.0,0.122,0.493,0.097,0.163,1.0,0.0,0.116,0.083,0.17,0.088,0.057,0.0,0.493,0.101,0.0,0.081,0.…	-0.041	chr22:30906069-30906194(+)	chr22:30906069-30906197(+)
ENSG00000100029	PES1	chr22	-	30578836	30578998	30578836	30578995	30579136	30579303	209	1.93221e+28	9201044411859	303,185,378,766,392,201,186,416,154,204,369,277,158,225,233,186,497,93,234,226,210,204,179,153,425,47,136,99,518,492,396,132,185,186,118,209,253,247,211,135,393,302,126,510,474,261,499,193,246,87,456,170,551,445,269,182,178,296,272,208,175,237,313,60,65,259,230,186,1187,598,144,83,248,230,547,125,120,197,154,232,196,212,306,205,122,113,387,110,276,275,380,249,436,92,339,276,251,287,522,219,88,250…	6,8,11,36,16,9,16,16,5,15,12,18,15,11,18,7,15,6,6,8,11,8,6,2,23,11,3,0,26,33,7,8,10,8,6,7,12,11,6,14,27,4,9,12,28,11,13,9,10,11,22,9,21,14,16,10,6,5,18,10,11,12,14,0,9,6,19,5,48,27,9,8,20,13,28,11,8,10,12,14,16,6,27,7,8,4,19,5,12,13,11,14,20,7,18,19,8,11,39,17,1,7,4,17,19,6,10,6,9,11,27,18,12,9,4,5,3,9,14,5,15,23,8,14,10,8,15,19,6,9,3,11,4,7,14,2,3,3,32,6,9,14,14,27,16,14,12,7,6,4,4,9,16,11,12,3,…	102	99	0.419302	1	0.954,0.915,0.957,0.956,0.967,0.964,0.967,0.961,0.965,0.963	0.98,0.957,0.971,0.954,0.96,0.956,0.919,0.962,0.968,0.93,0.968,0.937,0.911,0.952,0.926,0.963,0.97,0.938,0.974,0.965,0.949,0.961,0.967,0.987,0.947,0.806,0.978,1.0,0.951,0.935,0.982,0.941,0.947,0.958,0.95,0.967,0.953,0.956,0.972,0.903,0.934,0.987,0.931,0.976,0.943,0.958,0.974,0.954,0.96,0.885,0.953,0.948,0.962,0.969,0.942,0.946,0.966,0.983,0.936,0.953,0.939,0.95,0.956,1.0,0.875,0.977,0.922,0.973,0.…	0.005	chr22:30578998-30579137(-)	chr22:30578995-30579137(-)
ENSG00000100029	PES1	chr22	-	30580570	30580701	30580570	30580686	30581011	30581101	211	1.85145e+26	103913471567	207,115,284,391,323,144,85,252,113,165,262,190,88,106,131,76,268,60,197,181,114,164,123,101,300,106,77,62,263,482,296,83,116,118,84,125,202,209,170,76,245,190,82,356,271,146,248,109,194,61,329,90,249,219,234,179,112,226,109,161,101,204,273,56,63,167,155,117,569,306,112,65,201,209,423,103,83,106,93,142,137,125,165,121,60,46,292,65,230,189,286,136,260,83,202,216,132,168,329,141,53,114,176,293,189,1…	5,2,13,11,9,4,7,4,0,14,6,9,4,5,6,2,4,0,5,8,4,8,4,2,18,2,2,1,9,22,12,5,4,7,2,8,10,13,11,5,8,6,2,11,9,4,9,7,6,6,17,4,10,4,8,14,2,4,3,2,5,18,6,1,0,7,5,4,14,8,2,6,9,7,8,3,1,3,5,2,2,2,5,3,0,0,6,1,9,16,9,5,21,3,12,6,3,4,10,2,1,3,14,8,7,4,9,5,11,3,11,30,6,3,0,4,3,2,5,5,8,6,2,6,8,8,10,11,4,6,0,7,5,4,6,10,5,13,2,9,8,6,2,9,3,9,8,3,0,4,3,7,0,5,4,5,3,10,7,3,5,4,6,7,9,4,8,11,7,3,2,1,9,9,3,3,0,0,6,21,3,5,2,6,5…	114	99	0.0901874	0.975841	0.941,0.977,0.938,0.984,0.954,0.943,0.965,0.902,0.944,0.945	0.973,0.98,0.95,0.969,0.969,0.969,0.913,0.982,1.0,0.911,0.974,0.948,0.95,0.948,0.95,0.971,0.983,1.0,0.972,0.952,0.961,0.947,0.964,0.978,0.935,0.979,0.971,0.982,0.962,0.95,0.955,0.935,0.962,0.936,0.973,0.931,0.946,0.933,0.931,0.93,0.964,0.965,0.973,0.966,0.963,0.969,0.96,0.931,0.966,0.898,0.944,0.951,0.956,0.979,0.962,0.917,0.98,0.98,0.969,0.986,0.946,0.908,0.975,0.98,1.0,0.954,0.964,0.962,0.972,0…	-0.008	chr22:30580701-30581012(-)	chr22:30580686-30581012(-)
ENSG00000242114	MTFP1	chr22	+	30427121	30427403	30427170	30427403	30426716	30426844	214	1731100011	286168610914818	4,2,0,7,2,0,1,0,0,3,0,6,3,5,2,5,3,0,11,0,1,1,1,1,2,9,6,0,3,17,4,5,2,2,4,2,4,2,0,0,3,2,1,1,1,2,1,3,1,0,9,0,7,0,2,3,2,1,0,0,1,0,4,5,7,0,0,2,16,1,1,1,5,6,7,3,1,2,0,0,0,0,0,0,1,2,0,3,2,0,5,0,8,1,1,4,0,2,6,1,3,0,1,5,0,4,4,3,5,1,1,5,12,3,2,1,2,1,0,4,6,5,0,2,2,0,5,0,2,2,2,3,0,1,5,1,13,1,0,0,1,2,10,0,4,0,2,8,12,3,3,3,3,0,1,1,0,6,0,1,1,3,5,0,0,0,4,9,1,0,4,1,3,10,5,1,0,4,5,2,4,1,2,0,1,2,8,3,0,3,0,0,3,2,1,0…	30,13,36,46,24,20,13,38,13,14,17,19,28,56,25,62,31,10,76,39,6,21,26,9,22,38,20,5,43,88,66,11,8,19,26,12,25,12,6,15,15,25,12,32,27,13,6,16,17,6,141,13,29,10,23,21,14,19,1,12,7,6,38,52,61,11,20,17,96,6,10,16,22,32,49,18,11,54,14,23,11,6,24,8,3,13,21,13,32,19,37,13,46,14,20,11,12,13,24,7,9,25,13,29,2,36,32,15,20,14,13,33,50,15,15,12,13,22,9,103,10,71,7,34,55,16,24,20,6,28,9,22,11,25,26,15,34,10,31,4…	148	99	1	1	0.023,0.438,0.111,0.077,0.1,0.0,0.0,0.0,0.077,0.036	0.082,0.093,0.0,0.092,0.053,0.0,0.049,0.0,0.0,0.125,0.0,0.174,0.067,0.056,0.051,0.051,0.061,0.0,0.088,0.0,0.1,0.031,0.025,0.069,0.057,0.137,0.167,0.0,0.045,0.114,0.039,0.233,0.143,0.066,0.093,0.1,0.097,0.1,0.0,0.0,0.118,0.051,0.053,0.02,0.024,0.093,0.1,0.111,0.038,0.0,0.041,0.0,0.139,0.0,0.055,0.087,0.087,0.034,0.0,0.0,0.087,0.0,0.066,0.06,0.071,0.0,0.0,0.073,0.1,0.1,0.063,0.04,0.132,0.111,0.087,…	0.018	chr22:30426844-30427122(+)	chr22:30426844-30427171(+)
ENSG00000242114	MTFP1	chr22	+	30427121	30427403	30427239	30427403	30426716	30426844	215	4.53129e+18	114733131010	39,23,42,39,32,30,16,39,14,31,23,23,41,83,26,73,39,8,82,43,10,19,41,16,31,53,25,13,41,97,62,34,20,31,26,10,26,10,21,19,18,37,16,26,17,19,13,16,24,4,178,24,29,12,10,22,23,24,0,13,10,4,47,41,53,11,18,15,131,11,15,18,36,24,44,20,19,45,5,31,11,4,8,12,8,24,38,17,42,6,29,16,56,12,26,15,4,15,30,9,13,28,17,29,5,40,31,26,31,16,9,36,66,25,18,23,25,28,15,107,14,87,8,32,50,16,51,27,13,38,35,13,15,23,36,15,80…	7,4,3,10,5,4,3,11,1,5,4,2,5,4,14,5,6,0,20,5,0,2,4,0,2,21,5,5,7,5,5,1,8,10,5,1,2,3,0,1,3,3,0,1,7,4,1,2,2,4,22,6,12,3,3,5,2,1,0,4,0,0,6,11,8,5,4,4,13,4,5,2,6,1,2,0,0,9,2,3,6,0,2,2,0,1,4,2,8,3,6,3,12,4,1,2,1,3,7,4,3,6,3,4,1,0,4,1,5,2,0,3,10,2,2,1,4,3,1,3,1,12,1,1,6,1,6,5,0,4,1,5,1,0,5,2,6,1,6,0,2,2,1,0,1,4,9,1,2,6,2,5,5,2,4,0,0,12,4,6,7,3,2,3,1,2,3,26,2,4,14,2,10,2,5,6,0,15,7,10,0,6,3,2,7,3,2,6,1,4,…	198	99	1	1	0.672,0.795,0.674,0.647,0.76,0.857,0.667,0.857,1.0,0.5	0.736,0.742,0.875,0.661,0.762,0.789,0.727,0.639,0.875,0.756,0.742,0.852,0.804,0.912,0.481,0.88,0.765,1.0,0.672,0.811,1.0,0.826,0.837,1.0,0.886,0.558,0.714,0.565,0.745,0.907,0.861,0.944,0.556,0.608,0.722,0.833,0.867,0.625,1.0,0.905,0.75,0.86,1.0,0.929,0.548,0.704,0.867,0.8,0.857,0.333,0.802,0.667,0.547,0.667,0.625,0.688,0.852,0.923,NA,0.619,1.0,1.0,0.797,0.651,0.768,0.524,0.692,0.652,0.834,0.579,0…	-0.027	chr22:30426844-30427122(+)	chr22:30426844-30427240(+)
ENSG00000242114	MTFP1	chr22	+	30427170	30427403	30427239	30427403	30426716	30426844	216	7.23042e+19	114733131010	65,34,78,78,54,50,28,77,27,42,40,38,66,134,49,130,68,18,148,82,15,40,66,24,51,85,39,18,81,172,125,40,27,48,48,20,48,20,27,34,30,60,27,57,43,30,18,30,40,10,310,37,51,22,31,40,35,42,1,25,16,10,81,90,107,22,38,31,212,16,24,33,54,50,86,36,29,98,19,54,22,10,32,20,11,35,59,27,73,25,62,29,94,25,46,22,16,26,51,15,21,53,29,53,7,72,60,38,46,30,21,64,104,37,31,34,36,50,24,206,18,154,15,64,104,32,70,47,17,64…	7,4,3,10,5,4,3,11,1,5,4,2,5,4,14,5,6,0,20,5,0,2,4,0,2,21,5,5,7,5,5,1,8,10,5,1,2,3,0,1,3,3,0,1,7,4,1,2,2,4,22,6,12,3,3,5,2,1,0,4,0,0,6,11,8,5,4,4,13,4,5,2,6,1,2,0,0,9,2,3,6,0,2,2,0,1,4,2,8,3,6,3,12,4,1,2,1,3,7,4,3,6,3,4,1,0,4,1,5,2,0,3,10,2,2,1,4,3,1,3,1,12,1,1,6,1,6,5,0,4,1,5,1,0,5,2,6,1,6,0,2,2,1,0,1,4,9,1,2,6,2,5,5,2,4,0,0,12,4,6,7,3,2,3,1,2,3,26,2,4,14,2,10,2,5,6,0,15,7,10,0,6,3,2,7,3,2,6,1,4,…	168	99	0.027295	0.367863	0.794,0.815,0.78,0.78,0.831,0.928,0.805,0.939,1.0,0.686	0.845,0.834,0.939,0.821,0.864,0.88,0.846,0.805,0.941,0.832,0.855,0.918,0.886,0.952,0.673,0.939,0.87,1.0,0.813,0.906,1.0,0.922,0.907,1.0,0.938,0.705,0.821,0.68,0.872,0.953,0.936,0.959,0.665,0.739,0.85,0.922,0.934,0.797,1.0,0.952,0.855,0.922,1.0,0.971,0.784,0.815,0.914,0.898,0.922,0.596,0.893,0.784,0.715,0.812,0.859,0.825,0.912,0.961,1.0,0.786,1.0,1.0,0.888,0.828,0.887,0.722,0.848,0.82,0.906,0.702,…	-0.033	chr22:30426844-30427171(+)	chr22:30426844-30427240(+)
ENSG00000100003	SEC14L2	chr22	+	30400258	30400467	30400336	30400467	30399683	30399718	217	111000000	0	0,2,6,1,0,1,0,1,0,2,0,0,0,1,0,3,1,0,0,0,0,3,0,0,2,6,3,0,0,2,2,0,2,0,0,0,0,0,0,1,0,0,0,0,0,0,0,1,0,0,2,6,1,0,0,0,0,0,2,0,0,0,1,0,4,0,0,2,0,0,2,0,0,0,0,0,0,2,2,0,0,0,0,1,0,0,0,0,0,0,0,0,1,0,0,0,4,0,0,0,0,0,1,0,0,0,0,0,0,2,0,0,2,0,0,2,0,3,0,8,0,2,0,2,0,0,0,0,1,0,3,0,0,1,4,1,0,0,0,0,1,3,0,2,0,0,0,0,10,0,0,2,0,2,0,1,1,0,0,2,0,1,0,0,0,0,4,3,0,0,0,1,0,0,0,1,2,0,0,0,0,0,5,0,3,0,0,1,0,0,2,0,1,0,3,1,2,0,0,…	0,0,0,0,0,0,0,0,0,0,0,0,0,0,0,0,0,0,0,0,0,0,0,0,0,0,0,0,0,0,0,0,0,0,0,0,0,0,0,0,0,0,0,0,0,0,0,0,0,0,0,0,0,0,0,0,0,0,0,0,0,0,0,0,0,0,0,0,0,0,0,0,0,0,0,0,0,0,0,0,0,0,0,0,0,0,0,0,0,0,0,0,0,0,0,0,0,0,0,0,0,0,0,0,0,0,0,0,0,0,0,0,0,0,0,0,0,0,0,0,0,0,0,0,0,0,0,0,0,0,0,0,0,0,0,0,0,0,0,0,0,0,0,0,0,0,0,0,0,0,0,0,0,0,0,0,0,0,0,0,0,0,0,0,0,0,0,0,0,0,0,0,0,0,0,0,0,0,0,0,0,0,2,0,0,0,0,0,0,0,0,0,0,0,0,0,0,0,0,0…	177	99	1	1	NA,1.0,1.0,1.0,NA,NA,NA,NA,NA,NA	NA,1.0,1.0,1.0,NA,1.0,NA,1.0,NA,1.0,NA,NA,NA,1.0,NA,1.0,1.0,NA,NA,NA,NA,1.0,NA,NA,1.0,1.0,1.0,NA,NA,1.0,1.0,NA,1.0,NA,NA,NA,NA,NA,NA,1.0,NA,NA,NA,NA,NA,NA,NA,1.0,NA,NA,1.0,1.0,1.0,NA,NA,NA,NA,NA,1.0,NA,NA,NA,1.0,NA,1.0,NA,NA,1.0,NA,NA,1.0,NA,NA,NA,NA,NA,NA,1.0,1.0,NA,NA,NA,NA,1.0,NA,NA,NA,NA,NA,NA,NA,NA,1.0,NA,NA,NA,1.0,NA,NA,NA,NA,NA,1.0,NA,NA,NA,NA,NA,NA,1.0,NA,NA,1.0,NA,NA,1.0,NA,1.0,NA,1.0,NA…	0.005	chr22:30399718-30400259(+)	chr22:30399718-30400337(+)
ENSG00000100003	SEC14L2	chr22	+	30407414	30407603	30407523	30407603	30407094	30407154	218	3356192401628	0	5,9,105,226,3,2,18,0,7,2,33,69,3,18,14,160,0,12,2,0,21,14,12,86,13,6,8,2,0,58,32,7,0,15,91,5,5,2,0,13,2,18,7,5,4,1,0,34,3,3,28,12,6,17,83,0,4,1,0,1,1,0,2,32,31,4,0,71,48,4,6,26,0,14,2,11,55,1,3,49,3,1,4,0,1,5,3,0,1,2,0,8,12,13,6,3,7,5,8,3,22,26,8,14,0,7,2,1,9,9,1,4,2,4,1,16,26,17,1,34,2,2,1,37,2,3,0,3,9,2,43,1,18,19,7,7,127,8,37,3,1,39,6,6,9,2,4,0,28,5,0,9,0,6,6,0,9,8,4,19,1,10,2,6,2,15,14,343,3,…	0,0,1,3,0,0,0,0,0,0,1,0,1,0,0,1,0,0,0,0,0,0,0,0,0,0,0,0,0,0,0,0,0,0,1,0,0,0,0,0,0,0,0,0,0,0,0,0,0,0,0,0,0,0,0,0,0,0,0,0,0,0,0,0,0,0,0,0,1,0,0,0,0,0,0,0,2,0,0,0,0,0,0,0,0,0,0,0,0,0,0,0,0,1,0,0,0,0,0,0,0,0,0,0,0,0,0,0,1,0,0,0,0,0,0,0,0,0,0,1,0,0,0,4,0,0,0,0,0,0,0,0,0,0,0,0,3,0,2,0,0,0,0,0,0,0,0,0,0,0,0,0,0,0,0,0,0,0,0,0,0,0,0,0,0,0,0,0,0,0,0,1,0,0,0,0,0,0,0,0,0,0,2,0,0,0,0,0,0,0,0,0,0,0,2,0,0,0,0,0…	198	99	1	1	1.0,1.0,1.0,1.0,1.0,1.0,NA,1.0,1.0,1.0	1.0,1.0,0.981,0.974,1.0,1.0,1.0,NA,1.0,1.0,0.943,1.0,0.6,1.0,1.0,0.988,NA,1.0,1.0,NA,1.0,1.0,1.0,1.0,1.0,1.0,1.0,1.0,NA,1.0,1.0,1.0,NA,1.0,0.978,1.0,1.0,1.0,NA,1.0,1.0,1.0,1.0,1.0,1.0,1.0,NA,1.0,1.0,1.0,1.0,1.0,1.0,1.0,1.0,NA,1.0,1.0,NA,1.0,1.0,NA,1.0,1.0,1.0,1.0,NA,1.0,0.96,1.0,1.0,1.0,NA,1.0,1.0,1.0,0.932,1.0,1.0,1.0,1.0,1.0,1.0,NA,1.0,1.0,1.0,NA,1.0,1.0,NA,1.0,1.0,0.867,1.0,1.0,1.0,1.0,1.0,1.0…	0.008	chr22:30407154-30407415(+)	chr22:30407154-30407524(+)
ENSG00000100003	SEC14L2	chr22	+	30409106	30409282	30409186	30409282	30407414	30407603	219	211000000	115911030505	0,0,4,4,0,0,2,0,0,0,2,1,0,0,0,2,0,1,3,0,0,0,0,2,2,0,0,0,0,1,2,0,0,2,2,0,1,3,0,0,1,2,0,0,0,2,0,0,2,0,1,0,4,2,0,0,0,0,1,0,0,0,0,4,0,0,0,2,0,2,3,3,0,1,0,0,1,0,2,2,0,3,0,0,0,0,1,0,0,0,0,0,0,1,3,0,6,0,2,1,4,0,0,0,0,0,2,0,1,1,0,1,2,7,1,0,3,1,0,2,0,2,0,1,0,0,0,0,3,0,3,1,1,0,1,0,1,0,0,0,0,0,0,1,1,0,0,0,1,0,0,0,2,0,0,0,0,0,0,1,0,2,2,0,2,0,6,5,4,2,0,2,0,1,0,1,0,2,0,0,3,2,7,0,2,0,0,3,0,2,0,0,4,1,1,0,0,2,1,0…	1,4,67,143,1,1,10,0,3,0,18,37,1,11,5,72,0,3,0,0,6,7,12,38,2,0,0,0,0,34,21,3,0,13,39,3,1,0,0,6,0,6,4,6,2,0,2,15,3,2,19,2,0,6,59,0,0,0,0,0,0,0,1,17,11,1,0,43,27,0,0,10,2,4,0,3,29,0,0,24,2,1,4,2,0,5,0,0,0,2,0,3,0,4,5,2,0,2,1,0,4,20,0,2,0,10,1,2,2,3,0,0,0,1,1,6,8,4,3,13,1,0,0,24,0,1,0,1,2,1,26,1,2,7,1,2,51,4,15,0,1,28,0,2,1,4,0,2,20,3,2,4,0,6,4,0,7,1,3,15,0,1,1,0,1,0,7,168,2,0,0,5,2,1,20,3,0,16,1,2,2…	179	99	1	1	0.0,0.069,0.058,0.048,NA,0.0,NA,0.0,NA,0.0	0.0,0.0,0.032,0.015,0.0,0.0,0.1,NA,0.0,NA,0.058,0.015,0.0,0.0,0.0,0.015,NA,0.156,1.0,NA,0.0,0.0,0.0,0.028,0.356,NA,NA,NA,NA,0.016,0.05,0.0,NA,0.078,0.028,0.0,0.356,1.0,NA,0.0,1.0,0.156,0.0,0.0,0.0,1.0,0.0,0.0,0.269,0.0,0.028,0.0,1.0,0.156,0.0,NA,NA,NA,1.0,NA,NA,NA,0.0,0.115,0.0,0.0,NA,0.025,0.0,1.0,1.0,0.142,0.0,0.121,NA,0.0,0.019,NA,1.0,0.044,0.0,0.624,0.0,0.0,NA,0.0,1.0,NA,NA,0.0,NA,0.0,NA,0.12…	-0.176	chr22:30407603-30409107(+)	chr22:30407603-30409187(+)
ENSG00000100003	SEC14L2	chr22	+	30415758	30416087	30415947	30416087	30410595	30410679	220	1441692001528	0	0,9,89,205,1,3,15,1,4,6,18,53,8,8,6,96,0,8,4,3,6,11,12,49,20,4,8,1,0,36,17,12,0,18,95,2,2,0,0,29,0,18,11,7,7,2,3,21,8,0,17,12,4,11,82,0,4,5,3,0,2,1,2,24,22,4,2,30,31,1,2,29,4,5,2,5,29,0,4,50,1,8,3,0,2,1,0,2,2,0,1,1,5,7,12,2,3,0,11,4,6,22,6,3,2,11,4,9,2,6,3,2,4,3,2,4,25,11,1,16,4,4,0,10,0,1,0,1,8,0,21,1,15,10,7,2,77,1,21,0,1,36,11,6,5,4,2,2,35,1,0,5,3,7,1,0,8,2,2,5,1,5,5,3,1,6,12,194,3,2,1,5,1,5,2…	0,0,0,4,0,0,0,0,0,0,0,0,0,0,0,0,0,0,0,1,0,0,0,0,0,0,0,0,0,0,0,0,0,0,0,0,0,0,0,0,0,0,0,0,0,0,0,0,0,0,0,0,0,0,0,0,0,0,0,0,0,0,0,0,0,0,0,2,0,0,0,0,0,0,0,0,0,0,0,0,0,0,0,0,0,0,0,0,0,0,0,0,0,0,0,0,0,0,0,0,0,0,0,0,0,0,0,0,0,0,0,0,0,0,0,0,0,0,0,0,0,0,0,0,0,0,0,0,0,0,0,0,0,0,0,0,0,0,0,0,0,0,0,0,0,0,0,0,0,0,0,0,0,0,0,0,0,0,0,1,0,0,0,0,0,0,0,0,0,0,0,0,0,0,0,0,0,0,0,0,0,1,0,0,0,0,0,0,0,0,0,0,0,0,1,0,0,0,0,0…	198	99	1	1	1.0,1.0,1.0,1.0,1.0,NA,NA,1.0,1.0,1.0	NA,1.0,1.0,0.962,1.0,1.0,1.0,1.0,1.0,1.0,1.0,1.0,1.0,1.0,1.0,1.0,NA,1.0,1.0,0.6,1.0,1.0,1.0,1.0,1.0,1.0,1.0,1.0,NA,1.0,1.0,1.0,NA,1.0,1.0,1.0,1.0,NA,NA,1.0,NA,1.0,1.0,1.0,1.0,1.0,1.0,1.0,1.0,NA,1.0,1.0,1.0,1.0,1.0,NA,1.0,1.0,1.0,NA,1.0,1.0,1.0,1.0,1.0,1.0,1.0,0.882,1.0,1.0,1.0,1.0,1.0,1.0,1.0,1.0,1.0,NA,1.0,1.0,1.0,1.0,1.0,NA,1.0,1.0,NA,1.0,1.0,NA,1.0,1.0,1.0,1.0,1.0,1.0,1.0,NA,1.0,1.0,1.0,1.0,1.…	0.005	chr22:30410679-30415759(+)	chr22:30410679-30415948(+)
ENSG00000187860	CCDC157	chr22	+	30365943	30366248	30365989	30366248	30361960	30362114	221	800200400	674811451009	0,2,0,0,0,0,3,0,0,1,0,0,2,1,1,6,0,5,1,3,4,0,0,2,1,0,4,1,0,2,3,0,0,1,0,0,1,0,0,4,0,0,2,1,2,0,3,2,0,0,0,0,1,2,1,1,0,1,3,0,1,2,0,0,1,0,0,2,0,2,0,5,1,0,1,0,3,0,2,1,0,1,0,0,3,0,0,2,2,2,0,1,1,0,0,0,3,1,0,0,0,1,4,4,1,1,1,1,0,0,1,1,0,1,1,1,2,0,0,1,0,0,0,2,0,1,1,0,0,2,0,1,5,0,0,0,4,1,1,0,0,1,0,1,2,0,2,0,2,0,0,0,2,0,1,0,0,1,0,0,0,0,2,0,1,1,2,7,1,0,0,0,2,0,0,0,0,1,0,0,0,0,4,1,2,1,0,0,2,0,0,0,0,3,0,0,0,0,2,1…	9,5,15,9,9,1,13,10,4,15,9,8,1,2,10,16,16,7,3,9,12,2,5,6,12,3,6,2,7,8,8,6,5,8,5,7,4,5,14,5,28,11,5,19,20,2,25,12,15,12,10,4,6,7,9,9,5,10,18,7,3,12,8,1,7,9,7,8,23,32,5,8,4,15,12,4,9,5,6,6,4,8,9,3,5,1,3,0,10,6,12,12,21,5,11,11,14,6,11,14,11,7,9,16,9,5,10,6,8,10,16,11,4,19,5,4,8,8,8,3,5,7,10,4,8,11,7,2,3,3,5,11,6,2,5,1,23,20,3,2,7,7,2,13,12,3,42,0,4,6,4,19,5,7,1,8,4,9,3,10,3,10,11,8,5,1,15,24,20,4,11…	145	99	1	1	0.0,0.438,0.0,0.0,0.11,0.0,0.0,0.215,NA,0.0	0.0,0.215,0.0,0.0,0.0,0.0,0.136,0.0,0.0,0.044,0.0,0.0,0.577,0.254,0.064,0.204,0.0,0.328,0.185,0.185,0.185,0.0,0.0,0.185,0.054,0.0,0.313,0.254,0.0,0.146,0.204,0.0,0.0,0.079,0.0,0.0,0.146,0.0,0.0,0.353,0.0,0.0,0.215,0.035,0.064,0.0,0.076,0.102,0.0,0.0,0.0,0.0,0.102,0.163,0.071,0.071,0.0,0.064,0.102,0.0,0.185,0.102,0.0,0.0,0.089,0.0,0.0,0.146,0.0,0.041,0.0,0.299,0.146,0.0,0.054,0.0,0.185,0.0,0.185,0…	-0.004	chr22:30362114-30365944(+)	chr22:30362114-30365990(+)
ENSG00000187860	CCDC157	chr22	+	30375478	30375663	30375485	30375663	30373922	30374091	224	5232324911	20000000	4,6,7,5,5,0,1,6,1,3,5,3,5,0,3,25,4,0,2,5,1,1,0,4,5,0,4,1,5,2,2,3,1,0,2,7,5,6,1,6,10,1,1,4,8,0,12,3,6,3,3,0,0,4,1,3,1,1,6,6,1,3,4,2,2,3,3,0,6,1,2,7,6,2,3,4,3,0,2,2,0,2,0,3,0,1,3,0,0,2,5,6,12,5,4,8,10,2,4,2,3,2,2,2,0,5,4,0,0,10,8,6,1,6,0,0,2,1,3,2,1,2,1,2,1,2,5,4,3,2,0,3,0,0,2,0,17,4,4,2,0,3,5,1,2,4,6,5,9,3,3,4,4,0,2,1,2,1,2,0,3,6,1,5,3,0,4,2,3,1,4,3,2,3,1,0,2,10,0,2,5,6,2,4,2,1,3,3,0,1,1,2,3,1,12,…	0,0,0,0,0,0,0,0,1,0,0,0,0,0,0,2,0,0,0,0,1,0,1,0,0,0,0,0,0,2,1,1,0,0,0,2,0,0,1,0,2,0,0,1,1,0,0,1,1,4,0,0,0,1,0,0,0,1,0,0,2,0,0,0,0,0,0,0,0,0,0,0,0,1,2,0,0,0,0,0,0,0,0,0,0,0,2,1,0,0,0,1,2,0,0,0,2,0,1,2,0,0,2,1,0,0,0,0,0,0,1,1,1,0,0,0,0,0,0,0,0,0,2,0,0,0,0,0,0,1,0,0,0,0,0,0,2,2,0,0,0,0,0,0,0,0,0,0,0,0,0,0,0,0,0,0,0,0,1,0,0,1,0,0,0,0,0,0,2,0,0,3,0,0,1,0,0,1,0,0,0,0,0,0,0,0,0,0,0,0,0,0,0,0,0,0,0,0,0,0…	106	99	1	1	1.0,1.0,0.583,1.0,1.0,1.0,1.0,1.0,1.0,1.0	1.0,1.0,1.0,1.0,1.0,NA,1.0,1.0,0.483,1.0,1.0,1.0,1.0,NA,1.0,0.921,1.0,NA,1.0,1.0,0.483,1.0,0.0,1.0,1.0,NA,1.0,1.0,1.0,0.483,0.651,0.737,1.0,NA,1.0,0.766,1.0,1.0,0.483,1.0,0.824,1.0,1.0,0.789,0.882,NA,1.0,0.737,0.849,0.412,1.0,NA,NA,0.789,1.0,1.0,1.0,0.483,1.0,1.0,0.318,1.0,1.0,1.0,1.0,1.0,1.0,NA,1.0,1.0,1.0,1.0,1.0,0.651,0.583,1.0,1.0,NA,1.0,1.0,NA,1.0,NA,1.0,NA,1.0,0.583,0.0,NA,1.0,1.0,0.849,0.8…	0.047	chr22:30374091-30375479(+)	chr22:30374091-30375486(+)
ENSG00000248751	AC004997.1	chr22	-	30286015	30286142	30286015	30286098	30286824	30286948	226	3100110207	40040002	0,2,0,0,0,0,2,0,0,4,1,0,1,0,0,1,2,2,0,0,0,2,0,2,3,0,2,1,0,1,6,11,1,0,1,0,1,1,0,2,0,0,0,1,1,0,2,1,0,0,0,0,2,2,0,3,0,2,3,1,3,2,2,3,0,1,0,0,3,4,2,1,2,3,2,0,3,1,4,1,0,2,0,0,0,1,1,1,0,0,1,1,2,2,0,1,9,0,4,4,2,3,0,1,0,1,0,0,0,0,3,1,0,0,1,4,3,1,0,1,0,1,3,1,0,2,7,4,1,0,2,2,1,0,2,0,1,3,6,0,0,0,1,2,0,0,6,1,1,0,2,6,1,3,0,2,0,0,0,5,2,1,0,1,3,0,1,8,2,0,0,0,0,2,0,3,0,8,1,4,1,1,1,0,1,0,0,3,0,0,0,1,1,4,2,3,0,2,1,…	3,2,2,2,8,2,2,2,1,5,8,0,3,0,1,0,1,4,1,1,1,2,2,3,2,13,1,2,1,1,1,0,2,1,4,0,0,13,4,3,5,2,0,5,1,0,4,2,2,2,1,7,1,3,4,6,4,5,7,3,2,8,0,4,1,6,4,2,4,8,3,0,4,2,3,6,2,2,5,8,1,1,4,9,4,0,5,2,7,2,5,3,4,0,3,9,13,0,5,10,1,3,1,2,1,2,0,1,0,0,7,3,3,6,2,2,8,2,9,1,3,7,4,3,1,4,15,4,3,0,0,5,0,0,1,1,0,3,0,0,4,2,3,4,1,2,11,1,3,4,1,7,4,10,3,1,0,4,0,20,5,0,2,1,9,0,0,0,3,9,1,2,2,2,3,2,3,9,1,2,0,2,0,0,4,0,1,1,4,2,1,0,0,2,2,1…	143	99	1	1	1.0,1.0,0.0,NA,1.0,0.148,NA,1.0,NA,0.708	0.0,0.409,0.0,0.0,0.0,0.0,0.409,0.0,0.0,0.356,0.08,NA,0.188,NA,0.0,1.0,0.581,0.257,0.0,0.0,0.0,0.409,0.0,0.316,0.509,0.0,0.581,0.257,0.0,0.409,0.806,1.0,0.257,0.0,0.148,NA,1.0,0.051,0.0,0.316,0.0,0.0,NA,0.122,0.409,NA,0.257,0.257,0.0,0.0,0.0,0.0,0.581,0.316,0.0,0.257,0.0,0.217,0.229,0.188,0.509,0.148,1.0,0.342,0.0,0.103,0.0,0.0,0.342,0.257,0.316,1.0,0.257,0.509,0.316,0.0,0.509,0.257,0.356,0.08,0.…	0.422	chr22:30286142-30286825(-)	chr22:30286098-30286825(-)
ENSG00000248751	AC004997.1	chr22	-	30286824	30286951	30286824	30286948	30287154	30287287	227	2160523048	1.61733e+16	1,4,3,10,7,2,14,0,1,8,10,0,7,0,8,3,1,1,2,1,1,4,1,0,14,2,4,4,5,2,2,3,3,3,0,0,6,8,4,2,6,4,0,4,9,2,6,0,8,2,2,6,7,3,1,4,3,3,5,0,8,10,3,9,2,6,7,2,10,11,4,0,5,7,7,0,0,0,6,1,6,4,3,8,2,2,3,2,8,2,8,10,17,0,7,8,21,3,12,4,1,2,1,2,0,5,5,6,0,6,13,16,5,7,2,4,2,8,5,1,8,0,10,1,1,9,10,7,8,0,2,12,4,1,3,1,2,13,4,3,4,11,4,2,2,8,9,3,7,2,3,11,3,4,8,2,2,0,4,10,5,10,0,2,11,3,3,4,4,5,2,3,14,0,0,2,6,2,4,5,2,8,0,3,4,2,1,7,…	18,41,29,45,40,17,41,7,18,29,16,14,12,8,22,23,23,3,11,17,5,20,4,3,62,36,28,8,29,21,24,31,19,7,8,2,19,82,37,13,20,29,8,40,54,9,33,10,32,14,12,35,47,32,12,44,11,65,31,34,14,59,23,22,16,28,30,16,90,78,31,14,28,28,54,14,22,29,22,10,15,19,17,28,12,3,37,12,42,9,48,25,53,2,36,47,121,22,44,35,22,22,4,46,20,23,15,7,8,17,91,52,14,26,13,4,23,34,49,16,39,27,31,8,13,55,61,27,10,15,10,47,6,7,8,4,22,26,33,9,27,…	102	99	0.934037	1	0.108,0.054,0.154,0.0,0.233,0.195,0.146,0.0,0.244,0.217	0.051,0.087,0.091,0.177,0.145,0.102,0.249,0.0,0.051,0.211,0.378,0.0,0.362,0.0,0.261,0.112,0.04,0.244,0.15,0.054,0.163,0.163,0.195,0.0,0.18,0.051,0.122,0.327,0.143,0.085,0.075,0.086,0.133,0.294,0.0,0.0,0.235,0.087,0.095,0.13,0.226,0.118,0.0,0.088,0.139,0.177,0.15,0.0,0.195,0.122,0.139,0.143,0.126,0.083,0.075,0.081,0.209,0.043,0.135,0.0,0.357,0.141,0.112,0.284,0.108,0.172,0.185,0.108,0.097,0.12,0.1…	-0.005	chr22:30286951-30287155(-)	chr22:30286948-30287155(-)
ENSG00000100325	ASCC2	chr22	-	29822334	29822464	29822334	29822395	29825086	29825257	228	1.78175e+29	13100	235,181,317,192,202,149,118,199,181,292,217,176,275,88,175,137,169,159,176,179,172,155,125,110,196,166,173,104,141,419,221,91,181,150,93,128,215,197,160,203,201,221,146,448,164,88,145,199,93,85,169,142,221,182,221,233,168,202,207,203,143,374,223,109,80,198,185,155,541,182,238,111,202,221,305,155,142,149,125,130,194,134,115,157,135,180,229,186,214,259,231,228,376,84,191,184,241,128,296,155,78,151,…	0,0,0,0,0,0,0,0,0,0,0,0,1,0,0,2,0,0,0,0,0,0,1,0,0,1,1,0,0,0,0,0,0,0,0,1,0,0,0,0,0,0,0,0,0,0,2,0,0,0,0,0,0,0,0,0,0,0,1,0,0,0,0,0,0,1,0,0,0,0,0,0,0,0,0,1,0,0,0,0,0,0,0,1,0,0,0,2,0,0,0,0,2,0,0,0,0,0,0,0,0,0,0,0,0,0,0,0,0,0,0,0,0,0,0,2,0,0,0,0,0,0,0,0,0,0,0,0,0,0,0,0,0,0,0,0,0,0,0,0,0,0,1,0,0,0,0,0,0,0,0,0,0,2,0,0,0,0,1,0,0,0,0,0,0,0,0,0,0,2,0,2,0,0,0,0,0,0,0,0,0,0,0,0,0,0,0,0,0,0,0,0,0,0,0,0,0,0,0,0…	168	99	1	1	1.0,1.0,1.0,1.0,1.0,0.989,0.966,0.995,1.0,1.0	1.0,1.0,1.0,1.0,1.0,1.0,1.0,1.0,1.0,1.0,1.0,1.0,0.994,1.0,1.0,0.976,1.0,1.0,1.0,1.0,1.0,1.0,0.987,1.0,1.0,0.99,0.99,1.0,1.0,1.0,1.0,1.0,1.0,1.0,1.0,0.987,1.0,1.0,1.0,1.0,1.0,1.0,1.0,1.0,1.0,1.0,0.977,1.0,1.0,1.0,1.0,1.0,1.0,1.0,1.0,1.0,1.0,1.0,0.992,1.0,1.0,1.0,1.0,1.0,1.0,0.992,1.0,1.0,1.0,1.0,1.0,1.0,1.0,1.0,1.0,0.989,1.0,1.0,1.0,1.0,1.0,1.0,1.0,0.989,1.0,1.0,1.0,0.982,1.0,1.0,1.0,1.0,0.991,1.0…	-0.003	chr22:29822464-29825087(-)	chr22:29822395-29825087(-)
ENSG00000186575	NF2	chr22	+	29671825	29671948	29671912	29671948	29668332	29668446	229	1.45191e+26	300100000	182,179,311,525,242,120,236,180,123,123,254,175,163,116,153,218,454,152,197,161,137,126,144,157,252,51,151,126,296,186,193,178,130,157,72,156,160,249,97,83,193,210,118,317,280,110,217,143,147,97,128,152,374,337,313,132,131,201,211,214,95,134,187,71,88,205,137,131,901,404,180,155,139,229,298,217,169,139,74,101,123,108,254,112,53,72,165,83,137,123,299,207,741,144,246,104,207,133,240,186,54,177,185,…	0,1,0,3,0,1,2,0,2,0,2,0,0,0,0,0,0,0,0,0,0,0,1,2,3,0,0,0,0,0,0,0,1,1,0,0,0,1,0,0,2,0,1,1,1,0,2,0,1,2,0,0,4,0,0,0,2,0,0,1,1,0,1,1,0,1,1,0,1,0,1,0,0,1,1,0,0,0,1,0,0,0,0,0,0,0,0,0,0,0,2,0,2,0,2,0,0,0,1,1,0,0,0,5,0,1,1,1,0,0,2,1,1,1,0,1,0,0,0,0,0,0,0,0,1,0,1,0,0,0,1,2,0,0,1,0,0,2,0,0,0,3,0,0,0,0,3,0,0,0,0,0,0,0,0,0,0,1,0,1,0,0,0,0,0,0,0,2,0,0,0,0,0,0,0,1,0,1,0,0,0,0,0,0,0,0,0,2,0,1,0,2,1,1,0,0,1,0,1,0…	186	99	1	1	1.0,0.971,1.0,1.0,0.98,1.0,1.0,1.0,1.0,1.0	1.0,0.99,1.0,0.989,1.0,0.985,0.984,1.0,0.97,1.0,0.985,1.0,1.0,1.0,1.0,1.0,1.0,1.0,1.0,1.0,1.0,1.0,0.987,0.977,0.978,1.0,1.0,1.0,1.0,1.0,1.0,1.0,0.986,0.988,1.0,1.0,1.0,0.993,1.0,1.0,0.981,1.0,0.984,0.994,0.993,1.0,0.983,1.0,0.987,0.963,1.0,1.0,0.98,1.0,1.0,1.0,0.972,1.0,1.0,0.991,0.981,1.0,0.99,0.974,1.0,0.991,0.986,1.0,0.998,1.0,0.99,1.0,1.0,0.992,0.994,1.0,1.0,1.0,0.975,1.0,1.0,1.0,1.0,1.0,1.0,…	0	chr22:29668446-29671826(+)	chr22:29668446-29671913(+)
ENSG00000182944	EWSR1	chr22	+	29272379	29272431	29272385	29272431	29272215	29272252	230	8.07146e+31	2050011202	980,1316,1535,2500,1301,621,1445,1186,909,982,1618,1178,1270,831,1177,661,2394,1276,1232,756,995,863,817,1054,1311,116,798,662,1533,1314,1034,1166,709,747,628,942,720,1865,658,947,1938,1441,1662,2433,2616,732,1905,1134,1301,1109,862,840,2779,2278,1674,944,821,1945,1368,824,698,877,1215,594,620,1869,1399,1381,2833,3000,976,1141,1010,1483,2127,1469,795,852,1086,549,1067,840,1624,644,675,1724,1479,6…	3,0,1,4,4,0,3,1,2,1,2,3,3,1,7,8,5,6,2,0,5,0,1,3,9,0,0,0,1,2,2,0,0,1,2,1,0,1,0,1,2,0,4,4,0,1,4,1,0,2,0,1,3,1,8,4,2,6,0,1,1,0,4,0,2,4,0,4,7,3,0,8,2,1,3,4,2,0,4,0,2,2,2,1,0,4,5,2,3,2,4,4,9,9,5,0,2,4,2,1,0,3,3,4,5,3,2,1,3,0,5,1,0,2,5,0,1,0,0,1,0,4,0,0,0,2,2,2,1,2,0,3,5,0,0,0,0,1,2,2,2,2,0,3,1,0,1,2,0,0,0,3,2,5,4,4,1,2,4,2,0,0,1,2,0,5,11,7,7,4,4,2,4,1,2,0,0,0,2,0,0,0,8,2,0,0,2,0,0,4,4,3,0,4,2,1,2,2,3,…	105	99	1	1	0.997,1.0,0.992,1.0,1.0,0.999,0.999,0.997,1.0,0.998	0.997,1.0,0.999,0.998,0.997,1.0,0.998,0.999,0.998,0.999,0.999,0.997,0.998,0.999,0.994,0.987,0.998,0.995,0.998,1.0,0.995,1.0,0.999,0.997,0.993,1.0,1.0,1.0,0.999,0.998,0.998,1.0,1.0,0.999,0.997,0.999,1.0,0.999,1.0,0.999,0.999,1.0,0.997,0.998,1.0,0.999,0.998,0.999,1.0,0.998,1.0,0.999,0.999,1.0,0.995,0.996,0.997,0.997,1.0,0.999,0.998,1.0,0.997,1.0,0.997,0.998,1.0,0.997,0.997,0.999,1.0,0.993,0.998,0.9…	0	chr22:29272252-29272380(+)	chr22:29272252-29272386(+)
ENSG00000182944	EWSR1	chr22	+	29273737	29273864	29273740	29273864	29272379	29272431	231	4.27348e+19	7.63123e+31	48,75,56,103,60,42,65,50,53,46,82,57,80,47,75,57,105,180,69,36,69,46,49,50,89,17,54,32,83,65,54,54,33,63,41,52,42,82,44,69,114,73,75,129,107,42,117,42,64,57,51,52,137,130,68,40,50,84,66,56,43,52,58,55,31,107,63,76,173,128,55,46,57,55,89,95,40,51,75,33,64,38,101,38,69,68,62,31,54,44,85,62,302,48,65,38,76,73,117,57,20,73,65,110,60,87,75,52,51,40,117,65,77,76,35,58,54,71,30,36,46,97,51,52,56,82,79,5…	1048,1253,1266,2053,1328,615,1158,1181,766,936,1473,938,996,643,1139,624,1984,1042,1034,657,908,729,757,908,1160,429,802,454,1251,1171,834,966,768,555,549,997,718,1820,615,837,1574,1353,1487,2259,2308,711,1617,976,1016,857,800,778,2459,1818,1362,837,722,1587,1133,685,561,864,990,549,519,1549,1190,962,2396,2554,870,819,825,1262,1696,1193,594,802,735,481,997,815,1387,670,581,972,1534,434,799,804,13…	102	99	0.120512	1	0.051,0.054,0.063,0.037,0.063,0.054,0.076,0.111,0.072,0.053	0.043,0.055,0.041,0.046,0.042,0.062,0.052,0.039,0.063,0.046,0.051,0.056,0.072,0.066,0.06,0.081,0.049,0.144,0.061,0.05,0.069,0.058,0.059,0.051,0.069,0.037,0.061,0.064,0.06,0.051,0.059,0.051,0.04,0.099,0.068,0.048,0.054,0.042,0.065,0.074,0.066,0.05,0.047,0.053,0.043,0.054,0.066,0.04,0.058,0.061,0.058,0.061,0.051,0.065,0.046,0.044,0.063,0.049,0.054,0.074,0.069,0.055,0.054,0.089,0.055,0.063,0.049,0.0…	0.005	chr22:29272431-29273738(+)	chr22:29272431-29273741(+)
ENSG00000182944	EWSR1	chr22	+	29291561	29291599	29291564	29291599	29288605	29288786	245	1.17561e+22	8.2718e+20	108,107,109,131,65,83,59,123,110,135,120,62,44,26,81,26,110,86,144,93,67,101,103,32,105,16,36,57,60,174,91,47,79,70,49,74,62,166,86,60,121,104,56,193,96,70,109,66,53,16,102,71,163,78,45,126,85,104,80,102,51,162,109,66,19,124,66,55,128,127,53,44,86,91,117,46,34,72,54,71,91,50,53,73,77,17,129,18,93,114,90,95,133,21,66,79,102,108,152,82,44,86,110,124,34,121,91,27,44,46,116,110,114,76,68,16,65,60,59,…	106,105,74,131,73,95,67,106,106,131,113,69,55,49,124,43,75,68,151,65,77,99,64,37,101,12,42,51,78,178,125,44,72,42,48,81,75,172,91,73,132,128,70,159,160,64,107,72,53,25,147,66,150,103,77,131,84,109,55,126,57,141,122,58,30,159,74,59,155,149,53,48,108,100,103,57,67,90,71,69,98,52,68,97,75,34,180,27,101,103,91,109,65,49,74,88,120,108,201,81,49,79,107,118,62,154,92,48,47,56,120,133,122,76,56,22,59,48,…	102	99	0.239163	1	0.581,0.434,0.563,0.373,0.479,0.51,0.446,0.62,0.511,0.5	0.497,0.497,0.588,0.493,0.464,0.459,0.461,0.53,0.502,0.5,0.508,0.466,0.437,0.34,0.388,0.37,0.587,0.551,0.481,0.581,0.458,0.498,0.61,0.456,0.502,0.564,0.454,0.52,0.427,0.487,0.414,0.509,0.516,0.618,0.498,0.47,0.445,0.484,0.478,0.444,0.471,0.441,0.437,0.541,0.368,0.515,0.497,0.471,0.493,0.383,0.402,0.511,0.513,0.424,0.362,0.483,0.495,0.481,0.585,0.44,0.465,0.527,0.464,0.525,0.381,0.431,0.464,0.475,…	0.028	chr22:29288786-29291562(+)	chr22:29288786-29291565(+)
ENSG00000186998	EMID1	chr22	+	29226421	29226551	29226489	29226551	29225132	29225216	251	933953613	3.21095e+22	1,3,9,2,3,0,2,0,5,6,3,5,1,0,3,0,1,7,2,1,10,5,0,0,12,0,1,0,3,3,10,3,0,0,0,4,16,9,4,10,4,4,2,13,8,0,5,8,20,14,1,6,8,20,3,9,0,7,3,10,7,21,1,0,1,0,1,14,13,10,0,2,4,6,1,1,7,0,9,2,1,5,0,0,11,0,2,0,4,13,3,0,0,2,5,12,5,6,10,6,3,0,9,4,0,0,6,0,0,1,10,4,0,7,0,0,1,0,9,7,18,9,1,13,0,15,3,0,0,2,11,0,5,4,8,0,1,3,1,0,2,3,2,9,0,0,3,0,0,9,0,4,1,1,1,3,9,3,5,12,3,4,0,4,10,6,19,8,8,0,1,1,3,6,1,0,3,16,0,2,4,12,4,2,0,2…	42,66,126,80,79,5,7,10,115,94,63,188,3,1,65,1,8,116,29,5,250,66,6,28,219,30,8,12,32,149,124,78,0,59,2,66,233,167,162,196,44,52,75,577,142,29,147,183,277,305,51,165,150,298,48,137,10,91,66,276,184,737,3,14,0,32,50,207,165,182,3,100,79,276,19,9,221,1,113,120,12,124,29,24,166,5,105,0,136,194,69,3,1,45,37,194,69,112,359,117,35,20,251,26,6,19,130,21,5,78,180,114,23,97,0,2,21,10,414,72,187,193,114,270,…	167	99	1	1	0.0,0.047,0.038,0.035,0.03,0.053,0.015,0.038,0.013,0.048	0.014,0.026,0.041,0.015,0.022,0.0,0.145,0.0,0.025,0.036,0.027,0.016,0.165,0.0,0.027,0.0,0.069,0.035,0.039,0.106,0.023,0.043,0.0,0.0,0.031,0.0,0.069,0.0,0.053,0.012,0.046,0.022,NA,0.0,0.0,0.035,0.039,0.031,0.014,0.029,0.051,0.044,0.016,0.013,0.032,0.0,0.02,0.025,0.041,0.026,0.011,0.021,0.031,0.038,0.036,0.037,0.0,0.044,0.026,0.021,0.022,0.017,0.165,0.0,1.0,0.0,0.012,0.039,0.045,0.032,0.0,0.012,0.0…	0	chr22:29225216-29226422(+)	chr22:29225216-29226490(+)
ENSG00000235954	TTC28-AS1	chr22	+	27997985	27998838	27998603	27998838	27997410	27997739	252	2231195617197127	1	18,44,26,15,28,5,13,24,20,8,24,7,11,7,5,13,31,19,11,10,18,8,11,5,36,3,31,4,25,8,18,26,5,12,1,5,19,24,34,18,25,8,9,23,25,16,20,19,15,14,11,8,21,32,5,12,10,45,59,24,31,13,8,1,3,20,24,26,43,23,8,49,20,17,32,10,14,5,25,12,3,22,11,9,25,8,13,5,24,22,19,16,30,4,21,20,38,33,14,31,27,5,21,17,7,6,27,13,10,22,41,36,11,32,12,11,7,9,8,4,25,22,38,20,2,32,25,13,12,10,15,12,8,14,19,4,10,43,8,27,27,11,16,33,4,16,…	0,1,1,0,1,0,0,0,0,0,0,0,0,0,0,0,0,0,0,0,0,0,0,0,1,0,0,0,0,0,0,0,0,0,0,0,0,0,0,0,0,0,0,1,0,1,0,0,0,1,0,0,0,0,0,0,0,0,1,0,0,0,0,0,0,0,2,0,1,1,0,0,0,0,0,0,0,0,0,0,0,1,0,0,0,0,0,0,0,0,2,0,0,0,0,0,2,1,0,0,1,0,0,1,0,0,1,0,0,0,2,1,0,0,0,0,0,0,0,0,0,0,0,0,0,0,0,1,0,0,0,1,0,0,0,1,0,0,0,0,0,0,0,0,0,0,2,0,0,0,0,0,1,1,0,0,0,0,0,0,1,0,0,0,2,0,1,0,0,0,0,0,0,0,0,0,0,0,0,0,0,0,0,0,0,0,0,0,0,0,0,0,0,0,0,0,0,0,1,0…	198	99	1	1	1.0,1.0,1.0,1.0,1.0,1.0,1.0,1.0,1.0,0.778	1.0,0.957,0.929,1.0,0.933,1.0,1.0,1.0,1.0,1.0,1.0,1.0,1.0,1.0,1.0,1.0,1.0,1.0,1.0,1.0,1.0,1.0,1.0,1.0,0.947,1.0,1.0,1.0,1.0,1.0,1.0,1.0,1.0,1.0,1.0,1.0,1.0,1.0,1.0,1.0,1.0,1.0,1.0,0.92,1.0,0.889,1.0,1.0,1.0,0.875,1.0,1.0,1.0,1.0,1.0,1.0,1.0,1.0,0.967,1.0,1.0,1.0,1.0,1.0,1.0,1.0,0.857,1.0,0.956,0.92,1.0,1.0,1.0,1.0,1.0,1.0,1.0,1.0,1.0,1.0,1.0,0.917,1.0,1.0,1.0,1.0,1.0,1.0,1.0,1.0,0.826,1.0,1.0,1.0…	-0.005	chr22:27997739-27997986(+)	chr22:27997739-27998604(+)
ENSG00000225783	MIAT	chr22	+	26665456	26666937	26665530	26666937	26663315	26663398	253	221242840494	83618560401671	1,65,30,2,4,0,21,0,0,2,2,3,8,9,2,81,1,1,3,6,3,4,7,29,4,8,79,5,5,0,28,7,0,16,4,1,3,49,1,12,7,5,46,3,1,1,6,23,8,1,0,18,2,8,12,2,0,2,6,12,3,11,1,11,1,7,4,14,5,1,107,46,3,7,4,13,19,0,9,8,14,12,3,4,3,8,2,2,3,0,0,8,2,11,11,0,18,2,8,11,7,9,2,7,2,1,16,0,22,101,4,0,3,12,2,64,7,25,10,14,4,3,5,26,0,3,2,0,4,4,76,0,9,6,2,7,154,1,16,1,6,25,3,17,5,2,0,2,28,13,4,11,3,23,12,1,16,8,10,2,9,4,1,10,25,3,16,16,15,0,0,…	0,145,34,5,12,5,46,1,2,11,15,5,10,7,5,216,3,10,4,8,5,11,11,24,19,1,106,3,10,10,27,27,4,20,6,2,23,55,8,26,21,7,62,6,2,0,9,48,6,6,0,44,10,7,14,13,4,5,3,8,3,15,1,16,2,5,10,26,18,0,160,103,9,15,9,10,42,2,15,15,13,23,3,29,12,9,1,1,10,6,0,5,2,19,21,4,37,2,24,24,22,24,5,6,3,0,42,2,20,212,9,0,14,14,9,123,13,61,15,12,7,0,7,54,0,3,0,0,7,6,155,5,16,13,1,3,355,2,24,0,3,55,14,48,7,5,10,9,66,10,2,47,7,38,10,4,…	173	99	1	1	0.125,0.25,0.06,0.314,0.211,0.364,NA,0.125,0.424,0.696	1.0,0.204,0.336,0.186,0.16,0.0,0.207,0.0,0.0,0.094,0.071,0.256,0.314,0.424,0.186,0.177,0.16,0.054,0.3,0.3,0.256,0.172,0.267,0.409,0.108,0.821,0.299,0.488,0.222,0.0,0.372,0.129,0.0,0.314,0.276,0.222,0.069,0.338,0.067,0.209,0.16,0.29,0.298,0.222,0.222,1.0,0.276,0.215,0.433,0.087,NA,0.19,0.103,0.395,0.329,0.081,0.0,0.186,0.534,0.462,0.364,0.296,0.364,0.282,0.222,0.445,0.186,0.236,0.137,1.0,0.277,0.2…	0.013	chr22:26663398-26665457(+)	chr22:26663398-26665531(+)
ENSG00000100109	TFIP11	chr22	-	26501899	26502094	26501899	26502052	26503665	26503793	254	613102641111813	1.10144e+25	5,16,8,17,13,8,14,20,9,13,9,9,18,9,7,11,16,17,9,7,11,3,6,10,14,0,3,3,9,15,8,6,11,23,8,12,13,12,10,12,14,13,43,16,15,11,16,9,6,4,17,12,8,26,22,11,7,16,17,5,13,7,2,11,6,8,7,7,51,13,11,3,11,10,18,19,3,8,19,5,1,9,8,7,9,15,7,5,15,14,26,5,26,17,16,10,10,6,22,6,3,6,23,3,11,9,14,6,13,6,9,5,11,6,6,14,16,9,13,4,5,22,8,19,9,17,25,11,5,6,6,16,14,7,4,11,21,21,3,7,6,9,10,14,13,5,7,9,5,8,5,8,12,13,12,7,8,6,18,9…	131,225,191,260,251,96,181,158,148,131,188,151,309,148,69,238,188,253,132,147,177,74,110,166,189,48,129,100,141,327,231,107,106,312,93,117,132,197,101,202,179,180,443,296,163,80,202,95,104,54,175,95,199,248,359,146,120,178,189,147,128,215,126,87,118,153,90,157,631,182,190,158,141,159,216,288,56,114,132,82,73,97,129,134,104,227,119,115,149,140,287,131,431,190,230,130,178,45,180,129,44,98,368,125,1…	141	99	1	1	0.037,0.06,0.066,0.02,0.051,0.034,0.06,0.031,0.057,0.056	0.026,0.048,0.029,0.044,0.035,0.055,0.052,0.082,0.041,0.065,0.033,0.04,0.039,0.041,0.066,0.031,0.056,0.045,0.046,0.032,0.042,0.028,0.037,0.041,0.049,0.0,0.016,0.021,0.043,0.031,0.024,0.038,0.068,0.049,0.057,0.067,0.065,0.041,0.065,0.04,0.052,0.048,0.064,0.037,0.061,0.088,0.053,0.062,0.039,0.049,0.064,0.081,0.027,0.069,0.041,0.05,0.039,0.059,0.059,0.023,0.067,0.022,0.011,0.082,0.034,0.035,0.052,0.…	0.002	chr22:26502094-26503666(-)	chr22:26502052-26503666(-)
ENSG00000100109	TFIP11	chr22	-	26510616	26510702	26510616	26510667	26511118	26511195	255	2.43316e+17	610230100	33,43,50,65,60,32,60,39,30,27,44,28,56,13,27,55,54,57,28,30,38,13,35,42,38,35,34,25,32,66,39,29,31,86,18,26,19,31,17,49,46,37,90,68,45,22,41,17,36,18,28,35,58,69,71,43,24,39,34,40,11,44,26,27,29,47,26,25,145,63,53,43,20,39,57,49,9,25,28,19,53,26,41,16,16,45,17,16,31,27,72,58,126,42,33,23,30,18,48,23,11,45,76,33,24,17,38,20,61,28,34,39,20,35,25,30,43,34,52,23,27,30,39,55,45,75,52,29,24,25,18,79,32…	0,0,0,0,0,0,0,0,2,0,2,2,1,0,0,5,0,5,0,0,4,0,2,0,2,0,1,2,1,2,1,3,0,7,0,2,0,0,2,6,0,0,7,0,0,0,0,0,0,1,0,0,0,3,3,0,0,0,1,0,2,0,0,0,0,0,2,1,0,0,0,1,0,0,0,5,1,0,3,0,1,0,1,2,0,4,2,1,0,0,0,0,19,0,4,0,0,0,0,0,2,0,11,0,0,0,1,4,4,2,0,0,0,0,2,1,0,2,0,0,0,0,0,4,0,0,0,3,0,2,2,0,1,0,0,4,7,4,0,0,0,0,0,0,5,0,0,2,3,1,1,0,0,0,2,0,1,0,3,0,1,0,0,0,0,0,2,5,1,0,0,1,0,3,1,0,3,2,3,1,2,0,2,0,0,1,2,0,0,0,0,0,1,2,0,0,2,0,0…	134	99	0.740671	1	1.0,0.803,0.922,1.0,0.803,0.798,1.0,0.975,1.0,1.0	1.0,1.0,1.0,1.0,1.0,1.0,1.0,1.0,0.917,1.0,0.942,0.912,0.976,1.0,1.0,0.89,1.0,0.894,1.0,1.0,0.875,1.0,0.928,1.0,0.933,1.0,0.962,0.902,0.959,0.961,0.966,0.877,1.0,0.901,1.0,0.906,1.0,1.0,0.863,0.858,1.0,1.0,0.905,1.0,1.0,1.0,1.0,1.0,1.0,0.93,1.0,1.0,1.0,0.944,0.946,1.0,1.0,1.0,0.962,1.0,0.803,1.0,1.0,1.0,1.0,1.0,0.906,0.949,1.0,1.0,1.0,0.969,1.0,1.0,1.0,0.879,0.869,1.0,0.873,1.0,0.975,1.0,0.968,0.8…	-0.03	chr22:26510702-26511119(-)	chr22:26510667-26511119(-)
ENSG00000100109	TFIP11	chr22	-	26510616	26510702	26510616	26510692	26512098	26512175	259	5.83239e+19	1000000000	54,84,83,171,113,48,97,58,29,69,72,34,83,20,38,45,92,84,66,53,34,16,34,54,76,59,46,28,70,101,99,44,60,52,32,23,69,54,12,51,78,65,89,99,90,38,86,27,51,23,68,31,79,93,69,73,63,78,53,74,15,131,37,41,28,72,33,46,285,123,58,17,41,52,102,62,20,53,28,29,19,10,48,21,24,45,31,22,63,71,135,66,129,41,51,42,71,18,82,51,11,34,94,51,29,30,52,22,26,39,83,64,43,69,13,37,57,57,99,27,26,88,78,66,36,140,116,47,27,1…	0,0,0,0,0,0,0,0,0,0,0,0,0,0,0,0,0,0,0,0,0,0,0,0,0,0,0,0,0,0,0,1,0,0,0,0,0,0,0,0,0,0,0,0,0,0,2,0,0,0,0,0,0,0,0,0,0,1,1,0,0,0,0,0,0,0,0,0,1,0,0,0,0,0,0,0,1,0,0,0,0,0,0,0,0,0,0,0,0,0,0,0,1,0,0,0,0,0,0,1,0,0,0,0,0,0,0,1,0,0,0,0,0,0,0,0,0,0,0,0,0,0,0,1,0,0,0,0,0,0,0,1,1,0,0,0,0,1,0,0,0,0,0,0,0,0,0,0,0,0,0,0,0,0,0,0,0,0,0,0,0,0,0,0,0,0,0,1,0,0,0,0,0,0,0,0,0,0,0,0,0,1,0,1,0,0,2,0,0,0,0,0,0,0,1,0,0,1,0,0…	109	99	1	1	0.981,1.0,1.0,1.0,1.0,1.0,1.0,1.0,1.0,1.0	1.0,1.0,1.0,1.0,1.0,1.0,1.0,1.0,1.0,1.0,1.0,1.0,1.0,1.0,1.0,1.0,1.0,1.0,1.0,1.0,1.0,1.0,1.0,1.0,1.0,1.0,1.0,1.0,1.0,1.0,1.0,0.976,1.0,1.0,1.0,1.0,1.0,1.0,1.0,1.0,1.0,1.0,1.0,1.0,1.0,1.0,0.975,1.0,1.0,1.0,1.0,1.0,1.0,1.0,1.0,1.0,1.0,0.986,0.98,1.0,1.0,1.0,1.0,1.0,1.0,1.0,1.0,1.0,0.996,1.0,1.0,1.0,1.0,1.0,1.0,1.0,0.948,1.0,1.0,1.0,1.0,1.0,1.0,1.0,1.0,1.0,1.0,1.0,1.0,1.0,1.0,1.0,0.992,1.0,1.0,1.0,1.…	0.001	chr22:26510702-26512099(-)	chr22:26510692-26512099(-)
ENSG00000100109	TFIP11	chr22	-	26511118	26511195	26511118	26511153	26512098	26512175	260	1.21991e+18	320121920	21,16,25,20,13,26,22,29,29,19,23,32,69,15,11,54,27,45,27,33,47,14,32,13,18,2,18,27,17,78,12,6,30,90,14,21,2,6,34,43,26,21,81,21,16,19,18,17,12,14,17,23,32,32,46,19,20,11,13,18,17,40,13,8,13,11,12,13,49,25,27,32,13,26,12,39,12,15,14,11,43,22,23,24,23,69,17,18,32,18,48,47,147,30,31,18,16,7,35,11,12,14,105,12,21,13,13,18,91,15,10,3,19,19,21,13,43,22,27,8,33,23,25,48,38,28,24,18,5,31,14,36,21,19,5,34…	1,3,0,4,2,0,4,0,0,1,0,2,7,3,1,2,1,4,2,0,4,0,2,6,2,0,0,2,0,5,3,1,0,8,0,0,0,2,2,7,1,2,7,0,0,2,2,1,3,0,0,1,2,1,6,1,3,3,6,2,3,4,3,0,13,1,1,0,0,2,4,1,3,4,2,5,2,0,4,0,2,2,8,3,4,3,1,7,1,1,4,8,16,4,2,4,1,1,2,2,3,7,13,0,1,0,1,2,9,0,6,5,2,1,2,4,9,2,3,0,2,1,3,6,4,2,1,2,1,3,4,0,12,3,0,0,13,7,2,0,1,2,5,2,5,2,1,0,4,6,1,0,1,0,0,2,1,0,1,3,0,1,0,2,1,1,0,2,1,0,0,5,0,4,4,1,4,1,6,4,10,3,2,2,0,3,0,3,0,1,4,5,1,2,2,0,0…	141	99	0.645521	1	1.0,0.816,0.76,1.0,0.918,0.808,0.894,0.808,0.82,1.0	0.936,0.789,1.0,0.778,0.82,1.0,0.794,1.0,1.0,0.93,1.0,0.918,0.874,0.778,0.885,0.95,0.95,0.888,0.905,1.0,0.892,1.0,0.918,0.603,0.863,1.0,1.0,0.905,1.0,0.916,0.737,0.808,1.0,0.888,1.0,1.0,1.0,0.678,0.923,0.812,0.948,0.881,0.89,1.0,1.0,0.87,0.863,0.923,0.737,1.0,1.0,0.942,0.918,0.957,0.843,0.93,0.824,0.72,0.603,0.863,0.799,0.875,0.753,1.0,0.412,0.885,0.894,1.0,1.0,0.898,0.826,0.957,0.753,0.82,0.808,…	-0.001	chr22:26511195-26512099(-)	chr22:26511153-26512099(-)
ENSG00000100109	TFIP11	chr22	-	26511118	26511317	26511118	26511153	26512098	26512175	261	5.30924e+16	320121920	13,9,13,7,9,7,16,9,22,23,8,19,39,20,19,62,3,30,17,10,28,9,6,22,15,1,28,17,11,58,10,7,9,41,7,18,1,10,30,54,12,15,52,15,16,3,15,15,3,6,7,15,18,18,29,15,11,16,26,8,25,24,13,4,10,8,7,15,23,5,27,20,12,14,4,18,13,17,20,7,21,15,8,11,16,25,5,21,8,19,18,13,63,9,28,7,4,15,24,8,13,13,84,11,18,8,37,14,29,17,9,7,6,8,18,12,14,5,25,18,12,15,11,67,18,18,28,9,21,21,31,17,26,18,13,39,49,33,21,4,18,26,11,25,25,17,1…	1,3,0,4,2,0,4,0,0,1,0,2,7,3,1,2,1,4,2,0,4,0,2,6,2,0,0,2,0,5,3,1,0,8,0,0,0,2,2,7,1,2,7,0,0,2,2,1,3,0,0,1,2,1,6,1,3,3,6,2,3,4,3,0,13,1,1,0,0,2,4,1,3,4,2,5,2,0,4,0,2,2,8,3,4,3,1,7,1,1,4,8,16,4,2,4,1,1,2,2,3,7,13,0,1,0,1,2,9,0,6,5,2,1,2,4,9,2,3,0,2,1,3,6,4,2,1,2,1,3,4,0,12,3,0,0,13,7,2,0,1,2,5,2,5,2,1,0,4,6,1,0,1,0,0,2,1,0,1,3,0,1,0,2,1,1,0,2,1,0,0,5,0,4,4,1,4,1,6,4,10,3,2,2,0,3,0,3,0,1,4,5,1,2,2,0,0…	198	99	1	1	1.0,0.833,0.692,1.0,0.895,0.778,0.889,0.695,0.765,1.0	0.867,0.6,1.0,0.467,0.692,1.0,0.667,1.0,1.0,0.92,1.0,0.826,0.736,0.769,0.905,0.939,0.6,0.789,0.81,1.0,0.778,1.0,0.6,0.647,0.789,1.0,1.0,0.81,1.0,0.853,0.625,0.778,1.0,0.719,1.0,1.0,1.0,0.714,0.882,0.794,0.857,0.789,0.788,1.0,1.0,0.429,0.789,0.882,0.333,1.0,1.0,0.882,0.818,0.9,0.707,0.882,0.647,0.727,0.684,0.667,0.806,0.75,0.684,1.0,0.278,0.8,0.778,1.0,1.0,0.556,0.771,0.909,0.667,0.636,0.5,0.643,0…	0.056	chr22:26511317-26512099(-)	chr22:26511153-26512099(-)
ENSG00000100109	TFIP11	chr22	-	26511118	26511317	26511118	26511195	26512098	26512175	262	6.42143e+17	121588129645816	9,7,11,5,9,12,23,11,24,20,8,25,46,15,24,68,0,40,22,13,32,10,9,19,29,3,29,22,8,64,10,8,5,47,14,19,1,13,36,62,17,19,48,16,19,3,18,19,4,7,7,13,16,22,23,15,13,20,38,7,30,22,14,7,14,8,6,13,27,6,27,21,21,12,3,30,17,18,27,10,18,18,6,11,23,29,7,22,4,27,18,19,50,13,29,5,5,19,27,15,15,13,84,15,20,8,39,12,37,20,7,13,6,11,19,16,18,11,27,19,13,16,16,83,16,19,33,3,26,23,34,17,21,28,13,48,59,36,24,6,11,31,10,28…	16,13,21,17,8,24,22,28,22,11,20,26,57,8,9,36,24,39,25,30,42,13,31,8,14,1,11,22,13,62,11,3,24,79,13,16,2,6,28,34,23,19,61,19,13,18,16,14,10,13,16,18,28,27,34,15,20,8,10,16,9,32,9,8,12,8,10,7,44,23,22,24,10,20,10,36,11,14,10,10,34,19,19,21,22,60,14,14,27,16,43,44,128,28,24,15,15,4,30,10,10,11,73,12,17,11,7,15,83,10,8,3,15,17,18,8,39,22,23,7,30,23,23,33,33,24,20,12,0,23,6,33,13,16,2,27,42,79,15,10,1…	198	99	0.0172557	0.251536	0.2,0.583,0.467,0.667,0.415,0.455,0.586,0.338,0.515,0.135	0.22,0.212,0.208,0.128,0.36,0.2,0.343,0.164,0.353,0.476,0.167,0.325,0.287,0.484,0.571,0.486,0.0,0.339,0.306,0.178,0.276,0.278,0.127,0.543,0.509,0.6,0.569,0.333,0.235,0.34,0.312,0.571,0.094,0.229,0.35,0.373,0.2,0.52,0.391,0.477,0.27,0.333,0.282,0.296,0.422,0.077,0.36,0.404,0.167,0.212,0.179,0.265,0.222,0.289,0.253,0.333,0.245,0.556,0.655,0.179,0.625,0.256,0.438,0.304,0.368,0.333,0.231,0.481,0.235,…	0.102	chr22:26511317-26512099(-)	chr22:26511195-26512099(-)
ENSG00000100099	HPS4	chr22	-	26470718	26470922	26470718	26470813	26472301	26472418	269	1324159118831017	1.03811e+23	11,18,27,26,13,13,11,6,7,14,13,9,12,11,5,18,23,11,7,4,7,6,1,5,21,8,24,3,6,24,19,12,0,7,5,19,13,9,5,7,17,24,24,26,19,5,10,14,34,16,4,12,19,28,17,7,3,14,23,14,9,45,3,7,15,3,8,14,43,17,7,19,13,13,26,11,26,2,18,20,15,24,10,14,16,4,8,2,6,23,3,5,6,6,25,10,26,9,21,13,10,7,13,16,20,6,13,3,6,20,22,4,5,11,7,12,11,13,25,21,5,12,11,26,1,21,12,4,21,12,17,6,17,11,28,2,21,6,18,13,5,11,5,61,14,3,12,5,9,29,5,49,6…	72,68,248,335,69,82,96,100,82,81,121,130,60,35,64,118,128,181,105,45,133,58,51,93,162,46,57,35,109,271,133,124,26,108,35,127,195,115,77,102,114,155,123,381,146,41,206,141,256,82,122,99,127,392,212,74,52,127,134,92,72,377,47,58,70,71,66,140,333,156,44,111,123,207,128,82,82,37,79,111,41,110,137,130,72,51,78,26,122,207,138,55,208,57,157,74,173,130,224,100,53,78,150,137,142,65,117,61,71,73,201,96,41,…	198	99	0.0271863	0.367246	0.059,0.129,0.065,0.078,0.136,0.048,0.077,0.012,0.081,0.077	0.071,0.117,0.052,0.037,0.086,0.073,0.054,0.029,0.041,0.08,0.051,0.033,0.091,0.136,0.038,0.071,0.082,0.029,0.032,0.043,0.026,0.049,0.01,0.026,0.061,0.08,0.174,0.041,0.027,0.042,0.067,0.046,0.0,0.031,0.067,0.07,0.032,0.038,0.031,0.033,0.069,0.072,0.089,0.033,0.061,0.057,0.024,0.047,0.062,0.089,0.016,0.057,0.07,0.034,0.039,0.045,0.028,0.052,0.079,0.071,0.059,0.056,0.031,0.057,0.097,0.021,0.057,0.04…	0.019	chr22:26470922-26472302(-)	chr22:26470813-26472302(-)
ENSG00000100099	HPS4	chr22	-	26471212	26471388	26471212	26471288	26472301	26472418	270	1126246178168105	0	22,43,70,79,24,14,22,21,23,38,51,9,13,2,14,21,27,14,14,17,11,19,6,20,40,10,26,9,26,27,27,13,5,12,3,23,59,40,10,22,20,28,22,103,21,9,50,22,55,13,29,15,19,49,11,21,10,29,36,20,13,65,11,9,4,29,12,25,71,30,18,25,13,41,32,18,21,2,24,28,12,34,16,26,14,2,20,4,22,40,29,14,11,13,33,10,38,25,65,16,22,4,17,33,23,5,42,3,10,19,44,15,8,42,14,14,29,7,31,48,26,42,30,30,16,32,37,7,25,19,10,10,13,11,21,2,17,8,24,1…	0,0,0,0,0,0,0,0,0,0,0,0,0,0,0,0,0,0,0,0,0,0,0,0,0,0,0,0,0,0,0,0,0,0,0,0,0,0,0,0,0,0,0,0,0,0,0,0,0,0,0,0,0,0,0,0,0,0,0,0,0,0,0,0,0,0,0,0,0,0,0,0,0,0,0,0,0,0,0,0,0,0,0,0,0,0,0,0,0,0,0,0,0,0,0,0,0,0,0,0,0,0,0,0,0,0,0,0,0,0,0,0,0,0,0,0,0,0,0,0,0,0,0,0,0,0,0,0,0,0,0,0,0,0,0,0,0,0,0,0,0,0,0,0,0,0,1,0,0,0,0,0,0,1,0,0,0,0,0,0,0,0,0,0,0,0,0,0,0,0,0,0,0,0,0,0,0,0,0,0,0,0,0,0,0,0,0,0,0,0,0,0,0,0,0,0,0,0,0,0…	198	99	1	1	1.0,1.0,1.0,1.0,1.0,1.0,1.0,1.0,1.0,1.0	1.0,1.0,1.0,1.0,1.0,1.0,1.0,1.0,1.0,1.0,1.0,1.0,1.0,1.0,1.0,1.0,1.0,1.0,1.0,1.0,1.0,1.0,1.0,1.0,1.0,1.0,1.0,1.0,1.0,1.0,1.0,1.0,1.0,1.0,1.0,1.0,1.0,1.0,1.0,1.0,1.0,1.0,1.0,1.0,1.0,1.0,1.0,1.0,1.0,1.0,1.0,1.0,1.0,1.0,1.0,1.0,1.0,1.0,1.0,1.0,1.0,1.0,1.0,1.0,1.0,1.0,1.0,1.0,1.0,1.0,1.0,1.0,1.0,1.0,1.0,1.0,1.0,1.0,1.0,1.0,1.0,1.0,1.0,1.0,1.0,1.0,1.0,1.0,1.0,1.0,1.0,1.0,1.0,1.0,1.0,1.0,1.0,1.0,1.0,1.0…	0.001	chr22:26471388-26472302(-)	chr22:26471288-26472302(-)
ENSG00000100095	SEZ6L	chr22	+	26375574	26375689	26375577	26375689	26351051	26351243	275	1120	10000000	0,0,0,0,0,0,0,2,0,0,0,0,0,0,0,0,1,0,0,2,0,0,2,0,1,0,0,0,1,0,0,0,0,0,0,0,0,0,0,0,2,2,0,2,0,0,0,0,1,0,0,0,0,0,0,0,0,0,0,0,0,1,0,0,0,0,1,0,0,0,0,0,0,1,0,0,0,0,0,0,0,0,0,0,0,0,0,0,1,0,0,0,0,2,0,3,0,0,0,0,0,0,0,0,0,0,0,3,0,0,2,0,1,0,4,0,0,0,0,0,0,0,0,0,0,0,0,0,0,0,0,0,0,0,0,0,0,0,0,0,0,1,0,0,0,0,4,0,0,0,4,0,0,0,0,0,0,0,0,0,0,3,0,1,0,0,0,0,0,0,0,2,0,0,0,2,0,0,0,3,0,0,0,0,0,2,0,1,0,0,0,0,1,0,0,0,0,0,0,0…	0,0,0,0,0,0,0,0,0,0,0,0,0,0,0,0,0,0,0,0,0,0,0,0,0,0,0,0,0,0,0,0,0,0,0,0,0,0,0,0,2,0,0,0,0,0,0,0,0,0,0,0,0,0,0,0,0,0,0,0,0,0,0,0,0,0,0,0,0,0,0,0,0,0,0,0,0,1,0,0,0,0,0,0,0,0,0,0,0,0,0,0,0,0,0,0,0,0,0,0,0,0,0,0,0,0,0,0,0,0,0,0,0,0,2,0,0,0,0,0,0,0,0,0,0,0,0,0,0,0,0,0,0,0,0,0,0,0,0,0,0,0,0,0,0,0,0,0,0,0,0,0,0,0,0,0,0,0,0,0,0,0,0,0,1,0,0,0,0,0,0,0,0,0,0,0,0,0,0,2,3,0,0,0,0,0,0,0,0,0,0,0,0,0,0,0,0,0,0,0…	102	99	1	1	NA,NA,0.0,NA,NA,NA,1.0,1.0,1.0,NA	NA,NA,NA,NA,NA,NA,NA,1.0,NA,NA,NA,NA,NA,NA,NA,NA,1.0,NA,NA,1.0,NA,NA,1.0,NA,1.0,NA,NA,NA,1.0,NA,NA,NA,NA,NA,NA,NA,NA,NA,NA,NA,0.493,1.0,NA,1.0,NA,NA,NA,NA,1.0,NA,NA,NA,NA,NA,NA,NA,NA,NA,NA,NA,NA,1.0,NA,NA,NA,NA,1.0,NA,NA,NA,NA,NA,NA,1.0,NA,NA,NA,0.0,NA,NA,NA,NA,NA,NA,NA,NA,NA,NA,1.0,NA,NA,NA,NA,1.0,NA,1.0,NA,NA,NA,NA,NA,NA,NA,NA,NA,NA,NA,1.0,NA,NA,1.0,NA,1.0,NA,0.66,NA,NA,NA,NA,NA,NA,NA,NA,NA,NA,…	-0.131	chr22:26351243-26375575(+)	chr22:26351243-26375578(+)
ENSG00000100095	SEZ6L	chr22	+	26375574	26375689	26375577	26375689	26365371	26365566	278	1200202150	1000003010	0,0,0,1,0,4,0,19,0,0,0,0,2,0,0,0,20,0,1,4,0,7,7,0,7,0,0,0,2,0,1,0,0,0,0,0,0,0,0,0,14,3,0,8,0,0,0,2,1,0,0,0,0,0,1,0,1,0,0,0,0,1,2,1,0,0,3,1,0,4,2,0,1,3,2,0,0,6,0,0,7,2,0,0,0,0,0,0,1,0,0,0,8,3,0,30,0,0,1,0,0,0,0,0,0,0,0,6,0,1,2,0,17,1,5,0,0,2,0,0,0,0,0,0,1,0,2,6,0,2,0,0,0,0,1,0,0,2,0,9,1,1,0,1,0,0,1,1,0,0,0,0,1,0,0,0,0,0,3,1,4,3,6,11,1,0,0,0,0,0,0,11,0,0,0,3,1,0,3,5,0,1,0,0,0,14,1,2,0,0,2,0,6,0,0,0…	0,0,0,0,0,1,0,9,0,0,0,0,1,0,0,0,9,0,1,1,1,0,4,0,3,0,0,0,1,0,0,0,0,0,0,0,0,0,0,0,3,0,0,1,0,0,0,0,0,0,0,0,0,0,0,0,1,0,0,0,0,0,0,0,0,0,1,2,0,1,1,0,1,2,0,0,0,3,1,0,5,0,0,0,0,0,2,0,0,0,0,0,3,0,0,13,0,0,0,0,0,0,0,0,0,0,0,3,0,0,0,0,5,0,2,0,0,0,0,0,0,0,0,0,1,0,0,0,1,0,0,0,0,0,0,0,0,0,0,0,0,0,1,0,0,0,0,0,0,0,0,0,0,0,0,0,0,0,2,5,0,1,0,4,0,0,0,0,0,0,0,4,0,0,0,1,0,0,3,0,0,1,0,0,0,9,1,1,0,0,0,0,0,0,0,0,0,0,0,…	102	99	1	1	0.493,1.0,NA,NA,1.0,NA,0.393,1.0,0.829,NA	NA,NA,NA,1.0,NA,0.795,NA,0.672,NA,NA,NA,NA,0.66,NA,NA,NA,0.683,NA,0.493,0.795,0.0,1.0,0.629,NA,0.694,NA,NA,NA,0.66,NA,1.0,NA,NA,NA,NA,NA,NA,NA,NA,NA,0.819,1.0,NA,0.886,NA,NA,NA,1.0,1.0,NA,NA,NA,NA,NA,1.0,NA,0.493,NA,NA,NA,NA,1.0,1.0,1.0,NA,NA,0.744,0.327,NA,0.795,0.66,NA,0.493,0.593,1.0,NA,NA,0.66,0.0,NA,0.576,1.0,NA,NA,NA,NA,0.0,NA,1.0,NA,NA,NA,0.721,1.0,NA,0.691,NA,NA,1.0,NA,NA,NA,NA,NA,NA,NA,N…	0.032	chr22:26365566-26375575(+)	chr22:26365566-26375578(+)
ENSG00000100095	SEZ6L	chr22	+	26375574	26375689	26375580	26375689	26365371	26365566	279	1200202150	100000000	0,0,0,1,0,4,0,22,0,0,0,0,3,0,0,0,21,0,1,4,0,8,7,0,9,0,0,0,2,0,1,0,0,0,0,0,0,0,0,0,14,3,0,8,0,0,0,2,1,0,0,0,0,0,1,0,1,0,0,0,0,1,2,1,0,0,3,1,0,5,2,0,1,4,2,0,0,6,0,0,7,2,0,0,0,0,0,0,1,0,0,0,9,3,0,31,0,0,1,0,0,0,0,0,0,0,0,6,0,1,2,0,17,1,5,0,0,2,0,0,0,0,0,0,1,0,2,6,2,2,0,0,0,0,1,0,0,2,0,9,1,1,0,1,0,0,1,1,0,0,0,0,1,0,0,0,0,0,3,1,4,3,6,11,1,0,0,0,0,0,0,12,0,0,0,4,1,0,3,5,0,2,0,0,0,14,1,2,0,0,2,0,6,0,0,0…	0,0,0,0,1,0,0,1,0,0,0,0,2,0,0,0,1,0,0,1,0,0,0,0,0,0,0,0,0,0,0,0,0,0,0,0,0,0,0,0,0,0,0,0,0,0,0,0,0,0,0,0,0,0,0,0,0,0,0,0,0,0,0,0,0,0,5,0,0,0,0,0,0,0,0,0,0,0,0,0,1,0,0,0,0,0,0,0,0,0,0,0,0,0,0,0,0,0,0,0,0,0,0,0,0,0,0,0,0,0,0,0,0,0,3,0,0,0,0,0,0,0,0,0,0,0,0,0,0,1,0,0,0,0,0,0,0,0,0,0,0,0,0,0,0,0,0,0,0,0,0,0,0,0,0,0,0,0,0,0,0,0,0,0,0,0,0,0,0,0,1,0,0,0,0,0,0,0,0,0,0,0,0,0,0,1,0,1,0,0,0,0,0,0,0,0,0,0,0,0…	105	99	1	1	1.0,0.653,NA,NA,1.0,NA,1.0,1.0,1.0,NA	NA,NA,NA,1.0,0.0,1.0,NA,0.954,NA,NA,NA,NA,0.586,NA,NA,NA,0.952,NA,1.0,0.79,NA,1.0,1.0,NA,1.0,NA,NA,NA,1.0,NA,1.0,NA,NA,NA,NA,NA,NA,NA,NA,NA,1.0,1.0,NA,1.0,NA,NA,NA,1.0,1.0,NA,NA,NA,NA,NA,1.0,NA,1.0,NA,NA,NA,NA,1.0,1.0,1.0,NA,NA,0.361,1.0,NA,1.0,1.0,NA,1.0,1.0,1.0,NA,NA,1.0,NA,NA,0.868,1.0,NA,NA,NA,NA,NA,NA,1.0,NA,NA,NA,1.0,1.0,NA,1.0,NA,NA,1.0,NA,NA,NA,NA,NA,NA,NA,NA,1.0,NA,1.0,1.0,NA,1.0,1.0,0.6…	-0.003	chr22:26365566-26375575(+)	chr22:26365566-26375581(+)
ENSG00000100095	SEZ6L	chr22	+	26375577	26375689	26375580	26375689	26365371	26365566	280	1000003010	100000000	0,0,0,0,0,1,0,12,0,0,0,0,2,0,0,0,10,0,1,1,1,1,4,0,5,0,0,0,1,0,0,0,0,0,0,0,0,0,0,0,3,0,0,1,0,0,0,0,0,0,0,0,0,0,0,0,1,0,0,0,0,0,0,0,0,0,1,2,0,2,1,0,1,3,0,0,0,3,1,0,5,0,0,0,0,0,2,0,0,0,0,0,4,0,0,14,0,0,0,0,0,0,0,0,0,0,0,3,0,0,0,0,5,0,2,0,0,0,0,0,0,0,0,0,1,0,0,0,3,0,0,0,0,0,0,0,0,0,0,0,0,0,1,0,0,0,0,0,0,0,0,0,0,0,0,0,0,0,2,5,0,1,0,4,0,0,0,0,0,0,0,5,0,0,0,2,0,0,3,0,0,2,0,0,0,9,1,1,0,0,0,0,0,0,0,0,0,0,…	0,0,0,0,1,0,0,1,0,0,0,0,2,0,0,0,1,0,0,1,0,0,0,0,0,0,0,0,0,0,0,0,0,0,0,0,0,0,0,0,0,0,0,0,0,0,0,0,0,0,0,0,0,0,0,0,0,0,0,0,0,0,0,0,0,0,5,0,0,0,0,0,0,0,0,0,0,0,0,0,1,0,0,0,0,0,0,0,0,0,0,0,0,0,0,0,0,0,0,0,0,0,0,0,0,0,0,0,0,0,0,0,0,0,3,0,0,0,0,0,0,0,0,0,0,0,0,0,0,1,0,0,0,0,0,0,0,0,0,0,0,0,0,0,0,0,0,0,0,0,0,0,0,0,0,0,0,0,0,0,0,0,0,0,0,0,0,0,0,0,1,0,0,0,0,0,0,0,0,0,0,0,0,0,0,1,0,1,0,0,0,0,0,0,0,0,0,0,0,0…	102	99	1	1	1.0,0.0,NA,NA,NA,NA,1.0,NA,1.0,NA	NA,NA,NA,NA,0.0,1.0,NA,0.921,NA,NA,NA,NA,0.493,NA,NA,NA,0.907,NA,1.0,0.493,1.0,1.0,1.0,NA,1.0,NA,NA,NA,1.0,NA,NA,NA,NA,NA,NA,NA,NA,NA,NA,NA,1.0,NA,NA,1.0,NA,NA,NA,NA,NA,NA,NA,NA,NA,NA,NA,NA,1.0,NA,NA,NA,NA,NA,NA,NA,NA,NA,0.163,1.0,NA,1.0,1.0,NA,1.0,1.0,NA,NA,NA,1.0,1.0,NA,0.829,NA,NA,NA,NA,NA,1.0,NA,NA,NA,NA,NA,1.0,NA,NA,1.0,NA,NA,NA,NA,NA,NA,NA,NA,NA,NA,NA,1.0,NA,NA,NA,NA,1.0,NA,0.393,NA,NA,NA,N…	-0.126	chr22:26365566-26375578(+)	chr22:26365566-26375581(+)
ENSG00000100095	SEZ6L	chr22	+	26375574	26375689	26375577	26375689	26373450	26373483	281	243010189140	430006340	2,0,0,0,1,3,1,31,0,0,0,1,7,1,0,0,19,0,1,10,3,7,33,1,13,0,2,0,3,0,0,1,0,4,0,0,0,0,0,0,12,4,0,17,0,0,3,2,3,0,1,0,0,0,1,0,0,0,0,0,0,2,5,0,0,0,4,11,0,2,3,1,0,22,2,0,0,7,0,0,6,3,0,0,0,0,4,0,5,0,0,0,15,11,0,22,0,0,0,0,0,0,0,7,1,0,0,17,0,3,2,0,25,0,22,0,0,2,0,4,0,0,1,0,4,0,8,5,3,8,0,0,0,0,0,0,0,2,0,5,0,1,0,1,0,0,0,1,0,0,2,0,1,1,0,0,2,0,8,1,1,4,5,12,0,0,0,1,0,0,4,14,0,0,0,6,3,0,14,14,0,1,0,0,0,21,2,3,2,0…	0,0,0,0,0,1,0,13,0,0,0,0,3,2,0,0,3,0,1,2,0,2,4,0,5,0,0,0,0,0,0,0,1,0,0,0,0,0,0,0,1,4,0,5,0,1,0,1,1,1,0,0,0,0,0,0,0,0,0,0,0,0,1,0,0,0,3,1,0,1,1,0,0,5,1,0,0,2,2,1,5,2,0,0,0,0,1,0,4,0,0,0,12,1,0,5,0,0,0,0,0,0,1,0,0,0,0,1,0,0,0,0,14,0,7,0,0,1,0,0,0,0,0,0,1,0,0,4,1,1,0,2,1,0,0,0,1,0,0,2,1,0,0,1,0,0,0,0,1,1,0,0,0,0,0,0,0,0,3,0,1,1,1,1,0,2,0,0,0,0,0,4,2,0,0,1,1,0,3,5,0,1,0,0,0,6,2,0,0,0,0,0,3,0,0,0,0,0,…	102	99	1	1	1.0,0.493,0.493,NA,1.0,NA,0.744,0.744,0.773,NA	1.0,NA,NA,NA,1.0,0.744,1.0,0.698,NA,NA,NA,1.0,0.694,0.327,NA,NA,0.86,NA,0.493,0.829,1.0,0.773,0.889,1.0,0.716,NA,1.0,NA,1.0,NA,NA,1.0,0.0,1.0,NA,NA,NA,NA,NA,NA,0.921,0.493,NA,0.767,NA,0.0,1.0,0.66,0.744,0.0,1.0,NA,NA,NA,1.0,NA,NA,NA,NA,NA,NA,1.0,0.829,NA,NA,NA,0.564,0.914,NA,0.66,0.744,1.0,NA,0.81,0.66,NA,NA,0.773,0.0,0.0,0.538,0.593,NA,NA,NA,NA,0.795,NA,0.548,NA,NA,NA,0.548,0.914,NA,0.81,NA,NA,N…	0.019	chr22:26373483-26375575(+)	chr22:26373483-26375578(+)
ENSG00000133454	MYO18B	chr22	+	25835292	25835443	25835295	25835443	25832916	25832997	284	0	10000000	0,0,5,0,0,0,0,0,0,0,0,0,0,0,0,0,0,0,0,0,0,0,0,0,0,0,0,0,1,0,0,0,0,0,0,13,0,0,0,0,0,0,0,28,0,0,0,0,5,0,0,0,0,0,0,0,0,0,0,0,0,1,0,0,0,0,0,0,0,0,0,22,1,2,0,0,0,0,0,0,0,0,0,0,0,0,3,0,4,11,0,0,0,0,0,0,0,0,0,0,0,0,0,0,0,0,0,0,0,0,0,0,0,0,0,0,0,0,0,0,0,0,0,0,0,0,0,0,1,2,0,0,1,0,0,0,0,0,0,0,0,0,0,0,0,0,0,0,0,58,0,2,0,0,0,0,0,0,0,0,0,0,0,0,0,0,2,0,0,0,0,0,0,0,0,0,0,0,0,0,0,3,0,0,0,1,0,0,0,0,13,0,0,0,0,0,0…	0,0,25,0,0,0,0,0,0,0,1,0,0,0,0,0,0,0,0,0,0,0,0,0,0,0,0,0,3,2,3,0,0,0,0,80,0,0,0,0,0,0,0,200,0,0,0,3,30,0,1,0,0,0,2,0,0,0,0,0,0,6,0,0,0,0,0,0,0,0,0,96,15,8,0,0,0,0,2,0,0,0,0,0,1,0,26,0,14,71,0,0,0,0,0,0,2,0,0,0,0,0,0,0,0,0,0,0,0,0,0,0,0,0,0,0,0,0,0,0,0,0,0,0,0,0,0,0,15,6,0,0,0,8,0,0,0,0,0,0,0,0,0,0,0,0,0,0,0,263,0,11,0,0,0,0,0,0,0,0,0,0,0,0,0,0,26,0,0,0,0,0,0,0,0,0,0,0,0,0,0,8,0,0,0,5,0,0,0,0,46,0…	102	99	1	1	NA,NA,0.0,NA,NA,NA,NA,NA,NA,NA	NA,NA,0.163,NA,NA,NA,NA,NA,NA,NA,0.0,NA,NA,NA,NA,NA,NA,NA,NA,NA,NA,NA,NA,NA,NA,NA,NA,NA,0.244,0.0,0.0,NA,NA,NA,NA,0.136,NA,NA,NA,NA,NA,NA,NA,0.12,NA,NA,NA,0.0,0.139,NA,0.0,NA,NA,NA,0.0,NA,NA,NA,NA,NA,NA,0.139,NA,NA,NA,NA,NA,NA,NA,NA,NA,0.182,0.061,0.195,NA,NA,NA,NA,0.0,NA,NA,NA,NA,NA,0.0,NA,0.101,NA,0.217,0.131,NA,NA,NA,NA,NA,NA,0.0,NA,NA,NA,NA,NA,NA,NA,NA,NA,NA,NA,NA,NA,NA,NA,NA,NA,NA,NA,NA,NA,N…	-0.177	chr22:25832997-25835293(+)	chr22:25832997-25835296(+)
ENSG00000100031	GGT1	chr22	+	24609961	24610033	24609964	24610033	24607953	24608023	294	8174719141514	2.26162e+17	10,30,8,6,5,0,11,9,5,4,0,2,24,11,25,7,19,0,33,6,12,1,22,0,3,26,9,35,8,11,9,3,23,27,2,4,14,20,4,2,3,13,41,16,5,16,2,9,7,0,2,5,40,23,5,13,18,11,2,0,6,3,15,4,0,1,25,0,88,3,6,11,0,16,37,40,1,35,1,5,1,7,5,26,5,19,5,42,5,0,4,36,36,19,0,0,19,0,28,2,5,11,2,2,42,14,1,7,14,0,9,5,12,3,21,31,2,19,12,2,11,20,4,2,43,10,9,11,6,35,4,61,4,8,0,5,1,9,7,1,19,5,40,2,6,41,2,15,11,4,8,35,23,10,16,3,1,16,9,11,22,6,8,6,2…	64,146,6,27,23,4,29,62,25,10,2,9,58,27,72,40,63,1,71,25,16,6,76,5,4,92,39,122,34,52,31,20,150,83,8,9,71,75,13,11,2,51,170,106,39,47,3,56,28,13,15,27,183,44,18,58,69,60,4,4,25,21,71,10,13,2,130,4,318,5,45,50,16,72,167,151,4,170,21,3,4,15,28,118,27,176,44,156,24,32,20,164,97,90,4,5,68,4,66,2,12,37,6,22,164,111,1,21,39,9,47,12,42,22,144,111,11,64,74,9,39,118,19,20,145,31,41,52,8,71,10,220,15,22,10,3…	102	99	1	1	0.261,0.139,0.298,0.206,0.11,0.291,1.0,0.186,0.163,0.161	0.132,0.166,0.564,0.177,0.174,0.0,0.269,0.123,0.163,0.28,0.0,0.177,0.287,0.283,0.252,0.145,0.226,0.0,0.311,0.189,0.421,0.139,0.219,0.0,0.421,0.215,0.183,0.218,0.186,0.17,0.22,0.127,0.13,0.24,0.195,0.301,0.161,0.206,0.23,0.15,0.593,0.198,0.19,0.128,0.111,0.248,0.393,0.135,0.195,0.0,0.115,0.152,0.175,0.337,0.212,0.179,0.202,0.151,0.327,0.0,0.189,0.122,0.17,0.28,0.0,0.327,0.157,0.0,0.212,0.368,0.115…	0.067	chr22:24608023-24609962(+)	chr22:24608023-24609965(+)
ENSG00000100031	GGT1	chr22	+	24610249	24610531	24610357	24610531	24609961	24610033	300	1.51234e+17	1039617202112125	55,113,12,19,11,12,25,62,12,9,0,3,69,30,51,48,61,1,66,35,14,10,79,5,4,88,33,67,21,42,29,15,119,72,12,12,40,58,11,14,3,34,140,53,20,50,3,24,16,2,9,24,116,25,28,40,59,41,1,7,9,31,60,24,27,5,95,4,290,4,48,31,21,46,155,108,7,84,23,6,5,16,15,75,9,195,38,125,38,25,41,135,99,89,8,0,76,2,36,3,15,31,5,23,111,85,10,16,27,10,70,16,32,14,76,80,9,22,61,10,31,59,6,12,113,36,37,60,11,81,9,230,16,13,11,36,13,38,…	27,69,1,7,8,3,12,30,5,4,2,5,40,9,28,5,26,0,38,16,7,1,26,1,4,29,7,51,12,26,7,9,65,33,4,7,27,38,10,6,1,25,56,48,15,26,1,21,11,0,6,15,79,27,12,24,44,30,1,5,11,10,22,7,4,3,48,5,102,0,20,18,6,27,59,58,0,59,10,2,5,5,11,44,7,56,12,68,10,6,15,80,38,38,0,2,21,1,19,5,11,23,2,15,45,19,1,6,22,3,14,6,20,5,37,37,3,20,30,0,19,33,6,7,63,27,17,17,7,47,8,107,5,16,7,11,3,18,20,7,37,12,49,3,11,52,2,21,19,1,17,34,29,…	198	99	1	1	0.429,0.667,0.647,0.429,0.521,0.412,0.333,0.312,0.571,0.432	0.505,0.45,0.857,0.576,0.407,0.667,0.51,0.508,0.545,0.529,0.0,0.231,0.463,0.625,0.477,0.828,0.54,1.0,0.465,0.522,0.5,0.833,0.603,0.714,0.333,0.603,0.702,0.396,0.467,0.447,0.674,0.455,0.478,0.522,0.6,0.462,0.426,0.433,0.355,0.538,0.6,0.405,0.556,0.356,0.4,0.49,0.6,0.364,0.421,1.0,0.429,0.444,0.423,0.316,0.538,0.455,0.401,0.406,0.333,0.412,0.29,0.608,0.577,0.632,0.771,0.455,0.497,0.286,0.587,1.0,0.…	-0.053	chr22:24610033-24610250(+)	chr22:24610033-24610358(+)
ENSG00000100031	GGT1	chr22	+	24610413	24610531	24610454	24610531	24610249	24610336	303	40130121611207	80121150275	15,29,6,6,3,5,7,22,7,1,1,3,23,10,43,10,22,0,23,13,5,5,32,2,3,27,8,12,10,15,11,9,48,29,5,5,18,27,5,8,1,21,73,36,14,14,0,9,8,2,4,11,43,18,13,9,28,23,1,1,10,9,19,7,3,0,33,1,95,1,28,14,5,28,51,48,3,31,8,1,2,3,5,27,9,44,11,45,3,11,16,47,30,22,0,2,39,2,29,1,4,13,2,11,33,31,2,9,21,3,13,8,18,8,14,26,5,9,22,5,13,31,6,3,29,9,17,24,2,29,6,73,7,6,1,17,4,17,17,11,28,6,37,2,20,24,1,6,8,9,22,34,23,13,18,4,2,33,…	5,10,1,3,4,3,8,1,0,1,1,0,5,1,0,18,1,1,7,1,3,0,12,0,0,19,1,3,0,3,1,1,7,9,0,1,1,1,2,0,2,7,8,2,0,7,0,1,0,0,1,1,6,2,3,2,8,7,0,0,1,1,6,1,5,0,2,0,15,0,3,6,2,5,11,12,1,3,5,2,1,0,1,6,0,13,6,8,3,3,3,9,14,10,0,1,4,0,3,0,3,3,1,1,15,18,4,0,1,2,3,1,11,2,6,9,0,2,3,1,2,6,0,2,21,2,6,3,0,9,0,10,0,1,0,2,3,1,8,1,5,2,13,0,0,6,0,2,0,0,1,7,2,0,6,1,2,4,3,0,20,0,5,0,5,2,0,10,2,4,3,5,1,6,2,0,14,3,2,7,41,1,2,8,5,2,1,6,0,1…	140	99	1	1	0.261,NA,0.902,0.0,0.435,0.694,1.0,0.261,0.669,0.497	0.68,0.672,0.809,0.586,0.347,0.541,0.382,0.94,1.0,0.414,0.414,1.0,0.765,0.876,1.0,0.282,0.94,0.0,0.699,0.902,0.541,1.0,0.653,1.0,1.0,0.501,0.85,0.739,1.0,0.78,0.886,0.864,0.829,0.695,1.0,0.78,0.927,0.95,0.639,1.0,0.261,0.68,0.866,0.927,1.0,0.586,NA,0.864,1.0,1.0,0.739,0.886,0.835,0.864,0.754,0.761,0.712,0.699,1.0,1.0,0.876,0.864,0.691,0.832,0.298,NA,0.921,1.0,0.817,1.0,0.868,0.623,0.639,0.798,0.7…	-0.244	chr22:24610336-24610414(+)	chr22:24610336-24610455(+)
ENSG00000100031	GGT1	chr22	+	24611074	24611245	24611077	24611245	24610249	24610531	304	1271841932173723	142101211158	48,61,14,15,13,2,14,46,15,4,3,2,39,19,52,15,42,2,59,17,11,9,49,3,11,90,23,55,23,18,9,9,109,57,4,12,53,30,9,11,3,33,138,70,25,38,1,28,28,1,7,14,112,30,26,21,41,47,2,2,11,9,35,7,14,0,64,4,188,3,49,33,8,41,108,72,6,71,13,5,6,9,16,59,16,63,27,101,15,26,32,85,51,63,2,2,51,1,48,3,5,34,2,14,72,58,4,16,30,14,37,8,28,11,44,71,18,25,50,8,20,71,7,17,57,32,33,43,9,42,3,190,11,14,4,16,6,30,25,15,39,13,72,2,28…	10,13,4,5,1,2,6,8,3,0,0,0,13,3,19,3,7,2,13,5,3,5,15,1,0,14,10,10,2,3,3,6,21,14,1,2,15,13,3,4,0,9,40,12,9,10,0,4,2,2,0,1,19,5,6,9,14,5,1,0,0,1,5,3,1,2,18,0,28,2,4,3,6,7,12,15,7,22,1,1,1,2,2,13,5,11,4,19,8,2,2,17,12,21,0,0,19,1,10,4,3,8,1,3,17,16,2,3,9,1,16,4,6,2,13,12,2,6,11,6,2,9,1,1,29,10,10,12,3,7,3,34,4,3,2,5,2,9,9,2,12,4,27,0,10,19,0,7,1,0,5,11,9,2,11,5,0,9,3,15,9,6,12,3,12,0,0,12,10,6,15,20,…	102	99	1	1	1.0,0.872,0.814,0.66,0.648,0.721,0.493,0.872,0.705,0.736	0.823,0.82,0.773,0.744,0.927,0.493,0.694,0.848,0.829,1.0,1.0,1.0,0.744,0.86,0.727,0.829,0.853,0.493,0.815,0.767,0.781,0.636,0.76,0.744,1.0,0.862,0.691,0.842,0.918,0.853,0.744,0.593,0.834,0.798,0.795,0.853,0.774,0.691,0.744,0.727,1.0,0.781,0.77,0.85,0.729,0.787,1.0,0.872,0.931,0.327,1.0,0.931,0.851,0.853,0.808,0.694,0.74,0.901,0.66,1.0,1.0,0.897,0.872,0.694,0.931,0.0,0.775,1.0,0.867,0.593,0.922,0.…	-0.046	chr22:24610531-24611075(+)	chr22:24610531-24611078(+)
ENSG00000100031	GGT1	chr22	+	24627409	24627619	24627431	24627619	24623779	24623916	306	8.25187e+16	5.94883e+22	13,85,14,24,16,13,76,15,6,7,12,13,22,45,54,178,52,2,32,19,30,4,45,22,16,23,26,77,9,17,21,25,51,75,15,14,50,30,9,16,18,32,283,44,47,16,18,41,50,18,2,33,113,50,21,15,52,22,18,5,6,18,32,72,47,11,51,8,272,4,21,30,13,46,113,30,10,36,18,9,3,27,25,36,11,47,19,21,21,17,35,70,48,97,16,0,69,4,45,18,7,26,2,27,38,50,12,15,30,9,80,10,21,10,59,19,16,51,10,39,20,17,12,24,28,21,21,22,13,21,33,229,24,16,9,9,55,37…	147,323,45,111,68,35,154,215,40,11,14,24,152,144,281,69,346,6,253,141,68,24,190,17,15,259,102,340,93,90,103,78,460,257,30,42,226,209,44,23,15,143,550,244,184,197,5,143,166,22,38,65,758,239,90,135,229,214,12,15,79,37,203,78,24,22,351,11,1367,9,203,102,52,207,568,432,11,474,65,20,25,42,73,289,68,514,97,448,84,79,100,509,252,189,15,2,204,16,237,14,38,237,12,147,390,262,12,110,127,34,253,68,157,51,36…	121	99	0.9128	1	0.1,0.299,0.151,0.137,0.164,0.184,0.29,0.271,0.141,0.131	0.067,0.177,0.203,0.15,0.161,0.233,0.288,0.054,0.109,0.342,0.412,0.307,0.106,0.204,0.136,0.679,0.109,0.214,0.094,0.099,0.265,0.12,0.162,0.514,0.466,0.068,0.173,0.156,0.073,0.134,0.143,0.208,0.083,0.193,0.29,0.214,0.153,0.105,0.143,0.363,0.495,0.155,0.296,0.129,0.173,0.062,0.747,0.19,0.198,0.401,0.041,0.293,0.109,0.146,0.16,0.083,0.157,0.078,0.551,0.214,0.059,0.285,0.114,0.43,0.616,0.29,0.106,0.37…	-0.015	chr22:24623916-24627410(+)	chr22:24623916-24627432(+)
ENSG00000099977	DDT	chr22	-	23973103	23973347	23973103	23973343	23973767	23973943	307	22000	2000000303	0,0,0,0,0,2,2,1,0,2,0,2,0,1,0,0,1,0,0,0,1,0,2,0,1,2,0,0,0,0,1,0,0,0,0,4,0,0,0,0,1,1,0,5,1,0,0,0,1,2,1,2,0,0,0,0,0,0,1,1,0,1,1,0,0,0,2,0,1,2,0,0,0,0,0,0,0,0,0,1,3,1,0,0,0,0,0,0,1,1,0,0,0,0,0,1,1,0,0,1,0,2,0,2,2,0,0,0,0,0,0,4,0,0,0,0,2,2,0,0,0,1,1,1,0,1,0,0,0,1,0,3,0,0,1,6,0,0,0,0,1,1,0,0,0,2,0,0,0,2,0,2,1,1,0,0,1,1,0,0,0,2,1,0,0,0,0,0,2,0,2,0,0,4,0,0,0,0,0,1,0,0,0,0,0,0,0,1,0,1,2,0,0,0,1,0,0,2,0,2…	3,0,1,1,0,1,0,4,0,1,1,0,2,0,2,0,3,0,1,1,2,1,3,1,0,14,0,2,1,4,6,0,0,1,1,1,3,0,0,0,0,0,1,3,2,1,2,0,1,0,2,2,0,1,1,0,1,1,0,0,0,0,4,0,0,0,1,1,1,4,1,2,1,1,0,1,0,1,0,0,0,2,1,0,1,0,1,0,3,2,1,1,3,0,0,0,1,1,3,0,0,0,0,1,0,2,0,1,3,2,0,1,1,0,2,0,7,0,2,1,0,3,1,1,2,0,0,1,2,2,2,0,0,2,1,3,0,0,1,0,1,0,1,3,0,0,0,1,0,1,1,1,1,2,1,2,2,1,1,0,1,4,3,1,0,1,0,2,1,0,4,0,2,0,1,1,0,0,2,3,0,0,0,4,2,0,0,0,1,1,0,0,1,1,0,0,2,2,1,…	103	99	1	1	0.0,NA,NA,NA,NA,1.0,1.0,0.0,NA,0.0	0.0,NA,0.0,0.0,NA,0.658,1.0,0.194,NA,0.658,0.0,1.0,0.0,1.0,0.0,NA,0.243,NA,0.0,0.0,0.325,0.0,0.391,0.0,1.0,0.121,NA,0.0,0.0,0.0,0.138,NA,NA,0.0,0.0,0.794,0.0,NA,NA,NA,1.0,1.0,0.0,0.616,0.325,0.0,0.0,NA,0.49,1.0,0.325,0.49,NA,0.0,0.0,NA,0.0,0.0,1.0,1.0,NA,1.0,0.194,NA,NA,NA,0.658,0.0,0.49,0.325,0.0,0.0,0.0,0.0,NA,0.0,NA,0.0,NA,1.0,1.0,0.325,0.0,NA,0.0,NA,0.0,NA,0.243,0.325,0.0,0.0,0.0,NA,NA,1.0,0.…	0.08	chr22:23973347-23973768(-)	chr22:23973343-23973768(-)
ENSG00000133460	SLC2A11	chr22	+	23875084	23875241	23875116	23875241	23868480	23868641	309	200000000	1.52711e+16	0,1,2,0,0,1,0,0,5,1,0,0,0,0,0,4,0,1,2,0,2,2,1,0,1,0,1,0,0,0,2,1,0,1,0,1,4,0,1,0,0,1,0,0,1,0,0,2,0,3,2,1,0,1,0,0,2,1,1,1,2,3,0,0,0,0,0,2,0,2,0,0,0,2,2,0,1,0,3,1,0,1,0,0,1,1,1,0,1,0,0,0,1,0,3,6,0,2,7,0,2,0,2,1,5,0,0,0,2,3,2,0,0,0,0,1,0,1,0,0,0,1,0,0,0,1,1,0,0,4,0,0,1,1,0,1,1,1,0,5,0,0,1,3,0,1,0,0,1,2,1,1,0,2,1,1,3,5,1,1,0,0,0,0,0,3,0,4,2,0,0,1,1,1,1,0,0,3,0,0,0,0,4,1,0,0,1,0,1,0,1,2,1,3,0,0,0,0,2,0…	11,13,20,9,9,18,5,32,29,29,16,13,21,7,29,30,22,18,21,9,21,16,24,5,15,19,26,11,16,22,7,12,4,10,6,16,27,16,38,21,11,14,7,34,25,8,11,33,7,29,12,19,15,35,18,12,9,29,19,24,27,32,8,7,0,7,20,17,7,26,8,8,18,18,14,10,17,4,20,8,9,18,9,2,40,9,20,6,29,28,22,5,54,20,32,26,8,23,50,17,10,2,35,16,19,12,12,3,15,18,9,14,15,36,11,14,4,15,22,2,21,25,7,14,14,17,17,10,8,66,16,11,22,15,13,12,16,25,8,35,29,18,11,29,19,1…	131	99	1	1	0.0,0.053,0.0,0.0,0.0,0.0,0.0,0.0,0.0,0.0	0.0,0.055,0.07,0.0,0.0,0.04,0.0,0.0,0.115,0.025,0.0,0.0,0.0,0.0,0.0,0.092,0.0,0.04,0.067,0.0,0.067,0.086,0.031,0.0,0.048,0.0,0.028,0.0,0.0,0.0,0.178,0.059,0.0,0.07,0.0,0.045,0.101,0.0,0.019,0.0,0.0,0.051,0.0,0.0,0.029,0.0,0.0,0.044,0.0,0.073,0.112,0.038,0.0,0.021,0.0,0.0,0.144,0.025,0.038,0.031,0.053,0.066,0.0,0.0,NA,0.0,0.0,0.082,0.0,0.055,0.0,0.0,0.0,0.077,0.097,0.0,0.043,0.0,0.102,0.086,0.0,0.…	-0.029	chr22:23868641-23875085(+)	chr22:23868641-23875117(+)
ENSG00000133460	SLC2A11	chr22	+	23875084	23875241	23875120	23875241	23868480	23868641	310	310100011	2524250203	0,1,2,0,0,2,0,0,8,2,0,0,0,0,0,4,1,1,2,0,2,3,2,0,1,0,2,0,1,0,2,1,0,1,0,2,4,0,1,0,0,1,0,0,1,0,0,2,0,3,2,2,0,2,0,0,2,2,1,1,2,4,0,0,0,0,0,2,2,3,0,0,0,2,2,1,1,0,3,1,0,1,0,0,2,2,1,0,2,0,1,0,2,2,3,7,0,3,9,0,2,0,2,1,5,0,0,1,3,3,2,2,0,1,2,1,0,1,0,0,0,2,0,0,0,2,1,0,0,5,0,0,2,1,0,1,2,1,0,6,0,0,1,3,1,2,1,0,2,2,1,1,1,2,1,1,5,5,2,1,0,1,0,0,0,3,0,4,3,0,0,1,1,1,1,0,0,3,0,0,0,0,4,1,0,0,1,1,1,1,2,2,2,3,0,0,1,1,2,0…	4,0,2,0,4,1,2,8,9,3,1,4,2,1,1,7,6,0,3,1,9,3,7,2,6,2,8,2,1,4,1,0,1,0,3,2,4,3,9,0,3,2,0,8,7,2,6,6,1,3,2,10,3,5,0,3,6,4,3,5,3,10,3,1,1,4,5,4,7,5,3,0,1,1,2,3,3,3,4,4,0,9,0,2,9,1,3,0,6,3,6,2,4,5,5,1,1,9,10,2,3,0,6,2,3,1,0,1,3,6,1,4,2,2,2,0,2,4,5,0,0,3,1,7,1,1,7,2,2,8,6,1,4,4,0,1,0,4,3,7,4,3,4,10,2,4,0,1,2,1,2,3,3,6,0,1,5,6,3,0,2,6,1,1,2,3,3,4,3,0,1,0,6,6,1,3,4,1,4,7,4,6,2,2,1,5,2,3,1,2,4,3,5,6,6,0,1,7…	135	99	1	1	0.0,0.306,0.268,0.0,0.268,0.0,NA,0.0,1.0,0.196	0.0,1.0,0.423,NA,0.0,0.595,0.0,0.0,0.395,0.328,0.0,0.0,0.0,0.0,0.0,0.295,0.109,1.0,0.328,0.0,0.14,0.423,0.173,0.0,0.109,0.0,0.155,0.0,0.423,0.0,0.595,1.0,0.0,1.0,0.0,0.423,0.423,0.0,0.075,NA,0.0,0.268,NA,0.0,0.095,0.0,0.0,0.196,0.0,0.423,0.423,0.128,0.0,0.227,NA,0.0,0.196,0.268,0.196,0.128,0.328,0.227,0.0,0.0,0.0,0.0,0.0,0.268,0.173,0.306,0.0,NA,0.0,0.595,0.423,0.196,0.196,0.0,0.355,0.155,NA,0.07…	0	chr22:23868641-23875085(+)	chr22:23868641-23875121(+)
ENSG00000133460	SLC2A11	chr22	+	23875116	23875241	23875120	23875241	23868480	23868641	311	1.52812e+16	2524250203	11,13,20,9,9,19,5,32,32,30,16,13,21,7,29,30,23,18,21,9,21,17,25,5,15,19,27,11,17,22,7,12,4,10,6,17,27,16,38,21,11,14,7,34,25,8,11,33,7,29,12,20,15,36,18,12,9,30,19,24,27,33,8,7,0,7,20,17,9,27,8,8,18,18,14,11,17,4,20,8,9,18,9,2,41,10,20,6,30,28,23,5,55,22,32,27,8,24,52,17,10,2,35,16,19,12,12,4,16,18,9,16,15,37,13,14,4,15,22,2,21,26,7,14,14,18,17,10,8,67,16,11,23,15,13,12,17,25,8,36,29,18,11,29,20,…	4,0,2,0,4,1,2,8,9,3,1,4,2,1,1,7,6,0,3,1,9,3,7,2,6,2,8,2,1,4,1,0,1,0,3,2,4,3,9,0,3,2,0,8,7,2,6,6,1,3,2,10,3,5,0,3,6,4,3,5,3,10,3,1,1,4,5,4,7,5,3,0,1,1,2,3,3,3,4,4,0,9,0,2,9,1,3,0,6,3,6,2,4,5,5,1,1,9,10,2,3,0,6,2,3,1,0,1,3,6,1,4,2,2,2,0,2,4,5,0,0,3,1,7,1,1,7,2,2,8,6,1,4,4,0,1,0,4,3,7,4,3,4,10,2,4,0,1,2,1,2,3,3,6,0,1,5,6,3,0,2,6,1,1,2,3,3,4,3,0,1,0,6,6,1,3,4,1,4,7,4,6,2,2,1,5,2,3,1,2,4,3,5,6,6,0,1,7…	103	99	1	1	0.878,0.843,0.852,0.325,0.862,0.801,1.0,0.923,1.0,0.719	0.726,1.0,0.906,1.0,0.684,0.948,0.706,0.794,0.774,0.906,0.939,0.758,0.91,0.871,0.965,0.805,0.787,1.0,0.871,0.896,0.692,0.845,0.774,0.706,0.706,0.901,0.764,0.841,0.942,0.841,0.871,1.0,0.794,1.0,0.658,0.891,0.866,0.837,0.802,1.0,0.779,0.871,1.0,0.803,0.774,0.794,0.638,0.841,0.871,0.903,0.852,0.658,0.828,0.874,1.0,0.794,0.59,0.878,0.859,0.822,0.896,0.76,0.719,0.871,0.0,0.627,0.794,0.803,0.553,0.838,…	-0.014	chr22:23868641-23875117(+)	chr22:23868641-23875121(+)
ENSG00000133460	SLC2A11	chr22	+	23877384	23877869	23877720	23877869	23877041	23877171	312	1221010100	100062413	1,0,4,3,0,1,1,0,6,1,1,1,1,1,0,2,1,0,1,0,0,1,3,0,0,0,2,0,4,0,3,0,0,0,0,2,0,2,1,0,0,2,0,2,0,0,1,2,5,1,0,1,3,1,2,0,0,2,1,0,3,1,0,0,0,2,1,0,5,1,2,3,1,0,0,0,3,0,2,0,0,2,3,0,1,0,0,0,1,0,2,0,3,1,3,0,1,1,0,1,4,2,0,3,1,0,1,0,0,0,4,0,1,3,1,0,0,0,0,2,2,3,0,3,1,4,0,1,1,1,1,1,0,1,0,0,0,0,2,1,0,1,0,2,1,4,2,1,0,0,0,1,0,0,0,0,1,1,0,0,3,0,0,0,0,0,1,0,2,0,4,0,0,2,0,0,1,4,0,2,0,0,2,0,0,0,0,0,0,3,0,2,1,3,0,0,0,1,1,0…	0,1,0,3,0,4,0,0,9,1,1,4,3,0,2,2,6,1,7,2,6,1,3,2,5,3,0,1,0,3,1,0,0,2,0,2,2,0,2,3,2,2,2,3,4,3,1,2,2,0,0,4,1,3,0,2,0,1,1,3,5,3,0,1,0,0,2,2,7,3,1,2,1,3,3,1,6,0,2,6,2,7,1,2,4,2,2,0,1,3,7,3,5,2,3,3,2,4,6,4,3,2,2,2,1,9,2,1,1,2,1,8,1,6,6,1,0,4,1,0,0,1,1,3,1,0,3,1,1,8,0,1,0,2,1,0,0,3,2,13,1,2,0,5,0,5,3,1,3,2,3,3,0,1,1,2,0,4,5,5,5,4,0,0,2,1,2,6,3,0,0,1,0,6,1,2,2,6,0,5,0,2,0,3,0,3,2,3,1,1,1,1,2,4,0,0,1,2,0,…	198	99	1	1	1.0,0.5,1.0,1.0,NA,0.077,0.0,0.111,0.0,0.0	1.0,0.0,1.0,0.333,NA,0.111,1.0,NA,0.25,0.333,0.333,0.111,0.143,1.0,0.0,0.333,0.077,0.0,0.067,0.0,0.0,0.333,0.333,0.0,0.0,0.0,1.0,0.0,1.0,0.0,0.6,NA,NA,0.0,NA,0.333,0.0,1.0,0.2,0.0,0.0,0.333,0.0,0.25,0.0,0.0,0.333,0.333,0.556,1.0,NA,0.111,0.6,0.143,1.0,0.0,NA,0.5,0.333,0.0,0.231,0.143,NA,0.0,NA,1.0,0.2,0.0,0.263,0.143,0.5,0.429,0.333,0.0,0.0,0.0,0.2,NA,0.333,0.0,0.0,0.125,0.6,0.0,0.111,0.0,0.0,NA,…	0.174	chr22:23877171-23877385(+)	chr22:23877171-23877721(+)
ENSG00000133460	SLC2A11	chr22	+	23882458	23882646	23882494	23882646	23877041	23877171	313	1.11419e+19	0	35,12,18,35,7,22,12,43,38,19,31,18,16,10,15,38,75,14,18,16,22,30,34,10,21,29,33,10,32,15,12,29,3,8,10,15,29,15,40,22,13,19,7,38,43,6,33,50,24,101,11,41,47,86,21,30,13,33,32,19,59,45,19,14,0,26,28,21,107,48,24,10,16,26,43,21,21,13,17,7,9,25,20,14,32,27,16,11,17,41,37,6,78,23,28,25,12,35,46,15,15,16,24,33,17,14,20,13,20,32,16,20,10,43,11,8,4,26,38,5,27,46,13,21,10,22,23,11,22,66,12,17,13,12,16,21,1…	0,0,0,0,0,0,0,0,0,0,0,0,0,0,0,0,0,0,0,0,0,0,0,0,0,0,0,0,0,0,0,0,0,0,0,0,0,0,0,0,0,0,0,0,0,0,0,0,0,0,0,0,0,0,0,0,0,0,0,0,0,0,0,0,0,0,1,0,0,0,0,0,0,0,0,0,0,0,0,0,0,0,0,0,0,0,0,0,2,0,0,0,0,0,0,0,0,0,0,0,0,0,0,0,0,0,0,0,0,0,0,0,0,0,0,0,0,1,0,0,0,0,0,0,0,0,0,0,0,0,0,0,0,0,0,0,0,0,0,0,0,0,0,0,0,0,0,0,0,1,0,0,0,0,0,0,0,0,0,0,0,0,0,0,0,0,0,1,0,0,0,0,0,0,0,0,0,0,0,0,0,0,0,0,0,0,0,0,0,0,0,0,0,0,0,0,0,0,0,0…	135	99	1	1	1.0,1.0,1.0,1.0,1.0,1.0,1.0,1.0,1.0,1.0	1.0,1.0,1.0,1.0,1.0,1.0,1.0,1.0,1.0,1.0,1.0,1.0,1.0,1.0,1.0,1.0,1.0,1.0,1.0,1.0,1.0,1.0,1.0,1.0,1.0,1.0,1.0,1.0,1.0,1.0,1.0,1.0,1.0,1.0,1.0,1.0,1.0,1.0,1.0,1.0,1.0,1.0,1.0,1.0,1.0,1.0,1.0,1.0,1.0,1.0,1.0,1.0,1.0,1.0,1.0,1.0,1.0,1.0,1.0,1.0,1.0,1.0,1.0,1.0,NA,1.0,0.954,1.0,1.0,1.0,1.0,1.0,1.0,1.0,1.0,1.0,1.0,1.0,1.0,1.0,1.0,1.0,1.0,1.0,1.0,1.0,1.0,1.0,0.862,1.0,1.0,1.0,1.0,1.0,1.0,1.0,1.0,1.0,1.0,…	0.004	chr22:23877171-23882459(+)	chr22:23877171-23882495(+)
ENSG00000133460	SLC2A11	chr22	+	23883873	23884024	23883948	23884024	23882758	23882869	315	0	20000000	0,0,2,0,0,0,0,0,1,0,0,1,0,0,0,2,1,0,0,0,1,2,0,2,0,0,0,0,0,0,0,0,0,0,0,3,1,0,0,0,1,0,0,2,0,0,0,0,3,0,1,0,0,0,0,0,2,0,1,0,0,2,2,0,0,1,2,0,2,0,0,0,0,0,0,0,0,0,0,0,2,0,2,0,1,0,0,0,0,0,0,0,0,0,2,0,0,1,0,0,0,0,3,1,0,0,0,0,0,1,0,0,2,0,0,0,0,0,0,0,1,0,0,2,0,0,0,0,0,0,0,1,1,0,0,0,0,0,0,0,0,0,0,1,1,1,0,0,5,0,0,0,0,0,0,0,0,0,0,1,3,0,0,0,0,0,1,1,0,2,0,0,0,2,0,0,3,1,0,0,0,1,0,0,0,0,0,0,0,0,1,0,0,0,0,0,0,1,1,0…	0,0,0,0,0,0,0,0,0,1,0,0,0,0,0,0,0,0,0,0,0,0,0,0,0,0,0,0,1,2,0,0,2,0,0,0,0,0,0,0,0,0,0,0,0,0,0,0,0,0,1,1,0,0,0,0,0,0,0,0,0,0,0,0,0,1,0,0,0,0,0,0,0,2,0,0,0,0,0,0,1,0,0,0,0,0,0,0,1,0,0,0,1,0,0,0,0,0,0,0,0,0,0,0,0,0,0,0,0,0,0,1,0,2,2,0,0,1,0,0,0,1,0,0,0,0,0,0,0,1,1,0,0,0,0,0,0,0,0,0,1,0,0,0,0,1,0,0,0,0,0,0,0,1,0,0,0,0,0,2,0,0,0,1,0,0,0,0,0,0,0,0,0,1,0,0,0,0,0,0,0,2,0,0,1,3,0,0,1,0,0,0,0,0,0,0,0,0,0,0…	174	99	1	1	NA,NA,0.0,NA,NA,NA,NA,NA,NA,NA	NA,NA,1.0,NA,NA,NA,NA,NA,1.0,0.0,NA,1.0,NA,NA,NA,1.0,1.0,NA,NA,NA,1.0,1.0,NA,1.0,NA,NA,NA,NA,0.0,0.0,NA,NA,0.0,NA,NA,1.0,1.0,NA,NA,NA,1.0,NA,NA,1.0,NA,NA,NA,NA,1.0,NA,0.363,0.0,NA,NA,NA,NA,1.0,NA,1.0,NA,NA,1.0,1.0,NA,NA,0.363,1.0,NA,1.0,NA,NA,NA,NA,0.0,NA,NA,NA,NA,NA,NA,0.532,NA,1.0,NA,1.0,NA,NA,NA,0.0,NA,NA,NA,0.0,NA,1.0,NA,NA,1.0,NA,NA,NA,NA,1.0,1.0,NA,NA,NA,NA,NA,1.0,NA,0.0,1.0,0.0,0.0,NA,NA,0…	-0.625	chr22:23882869-23883874(+)	chr22:23882869-23883949(+)
ENSG00000099956	SMARCB1	chr22	+	23800943	23803422	23803294	23803422	23793558	23793688	316	4.036e+29	100000400	537,404,653,1015,672,313,436,489,383,395,869,597,383,238,417,311,799,434,497,354,419,467,304,399,839,367,400,178,731,555,468,722,275,343,213,393,451,661,609,565,778,524,508,1173,1085,306,839,601,759,448,693,483,1003,949,728,471,249,835,427,573,505,560,632,231,191,564,421,596,1112,1423,341,537,470,660,789,468,283,366,449,295,504,322,782,297,361,281,774,306,448,528,682,377,1617,452,312,501,596,652,…	0,0,0,0,0,0,0,0,0,1,0,0,1,0,2,0,0,1,0,0,0,0,0,2,1,1,2,0,1,1,1,1,0,1,0,0,0,0,0,2,0,1,0,0,0,0,0,2,0,0,0,0,0,0,4,0,0,0,0,0,0,0,0,0,1,1,0,0,0,0,0,2,0,0,0,2,2,0,0,0,0,0,0,1,0,2,2,0,0,0,1,0,5,2,0,0,0,1,0,0,0,2,0,0,1,0,0,0,4,0,0,0,0,0,2,0,0,0,0,0,0,0,0,2,0,0,0,0,0,0,0,0,2,0,1,4,1,3,0,1,0,0,2,0,1,0,0,0,0,0,0,0,0,0,0,0,0,0,0,1,0,0,0,0,1,0,0,0,0,0,0,1,0,0,1,0,0,1,0,0,0,0,0,1,0,1,0,0,0,0,0,0,2,0,1,0,0,0,0,0…	198	99	1	1	1.0,0.997,1.0,1.0,1.0,1.0,1.0,0.984,1.0,1.0	1.0,1.0,1.0,1.0,1.0,1.0,1.0,1.0,1.0,0.995,1.0,1.0,0.995,1.0,0.99,1.0,1.0,0.995,1.0,1.0,1.0,1.0,1.0,0.99,0.998,0.995,0.99,1.0,0.997,0.996,0.996,0.997,1.0,0.994,1.0,1.0,1.0,1.0,1.0,0.993,1.0,0.996,1.0,1.0,1.0,1.0,1.0,0.993,1.0,1.0,1.0,1.0,1.0,1.0,0.989,1.0,1.0,1.0,1.0,1.0,1.0,1.0,1.0,1.0,0.99,0.996,1.0,1.0,1.0,1.0,1.0,0.993,1.0,1.0,1.0,0.992,0.986,1.0,1.0,1.0,1.0,1.0,1.0,0.993,1.0,0.986,0.995,1.0,1…	0	chr22:23793688-23800944(+)	chr22:23793688-23803295(+)
ENSG00000159496	RGL4	chr22	+	23698554	23699176	23698843	23699176	23698211	23698333	320	3.91551e+19	1.73715e+22	16,57,10,44,5,10,1011,2,5,7,50,79,42,20,260,78,1,34,4,17,91,6,9,1152,50,79,30,20,209,32,64,246,15,247,1,15,14,43,19,23,8,223,769,36,44,8,20,131,20,14,54,190,76,75,308,20,3,4,1,74,10,5,27,290,140,55,1,28,863,30,33,100,107,71,75,72,53,13,22,169,234,58,106,129,43,26,78,4,204,10,34,4,3,148,49,0,10,33,47,125,6,172,53,208,16,44,153,14,20,46,34,71,35,16,6,10,32,380,22,215,21,23,16,70,18,35,5,21,14,5,175…	131,204,43,141,26,27,2823,4,6,18,178,121,94,18,516,146,1,75,19,73,218,24,24,1853,91,278,60,36,1033,73,329,455,61,828,14,44,92,325,35,74,27,1036,2428,184,141,12,25,663,116,52,138,719,501,194,584,113,8,29,7,237,58,58,101,960,345,139,8,52,6170,80,75,260,207,286,368,184,89,77,67,281,686,113,247,412,119,57,368,10,940,45,264,34,3,307,95,14,49,81,94,348,12,715,99,627,17,108,438,80,40,188,151,349,118,93,…	198	99	1	1	0.101,0.096,0.048,0.111,0.103,0.089,0.263,0.087,0.219,0.096	0.058,0.123,0.104,0.135,0.088,0.156,0.152,0.2,0.294,0.163,0.123,0.246,0.183,0.357,0.201,0.211,0.333,0.185,0.095,0.104,0.173,0.111,0.158,0.237,0.216,0.124,0.2,0.217,0.092,0.18,0.089,0.213,0.109,0.13,0.034,0.146,0.071,0.062,0.213,0.135,0.129,0.097,0.137,0.089,0.135,0.25,0.286,0.09,0.079,0.119,0.164,0.117,0.071,0.162,0.209,0.081,0.158,0.065,0.067,0.135,0.079,0.041,0.118,0.131,0.169,0.165,0.059,0.212…	-0.033	chr22:23698333-23698555(+)	chr22:23698333-23698844(+)
ENSG00000228315	GUSBP11	chr22	-	23714186	23714342	23714186	23714286	23715008	23715194	321	2.58606e+29	100200110	355,374,180,460,222,149,854,187,217,351,360,211,258,108,512,435,510,434,193,148,294,144,117,281,388,53,414,245,362,177,226,583,177,264,82,199,316,373,334,309,410,448,748,682,613,170,336,533,526,538,59,327,682,832,246,166,215,507,664,388,331,234,184,191,155,395,245,436,1022,572,273,484,299,427,502,263,374,218,425,243,316,574,338,191,373,409,216,92,303,323,498,293,186,437,304,212,526,317,750,315,23…	0,0,0,1,0,0,1,0,0,2,0,0,0,0,0,1,0,2,0,0,0,0,0,0,0,0,0,0,0,0,0,0,0,0,0,0,0,0,0,2,0,2,1,1,0,2,0,0,0,0,0,0,0,0,0,2,0,0,3,0,0,0,0,2,0,0,0,0,0,0,0,1,1,0,0,2,0,0,0,2,0,1,0,0,0,0,0,0,0,0,0,1,1,0,0,0,0,0,2,0,0,0,2,0,0,0,0,0,0,0,0,0,0,0,0,0,0,0,0,2,0,0,1,0,0,3,0,0,0,2,0,0,2,0,0,0,0,1,0,0,0,1,0,0,0,0,0,0,0,6,0,0,0,0,0,0,0,0,0,0,0,0,0,0,0,0,0,0,0,1,0,0,0,1,0,0,0,0,0,0,0,1,0,0,0,0,0,0,0,0,0,0,0,0,0,0,0,0,0,0…	155	99	1	1	1.0,0.997,1.0,1.0,0.992,1.0,1.0,0.99,0.994,1.0	1.0,1.0,1.0,0.997,1.0,1.0,0.998,1.0,1.0,0.991,1.0,1.0,1.0,1.0,1.0,0.996,1.0,0.993,1.0,1.0,1.0,1.0,1.0,1.0,1.0,1.0,1.0,1.0,1.0,1.0,1.0,1.0,1.0,1.0,1.0,1.0,1.0,1.0,1.0,0.99,1.0,0.993,0.998,0.998,1.0,0.982,1.0,1.0,1.0,1.0,1.0,1.0,1.0,1.0,1.0,0.981,1.0,1.0,0.993,1.0,1.0,1.0,1.0,0.984,1.0,1.0,1.0,1.0,1.0,1.0,1.0,0.997,0.995,1.0,1.0,0.988,1.0,1.0,1.0,0.987,1.0,0.997,1.0,1.0,1.0,1.0,1.0,1.0,1.0,1.0,1.0,…	-0.002	chr22:23714342-23715009(-)	chr22:23714286-23715009(-)
ENSG00000185686	PRAME	chr22	-	22556811	22556930	22556811	22556909	22557544	22557580	322	28010211050116	5402031490013	0,213,14,0,23,0,0,31,11,1,0,0,0,0,0,0,1,29,0,0,0,2,3,0,2,0,0,53,6,0,5,1,0,65,7,0,0,4,75,60,0,1,11,4,1,2,1,0,3,1,0,0,69,0,0,0,7,0,0,0,0,8,0,10,0,198,0,1,9,0,0,1,133,4,40,0,0,2,16,4,0,0,0,2,21,33,0,0,290,0,10,4,3,6,15,0,0,0,0,0,0,3,2,0,0,0,0,0,178,0,0,120,0,0,4,6,0,0,0,0,0,14,0,0,0,4,242,0,26,7,0,0,2,3,0,0,1,10,0,0,47,0,0,0,0,2,5,1,0,23,0,37,2,3,0,0,0,13,1,0,4,7,0,0,1,4,2,0,0,1,3,99,2,0,0,2,3,1,3,8…	0,130,4,0,5,0,0,5,5,0,0,0,0,0,0,0,0,13,0,0,0,1,9,0,0,1,0,35,5,1,2,0,0,41,3,1,0,9,54,21,1,0,7,2,0,1,0,0,0,2,0,0,57,0,0,0,0,0,0,0,1,2,0,0,0,60,0,1,12,1,0,1,93,0,16,0,0,0,7,0,0,1,4,4,2,27,0,0,151,0,4,4,2,4,8,0,1,0,0,0,0,3,0,3,0,0,0,1,42,0,0,96,0,2,2,8,0,0,1,3,2,0,2,0,1,2,100,0,24,0,0,0,0,0,0,1,6,1,0,0,31,0,0,0,0,0,0,2,0,36,0,41,0,0,0,0,0,6,0,0,1,6,0,1,0,3,2,0,0,0,0,16,3,0,0,0,2,0,3,0,30,0,0,1,0,0,60…	120	99	1	1	0.3,NA,0.292,NA,0.359,0.639,NA,1.0,0.452,0.623	NA,0.575,0.743,NA,0.791,NA,NA,0.836,0.645,1.0,NA,NA,NA,NA,NA,NA,1.0,0.648,NA,NA,NA,0.623,0.216,NA,1.0,0.0,NA,0.555,0.497,0.0,0.673,1.0,NA,0.567,0.658,0.0,NA,0.268,0.534,0.702,0.0,1.0,0.565,0.623,1.0,0.623,1.0,NA,1.0,0.292,NA,NA,0.5,NA,NA,NA,1.0,NA,NA,NA,0.0,0.767,NA,1.0,NA,0.731,NA,0.452,0.382,0.0,NA,0.452,0.541,1.0,0.673,NA,NA,1.0,0.653,1.0,NA,0.0,0.0,0.292,0.897,0.502,NA,NA,0.613,NA,0.673,0.452…	-0.081	chr22:22556930-22557545(-)	chr22:22556909-22557545(-)
ENSG00000185686	PRAME	chr22	-	22556811	22556977	22556811	22556909	22557544	22557580	323	60107320100	5402031490013	0,63,2,0,5,0,0,5,4,0,0,0,0,0,0,0,0,5,0,0,0,0,0,0,0,0,0,13,2,0,1,0,0,27,3,0,0,1,22,25,0,0,7,1,0,1,1,0,1,1,0,0,25,0,0,0,0,0,0,0,0,1,0,3,0,55,0,1,3,0,0,0,36,0,7,0,0,1,4,0,0,0,0,1,10,22,0,0,69,0,1,3,0,7,8,0,0,0,0,0,0,0,1,0,0,0,0,0,55,0,0,29,0,0,1,2,0,0,0,0,0,4,0,0,0,1,51,0,17,2,0,0,0,2,0,0,1,4,0,0,9,0,0,0,0,1,0,1,0,9,0,19,0,1,0,0,0,4,1,0,2,1,0,0,0,3,0,0,0,1,0,42,0,0,0,0,1,0,2,4,19,0,0,0,2,0,33,0,0,1,…	0,130,4,0,5,0,0,5,5,0,0,0,0,0,0,0,0,13,0,0,0,1,9,0,0,1,0,35,5,1,2,0,0,41,3,1,0,9,54,21,1,0,7,2,0,1,0,0,0,2,0,0,57,0,0,0,0,0,0,0,1,2,0,0,0,60,0,1,12,1,0,1,93,0,16,0,0,0,7,0,0,1,4,4,2,27,0,0,151,0,4,4,2,4,8,0,1,0,0,0,0,3,0,3,0,0,0,1,42,0,0,96,0,2,2,8,0,0,1,3,2,0,2,0,1,2,100,0,24,0,0,0,0,0,0,1,6,1,0,0,31,0,0,0,0,0,0,2,0,36,0,41,0,0,0,0,0,6,0,0,1,6,0,1,0,3,2,0,0,0,0,16,3,0,0,0,2,0,3,0,30,0,0,1,0,0,60…	167	99	1	1	0.062,NA,0.229,NA,0.118,0.279,NA,1.0,0.0,0.0	NA,0.223,0.229,NA,0.372,NA,NA,0.372,0.322,NA,NA,NA,NA,NA,NA,NA,NA,0.186,NA,NA,NA,0.0,0.0,NA,NA,0.0,NA,0.18,0.192,0.0,0.229,NA,NA,0.281,0.372,0.0,NA,0.062,0.195,0.414,0.0,NA,0.372,0.229,NA,0.372,1.0,NA,1.0,0.229,NA,NA,0.206,NA,NA,NA,NA,NA,NA,NA,0.0,0.229,NA,1.0,NA,0.352,NA,0.372,0.129,0.0,NA,0.0,0.187,NA,0.206,NA,NA,1.0,0.253,NA,NA,0.0,0.0,0.129,0.748,0.326,NA,NA,0.213,NA,0.129,0.308,0.0,0.509,0.3…	-0.086	chr22:22556977-22557545(-)	chr22:22556909-22557545(-)
ENSG00000185686	PRAME	chr22	-	22556811	22557086	22556811	22556909	22557544	22557580	324	60107310100	5402031490013	0,73,3,0,5,0,0,5,7,0,0,0,0,0,0,0,0,5,0,0,0,0,1,0,0,0,0,18,2,0,1,0,0,33,3,0,0,1,24,25,0,0,7,1,0,1,1,0,1,1,0,0,28,0,0,0,0,0,0,0,0,1,0,3,0,66,0,1,3,0,0,1,39,0,8,0,0,1,4,0,0,0,0,1,10,25,0,0,78,0,3,3,0,8,8,0,0,0,0,0,0,0,1,0,0,0,1,0,58,0,0,31,0,0,1,3,0,0,0,0,0,5,0,0,0,1,62,0,21,2,0,0,0,2,0,0,1,5,0,0,11,0,0,0,0,1,0,1,0,10,0,25,0,1,0,0,0,4,1,0,2,1,0,0,0,3,0,0,0,1,0,44,0,0,0,0,1,0,2,5,19,0,0,0,2,0,35,0,0,…	0,130,4,0,5,0,0,5,5,0,0,0,0,0,0,0,0,13,0,0,0,1,9,0,0,1,0,35,5,1,2,0,0,41,3,1,0,9,54,21,1,0,7,2,0,1,0,0,0,2,0,0,57,0,0,0,0,0,0,0,1,2,0,0,0,60,0,1,12,1,0,1,93,0,16,0,0,0,7,0,0,1,4,4,2,27,0,0,151,0,4,4,2,4,8,0,1,0,0,0,0,3,0,3,0,0,0,1,42,0,0,96,0,2,2,8,0,0,1,3,2,0,2,0,1,2,100,0,24,0,0,0,0,0,0,1,6,1,0,0,31,0,0,0,0,0,0,2,0,36,0,41,0,0,0,0,0,6,0,0,1,6,0,1,0,3,2,0,0,0,0,16,3,0,0,0,2,0,3,0,30,0,0,1,0,0,60…	198	99	1	1	0.053,NA,0.2,NA,0.101,0.24,NA,1.0,0.0,0.0	NA,0.219,0.273,NA,0.333,NA,NA,0.333,0.412,NA,NA,NA,NA,NA,NA,NA,NA,0.161,NA,NA,NA,0.0,0.053,NA,NA,0.0,NA,0.205,0.167,0.0,0.2,NA,NA,0.287,0.333,0.0,NA,0.053,0.182,0.373,0.0,NA,0.333,0.2,NA,0.333,1.0,NA,1.0,0.2,NA,NA,0.197,NA,NA,NA,NA,NA,NA,NA,0.0,0.2,NA,1.0,NA,0.355,NA,0.333,0.111,0.0,NA,0.333,0.173,NA,0.2,NA,NA,1.0,0.222,NA,NA,0.0,0.0,0.111,0.714,0.316,NA,NA,0.205,NA,0.273,0.273,0.0,0.5,0.333,NA,0…	-0.107	chr22:22557086-22557545(-)	chr22:22556909-22557545(-)
ENSG00000185686	PRAME	chr22	-	22556811	22556977	22556811	22556930	22557544	22557580	325	10002160000	2300016890016	0,14,0,0,0,0,0,0,0,0,0,0,0,0,0,0,0,1,0,0,0,0,0,0,0,0,0,1,0,0,0,0,0,11,2,0,0,1,2,8,0,0,1,0,0,0,0,0,0,0,0,0,5,0,0,0,0,0,0,0,0,0,0,1,0,18,0,0,1,0,0,0,6,0,1,0,0,0,0,0,0,0,0,0,5,12,0,0,12,0,0,1,0,4,3,0,0,0,0,0,0,0,0,0,0,0,0,0,15,0,0,5,0,0,0,0,0,0,0,0,0,2,0,0,0,0,6,0,7,0,0,0,0,0,0,0,1,0,0,0,1,0,0,0,0,0,0,0,0,2,0,6,0,0,0,0,0,0,1,0,0,0,0,0,0,1,0,0,0,0,0,13,0,0,0,0,0,0,1,0,0,0,0,0,0,0,19,0,0,0,0,0,0,3,0,1…	0,164,12,0,18,0,0,26,7,1,0,0,0,0,0,0,1,25,0,0,0,2,3,0,2,0,0,41,4,0,4,1,0,49,6,0,0,4,55,43,0,1,5,3,1,1,0,0,2,0,0,0,49,0,0,0,7,0,0,0,0,7,0,8,0,161,0,0,7,0,0,1,103,4,34,0,0,1,12,4,0,0,0,1,16,23,0,0,233,0,9,2,3,3,10,0,0,0,0,0,0,3,1,0,0,0,0,0,138,0,0,96,0,0,3,4,0,0,0,0,0,12,0,0,0,3,197,0,16,5,0,0,2,1,0,0,1,6,0,0,39,0,0,0,0,1,5,0,0,16,0,24,2,2,0,0,0,9,1,0,2,6,0,0,1,2,2,0,0,0,3,70,2,0,0,2,2,1,2,4,38,0,0…	146	99	1	1	0.029,NA,NA,NA,0.078,0.109,NA,NA,0.0,0.0	NA,0.055,0.0,NA,0.0,NA,NA,0.0,0.0,0.0,NA,NA,NA,NA,NA,NA,0.0,0.026,NA,NA,NA,0.0,0.0,NA,0.0,NA,NA,0.016,0.0,NA,0.0,0.0,NA,0.132,0.184,NA,NA,0.145,0.024,0.112,NA,0.0,0.119,0.0,0.0,0.0,NA,NA,0.0,NA,NA,NA,0.065,NA,NA,NA,0.0,NA,NA,NA,NA,0.0,NA,0.078,NA,0.07,NA,NA,0.088,NA,NA,0.0,0.038,0.0,0.02,NA,NA,0.0,0.0,0.0,NA,NA,NA,0.0,0.175,0.261,NA,NA,0.034,NA,0.0,0.253,0.0,0.475,0.169,NA,NA,NA,NA,NA,NA,0.0,0.0,…	-0.018	chr22:22556977-22557545(-)	chr22:22556930-22557545(-)
ENSG00000185686	PRAME	chr22	-	22556811	22557086	22556811	22556930	22557544	22557580	326	10002180000	2300016890016	0,27,1,0,1,0,0,0,4,0,0,0,0,0,0,0,0,2,0,0,0,0,1,0,0,0,0,6,0,0,0,0,0,19,3,0,0,1,4,11,0,0,2,0,0,0,0,0,0,0,0,0,8,0,0,0,0,0,0,0,0,0,0,1,0,35,0,0,1,0,0,1,13,0,2,0,0,0,1,0,0,0,0,0,7,15,0,0,25,0,2,1,0,6,3,0,0,0,0,0,0,0,0,0,0,0,1,0,23,0,0,7,0,0,1,1,0,0,0,0,0,3,0,0,0,0,21,0,13,0,0,0,0,0,0,0,1,2,0,0,3,0,0,0,0,0,0,0,0,4,0,13,0,0,0,0,0,0,1,0,0,0,0,0,0,2,0,0,0,0,0,18,0,0,0,0,0,0,1,1,0,0,0,0,0,0,21,0,0,0,1,0,0,…	0,164,12,0,18,0,0,26,7,1,0,0,0,0,0,0,1,25,0,0,0,2,3,0,2,0,0,41,4,0,4,1,0,49,6,0,0,4,55,43,0,1,5,3,1,1,0,0,2,0,0,0,49,0,0,0,7,0,0,0,0,7,0,8,0,161,0,0,7,0,0,1,103,4,34,0,0,1,12,4,0,0,0,1,16,23,0,0,233,0,9,2,3,3,10,0,0,0,0,0,0,3,1,0,0,0,0,0,138,0,0,96,0,0,3,4,0,0,0,0,0,12,0,0,0,3,197,0,16,5,0,0,2,1,0,0,1,6,0,0,39,0,0,0,0,1,5,0,0,16,0,24,2,2,0,0,0,9,1,0,2,6,0,0,1,2,2,0,0,0,3,70,2,0,0,2,2,1,2,4,38,0,0…	198	99	1	1	0.021,NA,NA,NA,0.059,0.092,NA,NA,0.0,0.0	NA,0.076,0.04,NA,0.027,NA,NA,0.0,0.222,0.0,NA,NA,NA,NA,NA,NA,0.0,0.038,NA,NA,NA,0.0,0.143,NA,0.0,NA,NA,0.068,0.0,NA,0.0,0.0,NA,0.162,0.2,NA,NA,0.111,0.035,0.113,NA,0.0,0.167,0.0,0.0,0.0,NA,NA,0.0,NA,NA,NA,0.075,NA,NA,NA,0.0,NA,NA,NA,NA,0.0,NA,0.059,NA,0.098,NA,NA,0.067,NA,NA,0.333,0.059,0.0,0.029,NA,NA,0.0,0.04,0.0,NA,NA,NA,0.0,0.179,0.246,NA,NA,0.051,NA,0.1,0.2,0.0,0.5,0.13,NA,NA,NA,NA,NA,NA,0.0…	-0.068	chr22:22557086-22557545(-)	chr22:22556930-22557545(-)
ENSG00000185686	PRAME	chr22	-	22556811	22557086	22556811	22556977	22557544	22557580	327	70000	30000	0,15,2,0,1,0,0,0,5,0,0,0,0,0,0,0,0,1,0,0,0,0,1,0,0,0,0,5,0,0,0,0,0,11,1,0,0,0,3,5,0,0,1,0,0,0,0,0,0,0,0,0,3,0,0,0,0,0,0,0,0,0,0,0,0,21,0,0,0,0,0,1,8,0,1,0,0,0,1,0,0,0,0,0,2,7,0,0,16,0,2,1,0,3,0,0,0,0,0,0,0,0,0,0,0,0,1,0,9,0,0,6,0,0,1,1,0,0,0,0,0,1,0,0,0,0,18,0,9,1,0,0,0,0,0,0,0,2,0,0,3,0,0,0,0,0,0,0,0,4,0,7,0,0,0,0,0,0,0,0,1,2,0,0,0,1,0,0,0,0,0,9,0,0,0,0,0,0,0,2,0,0,0,0,0,0,10,0,0,0,1,0,0,6,0,14,…	0,1,0,0,0,0,0,0,0,0,0,0,0,0,0,0,0,0,0,0,0,0,0,0,0,0,0,0,0,0,0,0,0,0,0,0,0,0,0,0,0,0,0,0,0,0,0,0,0,0,0,0,0,0,0,0,0,0,0,0,0,0,0,0,0,0,0,0,0,0,0,0,0,0,0,0,0,0,0,0,0,0,0,0,0,0,0,0,0,0,0,0,0,0,0,0,0,0,0,0,0,0,0,0,0,0,0,0,0,0,0,0,0,0,0,0,0,0,0,0,0,0,0,0,0,0,0,0,0,0,0,0,0,0,0,0,0,0,0,0,0,0,0,0,0,0,0,0,0,2,0,0,0,0,0,0,0,0,0,0,0,0,0,0,0,0,0,0,0,0,0,0,0,0,0,0,0,0,0,0,0,0,0,0,0,0,2,0,0,0,0,0,0,0,0,2,2,0,0,0…	198	99	1	1	NA,NA,NA,NA,NA,0.538,NA,NA,NA,NA	NA,0.882,1.0,NA,1.0,NA,NA,NA,1.0,NA,NA,NA,NA,NA,NA,NA,NA,1.0,NA,NA,NA,NA,1.0,NA,NA,NA,NA,1.0,NA,NA,NA,NA,NA,1.0,1.0,NA,NA,NA,1.0,1.0,NA,NA,1.0,NA,NA,NA,NA,NA,NA,NA,NA,NA,1.0,NA,NA,NA,NA,NA,NA,NA,NA,NA,NA,NA,NA,1.0,NA,NA,NA,NA,NA,1.0,1.0,NA,1.0,NA,NA,NA,1.0,NA,NA,NA,NA,NA,1.0,1.0,NA,NA,1.0,NA,1.0,1.0,NA,1.0,NA,NA,NA,NA,NA,NA,NA,NA,NA,NA,NA,NA,1.0,NA,1.0,NA,NA,1.0,NA,NA,1.0,1.0,NA,NA,NA,NA,NA,1.0,N…	-0.417	chr22:22557086-22557545(-)	chr22:22556977-22557545(-)
ENSG00000100038	TOP3B	chr22	-	21962746	21963020	21962746	21962893	21963922	21964028	331	7.43615e+16	6.89166e+19	12,14,19,13,6,16,24,6,24,16,7,25,34,5,8,41,19,39,6,12,19,13,15,18,16,8,9,18,14,34,6,20,6,34,11,11,8,7,14,38,21,10,45,29,7,3,19,18,18,16,2,12,12,26,41,15,1,12,30,15,19,12,12,1,9,12,16,20,15,3,32,26,12,11,11,35,18,11,18,4,22,9,13,8,30,28,14,25,12,11,8,5,27,28,26,11,15,11,20,11,6,24,18,19,35,3,6,22,19,14,14,4,9,0,15,34,11,6,5,16,23,11,6,61,4,5,15,16,6,31,30,10,31,23,13,17,49,15,19,19,10,10,11,42,25,…	75,106,86,88,82,54,70,68,27,120,113,46,26,16,69,64,99,48,59,53,47,52,31,47,102,37,77,42,70,42,56,30,63,38,15,29,86,60,31,26,96,79,62,144,70,47,86,46,64,21,46,73,113,45,66,69,43,76,87,53,24,114,66,18,15,86,89,33,102,84,97,18,49,95,106,19,17,39,38,25,72,44,37,54,27,38,56,19,70,77,100,86,84,36,53,71,153,52,101,61,13,23,68,49,55,58,61,14,25,74,101,76,53,71,14,27,36,74,50,24,44,101,64,26,60,90,112,48,…	198	99	0.557308	1	0.049,0.191,0.043,0.211,0.136,0.079,0.081,0.2,0.255,0.124	0.074,0.062,0.099,0.069,0.035,0.129,0.146,0.042,0.308,0.062,0.03,0.214,0.395,0.135,0.055,0.243,0.088,0.289,0.048,0.102,0.168,0.111,0.195,0.161,0.073,0.098,0.055,0.176,0.091,0.288,0.051,0.25,0.045,0.309,0.268,0.159,0.044,0.055,0.184,0.422,0.099,0.06,0.266,0.091,0.048,0.031,0.099,0.164,0.123,0.276,0.021,0.076,0.05,0.224,0.237,0.098,0.011,0.073,0.147,0.124,0.284,0.05,0.083,0.027,0.231,0.065,0.082,0.…	-0.015	chr22:21963020-21963923(-)	chr22:21962893-21963923(-)
ENSG00000099957	P2RX6	chr22	+	21017920	21018060	21017988	21018060	21015941	21016092	337	100000	0	4,0,2,11,1,0,0,0,0,1,1,0,0,0,1,1,0,0,0,0,0,0,0,0,0,0,1,0,0,0,1,0,0,1,0,0,0,0,3,0,0,2,0,2,4,0,1,0,0,0,0,0,0,2,2,0,0,0,1,0,0,4,0,0,0,1,0,0,0,0,0,0,0,1,2,0,2,0,0,4,0,1,0,0,2,0,0,0,0,2,0,2,2,0,0,4,1,11,6,0,0,0,2,2,0,0,1,1,0,0,0,1,0,0,0,0,0,0,5,0,0,0,0,2,0,2,0,0,0,0,0,1,0,0,0,1,0,0,0,2,3,0,0,6,0,0,0,0,0,0,0,2,0,2,0,0,2,2,0,0,0,0,0,0,4,0,0,0,0,0,2,0,0,2,0,0,0,0,0,0,0,0,0,0,0,0,0,0,0,0,0,0,0,1,0,0,0,8,0…	0,2,4,11,0,0,1,0,0,0,2,3,0,0,1,0,0,0,0,0,0,1,0,0,0,2,0,0,0,0,0,0,0,0,0,0,0,0,4,0,2,1,0,0,5,0,2,0,1,0,0,0,0,1,0,0,0,0,0,0,0,4,0,0,0,0,2,1,0,3,0,0,1,0,0,0,0,0,1,0,0,4,0,0,3,1,3,0,0,0,0,0,0,0,0,11,0,2,6,0,0,0,4,2,0,1,0,0,0,0,0,1,1,0,0,0,0,2,2,0,1,1,3,7,1,1,0,0,0,1,0,3,0,0,0,0,0,1,0,1,2,0,0,9,1,0,0,0,0,0,0,6,0,2,0,0,3,2,1,0,0,3,0,0,11,0,2,0,0,0,0,0,0,1,0,0,0,0,4,1,0,0,1,1,2,0,0,0,2,0,6,2,0,0,0,0,0,4,…	167	99	1	1	NA,NA,NA,NA,1.0,NA,NA,NA,NA,NA	1.0,0.0,0.229,0.372,1.0,NA,0.0,NA,NA,1.0,0.229,0.0,NA,NA,0.372,1.0,NA,NA,NA,NA,NA,0.0,NA,NA,NA,0.0,1.0,NA,NA,NA,1.0,NA,NA,1.0,NA,NA,NA,NA,0.308,NA,0.0,0.542,NA,1.0,0.322,NA,0.229,NA,0.0,NA,NA,NA,NA,0.542,1.0,NA,NA,NA,1.0,NA,NA,0.372,NA,NA,NA,1.0,0.0,0.0,NA,0.0,NA,NA,0.0,1.0,1.0,NA,1.0,NA,0.0,1.0,NA,0.129,NA,NA,0.283,0.0,0.0,NA,NA,1.0,NA,1.0,1.0,NA,NA,0.177,1.0,0.765,0.372,NA,NA,NA,0.229,0.372,NA,…	0.678	chr22:21016092-21017921(+)	chr22:21016092-21017989(+)
ENSG00000241973	PI4KA	chr22	-	20709907	20711461	20709907	20711438	20712485	20712611	342	4.1951e+20	0	16,157,52,58,55,36,102,51,48,80,150,58,22,6,77,90,21,14,12,47,106,43,10,62,125,161,145,10,10,73,38,87,76,11,47,66,107,89,94,7,75,15,131,200,149,56,61,63,22,9,31,9,34,75,97,42,57,89,158,113,12,117,82,35,8,80,96,32,146,112,17,11,86,69,69,99,103,119,59,39,118,9,14,35,97,56,13,49,52,70,35,124,119,54,93,8,100,95,139,56,64,31,93,51,94,11,52,59,9,106,165,59,160,55,96,16,45,40,11,13,71,15,33,87,49,42,147…	0,0,0,0,0,0,0,0,0,0,0,0,0,0,0,0,0,0,0,0,0,0,0,0,0,0,0,0,0,0,0,2,0,0,0,0,0,0,0,0,0,0,0,0,0,0,0,0,0,0,0,0,0,0,0,0,0,0,0,0,0,0,0,0,0,0,0,0,0,0,0,0,0,0,1,0,0,0,0,0,0,0,0,0,0,0,0,0,0,0,0,0,0,0,0,0,0,0,0,0,0,0,0,0,0,0,0,0,0,0,0,0,0,0,0,0,0,0,0,0,0,0,0,0,0,0,0,1,0,0,0,0,0,0,0,0,0,0,0,1,0,0,0,0,0,2,0,0,0,0,0,0,0,0,0,0,0,0,0,0,0,0,0,1,0,0,0,0,0,0,0,1,0,0,0,0,0,0,0,0,0,0,0,0,0,0,0,0,0,0,0,0,0,0,0,0,0,0,0,0…	122	99	1	1	1.0,1.0,1.0,1.0,1.0,1.0,1.0,1.0,1.0,1.0	1.0,1.0,1.0,1.0,1.0,1.0,1.0,1.0,1.0,1.0,1.0,1.0,1.0,1.0,1.0,1.0,1.0,1.0,1.0,1.0,1.0,1.0,1.0,1.0,1.0,1.0,1.0,1.0,1.0,1.0,1.0,0.972,1.0,1.0,1.0,1.0,1.0,1.0,1.0,1.0,1.0,1.0,1.0,1.0,1.0,1.0,1.0,1.0,1.0,1.0,1.0,1.0,1.0,1.0,1.0,1.0,1.0,1.0,1.0,1.0,1.0,1.0,1.0,1.0,1.0,1.0,1.0,1.0,1.0,1.0,1.0,1.0,1.0,1.0,0.982,1.0,1.0,1.0,1.0,1.0,1.0,1.0,1.0,1.0,1.0,1.0,1.0,1.0,1.0,1.0,1.0,1.0,1.0,1.0,1.0,1.0,1.0,1.0,1.0…	0.001	chr22:20711461-20712486(-)	chr22:20711438-20712486(-)
ENSG00000244486	SCARF2	chr22	-	20429224	20429355	20429224	20429340	20429535	20429653	347	2600020903	1100101402	2,4,2,0,1,1,0,0,5,0,2,2,3,1,1,19,3,8,0,0,3,3,2,1,0,2,3,1,0,8,0,0,1,8,0,3,2,4,0,2,2,2,0,1,1,3,2,4,0,0,1,2,8,1,2,3,2,2,4,0,0,3,0,0,2,4,0,2,1,3,2,0,0,0,0,4,1,2,2,0,2,1,3,0,3,1,4,3,2,1,1,3,31,2,9,2,2,3,1,0,0,2,6,0,0,6,0,1,6,1,3,2,3,0,1,0,0,0,0,7,1,0,0,2,1,2,4,2,0,3,4,0,3,2,0,0,10,1,1,2,0,0,1,5,2,0,0,3,5,2,0,3,0,0,0,5,7,2,1,1,2,1,2,1,2,0,8,4,2,2,4,5,0,1,3,0,6,2,1,0,0,0,0,4,0,2,1,0,3,1,0,5,9,3,10,0,1,6…	1,4,3,6,2,0,0,0,2,6,0,0,5,2,0,10,2,3,1,0,1,1,0,0,0,1,1,0,0,9,1,4,3,4,0,0,0,4,3,0,3,1,0,0,2,0,5,0,0,0,0,2,3,3,0,0,0,4,0,1,0,1,0,0,0,4,0,4,7,2,1,3,4,0,0,0,1,0,1,0,0,0,1,1,2,0,1,0,3,1,0,0,6,2,2,4,2,2,6,1,0,0,4,5,0,1,0,0,1,4,5,1,1,1,0,1,0,2,0,2,2,1,3,2,2,0,1,7,2,1,2,1,1,2,0,0,3,0,0,3,3,1,0,4,2,0,6,1,1,0,0,6,0,0,0,3,9,4,0,2,2,0,2,0,1,0,0,1,0,0,0,8,0,3,1,1,0,0,0,7,3,1,0,1,0,0,1,0,1,1,1,2,4,5,1,1,2,7,0,…	114	99	1	1	0.635,0.839,NA,NA,0.0,1.0,0.0,0.661,NA,0.566	0.635,0.465,0.367,0.0,0.303,1.0,NA,NA,0.685,0.0,1.0,1.0,0.343,0.303,1.0,0.623,0.566,0.698,0.0,NA,0.723,0.723,1.0,1.0,NA,0.635,0.723,1.0,NA,0.436,0.0,0.0,0.224,0.635,NA,1.0,1.0,0.465,0.0,1.0,0.367,0.635,NA,1.0,0.303,1.0,0.258,1.0,NA,NA,1.0,0.465,0.698,0.224,1.0,1.0,1.0,0.303,1.0,0.0,NA,0.723,NA,NA,1.0,0.465,NA,0.303,0.11,0.566,0.635,0.0,0.0,NA,NA,1.0,0.465,1.0,0.635,NA,1.0,1.0,0.723,0.0,0.566,1.0,…	-0.025	chr22:20429355-20429536(-)	chr22:20429340-20429536(-)
ENSG00000183597	TANGO2	chr22	+	20053359	20053551	20053436	20053551	20052464	20052584	349	6131951010951213	1.49461e+21	14,25,38,9,5,7,11,14,2,17,12,9,7,2,14,7,11,5,9,10,10,13,3,2,10,13,2,11,5,15,8,5,6,1,1,3,10,9,1,1,7,13,4,24,5,14,15,14,7,1,12,5,12,11,8,14,6,11,13,12,4,18,13,7,3,13,7,6,7,9,20,7,11,8,2,4,5,6,7,9,11,10,3,11,6,2,11,3,12,12,8,10,2,5,2,7,20,5,2,14,2,8,6,13,2,7,5,4,12,15,4,8,6,11,10,3,2,8,7,3,11,19,7,13,7,17,9,9,6,9,4,14,6,10,8,5,4,6,21,7,3,17,9,12,0,9,11,3,5,4,7,8,14,12,6,1,7,10,15,7,4,10,12,6,10,4,3,…	101,52,310,142,71,57,108,93,17,87,113,92,43,12,128,17,109,32,97,77,59,66,38,51,38,149,61,65,70,174,56,58,91,67,9,22,77,53,42,30,61,142,48,116,88,57,69,122,50,13,134,50,126,65,64,71,70,100,36,80,28,117,87,10,10,90,80,64,128,101,101,41,80,112,22,88,22,109,23,87,72,60,66,97,53,31,78,54,68,78,67,107,39,23,31,78,104,77,55,51,19,100,74,108,86,66,53,41,17,86,26,77,49,79,66,35,17,94,89,21,70,89,85,80,56,…	176	99	0.541629	1	0.022,0.137,0.082,0.032,0.09,0.063,0.084,0.072,0.088,0.069	0.072,0.213,0.065,0.034,0.038,0.065,0.054,0.078,0.062,0.099,0.056,0.052,0.084,0.086,0.058,0.188,0.054,0.081,0.05,0.068,0.087,0.1,0.043,0.022,0.129,0.047,0.018,0.087,0.039,0.046,0.074,0.046,0.036,0.008,0.059,0.071,0.068,0.087,0.013,0.018,0.061,0.049,0.045,0.104,0.031,0.121,0.109,0.061,0.073,0.041,0.048,0.053,0.051,0.087,0.066,0.1,0.046,0.058,0.169,0.078,0.074,0.08,0.078,0.283,0.144,0.075,0.047,0.0…	0.004	chr22:20052584-20053360(+)	chr22:20052584-20053437(+)
ENSG00000093010	COMT	chr22	+	19962232	19962815	19962526	19962815	19961198	19961289	350	8.19517e+16	2.29297e+29	16,20,4,16,27,20,4,9,41,35,16,24,54,26,18,27,6,32,17,17,79,24,11,11,29,45,15,4,10,38,22,39,8,47,17,11,26,37,15,21,28,17,27,41,15,11,48,30,11,40,28,14,20,54,21,14,10,16,33,16,27,37,12,18,9,8,10,26,43,38,17,16,12,11,20,18,24,4,20,8,16,11,22,17,28,19,11,16,18,12,32,3,83,12,47,8,13,12,54,27,18,26,22,30,33,18,26,23,25,7,8,36,7,19,22,12,20,8,34,11,28,49,21,40,20,33,18,8,16,57,14,9,23,14,33,13,14,16,9,2…	317,132,81,297,638,252,106,415,155,431,315,194,374,212,384,34,346,195,385,363,205,319,172,130,437,614,160,161,438,338,246,138,268,354,43,145,472,338,379,323,352,314,158,720,364,216,424,238,378,160,288,149,482,507,163,434,255,449,237,457,439,432,659,103,21,272,333,222,398,570,151,89,441,360,421,220,132,283,181,123,196,228,345,253,223,84,370,187,526,497,731,238,599,181,229,567,246,395,775,237,122,2…	198	99	1.72093e-06	6.78565e-05	0.017,0.031,0.012,0.064,0.022,0.036,0.013,0.015,0.027,0.013	0.025,0.07,0.024,0.026,0.021,0.038,0.019,0.011,0.117,0.039,0.025,0.058,0.067,0.058,0.023,0.284,0.009,0.076,0.022,0.023,0.162,0.036,0.031,0.041,0.032,0.035,0.045,0.012,0.011,0.053,0.043,0.124,0.015,0.062,0.165,0.037,0.027,0.052,0.019,0.031,0.038,0.026,0.079,0.028,0.02,0.025,0.054,0.059,0.014,0.111,0.046,0.045,0.02,0.051,0.061,0.016,0.019,0.018,0.065,0.017,0.03,0.041,0.009,0.08,0.176,0.014,0.015,0.…	-0.019	chr22:19961289-19962233(+)	chr22:19961289-19962527(+)
ENSG00000093010	COMT	chr22	+	19964109	19964299	19964167	19964299	19963565	19963759	354	2.01191e+18	4.62802e+30	34,15,17,32,38,20,19,35,35,45,32,9,22,39,31,7,33,33,23,31,29,22,34,11,41,20,7,11,44,21,21,27,7,24,11,21,64,28,29,16,44,32,18,82,46,12,64,45,42,31,14,17,40,56,18,43,27,42,41,32,39,68,52,14,3,22,35,32,44,72,10,17,32,42,43,24,25,30,41,14,25,25,39,19,23,11,35,16,30,43,68,39,49,22,47,55,33,23,87,35,8,31,59,43,24,28,23,23,19,19,46,67,21,36,21,5,12,11,53,15,24,28,43,17,27,48,101,18,40,35,8,25,23,10,46,2…	795,361,238,886,1832,595,369,909,524,838,1170,493,788,605,945,119,1009,503,788,805,587,686,425,380,1089,1074,404,300,1197,668,612,482,720,909,110,432,1158,1232,867,791,937,893,599,2431,1074,518,1129,808,1061,509,702,491,1405,1309,472,1071,591,1455,568,1083,873,1047,1511,302,84,842,1001,829,1050,1563,487,354,987,1289,1525,625,357,687,454,379,566,618,1064,613,535,254,1020,461,1254,1256,1529,773,140…	157	99	2.19106e-05	0.00067772	0.027,0.009,0.011,0.029,0.022,0.028,0.013,0.016,0.012,0.013	0.026,0.026,0.043,0.022,0.013,0.021,0.031,0.024,0.04,0.033,0.017,0.011,0.017,0.039,0.02,0.036,0.02,0.04,0.018,0.024,0.03,0.02,0.048,0.018,0.023,0.012,0.011,0.023,0.023,0.019,0.021,0.034,0.006,0.016,0.059,0.03,0.034,0.014,0.021,0.013,0.029,0.022,0.019,0.021,0.026,0.014,0.035,0.034,0.024,0.037,0.012,0.021,0.018,0.026,0.023,0.025,0.028,0.018,0.044,0.018,0.027,0.039,0.021,0.028,0.022,0.016,0.022,0.02…	-0.007	chr22:19963759-19964110(+)	chr22:19963759-19964168(+)
ENSG00000184470	TXNRD2	chr22	-	19877039	19877234	19877039	19877212	19878089	19878187	356	5.2668e+20	101000001	60,64,59,73,76,62,28,54,52,75,77,61,66,11,96,34,57,51,97,60,45,35,29,17,58,99,41,64,29,87,67,23,91,49,6,15,55,58,59,67,70,82,65,108,51,46,82,38,17,36,63,58,100,41,37,75,67,89,71,77,45,102,119,21,8,68,62,53,65,53,63,45,55,51,59,88,31,109,63,78,74,57,26,44,34,32,84,35,78,80,60,89,33,23,50,85,61,44,123,28,21,39,67,47,7,57,41,22,44,42,44,84,87,41,67,17,12,36,88,19,72,59,38,61,75,64,138,39,23,121,25,8…	0,1,0,0,0,0,0,4,0,2,0,0,0,0,1,0,0,0,0,0,0,0,2,3,1,1,0,0,1,0,1,0,4,0,0,0,1,1,2,2,0,2,0,2,0,0,2,0,0,0,0,2,1,1,0,0,3,1,1,2,0,4,0,1,0,0,0,0,1,0,3,0,1,0,0,1,0,0,0,0,0,0,0,0,1,1,0,1,0,1,1,1,0,0,0,0,1,1,0,0,0,0,1,0,0,0,2,0,0,1,1,0,4,1,0,0,2,0,0,0,0,2,0,0,1,1,1,0,0,1,0,0,0,1,0,0,0,0,0,1,1,2,0,1,0,1,1,0,0,0,2,0,1,0,0,0,0,0,1,0,1,0,2,0,1,0,0,0,1,0,3,4,0,0,0,1,0,0,0,1,0,0,1,0,2,1,0,1,0,1,0,0,0,2,0,0,0,0,1,0…	121	99	1	1	1.0,0.982,1.0,0.981,1.0,1.0,1.0,1.0,1.0,0.975	1.0,0.981,1.0,1.0,1.0,1.0,1.0,0.917,1.0,0.968,1.0,1.0,1.0,1.0,0.987,1.0,1.0,1.0,1.0,1.0,1.0,1.0,0.922,0.823,0.979,0.988,1.0,1.0,0.96,1.0,0.982,1.0,0.949,1.0,1.0,1.0,0.978,0.979,0.96,0.965,1.0,0.971,1.0,0.978,1.0,1.0,0.971,1.0,1.0,1.0,1.0,0.96,0.988,0.971,1.0,1.0,0.948,0.986,0.983,0.969,1.0,0.954,1.0,0.945,1.0,1.0,1.0,1.0,0.982,1.0,0.945,1.0,0.978,1.0,1.0,0.986,1.0,1.0,1.0,1.0,1.0,1.0,1.0,1.0,0.96…	0.006	chr22:19877234-19878090(-)	chr22:19877212-19878090(-)
ENSG00000215012	RTL10	chr22	-	19846145	19852486	19846145	19847389	19854442	19854539	363	5.05053e+19	1	66,41,65,120,85,21,41,34,45,104,86,33,31,11,30,93,66,162,54,50,58,39,17,25,70,35,27,13,74,49,44,43,18,35,8,33,60,68,69,45,101,65,41,103,75,34,95,43,58,47,42,34,64,146,29,50,23,82,87,92,46,107,34,29,5,55,31,84,81,154,12,35,53,46,41,31,68,25,61,33,17,39,38,29,23,9,44,4,60,57,61,35,54,16,73,54,74,61,135,57,48,21,71,63,31,21,46,15,21,36,99,71,30,89,31,15,15,36,72,47,36,127,47,42,32,110,67,30,47,67,25…	0,0,1,0,0,0,0,0,0,0,0,0,0,0,0,0,0,0,0,0,0,0,0,0,0,0,0,0,0,0,0,0,0,0,0,0,0,0,0,0,0,0,0,0,1,0,0,0,0,0,1,0,0,0,0,0,0,0,0,0,0,0,0,0,0,0,0,0,0,0,0,0,0,0,0,0,0,0,0,0,0,0,0,1,0,0,0,0,0,0,0,0,0,0,0,0,0,0,0,0,0,0,0,0,0,0,0,0,0,0,0,2,0,0,0,0,0,0,0,0,0,1,0,0,0,0,1,0,0,0,0,0,0,0,0,0,0,0,0,0,0,0,0,0,0,0,0,0,0,0,0,1,0,0,0,0,0,0,0,0,0,0,0,0,0,0,0,0,0,0,0,0,0,0,0,0,0,0,0,0,0,0,0,0,0,0,0,0,0,0,0,0,0,0,0,0,0,2,0,0…	198	99	1	1	1.0,1.0,1.0,1.0,1.0,1.0,1.0,1.0,1.0,0.953	1.0,1.0,0.97,1.0,1.0,1.0,1.0,1.0,1.0,1.0,1.0,1.0,1.0,1.0,1.0,1.0,1.0,1.0,1.0,1.0,1.0,1.0,1.0,1.0,1.0,1.0,1.0,1.0,1.0,1.0,1.0,1.0,1.0,1.0,1.0,1.0,1.0,1.0,1.0,1.0,1.0,1.0,1.0,1.0,0.974,1.0,1.0,1.0,1.0,1.0,0.955,1.0,1.0,1.0,1.0,1.0,1.0,1.0,1.0,1.0,1.0,1.0,1.0,1.0,1.0,1.0,1.0,1.0,1.0,1.0,1.0,1.0,1.0,1.0,1.0,1.0,1.0,1.0,1.0,1.0,1.0,1.0,1.0,0.935,1.0,1.0,1.0,1.0,1.0,1.0,1.0,1.0,1.0,1.0,1.0,1.0,1.0,1.0,…	-0.003	chr22:19852486-19854443(-)	chr22:19847389-19854443(-)
ENSG00000184702	SEPT5	chr22	+	19720548	19720666	19720641	19720666	19720319	19720454	364	1.7313e+25	3004321200	96,203,640,60,307,20,950,14,234,14,540,110,76,52,445,33,19,29,39,66,21,181,8,176,218,103,76,52,179,144,190,102,25,336,42,22,36,53,107,180,16,373,333,168,263,78,70,211,40,169,232,161,241,32,185,146,28,91,15,238,149,320,87,117,142,165,35,225,667,78,79,91,168,126,14,109,231,43,170,145,148,175,202,122,279,42,162,9,61,95,306,42,9,364,49,120,515,8,64,111,21,156,236,146,67,37,1459,100,32,83,308,145,116,…	0,0,2,0,1,0,6,0,0,1,1,0,1,1,2,0,0,0,0,0,0,1,0,3,1,0,2,0,0,0,0,1,0,1,0,0,0,0,0,2,0,6,0,0,1,0,0,0,1,0,0,2,0,0,3,0,0,0,0,3,0,1,0,0,6,0,0,1,2,0,0,0,0,1,0,0,2,0,1,2,7,0,1,0,3,1,0,0,0,2,4,0,0,6,0,2,1,1,1,1,0,2,0,0,0,0,13,0,2,0,3,0,0,1,0,0,0,2,2,1,0,0,0,2,2,0,2,0,1,0,0,1,1,0,0,0,0,0,3,0,1,5,0,0,1,0,0,0,2,0,0,0,0,0,0,0,7,4,1,0,1,1,1,1,2,1,1,2,0,0,0,3,0,0,0,0,0,1,0,0,6,1,0,1,0,1,0,0,0,0,1,0,1,0,1,1,1,0,0,…	192	99	1	1	0.967,1.0,1.0,0.99,0.983,0.996,0.97,0.856,1.0,1.0	1.0,1.0,0.994,1.0,0.994,1.0,0.988,1.0,1.0,0.878,0.996,1.0,0.975,0.964,0.991,1.0,1.0,1.0,1.0,1.0,1.0,0.989,1.0,0.968,0.991,1.0,0.951,1.0,1.0,1.0,1.0,0.981,1.0,0.994,1.0,1.0,1.0,1.0,1.0,0.979,1.0,0.97,1.0,1.0,0.993,1.0,1.0,1.0,0.954,1.0,1.0,0.976,1.0,1.0,0.97,1.0,1.0,1.0,1.0,0.976,1.0,0.994,1.0,1.0,0.924,1.0,1.0,0.991,0.994,1.0,1.0,1.0,1.0,0.985,1.0,1.0,0.983,1.0,0.989,0.974,0.916,1.0,0.99,1.0,0.98…	-0.014	chr22:19720454-19720549(+)	chr22:19720454-19720642(+)
ENSG00000184702	SEPT5	chr22	+	19721821	19721957	19721832	19721957	19721639	19721736	365	6.66113e+23	21114162309	47,86,295,24,153,11,492,5,108,8,220,55,33,23,213,15,15,23,15,28,21,75,7,76,71,54,39,32,83,68,90,73,15,131,21,12,13,34,38,75,5,211,143,65,108,39,43,99,25,100,124,79,115,11,81,49,11,30,3,94,62,163,42,68,89,54,22,92,347,47,51,41,87,58,9,46,91,41,70,85,85,94,107,63,121,27,73,2,30,45,176,23,6,121,24,56,221,9,23,58,7,93,107,54,45,19,658,46,15,38,157,77,48,105,24,10,8,342,98,68,91,38,66,403,29,100,297,8…	1,2,4,0,4,0,26,1,4,1,9,2,4,0,8,1,1,2,2,2,0,5,0,6,2,2,1,1,8,5,2,3,0,24,0,1,1,2,0,2,0,7,11,2,1,0,0,4,0,2,5,1,6,0,9,1,1,3,0,1,3,4,0,5,2,2,0,2,9,1,1,3,4,2,0,1,2,0,1,2,4,3,14,4,4,1,0,1,2,1,11,0,0,8,3,2,4,1,0,1,0,4,6,0,0,0,17,3,0,1,8,1,4,2,0,0,1,30,1,3,14,1,1,29,4,4,11,0,2,2,4,0,12,3,0,1,0,1,21,0,4,20,0,2,1,1,0,5,0,0,2,1,0,10,1,2,30,9,2,1,1,5,2,6,6,4,12,15,0,0,3,8,0,2,17,0,8,6,1,3,34,3,2,2,0,0,3,0,2,0,…	110	99	0.433674	1	1.0,0.965,0.921,0.965,0.975,0.968,0.924,0.863,1.0,0.924	0.977,0.975,0.985,1.0,0.972,1.0,0.945,0.818,0.96,0.878,0.957,0.961,0.881,1.0,0.96,0.931,0.931,0.912,0.871,0.926,1.0,0.931,1.0,0.919,0.97,0.96,0.972,0.966,0.903,0.924,0.976,0.956,1.0,0.831,1.0,0.915,0.921,0.939,1.0,0.971,1.0,0.964,0.921,0.967,0.99,1.0,1.0,0.957,1.0,0.978,0.957,0.986,0.945,1.0,0.89,0.978,0.908,0.9,1.0,0.988,0.949,0.973,1.0,0.924,0.976,0.96,1.0,0.976,0.972,0.977,0.979,0.925,0.951,0.…	0.002	chr22:19721736-19721822(+)	chr22:19721736-19721833(+)
ENSG00000274602	PI4KAP1	chr22	-	18547245	18547421	18547245	18547373	18548010	18548118	371	1011032521	1.2866e+16	1,6,13,12,16,1,0,2,0,3,10,0,6,1,1,0,0,4,1,0,13,0,3,21,6,3,0,4,0,0,0,0,0,2,1,5,4,1,1,32,0,5,8,0,15,2,0,7,0,0,1,8,1,7,12,0,0,2,2,3,0,0,0,0,17,5,3,0,1,0,0,0,6,5,0,14,1,0,8,2,0,1,1,1,1,3,9,0,5,1,4,0,7,2,0,0,0,11,0,2,1,10,8,6,13,1,0,0,0,0,14,1,13,0,3,0,4,2,1,0,2,1,0,0,2,1,0,0,1,7,0,2,0,4,0,2,1,8,0,0,1,3,3,1,7,2,0,0,0,17,0,4,2,2,0,6,6,0,13,1,6,6,4,14,9,0,0,6,0,0,0,0,0,0,0,0,2,7,0,7,0,3,2,0,3,0,1,1,0,7,…	10,27,65,70,133,57,29,10,0,51,97,1,28,15,52,0,4,74,27,13,29,0,38,33,80,17,2,111,1,1,9,1,1,21,4,10,40,7,5,110,1,60,34,0,297,33,5,57,1,8,65,81,88,101,30,2,29,14,12,59,2,1,1,0,67,16,13,3,10,3,0,3,58,79,5,45,2,38,81,34,1,1,45,26,2,35,64,31,5,45,82,1,76,24,5,1,4,125,4,14,1,82,46,86,75,36,37,0,1,0,113,1,54,4,3,1,20,33,4,1,37,2,0,1,36,4,2,3,6,76,1,72,2,5,0,12,19,39,1,1,3,68,42,2,26,25,0,1,5,88,15,67,62,…	147	99	1	1	0.402,0.0,0.008,0.101,NA,0.019,0.073,0.059,0.022,0.014	0.063,0.13,0.119,0.104,0.075,0.012,0.0,0.119,NA,0.038,0.065,0.0,0.126,0.043,0.013,NA,0.0,0.035,0.024,0.0,0.232,NA,0.05,0.3,0.048,0.106,0.0,0.024,0.0,0.0,0.0,0.0,0.0,0.06,0.144,0.252,0.063,0.088,0.119,0.164,0.0,0.053,0.137,NA,0.033,0.039,0.0,0.076,0.0,0.0,0.01,0.062,0.008,0.045,0.212,0.0,0.0,0.088,0.101,0.033,0.0,0.0,0.0,NA,0.146,0.174,0.135,0.0,0.063,0.0,NA,0.0,0.065,0.041,0.0,0.173,0.252,0.0,0.0…	-0.005	chr22:18547421-18548011(-)	chr22:18547373-18548011(-)
ENSG00000015475	BID	chr22	-	17739348	17740176	17739348	17739488	17743802	17744013	373	13296159645362	2.19207e+29	4,6,5,10,3,6,17,6,10,8,4,2,41,8,8,20,9,7,9,6,5,4,4,1,5,20,19,3,0,7,3,3,10,12,17,1,3,8,12,9,5,16,3,12,5,6,15,7,6,1,2,9,16,10,13,6,7,11,27,2,5,3,5,4,9,13,13,3,9,9,21,8,5,4,10,45,0,3,8,5,8,15,21,1,15,12,7,7,6,2,6,15,11,18,11,5,9,6,14,3,4,8,9,11,3,5,9,1,24,18,4,5,10,5,17,8,2,11,7,2,8,9,8,14,1,1,5,4,6,4,28,13,9,4,9,4,7,2,10,3,2,6,8,40,29,3,10,8,80,3,3,21,7,7,4,8,15,13,6,2,7,2,9,15,4,0,8,34,4,4,9,15,4,…	161,450,91,203,208,262,192,189,133,211,184,129,590,288,333,297,272,102,255,165,110,138,198,116,147,338,94,299,183,228,139,89,368,229,209,34,133,156,215,128,222,294,180,351,176,171,229,183,130,106,226,213,477,116,304,249,321,166,140,137,94,327,335,137,246,445,266,124,374,211,263,78,104,202,253,312,61,298,67,149,435,118,169,131,81,197,224,223,163,168,186,477,559,239,153,167,158,124,346,95,33,219,33…	198	99	2.42749e-05	0.000742092	0.029,0.065,0.023,0.057,0.035,0.018,0.016,0.006,0.079,0.005	0.012,0.007,0.027,0.024,0.007,0.011,0.042,0.016,0.036,0.019,0.011,0.008,0.034,0.014,0.012,0.033,0.016,0.033,0.017,0.018,0.022,0.014,0.01,0.004,0.017,0.029,0.092,0.005,0.0,0.015,0.011,0.017,0.013,0.026,0.039,0.014,0.011,0.025,0.027,0.034,0.011,0.026,0.008,0.017,0.014,0.017,0.032,0.019,0.023,0.005,0.004,0.021,0.016,0.041,0.021,0.012,0.011,0.032,0.088,0.007,0.026,0.005,0.007,0.014,0.018,0.014,0.024,…	0.011	chr22:17740176-17743803(-)	chr22:17739488-17743803(-)
ENSG00000093072	ADA2	chr22	-	17209355	17209723	17209355	17209598	17219355	17219434	375	1.80211e+32	3703200114	867,300,97,343,687,1575,578,910,30,70,431,63,1062,141,2177,146,1267,109,1548,1537,206,913,316,205,381,606,675,1617,820,143,470,374,4799,280,64,32,491,428,185,211,287,2524,144,679,691,1199,173,547,737,10,91,295,5268,1032,430,486,2585,99,123,24,168,191,1528,112,179,611,2200,90,262,774,1572,339,418,1164,428,1425,28,2972,375,187,2485,275,2001,2407,102,773,553,3128,422,953,2201,7402,215,416,153,8,939,…	10,3,1,2,8,3,4,12,0,0,8,0,3,0,14,0,13,0,16,13,2,9,3,0,7,1,4,9,8,1,6,1,20,0,0,0,2,6,0,2,11,23,0,0,9,22,0,5,7,0,0,2,44,10,0,9,30,2,1,0,2,0,6,0,2,4,18,0,0,4,25,1,1,11,4,4,0,19,5,7,10,3,5,14,0,8,7,30,4,6,20,66,1,0,1,0,3,2,5,4,3,13,0,8,1,15,1,6,0,5,21,0,9,0,6,10,0,19,2,2,3,7,1,1,3,5,12,7,1,0,1,75,0,1,0,2,2,0,10,0,2,3,11,0,0,8,1,6,0,10,26,0,13,4,4,2,0,5,8,0,9,2,5,8,7,0,4,6,5,2,23,4,0,2,1,5,2,5,8,20,0,3…	198	99	0.0188978	0.271853	1.0,0.994,0.99,1.0,0.984,0.935,1.0,1.0,0.986,0.996	0.977,0.98,0.98,0.988,0.977,0.996,0.986,0.974,1.0,1.0,0.964,1.0,0.994,1.0,0.987,1.0,0.98,1.0,0.98,0.983,0.981,0.981,0.981,1.0,0.965,0.997,0.988,0.989,0.981,0.986,0.975,0.995,0.992,1.0,1.0,1.0,0.992,0.973,1.0,0.981,0.929,0.982,1.0,1.0,0.975,0.965,1.0,0.982,0.981,1.0,1.0,0.987,0.984,0.981,1.0,0.964,0.977,0.961,0.984,1.0,0.977,1.0,0.992,1.0,0.978,0.987,0.984,1.0,1.0,0.99,0.969,0.994,0.995,0.981,0.98…	0.002	chr22:17209723-17219356(-)	chr22:17209598-17219356(-)
ENSG00000215568	GAB4	chr22	-	16966099	16966364	16966099	16966183	16968297	16968383	377	3	0	0,0,0,0,0,0,0,0,0,2,5,0,0,0,0,0,0,0,0,0,0,0,0,0,0,0,0,0,0,0,0,37,0,5,0,0,0,3,0,4,0,1,0,2,0,4,0,0,0,0,0,0,0,0,0,0,0,0,0,0,0,0,0,0,0,1,0,0,10,0,1,0,0,0,4,0,0,0,20,0,0,0,0,0,0,0,0,0,0,0,1,0,0,0,0,0,0,0,0,0,0,0,0,1,2,0,0,0,0,0,0,0,0,0,0,0,0,0,0,0,1,0,0,0,0,0,0,0,0,0,0,0,0,0,0,0,0,0,0,0,6,0,0,0,0,0,0,0,0,0,0,0,0,0,0,0,0,0,1,0,3,0,0,0,5,0,0,0,0,0,0,0,0,0,0,0,3,0,0,0,0,0,3,0,0,0,0,0,0,0,0,0,0,0,0,0,0,0,…	0,0,0,0,0,0,0,0,0,0,0,0,0,0,0,0,0,0,0,0,0,0,0,0,0,0,0,0,0,0,0,15,0,0,0,0,0,1,0,0,0,0,0,1,0,0,0,0,0,1,0,0,0,0,0,0,0,0,0,0,0,0,0,0,0,0,0,0,1,0,0,0,0,0,0,0,0,0,4,0,0,0,0,0,0,0,0,0,0,0,0,0,0,0,0,0,0,0,0,0,0,0,0,1,1,0,0,0,0,0,0,0,0,0,0,0,0,0,0,0,0,0,0,0,0,0,0,0,0,1,0,0,0,0,0,0,0,0,0,0,2,0,0,0,0,0,0,0,0,0,0,0,0,0,0,0,0,0,0,0,0,0,0,0,0,0,0,0,0,0,0,0,0,0,0,0,0,0,0,0,0,0,2,0,0,0,0,0,0,0,0,0,0,0,0,0,0,0,0,…	198	99	1	1	NA,NA,NA,NA,NA,NA,NA,NA,NA,1.0	NA,NA,NA,NA,NA,NA,NA,NA,NA,1.0,1.0,NA,NA,NA,NA,NA,NA,NA,NA,NA,NA,NA,NA,NA,NA,NA,NA,NA,NA,NA,NA,0.552,NA,1.0,NA,NA,NA,0.6,NA,1.0,NA,1.0,NA,0.5,NA,1.0,NA,NA,NA,0.0,NA,NA,NA,NA,NA,NA,NA,NA,NA,NA,NA,NA,NA,NA,NA,1.0,NA,NA,0.833,NA,1.0,NA,NA,NA,1.0,NA,NA,NA,0.714,NA,NA,NA,NA,NA,NA,NA,NA,NA,NA,NA,1.0,NA,NA,NA,NA,NA,NA,NA,NA,NA,NA,NA,NA,0.333,0.5,NA,NA,NA,NA,NA,NA,NA,NA,NA,NA,NA,NA,NA,NA,NA,1.0,NA,NA,NA,…	0.187	chr22:16966364-16968298(-)	chr22:16966183-16968298(-)
ENSG00000215568	GAB4	chr22	-	16966099	16967481	16966099	16966183	16968297	16968383	378	2	0	0,0,0,0,0,0,0,0,0,4,5,0,0,0,0,0,0,0,0,0,0,0,0,0,0,0,1,0,0,0,0,36,0,5,0,0,0,5,0,4,0,0,0,2,0,4,0,0,0,0,0,0,0,0,0,0,0,0,0,0,0,0,0,0,0,1,0,0,10,0,1,0,0,0,4,0,0,0,19,0,0,0,0,0,0,0,0,0,0,0,1,0,0,0,0,0,0,1,0,0,0,0,0,1,2,0,0,0,0,0,0,0,0,0,0,0,0,0,0,0,1,0,0,0,0,0,0,0,0,0,0,0,0,0,0,0,0,0,0,0,4,0,0,0,0,0,0,0,0,0,0,0,0,0,0,0,0,0,1,0,4,0,0,0,5,0,0,0,0,0,0,0,0,0,0,0,3,0,0,0,0,0,3,0,0,0,0,0,0,0,0,0,0,0,0,0,0,0,…	0,0,0,0,0,0,0,0,0,0,0,0,0,0,0,0,0,0,0,0,0,0,0,0,0,0,0,0,0,0,0,15,0,0,0,0,0,1,0,0,0,0,0,1,0,0,0,0,0,1,0,0,0,0,0,0,0,0,0,0,0,0,0,0,0,0,0,0,1,0,0,0,0,0,0,0,0,0,4,0,0,0,0,0,0,0,0,0,0,0,0,0,0,0,0,0,0,0,0,0,0,0,0,1,1,0,0,0,0,0,0,0,0,0,0,0,0,0,0,0,0,0,0,0,0,0,0,0,0,1,0,0,0,0,0,0,0,0,0,0,2,0,0,0,0,0,0,0,0,0,0,0,0,0,0,0,0,0,0,0,0,0,0,0,0,0,0,0,0,0,0,0,0,0,0,0,0,0,0,0,0,0,2,0,0,0,0,0,0,0,0,0,0,0,0,0,0,0,0,…	198	99	1	1	NA,NA,NA,NA,NA,NA,NA,NA,NA,1.0	NA,NA,NA,NA,NA,NA,NA,NA,NA,1.0,1.0,NA,NA,NA,NA,NA,NA,NA,NA,NA,NA,NA,NA,NA,NA,NA,1.0,NA,NA,NA,NA,0.545,NA,1.0,NA,NA,NA,0.714,NA,1.0,NA,NA,NA,0.5,NA,1.0,NA,NA,NA,0.0,NA,NA,NA,NA,NA,NA,NA,NA,NA,NA,NA,NA,NA,NA,NA,1.0,NA,NA,0.833,NA,1.0,NA,NA,NA,1.0,NA,NA,NA,0.704,NA,NA,NA,NA,NA,NA,NA,NA,NA,NA,NA,1.0,NA,NA,NA,NA,NA,NA,1.0,NA,NA,NA,NA,NA,0.333,0.5,NA,NA,NA,NA,NA,NA,NA,NA,NA,NA,NA,NA,NA,NA,NA,1.0,NA,NA,…	0.184	chr22:16967481-16968298(-)	chr22:16966183-16968298(-)
ENSG00000215568	GAB4	chr22	-	16966099	16967481	16966099	16966364	16968297	16968383	379	0	1	0,0,0,0,0,0,1,0,0,2,0,0,0,0,0,0,0,0,0,0,0,0,0,0,0,0,2,0,0,0,0,8,0,1,0,0,0,3,0,0,0,0,0,0,0,0,0,0,1,0,0,0,0,0,0,0,0,0,0,0,0,0,0,0,0,0,0,0,2,0,0,0,1,0,0,0,0,0,5,0,0,0,0,0,0,0,0,0,0,0,0,0,0,0,0,0,0,1,0,0,0,0,0,0,0,0,0,0,1,0,0,0,0,0,0,0,0,0,0,0,0,0,0,0,0,0,0,0,0,0,0,0,0,0,0,0,0,0,0,0,2,2,0,0,0,0,0,0,0,0,0,0,0,0,0,0,0,0,0,0,2,0,0,0,0,0,0,0,0,0,0,0,0,0,0,0,1,0,0,0,0,0,0,0,0,0,0,0,0,0,0,0,0,0,0,0,0,0,0,0…	0,0,0,0,0,0,0,0,0,0,0,0,0,0,0,0,0,0,0,0,0,0,0,0,0,0,0,0,0,0,0,1,0,1,0,0,0,0,0,0,0,1,0,0,0,0,0,0,0,0,0,0,0,0,0,0,0,0,0,0,0,0,0,0,0,0,0,0,0,0,0,0,0,0,0,0,0,0,1,0,0,0,0,0,0,0,0,0,0,0,0,0,0,0,0,0,0,0,0,0,0,0,0,0,0,0,0,0,0,0,0,0,0,0,0,0,0,0,0,0,0,0,0,0,0,0,0,0,0,0,0,0,0,0,0,0,0,0,0,0,2,0,0,0,0,0,0,0,0,0,0,0,0,0,0,0,0,0,0,0,1,0,0,0,0,0,0,0,0,0,0,0,0,0,0,0,0,0,0,0,0,0,0,0,0,0,0,0,0,0,0,0,0,0,0,0,0,0,0,0…	198	99	1	1	NA,NA,NA,NA,NA,NA,NA,NA,NA,0.0	NA,NA,NA,NA,NA,NA,1.0,NA,NA,1.0,NA,NA,NA,NA,NA,NA,NA,NA,NA,NA,NA,NA,NA,NA,NA,NA,1.0,NA,NA,NA,NA,0.8,NA,0.333,NA,NA,NA,1.0,NA,NA,NA,0.0,NA,NA,NA,NA,NA,NA,1.0,NA,NA,NA,NA,NA,NA,NA,NA,NA,NA,NA,NA,NA,NA,NA,NA,NA,NA,NA,1.0,NA,NA,NA,1.0,NA,NA,NA,NA,NA,0.714,NA,NA,NA,NA,NA,NA,NA,NA,NA,NA,NA,NA,NA,NA,NA,NA,NA,NA,1.0,NA,NA,NA,NA,NA,NA,NA,NA,NA,NA,1.0,NA,NA,NA,NA,NA,NA,NA,NA,NA,NA,NA,NA,NA,NA,NA,NA,NA,NA,N…	-0.792	chr22:16967481-16968298(-)	chr22:16966364-16968298(-)
ENSG00000215568	GAB4	chr22	-	16987959	16988167	16987959	16988116	16991872	16992176	380	4	0	0,0,0,0,0,0,0,0,0,3,0,0,0,0,0,0,0,0,0,0,0,0,0,0,0,0,3,0,0,0,0,28,0,12,0,0,0,7,0,0,0,0,0,1,0,2,2,0,0,0,0,0,0,0,0,0,0,0,0,0,0,1,0,0,0,0,0,0,14,0,0,0,0,0,0,0,0,0,24,0,0,0,0,0,0,0,0,0,0,0,0,0,0,0,0,0,0,0,0,2,0,0,0,0,0,0,0,0,0,2,0,0,0,0,0,0,0,0,0,0,0,0,0,0,0,0,0,0,0,0,0,0,0,0,0,0,0,0,0,2,1,0,0,0,0,0,0,0,0,0,0,0,0,0,0,0,0,0,0,0,6,0,0,0,3,0,0,0,0,0,0,0,0,0,0,0,3,0,0,0,0,0,4,0,0,0,0,0,0,0,0,0,0,0,0,3,0,0…	0,0,0,0,0,0,0,0,0,0,0,0,0,0,0,0,0,0,0,0,0,0,0,0,0,0,0,0,0,0,0,1,0,0,0,0,0,0,0,0,0,0,0,0,0,0,0,0,0,0,0,0,0,0,0,0,0,0,0,0,0,0,0,0,0,0,0,0,0,0,0,0,0,0,0,0,0,0,0,0,0,0,0,0,0,0,0,0,0,0,0,0,0,0,0,0,0,0,0,0,0,0,0,0,0,0,0,0,0,0,0,0,0,0,0,0,0,0,0,0,0,0,0,0,0,0,0,0,0,0,0,0,0,0,0,0,0,0,0,0,0,0,0,0,0,0,0,0,0,0,0,0,0,0,0,0,0,0,0,0,0,0,0,0,0,0,0,0,0,0,0,0,0,0,0,0,0,0,0,0,0,0,0,0,0,0,0,0,0,0,0,0,0,0,0,0,0,0,0,0…	150	99	1	1	NA,NA,NA,NA,NA,NA,NA,NA,NA,1.0	NA,NA,NA,NA,NA,NA,NA,NA,NA,1.0,NA,NA,NA,NA,NA,NA,NA,NA,NA,NA,NA,NA,NA,NA,NA,NA,1.0,NA,NA,NA,NA,0.949,NA,1.0,NA,NA,NA,1.0,NA,NA,NA,NA,NA,1.0,NA,1.0,1.0,NA,NA,NA,NA,NA,NA,NA,NA,NA,NA,NA,NA,NA,NA,1.0,NA,NA,NA,NA,NA,NA,1.0,NA,NA,NA,NA,NA,NA,NA,NA,NA,1.0,NA,NA,NA,NA,NA,NA,NA,NA,NA,NA,NA,NA,NA,NA,NA,NA,NA,NA,NA,NA,1.0,NA,NA,NA,NA,NA,NA,NA,NA,NA,1.0,NA,NA,NA,NA,NA,NA,NA,NA,NA,NA,NA,NA,NA,NA,NA,NA,NA,NA,…	0.004	chr22:16988167-16991873(-)	chr22:16988116-16991873(-)
ENSG00000012817	KDM5D	chrY	-	19709450	19710260	19709450	19709809	19710375	19710472	383	6.58053e+27	6.50403e+18	0,0,68,186,0,65,149,0,0,0,367,0,125,46,0,100,0,0,84,0,55,0,0,0,218,0,273,0,9,68,0,0,0,0,0,0,270,51,0,94,0,0,0,472,126,33,0,159,190,0,43,158,0,175,0,0,106,0,0,312,140,280,126,0,0,160,215,95,251,0,192,128,151,0,5,0,0,0,231,180,0,0,0,132,0,0,0,14,5,3,0,127,71,0,0,0,5,172,0,0,0,48,0,192,41,63,0,69,0,256,305,0,0,0,104,44,60,210,0,0,0,205,0,176,54,0,274,0,161,340,0,0,4,71,116,0,0,0,0,0,96,227,91,3,0,39…	0,1,58,55,0,15,30,0,0,0,51,0,49,31,0,77,0,0,30,0,43,0,0,0,67,0,46,0,1,69,0,0,0,0,0,0,87,76,0,61,0,0,0,98,46,29,0,41,50,0,29,37,0,53,0,0,31,0,0,43,22,93,19,0,0,31,40,34,26,0,18,46,38,0,0,0,0,0,65,47,0,0,0,31,0,0,0,0,2,0,0,18,68,0,0,0,0,46,0,0,0,13,0,38,25,31,0,6,0,36,61,0,0,0,32,12,67,22,0,0,0,64,0,44,9,0,62,0,37,15,0,0,0,38,26,0,0,0,0,0,47,23,40,1,0,16,37,0,29,60,0,42,37,42,0,53,0,0,69,0,0,63,0,3…	198	99	1	1	0.835,NA,0.868,0.864,0.897,0.74,0.83,0.673,0.871,0.83	NA,0.0,0.37,0.628,NA,0.684,0.713,NA,NA,NA,0.783,NA,0.561,0.426,NA,0.394,NA,NA,0.583,NA,0.39,NA,NA,NA,0.619,NA,0.748,NA,0.818,0.33,NA,NA,NA,NA,NA,NA,0.608,0.251,NA,0.435,NA,NA,NA,0.707,0.578,0.363,NA,0.66,0.655,NA,0.426,0.681,NA,0.623,NA,NA,0.631,NA,NA,0.784,0.761,0.601,0.768,NA,NA,0.721,0.729,0.583,0.828,NA,0.842,0.582,0.665,NA,1.0,NA,NA,NA,0.64,0.657,NA,NA,NA,0.68,NA,NA,NA,1.0,0.556,1.0,NA,0.779…	0.19	chrY:19710260-19710376(-)	chrY:19709809-19710376(-)
ENSG00000012817	KDM5D	chrY	-	19715822	19716111	19715822	19716004	19716278	19716473	384	5.30523e+18	2.11024e+26	0,0,12,26,0,5,17,0,0,0,38,0,63,11,0,46,0,0,17,0,35,0,0,0,37,0,39,0,2,50,0,0,0,0,0,0,31,14,0,53,0,0,0,46,17,11,0,46,25,0,6,32,0,28,0,0,17,0,0,27,17,53,8,0,2,20,40,25,32,0,18,56,36,0,2,0,0,0,53,25,0,0,0,15,0,0,0,1,0,0,0,10,32,0,0,0,1,26,0,0,0,11,0,32,11,6,0,4,0,32,35,0,0,0,16,17,18,23,0,0,0,27,0,54,6,0,26,0,30,24,0,0,3,39,16,0,0,0,0,0,10,18,10,1,0,7,9,0,31,45,0,32,21,28,2,16,0,0,30,0,0,25,0,28,38,0…	0,0,98,109,0,38,52,0,0,0,217,0,61,26,0,41,0,0,55,0,33,0,0,0,126,0,92,0,2,67,0,0,0,0,0,0,163,110,0,45,0,0,0,274,90,59,0,57,105,1,53,66,0,74,0,0,81,0,0,167,47,259,66,0,0,114,120,48,100,0,96,68,105,0,3,0,0,0,109,78,0,0,0,81,0,0,0,1,3,0,0,64,66,0,0,0,2,83,0,0,0,26,0,100,25,31,0,19,0,146,177,0,0,0,52,12,77,85,0,0,0,170,0,72,26,0,161,0,77,146,0,0,2,49,71,0,0,0,0,0,77,110,62,2,0,33,60,0,99,56,0,125,80,1…	198	99	1	1	0.112,NA,0.097,0.104,0.114,0.114,0.096,0.174,0.114,0.097	NA,NA,0.058,0.107,NA,0.062,0.14,NA,NA,NA,0.081,NA,0.341,0.175,NA,0.359,NA,NA,0.134,NA,0.347,NA,NA,NA,0.128,NA,0.175,NA,0.333,0.272,NA,NA,NA,NA,NA,NA,0.087,0.06,NA,0.371,NA,NA,NA,0.077,0.086,0.085,NA,0.287,0.106,0.0,0.054,0.195,NA,0.159,NA,NA,0.095,NA,NA,0.075,0.153,0.093,0.057,NA,1.0,0.081,0.143,0.207,0.138,NA,0.086,0.292,0.146,NA,0.25,NA,NA,NA,0.196,0.138,NA,NA,NA,0.085,NA,NA,NA,0.333,0.0,NA,NA,…	-0.056	chrY:19716111-19716279(-)	chrY:19716004-19716279(-)
ENSG00000131002	TXLNGY	chrY	+	19588369	19589612	19589520	19589612	19587209	19587507	388	8.40111e+19	8.40967e+19	0,0,116,340,0,80,90,0,0,0,454,0,12,31,0,5,0,0,88,0,20,0,0,0,343,0,136,0,11,52,0,0,0,0,0,0,198,187,0,28,0,0,0,645,243,67,0,109,423,0,96,150,0,220,0,0,60,0,0,175,55,308,43,0,0,235,211,39,396,0,107,39,117,0,2,0,0,0,104,123,0,0,0,97,0,0,0,18,0,1,0,96,10,0,0,0,5,96,0,0,0,66,0,380,71,25,0,39,0,335,238,1,0,0,88,9,37,122,0,0,0,298,0,20,74,0,304,0,173,78,0,0,1,42,160,0,0,0,0,0,83,237,87,0,0,112,224,0,32,1…	0,0,14,49,0,20,41,0,0,0,72,0,26,25,0,66,0,0,40,0,61,0,0,0,198,0,68,0,5,92,0,0,0,0,0,0,58,81,0,40,0,0,0,337,81,20,0,122,63,0,26,107,0,181,0,0,26,0,0,38,43,50,33,0,0,149,33,53,29,0,30,102,84,0,1,0,0,0,90,52,0,0,0,38,0,0,0,9,1,0,0,38,53,0,0,0,0,77,0,0,0,24,0,86,46,25,0,36,0,41,60,0,0,0,89,9,40,55,0,0,0,65,0,40,35,0,99,0,74,70,0,0,2,73,48,0,0,0,0,0,42,58,16,3,0,88,57,0,63,50,0,69,38,165,4,34,0,0,110,…	198	99	1	1	0.333,NA,0.366,0.085,0.192,0.178,0.115,0.096,0.095,0.282	NA,NA,0.806,0.776,NA,0.667,0.523,NA,NA,NA,0.759,NA,0.188,0.383,NA,0.036,NA,NA,0.524,NA,0.141,NA,NA,NA,0.464,NA,0.5,NA,0.524,0.22,NA,NA,NA,NA,NA,NA,0.631,0.536,NA,0.259,NA,NA,NA,0.489,0.6,0.626,NA,0.309,0.77,NA,0.649,0.412,NA,0.378,NA,NA,0.536,NA,NA,0.697,0.39,0.755,0.394,NA,NA,0.441,0.762,0.269,0.872,NA,0.641,0.16,0.411,NA,0.5,NA,NA,NA,0.366,0.542,NA,NA,NA,0.561,NA,NA,NA,0.5,0.0,1.0,NA,0.558,0.08…	-0.286	chrY:19587507-19588370(+)	chrY:19587507-19589521(+)
ENSG00000131002	TXLNGY	chrY	+	19591779	19591959	19591919	19591959	19589520	19589612	392	1.35013e+22	1000000001	0,1,77,234,0,46,230,0,0,0,246,0,49,16,0,79,0,0,69,0,98,0,0,0,150,0,159,0,9,38,1,0,0,0,0,0,119,179,0,90,0,0,0,555,158,68,0,240,297,3,44,142,0,393,0,0,86,0,0,47,115,131,76,0,0,293,89,119,256,0,119,319,134,0,8,0,0,0,214,107,2,0,0,79,0,0,0,22,1,4,0,90,23,0,0,0,4,167,0,0,0,50,0,227,73,19,0,129,0,238,269,0,0,0,179,43,27,243,0,0,0,166,0,55,41,1,160,0,299,99,0,0,2,72,166,0,0,0,0,0,47,250,32,9,0,181,254,0…	0,0,0,0,0,0,0,0,0,0,1,0,0,0,0,2,0,0,0,0,0,0,0,0,0,0,0,0,0,0,0,0,0,0,0,0,0,0,0,1,0,0,0,1,0,0,0,0,0,0,0,2,0,2,0,0,0,0,0,0,0,1,0,0,0,0,0,0,0,0,0,1,0,0,0,0,0,0,0,0,0,0,0,0,0,0,0,0,0,0,0,1,0,0,0,0,0,0,0,0,0,0,0,0,0,0,0,0,0,0,2,0,0,0,0,0,0,0,0,0,0,0,0,1,0,0,0,0,0,1,0,0,0,2,0,0,0,0,0,0,0,1,0,0,0,0,0,0,0,4,0,1,0,0,0,0,0,0,1,0,0,0,0,1,0,0,0,2,0,0,0,0,0,0,0,0,0,0,0,0,0,0,0,0,0,0,0,1,1,0,0,0,0,0,0,0,0,0,0,0…	198	99	1	1	0.985,NA,1.0,1.0,1.0,1.0,1.0,1.0,1.0,0.984	NA,1.0,1.0,1.0,NA,1.0,1.0,NA,NA,NA,0.992,NA,1.0,1.0,NA,0.952,NA,NA,1.0,NA,1.0,NA,NA,NA,1.0,NA,1.0,NA,1.0,1.0,1.0,NA,NA,NA,NA,NA,1.0,1.0,NA,0.978,NA,NA,NA,0.996,1.0,1.0,NA,1.0,1.0,1.0,1.0,0.973,NA,0.99,NA,NA,1.0,NA,NA,1.0,1.0,0.985,1.0,NA,NA,1.0,1.0,1.0,1.0,NA,1.0,0.994,1.0,NA,1.0,NA,NA,NA,1.0,1.0,1.0,NA,NA,1.0,NA,NA,NA,1.0,1.0,1.0,NA,0.978,1.0,NA,NA,NA,1.0,1.0,NA,NA,NA,1.0,NA,1.0,1.0,1.0,NA,1.0,N…	0.002	chrY:19589612-19591780(+)	chrY:19589612-19591920(+)
ENSG00000179750	APOBEC3B	chr22	+	38991331	38991626	38991406	38991626	38989456	38989610	394	9.81454e+17	10000	172,88,0,205,49,45,160,66,7,46,38,183,72,15,91,44,145,2,291,79,39,65,106,216,14,198,33,32,80,367,80,36,113,175,3,8,36,29,4,9,28,0,192,54,62,56,41,0,23,7,375,22,63,21,136,29,13,26,20,7,0,6,51,30,23,26,5,28,150,20,95,0,35,30,75,102,9,20,10,168,119,72,30,34,5,4,42,54,63,30,201,101,104,65,26,9,34,69,83,5,12,58,29,46,12,129,40,32,6,14,4,34,60,4,28,15,19,110,0,30,42,237,16,112,67,41,24,92,8,48,16,318,1…	0,0,0,0,0,0,0,0,0,0,0,0,0,0,2,0,0,0,0,0,0,0,0,0,0,0,0,0,0,0,0,0,0,1,0,0,0,0,0,0,0,0,0,0,0,0,0,0,0,0,0,0,0,0,0,0,0,0,0,0,0,0,0,0,0,0,0,0,0,0,0,0,0,0,0,0,0,0,1,0,0,0,0,1,0,0,0,0,0,0,0,0,0,0,0,0,0,0,0,0,0,2,0,0,0,0,0,0,0,0,0,0,0,0,0,0,0,0,0,0,0,0,0,0,0,0,0,1,0,0,0,0,0,0,0,0,0,0,0,0,0,0,0,0,0,0,0,0,0,0,0,0,0,0,0,0,0,0,0,0,1,0,0,0,0,2,0,1,0,0,0,0,0,0,0,0,0,0,0,0,0,0,1,0,0,0,0,0,0,0,0,0,0,0,0,0,0,0,0,0…	174	99	1	1	1.0,1.0,1.0,1.0,1.0,0.974,NA,1.0,1.0,NA	1.0,1.0,NA,1.0,1.0,1.0,1.0,1.0,1.0,1.0,1.0,1.0,1.0,1.0,0.963,1.0,1.0,1.0,1.0,1.0,1.0,1.0,1.0,1.0,1.0,1.0,1.0,1.0,1.0,1.0,1.0,1.0,1.0,0.99,1.0,1.0,1.0,1.0,1.0,1.0,1.0,NA,1.0,1.0,1.0,1.0,1.0,NA,1.0,1.0,1.0,1.0,1.0,1.0,1.0,1.0,1.0,1.0,1.0,1.0,NA,1.0,1.0,1.0,1.0,1.0,1.0,1.0,1.0,1.0,1.0,NA,1.0,1.0,1.0,1.0,1.0,1.0,0.851,1.0,1.0,1.0,1.0,0.951,1.0,1.0,1.0,1.0,1.0,1.0,1.0,1.0,1.0,1.0,1.0,1.0,1.0,1.0,1.0,1…	0	chr22:38989610-38991332(+)	chr22:38989610-38991407(+)
ENSG00000183878	UTY	chrY	-	13358463	13358619	13358463	13358553	13359087	13359222	395	11040424653	3020020012	0,0,6,7,0,4,13,0,0,0,9,0,8,2,0,1,0,0,5,0,5,0,0,0,12,0,16,0,0,1,0,0,0,0,0,0,10,6,0,11,0,0,0,7,14,11,0,1,8,0,4,9,0,6,0,0,17,0,0,8,1,3,3,0,0,6,8,5,16,0,11,4,6,0,0,0,0,0,3,9,0,0,0,1,0,0,0,3,0,0,0,16,16,0,0,0,0,4,0,0,0,3,0,6,3,2,0,0,0,13,10,0,0,0,6,11,2,6,0,0,0,15,0,3,1,0,10,0,3,3,0,0,0,3,4,0,0,0,0,0,7,1,5,2,0,12,3,0,9,22,0,1,7,19,0,5,0,0,24,0,0,11,0,4,1,0,0,10,4,0,0,7,4,0,0,0,3,1,0,5,1,4,13,0,0,3,0,8…	0,0,6,3,0,0,4,0,0,0,3,0,1,0,0,0,0,0,0,0,1,0,0,0,9,0,1,0,0,0,0,0,0,0,0,0,5,4,0,0,0,0,0,5,6,2,0,0,1,0,1,0,0,3,0,0,2,0,0,0,0,5,1,0,0,1,5,5,2,0,1,0,2,0,0,0,0,0,0,1,0,0,0,0,0,0,0,0,0,0,0,5,1,0,0,0,0,0,0,0,0,0,0,2,1,0,0,0,0,5,3,0,0,0,2,0,0,2,0,0,0,3,0,2,2,0,2,0,2,3,0,0,0,0,4,0,0,0,0,0,1,5,0,0,0,4,3,0,5,0,0,1,3,6,0,0,0,0,3,0,0,1,0,2,2,0,0,0,0,0,0,4,3,0,0,0,1,0,0,2,0,1,0,0,0,2,0,5,3,0,0,0,0,0,0,0,1,2,0,0…	165	99	1	1	0.688,NA,0.545,NA,1.0,0.375,1.0,1.0,0.75,0.474	NA,NA,0.375,0.583,NA,1.0,0.661,NA,NA,NA,0.643,NA,0.828,1.0,NA,1.0,NA,NA,1.0,NA,0.75,NA,NA,NA,0.444,NA,0.906,NA,NA,1.0,NA,NA,NA,NA,NA,NA,0.545,0.474,NA,1.0,NA,NA,NA,0.457,0.583,0.767,NA,1.0,0.828,NA,0.706,1.0,NA,0.545,NA,NA,0.836,NA,NA,1.0,1.0,0.265,0.643,NA,NA,0.783,0.49,0.375,0.828,NA,0.868,1.0,0.643,NA,NA,NA,NA,NA,1.0,0.844,NA,NA,NA,1.0,NA,NA,NA,1.0,NA,NA,NA,0.658,0.906,NA,NA,NA,NA,1.0,NA,NA,NA…	0.024	chrY:13358619-13359088(-)	chrY:13358553-13359088(-)
ENSG00000114374	USP9Y	chrY	+	12842224	12842465	12842239	12842465	12841009	12841133	399	2040002100	1.70221e+18	0,0,0,0,0,1,0,0,0,0,1,0,1,1,0,3,0,0,1,0,2,0,0,0,1,0,3,0,0,0,0,0,0,0,0,0,0,1,0,1,0,0,0,0,1,0,0,1,1,0,0,4,0,2,0,0,1,0,0,2,1,4,0,0,0,0,1,0,0,0,1,0,1,0,0,0,0,0,2,2,0,0,0,0,0,0,0,0,0,0,0,0,1,0,0,0,0,0,0,0,0,0,0,1,0,1,0,0,0,3,0,0,0,0,0,0,0,0,0,0,0,0,0,3,0,0,0,0,1,0,0,0,0,1,1,0,0,0,0,0,0,0,0,0,0,0,0,0,2,1,0,0,0,2,0,0,0,0,1,0,0,0,0,0,0,0,0,0,0,0,0,0,0,0,0,0,1,1,0,3,0,0,0,0,0,0,0,1,0,0,0,0,0,0,1,0,0,0,0,0…	0,0,6,21,0,7,32,0,0,0,26,0,30,20,0,269,0,0,18,0,60,0,0,0,26,0,25,0,0,21,0,0,0,0,0,0,25,22,0,47,0,0,0,30,44,4,0,20,21,0,7,24,0,51,0,0,6,0,0,19,17,43,6,0,0,59,17,40,12,0,21,38,16,0,0,0,0,0,23,37,0,0,0,11,0,0,0,4,3,2,0,10,59,0,0,0,2,19,0,0,0,5,0,17,2,9,0,10,0,26,26,0,0,0,2,17,12,33,0,0,0,35,0,31,4,0,0,0,27,19,0,0,2,11,17,0,0,0,0,0,20,13,6,3,0,0,23,0,37,14,0,15,20,29,0,12,0,0,29,0,0,46,0,18,6,0,0,29,…	114	99	1	1	0.093,NA,0.136,0.0,0.0,0.0,0.058,0.026,0.0,0.0	NA,NA,0.0,0.0,NA,0.11,0.0,NA,NA,NA,0.032,NA,0.028,0.042,NA,0.01,NA,NA,0.046,NA,0.028,NA,NA,NA,0.032,NA,0.094,NA,NA,0.0,NA,NA,NA,NA,NA,NA,0.0,0.038,NA,0.018,NA,NA,NA,0.0,0.019,0.0,NA,0.042,0.04,NA,0.0,0.126,NA,0.033,NA,NA,0.126,NA,NA,0.084,0.049,0.075,0.0,NA,NA,0.0,0.049,0.0,0.0,NA,0.04,0.0,0.051,NA,NA,NA,NA,NA,0.07,0.045,NA,NA,NA,0.0,NA,NA,NA,0.0,0.0,0.0,NA,0.0,0.015,NA,NA,NA,0.0,0.0,NA,NA,NA,0.0…	0.014	chrY:12841133-12842225(+)	chrY:12841133-12842240(+)
ENSG00000083838	ZNF446	chr19	+	58479642	58480019	58479929	58480019	58478086	58478181	405	3.13521e+18	610031423	25,33,23,23,20,4,13,19,37,40,38,21,22,7,27,34,24,20,25,13,14,11,19,9,22,25,23,12,22,14,13,3,15,19,5,11,25,26,29,25,37,34,16,41,32,7,44,22,25,9,20,16,28,32,19,28,13,38,40,22,18,40,8,6,4,18,19,9,18,29,20,16,23,21,21,21,23,9,17,24,22,43,13,24,15,11,38,7,30,16,61,15,76,8,33,29,29,27,60,42,20,18,39,34,5,12,18,5,13,30,27,30,18,25,18,8,10,16,29,6,41,30,28,15,15,28,41,16,16,13,11,14,17,19,14,19,27,34,15,…	0,1,1,1,0,0,0,0,1,1,1,2,3,0,2,3,0,2,0,0,1,0,1,2,2,1,0,0,0,7,0,3,0,3,0,0,1,0,0,3,2,0,14,0,2,0,1,1,0,2,0,1,0,2,11,0,0,0,7,0,4,1,0,2,2,2,0,0,1,0,0,4,1,0,0,3,3,0,1,1,3,0,2,0,3,7,2,3,0,0,0,0,13,2,4,1,0,4,0,2,0,1,6,3,1,0,1,0,2,0,0,0,2,2,0,0,0,0,0,0,0,0,0,17,0,0,0,0,1,3,0,0,2,0,0,1,8,2,0,6,0,0,2,2,4,0,0,0,2,3,0,1,0,4,0,4,3,0,6,0,3,0,1,0,1,2,0,7,0,0,1,1,0,1,9,0,2,4,3,0,5,1,0,2,2,2,1,0,0,3,0,3,2,9,2,0,3,1…	198	99	0.173441	1	1.0,0.745,0.913,1.0,1.0,0.842,0.923,0.742,0.84,0.727	1.0,0.943,0.92,0.92,1.0,1.0,1.0,1.0,0.949,0.952,0.95,0.84,0.786,1.0,0.871,0.85,1.0,0.833,1.0,1.0,0.875,1.0,0.905,0.692,0.846,0.926,1.0,1.0,1.0,0.5,1.0,0.333,1.0,0.76,1.0,1.0,0.926,1.0,1.0,0.806,0.902,1.0,0.364,1.0,0.889,1.0,0.957,0.917,1.0,0.692,1.0,0.889,1.0,0.889,0.463,1.0,1.0,1.0,0.741,1.0,0.692,0.952,1.0,0.6,0.5,0.818,1.0,1.0,0.9,1.0,1.0,0.667,0.92,1.0,1.0,0.778,0.793,1.0,0.895,0.923,0.786,1.…	-0.003	chr19:58478181-58479643(+)	chr19:58478181-58479930(+)
ENSG00000083838	ZNF446	chr19	+	58479928	58480019	58479929	58480019	58478086	58478181	406	2000000000	610031423	0,0,0,0,0,0,0,0,0,0,0,0,0,0,1,0,1,0,0,0,0,0,0,0,0,0,0,0,0,0,0,0,0,0,0,0,0,0,0,0,0,0,0,0,0,0,0,0,0,0,0,0,0,0,0,0,1,0,0,0,1,0,0,0,0,0,0,0,0,0,0,0,0,0,0,0,0,0,0,0,0,0,0,0,0,0,0,0,0,0,0,0,0,0,0,0,1,0,0,0,0,0,0,1,0,0,0,0,0,0,0,0,0,0,0,0,0,0,1,0,1,0,0,0,0,0,0,0,0,0,0,0,0,0,0,0,1,0,0,0,0,0,0,0,0,0,0,0,0,0,0,0,0,0,0,0,0,0,0,0,0,0,0,0,0,0,0,0,0,0,0,0,0,0,1,0,0,0,0,1,0,0,0,1,1,0,0,0,0,0,0,1,1,0,1,0,0,0,0,0…	0,1,1,1,0,0,0,0,1,1,1,2,3,0,2,3,0,2,0,0,1,0,1,2,2,1,0,0,0,7,0,3,0,3,0,0,1,0,0,3,2,0,14,0,2,0,1,1,0,2,0,1,0,2,11,0,0,0,7,0,4,1,0,2,2,2,0,0,1,0,0,4,1,0,0,3,3,0,1,1,3,0,2,0,3,7,2,3,0,0,0,0,13,2,4,1,0,4,0,2,0,1,6,3,1,0,1,0,2,0,0,0,2,2,0,0,0,0,0,0,0,0,0,17,0,0,0,0,1,3,0,0,2,0,0,1,8,2,0,6,0,0,2,2,4,0,0,0,2,3,0,1,0,4,0,4,3,0,6,0,3,0,1,0,1,2,0,7,0,0,1,1,0,1,9,0,2,4,3,0,5,1,0,2,2,2,1,0,0,3,0,3,2,9,2,0,3,1…	100	99	1	1	1.0,0.0,0.0,NA,NA,0.0,0.0,0.0,0.0,0.0	NA,0.0,0.0,0.0,NA,NA,NA,NA,0.0,0.0,0.0,0.0,0.0,NA,0.331,0.0,1.0,0.0,NA,NA,0.0,NA,0.0,0.0,0.0,0.0,NA,NA,NA,0.0,NA,0.0,NA,0.0,NA,NA,0.0,NA,NA,0.0,0.0,NA,0.0,NA,0.0,NA,0.0,0.0,NA,0.0,NA,0.0,NA,0.0,0.0,NA,1.0,NA,0.0,NA,0.198,0.0,NA,0.0,0.0,0.0,NA,NA,0.0,NA,NA,0.0,0.0,NA,NA,0.0,0.0,NA,0.0,0.0,0.0,NA,0.0,NA,0.0,0.0,0.0,0.0,NA,NA,NA,NA,0.0,0.0,0.0,0.0,1.0,0.0,NA,0.0,NA,0.0,0.0,0.248,0.0,NA,0.0,NA,0.0,NA…	0.05	chr19:58478181-58479929(+)	chr19:58478181-58479930(+)
ENSG00000171574	ZNF584	chr19	+	58415792	58415940	58415818	58415940	58415523	58415646	408	1120020500	1020111201	2,0,5,4,1,1,0,0,5,3,1,9,0,1,1,6,0,4,0,0,1,0,2,0,4,0,0,0,1,3,0,1,2,7,4,0,0,5,2,4,3,2,0,2,7,0,4,2,3,1,2,2,1,8,1,0,0,0,3,3,7,0,0,0,2,4,2,0,0,1,0,0,1,4,2,0,0,0,1,3,2,1,3,1,4,0,1,0,1,1,7,0,13,0,1,0,2,3,4,5,0,2,2,5,4,2,0,0,3,3,0,2,5,0,1,4,1,0,2,0,0,2,3,0,0,5,0,0,2,2,1,0,5,0,2,1,2,10,0,2,0,2,0,4,5,0,4,1,0,3,0,3,2,0,1,1,4,3,2,0,3,4,0,0,3,0,9,4,2,0,2,0,3,7,0,0,4,1,1,0,1,0,1,0,2,2,5,0,0,0,1,2,3,1,1,0,3,3,3…	0,0,4,2,0,1,0,0,0,1,3,1,1,2,0,0,2,0,3,2,0,3,0,0,2,0,1,0,0,3,0,0,0,1,0,0,0,0,0,0,1,2,0,0,0,0,1,0,0,0,1,1,1,4,0,0,0,0,1,1,0,2,0,0,1,0,0,0,0,0,0,0,1,0,0,0,0,0,0,0,1,1,0,0,0,0,0,0,0,0,3,0,7,1,0,0,0,2,0,3,0,0,0,1,0,2,0,0,0,0,0,0,1,0,0,0,2,0,0,0,2,0,1,1,3,0,2,0,1,0,0,2,0,0,0,0,0,0,0,0,1,0,1,0,0,1,2,1,0,1,0,0,0,0,0,0,0,0,2,0,4,0,2,0,2,0,1,3,0,0,0,2,2,0,0,0,3,0,0,0,0,0,0,0,0,0,0,0,0,0,1,0,0,0,1,1,0,1,1,0…	125	99	1	1	0.442,1.0,0.442,NA,0.0,0.613,0.0,0.664,NA,0.0	1.0,NA,0.497,0.613,1.0,0.442,NA,NA,1.0,0.704,0.209,0.877,0.0,0.284,1.0,1.0,0.0,1.0,0.0,0.0,1.0,0.0,1.0,NA,0.613,NA,0.0,NA,1.0,0.442,NA,1.0,1.0,0.847,1.0,NA,NA,1.0,1.0,1.0,0.704,0.442,NA,1.0,1.0,NA,0.76,1.0,1.0,1.0,0.613,0.613,0.442,0.613,1.0,NA,NA,NA,0.704,0.704,1.0,0.0,NA,NA,0.613,1.0,1.0,NA,NA,1.0,NA,NA,0.442,1.0,1.0,NA,NA,NA,1.0,1.0,0.613,0.442,1.0,1.0,1.0,NA,1.0,NA,1.0,1.0,0.649,NA,0.595,0.0,…	-0.329	chr19:58415646-58415793(+)	chr19:58415646-58415819(+)
ENSG00000142396	ERVK3-1	chr19	+	58312027	58312462	58312165	58312462	58306087	58306216	409	5.72473e+22	1.08107e+24	61,70,65,104,57,35,189,29,114,68,95,162,151,93,69,265,67,204,44,38,144,52,79,78,68,12,132,48,137,118,48,46,21,149,115,116,55,68,71,168,93,91,99,117,101,29,97,130,80,67,29,54,142,242,172,42,24,81,303,60,64,47,31,82,66,81,61,150,66,97,123,190,108,91,92,119,149,33,234,97,53,139,170,51,95,79,46,36,63,78,121,61,105,92,189,46,100,121,196,94,54,84,187,88,122,55,134,63,119,90,95,64,68,68,88,114,31,170,40…	137,120,147,342,143,96,114,148,108,109,138,167,153,124,109,216,213,133,104,66,115,66,94,103,93,77,72,32,210,283,175,29,83,130,186,161,112,87,76,91,194,152,95,182,278,92,196,87,122,186,336,184,273,155,252,104,71,173,157,129,36,159,72,132,97,169,95,132,321,276,124,81,87,127,310,108,56,116,77,104,136,82,168,73,37,118,206,46,85,135,277,131,199,61,132,131,138,100,232,115,34,188,164,237,146,136,161,88,…	198	99	0.0011894	0.0245551	0.209,0.536,0.137,0.447,0.385,0.34,0.385,0.312,0.47,0.298	0.182,0.226,0.181,0.132,0.166,0.154,0.453,0.089,0.345,0.238,0.256,0.327,0.33,0.273,0.24,0.38,0.136,0.434,0.175,0.224,0.385,0.283,0.296,0.275,0.268,0.072,0.478,0.429,0.246,0.173,0.121,0.442,0.112,0.364,0.236,0.265,0.197,0.281,0.318,0.48,0.193,0.23,0.343,0.243,0.154,0.136,0.198,0.428,0.247,0.153,0.041,0.128,0.206,0.438,0.254,0.168,0.145,0.19,0.491,0.189,0.471,0.129,0.177,0.237,0.254,0.193,0.243,0.3…	0.082	chr19:58306216-58312028(+)	chr19:58306216-58312166(+)
ENSG00000142396	ERVK3-1	chr19	+	58312027	58312462	58312196	58312462	58306087	58306216	410	1.16364e+28	955253512115	147,151,175,275,186,92,279,111,200,155,184,321,287,183,160,487,211,330,123,105,241,95,154,166,147,58,253,95,281,276,187,70,80,249,262,244,117,143,117,285,237,186,191,275,239,67,255,226,145,153,210,165,256,411,361,100,74,201,444,152,111,143,96,201,150,187,122,242,227,270,202,290,177,190,256,206,245,91,354,177,120,188,302,104,165,180,156,64,151,176,282,115,250,167,323,124,164,207,356,162,80,186,347…	18,7,12,12,11,5,4,11,4,8,15,7,3,4,14,3,14,2,7,4,4,8,6,7,3,7,7,2,13,12,5,0,8,8,5,12,8,14,4,6,17,12,7,16,13,4,11,3,4,2,23,5,19,5,11,9,7,12,14,2,2,10,10,7,7,7,11,6,29,16,7,7,4,6,26,13,2,5,0,5,7,2,11,5,4,6,10,5,13,13,17,11,15,2,4,6,7,10,10,6,3,22,2,8,7,10,8,6,9,5,10,9,11,5,6,5,4,10,10,2,6,19,11,2,8,22,15,7,5,10,2,22,3,3,7,4,2,22,7,5,4,13,8,9,7,8,6,5,0,10,13,9,16,8,3,5,1,10,6,14,5,8,17,5,11,8,4,17,7,1…	198	99	0.0636421	0.740321	0.866,0.973,0.907,0.966,0.928,0.953,0.92,0.941,0.98,0.889	0.803,0.915,0.879,0.92,0.894,0.902,0.972,0.835,0.962,0.906,0.86,0.958,0.98,0.958,0.851,0.988,0.883,0.988,0.898,0.929,0.968,0.856,0.928,0.922,0.961,0.806,0.948,0.96,0.915,0.92,0.949,1.0,0.833,0.94,0.963,0.91,0.88,0.836,0.936,0.96,0.875,0.886,0.932,0.896,0.902,0.893,0.921,0.974,0.948,0.975,0.82,0.943,0.871,0.976,0.943,0.847,0.841,0.893,0.941,0.974,0.965,0.877,0.828,0.935,0.915,0.93,0.847,0.953,0.79…	0.02	chr19:58306216-58312028(+)	chr19:58306216-58312197(+)
ENSG00000142396	ERVK3-1	chr19	+	58312165	58312462	58312196	58312462	58306087	58306216	411	1.79281e+27	955253512115	232,215,270,529,282,159,248,236,219,208,244,360,321,232,210,494,366,314,188,139,238,120,189,208,190,125,220,89,384,470,319,62,145,259,368,316,189,181,132,250,353,269,204,358,438,135,369,212,204,278,523,306,419,375,482,172,126,305,369,233,89,265,142,279,196,292,167,256,491,465,229,230,177,241,501,217,186,182,253,202,221,162,335,138,126,237,322,82,189,254,457,201,369,154,305,217,226,211,430,198,66,…	18,7,12,12,11,5,4,11,4,8,15,7,3,4,14,3,14,2,7,4,4,8,6,7,3,7,7,2,13,12,5,0,8,8,5,12,8,14,4,6,17,12,7,16,13,4,11,3,4,2,23,5,19,5,11,9,7,12,14,2,2,10,10,7,7,7,11,6,29,16,7,7,4,6,26,13,2,5,0,5,7,2,11,5,4,6,10,5,13,13,17,11,15,2,4,6,7,10,10,6,3,22,2,8,7,10,8,6,9,5,10,9,11,5,6,5,4,10,10,2,6,19,11,2,8,22,15,7,5,10,2,22,3,3,7,4,2,22,7,5,4,13,8,9,7,8,6,5,0,10,13,9,16,8,3,5,1,10,6,14,5,8,17,5,11,8,4,17,7,1…	130	99	0.634158	1	0.938,0.977,0.964,0.974,0.95,0.973,0.948,0.966,0.985,0.936	0.908,0.959,0.945,0.971,0.951,0.96,0.979,0.942,0.977,0.952,0.925,0.975,0.988,0.978,0.92,0.992,0.952,0.992,0.953,0.964,0.978,0.92,0.96,0.958,0.98,0.932,0.96,0.971,0.957,0.968,0.98,1.0,0.932,0.961,0.982,0.953,0.947,0.908,0.962,0.969,0.941,0.945,0.957,0.945,0.962,0.963,0.962,0.982,0.975,0.991,0.945,0.979,0.944,0.983,0.971,0.936,0.932,0.951,0.953,0.989,0.971,0.953,0.915,0.968,0.955,0.969,0.92,0.97,0.…	0.003	chr19:58306216-58312166(+)	chr19:58306216-58312197(+)
ENSG00000171606	ZNF274	chr19	+	58185696	58185838	58185711	58185838	58183920	58183998	415	6064011132	3.42732e+17	2,1,0,4,0,0,1,0,3,4,4,2,14,0,3,1,1,7,1,0,9,1,2,0,5,0,2,1,2,1,1,1,0,8,2,1,1,1,0,0,2,2,2,1,0,1,3,3,1,0,2,2,1,3,1,0,2,0,2,0,1,3,0,2,3,3,0,4,3,2,0,2,0,7,3,1,3,0,0,3,1,1,2,1,2,1,2,0,4,0,3,0,2,2,7,2,4,0,0,1,1,0,11,2,4,0,1,0,2,1,0,3,0,1,0,1,2,3,3,1,0,1,0,3,2,0,1,2,3,0,1,0,3,3,2,3,5,17,1,2,0,0,3,1,1,3,0,1,2,0,0,0,2,2,1,0,6,3,1,2,0,0,3,0,1,0,1,3,1,1,0,2,1,1,2,0,1,2,0,1,7,1,7,1,2,2,2,0,0,0,5,2,2,0,3,1,0,2,…	41,40,27,23,26,10,12,17,34,33,57,19,29,11,22,38,21,34,21,20,24,17,14,30,29,7,40,12,22,28,45,11,11,32,15,13,26,41,11,23,34,25,15,73,32,14,22,11,20,19,39,23,30,23,19,36,21,41,42,53,7,57,22,38,17,20,20,12,38,21,24,10,22,27,46,22,61,12,29,25,14,20,13,33,13,8,21,3,32,21,38,21,61,22,53,39,22,11,63,27,6,2,36,42,27,26,29,5,21,17,41,48,9,27,3,9,12,18,22,11,33,38,20,45,29,48,28,21,15,6,15,25,38,9,16,33,26,…	114	99	1	1	0.0,0.162,0.0,0.343,0.155,0.0,0.126,0.224,0.303,0.126	0.041,0.021,0.0,0.131,0.0,0.0,0.067,0.0,0.071,0.095,0.057,0.084,0.295,0.0,0.106,0.022,0.04,0.152,0.04,0.0,0.246,0.049,0.11,0.0,0.13,0.0,0.042,0.067,0.073,0.03,0.019,0.073,0.0,0.178,0.104,0.063,0.032,0.021,0.0,0.0,0.049,0.065,0.104,0.012,0.0,0.058,0.106,0.191,0.042,0.0,0.043,0.07,0.028,0.102,0.044,0.0,0.076,0.0,0.04,0.0,0.11,0.044,0.0,0.044,0.133,0.115,0.0,0.224,0.064,0.076,0.0,0.148,0.0,0.184,0.0…	0.079	chr19:58183998-58185697(+)	chr19:58183998-58185712(+)
ENSG00000173480	ZNF417	chr19	-	57912059	57912189	57912059	57912186	57915337	57915531	416	300010	1000000	1,2,0,1,1,0,0,0,0,0,0,1,0,0,3,0,0,4,0,0,0,0,1,0,0,0,2,0,0,0,0,0,0,0,0,0,1,0,0,0,2,1,0,1,0,0,0,0,0,0,0,2,1,0,3,0,0,0,0,2,0,0,0,0,0,0,0,0,0,0,0,0,1,0,0,0,0,0,0,0,0,0,0,0,0,2,0,0,0,0,0,0,0,0,0,0,0,0,2,3,0,0,0,0,0,0,0,0,1,0,0,0,1,0,0,0,0,0,0,1,0,1,0,0,1,0,0,0,0,0,1,0,0,0,0,0,0,1,0,0,0,0,0,3,2,0,2,0,0,0,0,0,2,1,0,0,0,0,0,0,0,0,0,0,1,0,0,0,0,0,0,1,0,2,0,0,0,0,1,0,0,3,0,0,0,0,0,0,0,0,0,0,0,0,0,0,2,1,0,6…	1,0,0,0,0,0,0,0,0,1,0,0,1,1,0,1,0,0,0,0,0,0,0,0,0,0,0,0,0,1,0,0,0,0,0,1,0,0,1,3,0,2,1,0,0,0,0,0,0,0,0,2,0,1,0,0,0,0,0,1,0,0,0,0,0,0,0,0,0,0,0,0,0,0,0,0,0,0,0,0,0,0,0,0,0,0,0,0,0,0,0,0,1,0,0,0,0,2,0,0,0,0,0,0,0,0,0,0,0,0,0,0,0,0,0,0,0,0,0,0,1,0,0,0,0,0,0,0,0,0,0,0,0,0,0,0,0,0,0,0,0,1,0,0,0,0,0,0,0,0,0,0,0,0,0,0,0,0,2,2,0,0,0,0,0,0,0,0,0,0,0,0,2,0,0,0,0,0,0,0,0,0,0,0,0,0,0,0,0,0,0,0,0,0,1,0,0,0,0,0…	102	99	1	1	NA,NA,NA,0.0,1.0,NA,NA,NA,1.0,NA	0.493,1.0,NA,1.0,1.0,NA,NA,NA,NA,0.0,NA,1.0,0.0,0.0,1.0,0.0,NA,1.0,NA,NA,NA,NA,1.0,NA,NA,NA,1.0,NA,NA,0.0,NA,NA,NA,NA,NA,0.0,1.0,NA,0.0,0.0,1.0,0.327,0.0,1.0,NA,NA,NA,NA,NA,NA,NA,0.493,1.0,0.0,1.0,NA,NA,NA,NA,0.66,NA,NA,NA,NA,NA,NA,NA,NA,NA,NA,NA,NA,1.0,NA,NA,NA,NA,NA,NA,NA,NA,NA,NA,NA,NA,1.0,NA,NA,NA,NA,NA,NA,0.0,NA,NA,NA,NA,0.0,1.0,1.0,NA,NA,NA,NA,NA,NA,NA,NA,1.0,NA,NA,NA,1.0,NA,NA,NA,NA,NA,NA,…	0.032	chr19:57912189-57915338(-)	chr19:57912186-57915338(-)
ENSG00000173480	ZNF417	chr19	-	57912059	57912189	57912059	57912186	57915564	57915665	417	11101023	1200101500	0,0,0,0,0,0,0,3,0,2,1,4,0,0,1,0,0,1,1,0,2,0,2,1,1,0,0,0,3,0,2,0,0,0,2,0,0,3,0,0,1,0,4,4,0,0,2,0,0,1,1,0,1,2,2,0,0,0,0,0,1,0,0,0,0,0,0,0,0,1,0,0,1,0,0,6,1,0,1,0,2,0,0,0,3,0,0,0,1,0,0,1,3,0,3,0,1,3,1,1,0,1,5,2,0,0,1,2,2,0,0,0,0,0,3,0,1,2,0,0,0,0,0,3,2,1,0,0,0,4,0,2,1,1,2,0,0,11,2,6,0,1,0,1,1,0,1,0,0,0,2,0,1,3,1,0,0,0,4,1,0,0,0,0,0,1,0,0,0,0,1,3,0,1,0,0,0,5,0,0,0,0,1,4,0,0,1,0,0,5,1,4,0,0,0,0,1,0,0,…	0,0,1,1,0,0,1,0,0,0,0,0,1,0,0,1,0,3,0,0,2,1,0,0,1,0,0,0,0,1,0,2,0,0,0,0,0,0,5,0,0,0,1,2,1,0,0,0,1,1,0,4,0,1,2,0,0,0,4,0,0,0,0,1,2,0,0,1,0,0,1,5,2,2,0,1,2,1,1,0,0,1,1,0,0,0,1,1,2,1,0,1,0,0,3,0,0,0,1,0,0,1,5,0,0,0,0,0,1,1,0,1,0,0,0,1,0,0,0,0,0,2,1,1,0,2,0,0,0,0,1,0,0,0,2,1,0,5,2,2,0,0,0,0,2,0,0,2,1,0,0,0,0,1,1,0,2,0,1,0,0,0,0,0,1,0,0,2,0,1,0,1,0,0,0,1,0,0,0,0,2,0,1,1,0,0,1,0,0,0,1,3,1,1,0,0,1,0,0,1…	102	99	1	1	0.0,0.0,NA,1.0,0.493,1.0,0.0,0.66,1.0,1.0	NA,NA,0.0,0.0,NA,NA,0.0,1.0,NA,1.0,1.0,1.0,0.0,NA,1.0,0.0,NA,0.244,1.0,NA,0.493,0.0,1.0,1.0,0.493,NA,NA,NA,1.0,0.0,1.0,0.0,NA,NA,1.0,NA,NA,1.0,0.0,NA,1.0,NA,0.795,0.66,0.0,NA,1.0,NA,0.0,0.493,1.0,0.0,1.0,0.66,0.493,NA,NA,NA,0.0,NA,1.0,NA,NA,0.0,0.0,NA,NA,0.0,NA,1.0,0.0,0.0,0.327,0.0,NA,0.853,0.327,0.0,0.493,NA,1.0,0.0,0.0,NA,1.0,NA,0.0,0.0,0.327,0.0,NA,0.493,1.0,NA,0.493,NA,1.0,1.0,0.493,1.0,NA,0…	0.023	chr19:57912189-57915565(-)	chr19:57912186-57915565(-)
ENSG00000268107	AC003005.1	chr19	+	57504656	57504786	57504659	57504786	57491470	57491597	420	1310101100	10010000	0,0,0,1,0,0,0,2,1,0,2,1,1,1,1,1,0,0,2,0,0,0,1,2,1,0,2,0,0,0,2,1,0,1,0,0,0,2,0,0,0,0,0,0,0,1,0,0,0,0,0,2,0,0,0,1,0,0,0,0,1,0,0,0,0,0,0,0,0,1,1,0,0,2,0,0,0,0,0,1,0,0,0,2,0,1,0,0,0,0,0,0,0,0,3,1,0,1,0,1,0,0,0,1,2,1,0,0,0,0,4,2,0,2,0,0,0,0,0,2,0,0,1,0,0,0,1,0,0,0,0,0,0,0,0,0,2,0,1,0,1,0,0,0,1,1,0,0,0,3,0,0,0,1,0,0,0,0,0,1,1,0,0,0,0,0,1,0,2,0,0,0,0,0,2,0,0,2,0,0,0,1,0,1,0,1,0,0,0,0,3,0,0,1,0,2,1,0,0,0…	0,0,0,0,0,0,0,0,0,0,3,0,0,0,0,0,0,0,0,0,0,0,0,0,0,0,0,0,0,0,0,0,0,0,0,0,0,0,0,0,0,0,0,0,0,0,0,0,0,0,0,0,0,0,0,0,0,0,0,0,0,0,0,0,0,0,0,0,0,0,0,0,0,0,0,0,0,0,0,0,0,0,0,0,0,0,0,0,0,0,0,0,0,0,0,0,0,0,0,0,0,0,0,0,0,0,0,0,0,0,0,0,0,0,0,0,0,0,0,0,0,0,0,0,0,0,0,0,0,0,0,0,0,0,0,0,0,0,0,0,0,0,0,0,0,0,0,0,0,3,0,0,0,0,0,0,0,0,0,0,0,0,0,0,0,0,0,0,0,0,0,0,0,0,0,0,0,0,0,0,1,0,0,0,0,0,0,0,0,0,0,0,0,0,0,2,0,1,0,0…	102	99	1	1	1.0,1.0,0.493,NA,1.0,0.0,1.0,1.0,NA,NA	NA,NA,NA,1.0,NA,NA,NA,1.0,1.0,NA,0.393,1.0,1.0,1.0,1.0,1.0,NA,NA,1.0,NA,NA,NA,1.0,1.0,1.0,NA,1.0,NA,NA,NA,1.0,1.0,NA,1.0,NA,NA,NA,1.0,NA,NA,NA,NA,NA,NA,NA,1.0,NA,NA,NA,NA,NA,1.0,NA,NA,NA,1.0,NA,NA,NA,NA,1.0,NA,NA,NA,NA,NA,NA,NA,NA,1.0,1.0,NA,NA,1.0,NA,NA,NA,NA,NA,1.0,NA,NA,NA,1.0,NA,1.0,NA,NA,NA,NA,NA,NA,NA,NA,1.0,1.0,NA,1.0,NA,1.0,NA,NA,NA,1.0,1.0,1.0,NA,NA,NA,NA,1.0,1.0,NA,1.0,NA,NA,NA,NA,NA,1.…	-0.166	chr19:57491597-57504657(+)	chr19:57491597-57504660(+)
ENSG00000188785	ZNF548	chr19	+	57394042	57394223	57394187	57394223	57389874	57390114	422	629614434414	2.95825e+19	11,6,4,5,6,4,7,2,11,16,6,1,8,2,0,2,14,10,6,5,10,5,1,9,6,0,19,2,13,3,3,6,2,10,0,10,13,8,4,7,7,6,7,12,6,6,9,9,5,4,0,1,6,18,2,3,7,7,19,2,3,0,2,2,1,5,6,10,11,20,8,16,3,5,5,5,13,2,30,16,5,17,12,3,5,2,7,1,2,6,6,3,2,0,12,10,21,7,9,9,13,1,6,17,3,3,27,3,2,4,7,11,6,7,0,6,4,5,3,8,3,7,2,17,0,7,5,8,19,5,13,6,18,4,8,2,4,3,6,5,0,10,3,27,6,4,11,2,1,1,0,2,7,11,7,6,2,0,6,1,4,0,5,2,5,8,4,7,8,3,1,6,9,11,6,3,11,7,1,4…	25,24,30,22,36,8,31,19,29,14,36,67,29,32,12,46,47,89,20,12,52,10,16,51,48,5,50,7,50,66,26,65,4,83,16,34,20,41,41,45,33,18,72,94,54,12,45,67,35,33,23,35,44,218,66,24,24,30,100,34,39,18,15,22,14,28,20,74,55,62,8,38,21,35,44,34,76,6,62,28,18,16,131,18,19,22,30,3,29,15,43,16,117,21,59,28,24,36,68,67,29,23,126,49,42,14,52,43,44,19,54,15,16,21,13,18,74,33,28,30,25,13,23,100,5,34,22,24,30,29,44,4,59,25,…	198	99	0.122188	1	0.094,0.2,0.107,0.032,0.087,0.062,0.055,0.033,0.095,0.233	0.18,0.111,0.062,0.102,0.077,0.2,0.101,0.05,0.159,0.364,0.077,0.007,0.121,0.03,0.0,0.021,0.13,0.053,0.13,0.172,0.088,0.2,0.03,0.081,0.059,0.0,0.16,0.125,0.115,0.022,0.055,0.044,0.2,0.057,0.0,0.128,0.245,0.089,0.047,0.072,0.096,0.143,0.046,0.06,0.053,0.2,0.091,0.063,0.067,0.057,0.0,0.014,0.064,0.04,0.015,0.059,0.127,0.104,0.087,0.029,0.037,0.0,0.062,0.043,0.034,0.082,0.13,0.063,0.091,0.139,0.333,0…	0.002	chr19:57390114-57394043(+)	chr19:57390114-57394188(+)
ENSG00000100330	MTMR3	chr22	+	29978424	29978531	29978441	29978531	29970975	29971062	424	302312850	7.8575e+21	1,2,3,1,0,1,7,1,4,3,3,2,7,0,3,0,2,4,2,4,2,0,0,1,4,0,5,2,1,2,0,0,3,2,2,1,1,1,5,0,0,3,6,2,0,1,2,2,1,0,0,1,7,2,7,0,2,0,1,1,6,3,2,0,2,2,1,1,9,0,5,7,2,2,2,5,1,1,1,0,3,3,1,2,7,3,4,1,2,3,1,2,4,3,3,3,3,0,1,2,0,1,2,1,0,2,1,2,0,1,0,3,1,0,5,1,7,3,0,9,0,1,1,10,1,2,2,4,2,2,2,5,5,2,0,3,1,6,11,1,1,11,2,3,1,0,3,4,4,0,3,0,0,2,4,0,3,3,6,1,2,0,0,0,0,0,3,5,0,0,2,4,2,2,1,4,10,1,0,5,4,3,6,1,2,1,2,1,0,0,3,1,8,5,3,6,1,2…	46,211,78,43,49,46,178,69,67,69,81,88,248,40,132,88,46,82,62,73,101,30,48,107,78,17,29,56,65,60,128,18,152,104,62,60,46,91,36,72,55,165,195,97,44,43,81,83,14,13,25,50,108,53,171,86,86,59,70,69,33,95,91,106,130,95,33,42,378,69,103,63,74,78,62,128,129,77,46,59,139,71,44,94,79,97,51,92,138,56,68,110,266,205,103,54,93,35,103,94,45,71,99,45,63,112,61,38,124,68,49,52,35,78,49,66,80,134,104,284,37,81,10…	116	99	1	1	0.0,0.043,0.0,0.035,0.022,0.012,0.109,0.038,0.094,0.0	0.018,0.008,0.032,0.019,0.0,0.018,0.032,0.012,0.048,0.036,0.031,0.019,0.024,0.0,0.019,0.0,0.036,0.04,0.027,0.045,0.017,0.0,0.0,0.008,0.042,0.0,0.128,0.03,0.013,0.028,0.0,0.0,0.017,0.016,0.027,0.014,0.018,0.009,0.106,0.0,0.0,0.015,0.026,0.017,0.0,0.019,0.021,0.02,0.057,0.0,0.0,0.017,0.052,0.031,0.034,0.0,0.019,0.0,0.012,0.012,0.134,0.026,0.018,0.0,0.013,0.018,0.025,0.02,0.02,0.0,0.04,0.087,0.023,0…	0.011	chr22:29971062-29978425(+)	chr22:29971062-29978442(+)
ENSG00000173581	CCDC106	chr19	+	55648757	55649077	55648945	55649077	55648232	55648277	441	4124214452512721	3011180214	13,15,10,21,32,11,5,1,32,25,36,6,6,4,14,6,11,9,12,3,4,16,7,8,37,23,28,3,15,36,11,45,5,14,5,1,11,24,48,20,13,15,29,18,33,14,14,15,8,14,28,12,22,32,2,21,1,43,18,31,18,6,7,4,2,20,6,38,13,42,3,9,15,6,65,8,7,9,13,6,5,4,12,14,23,4,26,4,26,6,33,6,9,10,18,11,20,26,35,14,3,20,21,49,14,6,22,8,15,8,35,34,5,34,7,17,2,2,26,5,14,9,18,18,14,32,23,10,12,14,3,2,21,9,3,3,5,10,14,13,18,12,10,21,8,3,34,6,7,15,0,10,1…	3,2,0,5,7,3,1,0,1,1,4,0,1,1,3,0,1,0,1,0,2,0,0,0,3,0,4,0,4,3,1,0,0,6,0,0,1,1,7,2,5,5,0,3,6,5,2,0,1,0,6,8,8,8,0,7,0,0,2,1,5,1,1,1,0,4,1,3,6,2,0,1,2,3,7,0,1,2,2,2,0,4,4,6,1,0,3,0,2,3,7,1,0,0,3,1,6,1,7,0,0,8,4,10,0,0,2,2,3,2,5,2,1,7,4,1,0,0,7,0,1,2,2,2,2,5,5,0,0,0,0,3,0,0,0,0,0,1,1,3,6,0,2,2,3,0,7,1,0,3,4,1,3,2,2,0,3,2,2,1,1,6,1,3,2,1,7,2,4,2,2,0,0,2,0,0,3,1,1,9,3,1,1,0,1,3,0,3,0,0,0,0,1,1,1,3,0,3,1,…	198	99	1	1	0.4,1.0,0.667,0.5,0.875,0.738,1.0,0.75,0.778,0.724	0.684,0.789,1.0,0.677,0.696,0.647,0.714,1.0,0.941,0.926,0.818,1.0,0.75,0.667,0.7,1.0,0.846,1.0,0.857,1.0,0.5,1.0,1.0,1.0,0.86,1.0,0.778,1.0,0.652,0.857,0.846,1.0,1.0,0.538,1.0,1.0,0.846,0.923,0.774,0.833,0.565,0.6,1.0,0.75,0.733,0.583,0.778,1.0,0.8,1.0,0.7,0.429,0.579,0.667,1.0,0.6,1.0,1.0,0.818,0.939,0.643,0.75,0.778,0.667,1.0,0.714,0.75,0.864,0.52,0.913,1.0,0.818,0.789,0.5,0.823,1.0,0.778,0.692…	-0.058	chr19:55648277-55648758(+)	chr19:55648277-55648946(+)
ENSG00000063241	ISOC2	chr19	-	55455259	55455378	55455259	55455330	55455635	55455845	442	57145854576	1.10749e+20	7,1,20,14,29,22,4,16,3,11,10,15,5,1,11,0,20,7,38,12,2,11,5,9,13,16,5,5,27,29,24,6,7,22,0,4,19,11,12,5,6,14,1,8,17,15,12,13,18,6,9,6,17,11,20,7,15,12,1,9,9,20,22,0,0,3,6,13,19,21,5,5,20,16,11,4,5,27,6,5,9,2,7,13,8,6,11,2,11,34,15,8,22,3,1,4,2,9,16,2,1,14,9,20,15,4,3,8,1,4,6,18,33,14,16,4,6,5,20,0,9,21,7,3,63,13,20,13,4,40,1,8,10,9,3,14,0,3,8,11,9,12,8,5,6,30,16,4,2,0,3,10,11,6,13,6,4,18,18,3,21,8,…	84,50,148,109,219,128,29,218,43,77,120,86,73,24,140,16,144,46,300,97,44,109,129,53,139,143,61,52,160,175,172,34,43,103,18,31,108,90,124,73,76,87,39,98,107,73,73,84,127,50,80,39,122,130,84,119,98,102,49,72,73,135,93,18,9,76,83,88,67,126,32,68,135,116,99,86,15,174,58,106,46,33,92,99,74,41,139,20,104,122,172,86,494,41,37,91,57,73,192,41,18,107,129,111,174,50,64,74,62,35,77,114,230,120,177,63,21,49,1…	147	99	0.0101331	0.160835	0.03,0.06,0.1,0.047,0.096,0.036,0.029,0.057,0.069,0.063	0.053,0.013,0.083,0.08,0.082,0.104,0.085,0.047,0.045,0.088,0.053,0.105,0.044,0.027,0.05,0.0,0.086,0.093,0.079,0.077,0.03,0.064,0.025,0.103,0.059,0.07,0.052,0.061,0.102,0.1,0.086,0.106,0.099,0.126,0.0,0.08,0.106,0.076,0.061,0.044,0.05,0.098,0.017,0.052,0.097,0.122,0.1,0.094,0.087,0.075,0.07,0.094,0.086,0.054,0.138,0.038,0.093,0.073,0.014,0.078,0.077,0.091,0.137,0.0,0.0,0.026,0.046,0.09,0.16,0.101,…	-0.01	chr19:55455378-55455636(-)	chr19:55455330-55455636(-)
ENSG00000108106	UBE2S	chr19	-	55404287	55404478	55404287	55404401	55406814	55406962	444	7.42474e+30	0	552,289,1781,1038,1509,798,554,617,436,823,777,1804,643,530,1442,274,735,3791,1694,431,825,623,391,789,861,2837,470,503,1096,2124,942,1683,322,950,345,746,597,704,961,873,669,700,2015,1286,879,330,1144,1356,567,770,2113,633,931,1387,939,406,291,506,650,373,538,725,638,701,364,468,336,2855,1263,771,728,904,976,886,1364,848,499,559,528,964,379,304,896,564,490,268,764,220,693,530,1033,210,2717,444,3…	0,0,1,0,0,1,0,0,0,0,0,0,1,0,0,0,0,1,0,0,0,0,0,0,0,0,0,1,0,1,0,0,0,0,0,0,0,0,0,0,0,1,0,0,0,0,0,2,0,0,1,0,0,0,2,0,1,0,0,0,0,0,0,0,0,0,0,1,3,0,0,0,0,1,0,0,0,1,0,3,0,0,0,0,0,0,0,0,0,0,0,0,0,0,0,0,2,0,2,0,0,0,0,1,1,2,0,0,0,0,0,0,0,0,0,0,0,0,0,0,0,0,0,1,1,0,0,1,0,0,0,1,1,0,0,0,0,0,1,0,0,0,0,0,0,0,0,0,0,0,0,0,1,0,0,0,0,0,0,1,0,0,0,0,0,0,0,2,0,0,0,0,0,0,0,0,1,0,1,0,0,0,0,0,0,0,0,2,0,0,0,0,1,0,0,0,0,0,0,0…	176	99	1	1	1.0,1.0,1.0,1.0,1.0,1.0,1.0,1.0,1.0,1.0	1.0,1.0,0.999,1.0,1.0,0.998,1.0,1.0,1.0,1.0,1.0,1.0,0.997,1.0,1.0,1.0,1.0,1.0,1.0,1.0,1.0,1.0,1.0,1.0,1.0,1.0,1.0,0.996,1.0,0.999,1.0,1.0,1.0,1.0,1.0,1.0,1.0,1.0,1.0,1.0,1.0,0.997,1.0,1.0,1.0,1.0,1.0,0.997,1.0,1.0,0.999,1.0,1.0,1.0,0.996,1.0,0.994,1.0,1.0,1.0,1.0,1.0,1.0,1.0,1.0,1.0,1.0,0.999,0.996,1.0,1.0,1.0,1.0,0.998,1.0,1.0,1.0,0.997,1.0,0.994,1.0,1.0,1.0,1.0,1.0,1.0,1.0,1.0,1.0,1.0,1.0,1.0,1…	0	chr19:55404478-55406815(-)	chr19:55404401-55406815(-)
ENSG00000180061	TMEM150B	chr19	-	55320968	55321093	55320968	55321044	55322647	55322743	447	1.82224e+16	895013012136	91,49,8,13,45,47,5,15,20,40,50,1,34,1,49,4,12,5,24,82,1,25,0,0,20,21,20,120,3,6,6,78,184,9,0,0,7,25,10,36,15,40,14,9,36,3,9,31,5,2,9,24,67,23,4,2,104,15,28,33,45,14,83,12,1,50,123,46,14,24,138,6,8,13,33,45,1,88,38,3,32,16,22,53,9,62,12,217,1,7,28,134,1,1,3,3,16,10,31,9,0,49,4,39,8,67,17,5,13,14,4,26,25,34,5,14,1,18,41,1,25,3,38,3,27,49,49,35,6,1,1,268,4,0,16,20,0,42,58,6,27,13,71,7,17,35,10,78,8,…	11,3,1,0,6,20,1,3,4,17,11,0,3,0,17,0,1,0,5,12,1,6,0,0,3,13,1,6,0,1,1,6,43,8,0,1,1,13,2,3,2,0,1,1,8,1,2,3,1,1,1,2,6,0,1,1,23,6,1,14,4,4,9,1,0,20,30,1,2,2,27,0,0,3,9,4,1,15,10,1,18,0,6,4,1,17,5,24,4,0,3,28,3,0,1,0,5,2,1,0,0,13,3,9,1,14,2,1,2,1,0,7,2,9,3,6,0,3,12,0,3,1,16,0,5,7,15,4,2,0,0,46,0,0,2,1,0,24,24,0,7,7,20,0,0,5,0,8,2,2,54,0,10,3,5,2,4,8,1,0,17,1,2,10,4,0,2,2,21,9,12,21,3,5,0,29,11,3,11,21…	148	99	1	1	0.601,0.621,0.763,1.0,0.841,1.0,0.0,0.501,0.72,0.853	0.847,0.916,0.843,1.0,0.834,0.611,0.77,0.77,0.77,0.611,0.753,1.0,0.883,1.0,0.658,1.0,0.889,1.0,0.763,0.82,0.401,0.736,NA,NA,0.817,0.519,0.93,0.93,1.0,0.801,0.801,0.897,0.741,0.429,NA,0.0,0.824,0.563,0.77,0.889,0.834,1.0,0.904,0.858,0.751,0.667,0.751,0.874,0.77,0.572,0.858,0.889,0.882,1.0,0.728,0.572,0.752,0.626,0.949,0.612,0.883,0.701,0.861,0.889,1.0,0.626,0.733,0.969,0.824,0.889,0.774,1.0,1.0,0.…	-0.104	chr19:55321093-55322648(-)	chr19:55321044-55322648(-)
ENSG00000080031	PTPRH	chr19	-	55206688	55206976	55206688	55206955	55207165	55207199	448	100010140	30000	0,0,5,0,10,2,0,2,2,2,2,1,2,2,0,0,2,0,2,3,0,2,0,0,0,0,2,2,4,0,6,0,0,0,3,0,0,1,0,0,1,0,1,0,3,1,3,0,0,0,4,0,8,0,0,5,4,4,0,0,0,0,12,0,0,0,0,0,0,2,0,0,8,0,0,0,0,33,0,0,1,0,0,0,4,9,0,0,3,0,1,2,16,0,0,1,0,0,0,0,0,1,1,0,0,6,0,0,0,1,5,0,15,0,4,0,0,0,0,0,1,0,0,0,2,1,3,1,0,2,0,2,0,0,0,1,0,0,0,5,5,0,0,0,0,0,2,3,0,0,9,0,4,0,0,0,0,2,0,2,2,0,6,0,0,1,1,1,0,2,0,0,1,1,0,0,0,4,4,3,3,2,1,0,4,0,5,14,0,0,0,1,8,1,0,1,0…	2,0,9,4,5,2,0,3,4,0,1,0,0,2,3,0,1,0,0,2,0,0,0,0,0,0,0,0,2,0,7,0,1,0,1,0,0,0,0,0,0,0,2,0,1,0,0,0,0,0,8,0,2,0,0,3,3,4,0,0,0,0,32,0,0,0,3,0,0,0,0,0,8,0,2,1,0,25,0,0,0,1,1,1,0,3,0,0,1,0,2,3,12,0,1,0,1,0,0,0,0,1,0,1,1,5,1,4,0,0,5,1,15,0,3,0,0,0,0,0,1,0,2,0,0,3,4,0,0,0,0,2,0,0,0,1,0,0,0,3,1,0,0,0,2,0,5,5,0,0,6,0,9,1,0,0,0,1,0,5,2,0,3,0,0,0,1,0,0,0,4,0,0,0,0,0,0,2,5,3,8,0,0,4,5,0,2,11,0,3,0,0,2,1,0,6,0,…	120	99	1	1	NA,1.0,NA,NA,NA,0.216,NA,1.0,1.0,NA	0.0,NA,0.314,0.0,0.623,0.452,NA,0.355,0.292,1.0,0.623,1.0,1.0,0.452,0.0,NA,0.623,NA,1.0,0.553,NA,1.0,NA,NA,NA,NA,1.0,1.0,0.623,NA,0.414,NA,0.0,NA,0.712,NA,NA,1.0,NA,NA,1.0,NA,0.292,NA,0.712,1.0,1.0,NA,NA,NA,0.292,NA,0.767,NA,NA,0.579,0.524,0.452,NA,NA,NA,NA,0.236,NA,NA,NA,0.0,NA,NA,1.0,NA,NA,0.452,NA,0.0,0.0,NA,0.521,NA,NA,1.0,0.0,0.0,0.0,1.0,0.712,NA,NA,0.712,NA,0.292,0.355,0.524,NA,0.0,1.0,0.0,…	0.288	chr19:55206976-55207166(-)	chr19:55206955-55207166(-)
ENSG00000167646	DNAAF3	chr19	-	55159532	55159720	55159532	55159607	55159898	55160013	449	4101178000	30013010000	3,1,24,0,32,0,0,2,0,7,0,0,0,0,0,0,0,6,0,0,0,3,0,3,18,0,0,0,18,1,7,2,0,4,0,6,6,0,4,9,4,2,2,3,5,2,15,1,6,1,37,0,4,1,0,3,0,4,3,8,1,15,0,0,0,1,1,4,1,10,0,0,21,0,0,0,0,2,4,2,0,3,0,1,6,0,3,0,2,41,2,0,0,0,0,3,0,11,9,0,0,0,13,3,0,0,2,0,0,3,34,8,2,6,2,0,0,0,36,0,2,8,15,16,0,29,5,1,0,0,0,1,0,0,3,4,0,1,0,1,8,0,0,11,0,0,19,0,0,0,0,2,2,0,0,2,30,16,0,2,0,0,3,6,10,0,68,5,0,0,3,0,2,0,1,0,0,0,0,7,0,39,0,0,0,1,1,2…	9,0,8,3,37,0,0,0,1,2,0,0,0,0,2,0,0,18,0,2,0,7,0,4,5,0,0,0,6,6,2,0,0,0,0,14,1,2,0,15,0,0,4,1,0,0,5,0,19,1,14,0,0,2,5,1,0,2,3,24,1,31,0,0,0,2,0,26,0,1,0,2,12,0,0,0,0,0,8,0,0,2,1,0,15,0,0,2,0,14,11,0,1,0,0,6,0,46,20,4,0,3,63,0,0,1,3,0,0,8,47,11,1,21,0,0,0,2,29,0,0,15,3,64,0,7,1,1,0,0,2,0,1,0,1,3,0,3,0,2,4,0,0,24,0,0,4,3,0,0,0,0,0,1,2,0,9,15,1,4,0,1,1,0,10,0,99,17,0,2,4,0,3,0,0,0,2,6,0,11,0,18,0,5,0,…	198	99	1	1	NA,0.4,1.0,NA,0.333,0.221,0.286,NA,NA,NA	0.143,1.0,0.6,0.0,0.302,NA,NA,1.0,0.0,0.636,NA,NA,NA,NA,0.0,NA,NA,0.143,NA,0.0,NA,0.176,NA,0.273,0.643,NA,NA,NA,0.6,0.077,0.636,1.0,NA,1.0,NA,0.176,0.75,0.0,1.0,0.231,1.0,1.0,0.2,0.6,1.0,1.0,0.6,1.0,0.136,0.333,0.569,NA,1.0,0.2,0.0,0.6,NA,0.5,0.333,0.143,0.333,0.195,NA,NA,NA,0.2,1.0,0.071,1.0,0.833,NA,0.0,0.467,NA,NA,NA,NA,1.0,0.2,1.0,NA,0.429,0.0,1.0,0.167,NA,1.0,0.0,1.0,0.594,0.083,NA,0.0,NA,NA…	0.015	chr19:55159720-55159899(-)	chr19:55159607-55159899(-)
ENSG00000167646	DNAAF3	chr19	-	55159898	55160013	55159898	55160010	55160639	55160775	450	4001156002	10000	7,1,2,0,45,0,0,2,3,7,1,5,0,0,0,0,0,19,0,1,0,6,0,3,15,0,0,0,15,8,8,1,0,1,0,17,11,1,1,1,5,0,2,0,2,0,20,0,22,0,24,0,1,8,3,0,0,3,2,22,9,32,1,0,0,0,2,22,0,5,0,0,16,0,1,2,1,1,9,1,2,9,0,0,12,0,2,0,4,18,9,0,3,0,0,4,0,48,29,2,0,0,49,0,0,3,3,0,2,10,39,15,5,14,0,0,0,0,34,0,1,31,10,15,0,17,10,2,0,0,0,3,0,0,1,3,0,6,0,3,0,0,1,34,0,0,9,0,0,0,0,0,0,0,2,0,12,23,4,7,3,5,4,4,11,0,68,10,0,0,1,0,8,0,0,0,0,2,2,6,0,29,…	3,0,1,0,5,0,0,0,0,2,0,0,0,0,0,0,0,3,0,0,0,1,0,0,5,0,0,0,11,0,0,0,0,0,0,1,5,1,4,0,1,0,0,1,2,0,0,0,4,0,4,0,0,0,0,0,0,0,1,2,1,2,0,0,0,0,0,3,1,1,0,0,4,0,0,0,0,2,0,0,0,0,1,1,2,4,0,0,1,10,0,0,0,0,0,4,0,2,0,0,0,0,9,0,0,0,2,0,1,0,6,0,0,3,0,0,0,0,12,0,0,2,1,2,0,4,2,1,0,0,1,0,0,0,0,0,0,0,0,2,0,0,0,3,0,0,14,0,0,0,0,0,0,0,1,0,6,1,0,0,1,0,2,0,6,0,9,0,0,0,0,0,0,0,0,0,0,0,0,2,0,7,0,0,0,1,0,0,0,0,3,0,0,0,0,0,4,0…	102	99	1	1	NA,1.0,NA,NA,1.0,0.936,1.0,NA,NA,1.0	0.694,1.0,0.66,NA,0.897,NA,NA,1.0,1.0,0.773,1.0,1.0,NA,NA,NA,NA,NA,0.86,NA,1.0,NA,0.853,NA,1.0,0.744,NA,NA,NA,0.57,1.0,1.0,1.0,NA,1.0,NA,0.943,0.681,0.493,0.195,1.0,0.829,NA,1.0,0.0,0.493,NA,1.0,NA,0.842,NA,0.853,NA,1.0,1.0,1.0,NA,NA,1.0,0.66,0.914,0.897,0.94,1.0,NA,NA,NA,1.0,0.877,0.0,0.829,NA,NA,0.795,NA,1.0,1.0,1.0,0.327,1.0,1.0,1.0,1.0,0.0,0.0,0.853,0.0,1.0,NA,0.795,0.636,1.0,NA,1.0,NA,NA,0.4…	0.167	chr19:55160013-55160640(-)	chr19:55160010-55160640(-)
ENSG00000167646	DNAAF3	chr19	-	55165857	55166063	55165857	55166000	55166328	55166417	451	20000	400036110	0,0,1,0,1,0,0,0,0,1,0,0,0,0,1,0,0,0,0,2,0,0,0,0,0,0,0,0,2,0,0,0,0,0,0,0,0,0,0,0,1,0,0,0,0,0,0,0,2,0,0,0,0,0,0,0,0,1,0,0,0,0,0,0,0,0,0,0,0,1,0,0,0,0,0,0,0,0,0,0,0,1,0,0,0,0,0,0,0,0,0,0,0,0,0,0,0,0,0,0,0,0,2,0,0,0,0,0,0,0,5,0,2,0,0,0,0,0,0,0,0,1,0,4,1,0,1,0,0,0,0,0,0,0,0,0,0,0,0,0,0,0,0,2,0,0,0,0,0,0,0,0,0,0,0,0,0,1,0,0,0,0,0,0,2,0,35,0,0,0,0,0,0,0,0,0,0,1,0,1,0,1,0,0,0,0,0,0,0,0,1,0,0,0,0,0,0,0,0,…	1,3,3,3,21,0,0,0,0,8,4,1,0,0,0,0,0,2,0,1,0,0,0,0,0,0,0,0,3,7,0,4,0,4,0,0,0,2,8,0,4,0,0,1,7,0,14,0,0,0,1,0,1,4,0,1,0,6,1,9,5,4,0,0,0,2,4,2,1,7,0,0,0,1,4,0,0,1,1,0,0,4,0,0,2,0,2,0,3,1,3,0,2,0,1,1,0,6,0,4,0,0,23,1,0,0,0,1,1,0,2,15,1,23,1,0,0,0,1,0,2,5,0,1,0,5,10,0,0,0,0,0,1,0,0,2,0,2,0,3,5,2,3,16,0,0,17,0,0,0,0,0,0,0,1,1,4,2,2,6,0,1,5,1,4,0,3,13,0,2,2,0,6,3,0,1,0,2,0,3,0,0,0,2,0,0,0,2,4,0,2,0,0,9,1,…	162	99	1	1	NA,0.0,NA,NA,NA,0.289,0.0,0.0,0.0,NA	0.0,0.0,0.169,0.0,0.028,NA,NA,NA,NA,0.071,0.0,0.0,NA,NA,1.0,NA,NA,0.0,NA,0.55,NA,NA,NA,NA,NA,NA,NA,NA,0.289,0.0,NA,0.0,NA,0.0,NA,NA,NA,0.0,0.0,NA,0.133,NA,NA,0.0,0.0,NA,0.0,NA,1.0,NA,0.0,NA,0.0,0.0,NA,0.0,NA,0.092,0.0,0.0,0.0,0.0,NA,NA,NA,0.0,0.0,0.0,0.0,0.08,NA,NA,NA,0.0,0.0,NA,NA,0.0,0.0,NA,NA,0.133,NA,NA,0.0,NA,0.0,NA,0.0,0.0,0.0,NA,0.0,NA,0.0,0.0,NA,0.0,NA,0.0,NA,NA,0.05,0.0,NA,NA,NA,0.0,0.0,…	-0.045	chr19:55166063-55166329(-)	chr19:55166000-55166329(-)
ENSG00000167646	DNAAF3	chr19	-	55165857	55166077	55165857	55166000	55166328	55166417	452	20000	400036110	0,0,1,1,1,0,0,0,0,2,0,0,0,0,1,0,0,0,0,2,0,0,0,0,0,0,0,0,2,0,0,0,0,0,0,0,0,0,1,0,1,0,0,0,0,0,0,0,2,0,1,0,0,0,0,0,0,1,0,0,0,0,0,0,0,0,0,0,0,1,0,0,0,0,0,0,0,0,0,0,0,2,0,0,0,0,0,0,0,0,0,0,0,0,0,0,0,0,0,0,0,0,1,0,0,0,0,0,0,0,4,0,3,0,0,0,0,0,2,0,0,1,0,6,1,0,1,0,0,0,0,0,0,0,0,0,0,0,1,0,0,0,0,1,0,0,1,0,0,0,0,0,0,0,0,0,0,1,0,0,0,0,0,0,1,1,39,0,0,0,0,0,0,0,0,0,0,1,0,1,0,1,0,0,0,0,0,0,0,0,1,0,0,0,0,0,0,0,0,…	1,3,3,3,21,0,0,0,0,8,4,1,0,0,0,0,0,2,0,1,0,0,0,0,0,0,0,0,3,7,0,4,0,4,0,0,0,2,8,0,4,0,0,1,7,0,14,0,0,0,1,0,1,4,0,1,0,6,1,9,5,4,0,0,0,2,4,2,1,7,0,0,0,1,4,0,0,1,1,0,0,4,0,0,2,0,2,0,3,1,3,0,2,0,1,1,0,6,0,4,0,0,23,1,0,0,0,1,1,0,2,15,1,23,1,0,0,0,1,0,2,5,0,1,0,5,10,0,0,0,0,0,1,0,0,2,0,2,0,3,5,2,3,16,0,0,17,0,0,0,0,0,0,0,1,1,4,2,2,6,0,1,5,1,4,0,3,13,0,2,2,0,6,3,0,1,0,2,0,3,0,0,0,2,0,0,0,2,4,0,2,0,0,9,1,…	176	99	1	1	NA,0.0,NA,NA,NA,0.273,0.0,0.0,0.0,NA	0.0,0.0,0.158,0.158,0.026,NA,NA,NA,NA,0.123,0.0,0.0,NA,NA,1.0,NA,NA,0.0,NA,0.529,NA,NA,NA,NA,NA,NA,NA,NA,0.273,0.0,NA,0.0,NA,0.0,NA,NA,NA,0.0,0.066,NA,0.123,NA,NA,0.0,0.0,NA,0.0,NA,1.0,NA,0.36,NA,0.0,0.0,NA,0.0,NA,0.086,0.0,0.0,0.0,0.0,NA,NA,NA,0.0,0.0,0.0,0.0,0.074,NA,NA,NA,0.0,0.0,NA,NA,0.0,0.0,NA,NA,0.22,NA,NA,0.0,NA,0.0,NA,0.0,0.0,0.0,NA,0.0,NA,0.0,0.0,NA,0.0,NA,0.0,NA,NA,0.024,0.0,NA,NA,NA,0…	-0.068	chr19:55166077-55166329(-)	chr19:55166000-55166329(-)
ENSG00000167646	DNAAF3	chr19	-	55166328	55166433	55166328	55166417	55166511	55166576	454	10000	10010	0,0,0,2,1,0,1,0,0,0,0,0,0,0,0,0,0,0,0,0,0,0,0,0,0,0,0,0,0,2,0,1,0,0,0,0,0,0,0,0,1,0,0,0,0,0,0,0,0,0,0,0,0,0,0,0,0,1,0,0,2,0,0,0,0,0,0,0,0,0,0,0,0,0,0,0,0,0,0,0,0,1,0,0,1,0,0,0,0,0,0,0,0,0,0,0,0,0,0,0,0,0,1,0,0,0,0,1,0,1,2,0,0,1,0,0,0,0,0,0,0,0,0,0,0,0,0,0,0,0,0,0,0,0,0,1,0,0,0,0,0,0,0,0,0,0,2,0,0,0,0,0,0,0,0,0,1,0,0,0,0,0,0,0,0,0,2,0,0,0,0,0,0,0,0,0,0,0,0,0,0,0,0,0,0,0,0,0,0,0,0,0,0,0,0,0,0,0,0,0…	1,5,2,2,7,0,0,0,0,3,4,0,0,0,0,0,0,1,0,0,0,0,0,0,0,0,0,0,0,2,0,2,0,0,0,0,0,2,1,0,1,0,0,1,3,0,11,0,0,0,0,0,0,2,0,0,0,8,0,0,5,2,0,0,0,1,1,0,0,0,0,0,0,1,1,0,0,1,0,0,0,2,0,0,2,0,0,0,0,0,1,0,2,0,1,0,0,1,0,2,0,0,12,2,0,0,0,2,4,4,2,1,2,11,0,0,0,0,0,0,0,0,0,0,0,2,1,0,0,0,0,0,0,0,0,0,0,2,0,0,1,0,0,7,0,0,13,0,0,0,0,2,0,0,0,1,3,1,0,1,0,5,0,1,0,0,1,1,0,0,0,0,2,1,0,0,0,0,0,0,0,0,0,0,0,0,0,3,1,0,0,0,0,2,0,1,0,1…	115	99	1	1	NA,NA,NA,NA,NA,0.463,NA,NA,0.0,NA	0.0,0.0,0.0,0.463,0.11,NA,1.0,NA,NA,0.0,0.0,NA,NA,NA,NA,NA,NA,0.0,NA,NA,NA,NA,NA,NA,NA,NA,NA,NA,NA,0.463,NA,0.301,NA,NA,NA,NA,NA,0.0,0.0,NA,0.463,NA,NA,0.0,0.0,NA,0.0,NA,NA,NA,NA,NA,NA,0.0,NA,NA,NA,0.097,NA,NA,0.256,0.0,NA,NA,NA,0.0,0.0,NA,NA,NA,NA,NA,NA,0.0,0.0,NA,NA,0.0,NA,NA,NA,0.301,NA,NA,0.301,NA,NA,NA,NA,NA,0.0,NA,0.0,NA,0.0,NA,NA,0.0,NA,0.0,NA,NA,0.067,0.0,NA,NA,NA,0.301,0.0,0.177,0.463,0.…	0.126	chr19:55166433-55166512(-)	chr19:55166417-55166512(-)
ENSG00000105048	TNNT1	chr19	-	55134065	55134204	55134065	55134156	55137102	55137212	456	21	4.02515e+16	0,0,0,0,4,0,0,0,0,0,0,0,0,0,0,0,0,0,0,0,0,0,0,0,0,0,0,1,1,0,0,0,0,1,0,0,0,0,0,0,0,0,1,0,0,0,0,0,0,0,2,0,1,0,0,0,0,0,0,0,0,1,0,0,0,0,0,0,0,0,0,0,0,0,0,0,0,7,2,0,0,0,0,1,0,24,0,3,0,0,0,0,0,0,0,0,0,0,0,0,0,3,0,0,0,19,0,0,1,0,0,0,7,0,0,0,0,0,0,0,0,1,0,2,2,0,0,2,0,0,0,0,0,0,0,1,0,0,1,0,2,0,0,0,0,0,0,1,0,0,0,0,0,0,0,0,0,0,0,0,2,0,0,0,0,0,1,0,0,0,0,1,0,2,1,9,1,0,1,0,0,0,2,1,1,0,0,2,0,1,0,0,3,0,0,0,0,0,0…	0,36,5,1,95,5,4,1,7,0,14,0,41,4,24,1,7,3,31,9,0,23,2,8,23,21,8,39,23,0,15,3,1,59,0,0,0,3,0,127,1,36,3,0,1,0,1,5,0,2,52,0,21,0,37,2,1,0,0,11,2,0,34,12,39,0,168,5,1,0,43,1,8,0,12,21,0,1318,128,0,17,1,1,4,2,1387,0,604,0,3,22,21,34,15,1,0,8,2,5,2,0,182,84,0,0,1103,5,55,13,7,102,51,438,13,8,5,0,17,2,0,10,5,0,176,45,21,6,27,6,9,13,17,4,4,0,32,1,0,13,2,29,14,10,2,21,34,1,30,2,9,9,11,0,1,14,0,18,6,8,5,41…	147	99	1	1	NA,0.0,0.0,0.0,0.0,0.0,0.0,NA,0.04,0.006	NA,0.0,0.0,0.0,0.028,0.0,0.0,0.0,0.0,NA,0.0,NA,0.0,0.0,0.0,0.0,0.0,0.0,0.0,0.0,NA,0.0,0.0,0.0,0.0,0.0,0.0,0.017,0.028,NA,0.0,0.0,0.0,0.011,NA,NA,NA,0.0,NA,0.0,0.0,0.0,0.183,NA,0.0,NA,0.0,0.0,NA,0.0,0.025,NA,0.031,NA,0.0,0.0,0.0,NA,NA,0.0,0.0,1.0,0.0,0.0,0.0,NA,0.0,0.0,0.0,NA,0.0,0.0,0.0,NA,0.0,0.0,NA,0.004,0.01,NA,0.0,0.0,0.0,0.144,0.0,0.012,NA,0.003,NA,0.0,0.0,0.0,0.0,0.0,0.0,NA,0.0,0.0,0.0,0.0,…	-0.008	chr19:55134204-55137103(-)	chr19:55134156-55137103(-)
ENSG00000105048	TNNT1	chr19	-	55141856	55142057	55141856	55141920	55145543	55145565	457	44000502103	3.12815e+16	0,2,0,0,16,0,1,0,0,0,1,0,0,0,0,0,0,0,4,2,0,0,3,0,1,6,0,6,0,0,4,0,4,3,0,0,0,0,0,4,0,2,2,0,0,0,0,0,0,1,27,0,1,0,14,0,0,0,0,0,0,0,1,0,1,0,4,0,0,0,7,0,2,0,6,2,0,60,68,0,1,0,0,0,0,58,0,27,0,0,0,0,0,0,0,0,0,0,1,0,0,103,6,0,0,49,0,3,3,0,2,3,12,4,3,3,0,1,0,0,1,0,0,12,28,4,0,0,0,1,0,0,0,1,0,2,0,0,2,1,1,1,3,6,1,0,2,0,0,0,1,2,1,0,1,0,2,0,0,0,3,0,0,0,0,0,5,39,0,0,2,6,0,1,1,26,46,0,8,1,2,0,10,0,2,0,0,18,0,2,0…	1,46,24,0,129,4,1,5,0,2,20,3,42,2,17,1,5,0,39,9,0,27,0,13,28,3,12,35,26,1,30,5,3,70,5,0,0,4,0,141,0,32,5,0,0,1,0,4,0,7,46,0,20,1,42,2,0,1,0,12,2,4,30,4,30,0,199,18,3,1,32,2,5,0,11,27,0,1279,113,0,16,1,6,2,3,1417,3,785,0,1,23,11,30,16,2,0,0,2,1,2,1,240,78,5,0,1293,6,69,7,8,68,33,458,29,3,10,1,18,0,0,4,8,1,157,51,40,3,29,0,8,21,20,2,0,0,53,5,0,10,2,41,16,2,2,18,36,3,29,7,8,13,14,1,0,18,0,13,6,13,3,…	198	99	1	1	1.0,0.061,0.0,0.0,0.0,0.01,NA,1.0,0.116,0.014	0.0,0.021,0.0,NA,0.058,0.0,0.333,0.0,NA,0.0,0.024,0.0,0.0,0.0,0.0,0.0,0.0,NA,0.049,0.1,NA,0.0,1.0,0.0,0.018,0.5,0.0,0.079,0.0,0.0,0.062,0.0,0.4,0.021,0.0,NA,NA,0.0,NA,0.014,NA,0.03,0.167,NA,NA,0.0,NA,0.0,NA,0.067,0.227,NA,0.024,0.0,0.143,0.0,NA,0.0,NA,0.0,0.0,0.0,0.016,0.0,0.016,NA,0.01,0.0,0.0,0.0,0.099,0.0,0.167,NA,0.214,0.036,NA,0.023,0.231,NA,0.03,0.0,0.0,0.0,0.0,0.02,0.0,0.017,NA,0.0,0.0,0.0…	0.17	chr19:55142057-55145544(-)	chr19:55141920-55145544(-)
ENSG00000125503	PPP1R12C	chr19	-	55092782	55092868	55092782	55092865	55093015	55093076	460	8.31097e+20	1.25211e+26	93,180,148,92,74,67,144,66,59,78,92,48,109,66,97,95,104,38,59,79,51,85,50,48,87,76,99,81,128,46,68,76,98,109,43,19,56,79,69,65,129,149,161,141,111,81,99,62,54,61,78,70,142,93,84,87,55,158,111,70,50,55,107,68,73,91,102,136,174,142,133,76,66,68,148,92,54,130,69,55,100,80,72,89,77,125,75,97,62,86,103,115,155,49,72,52,106,79,118,76,48,104,87,98,71,96,91,69,70,96,119,88,75,122,97,52,45,126,46,37,97,10…	143,287,210,151,98,133,238,141,109,116,210,74,180,97,151,126,201,88,118,131,87,149,89,86,168,97,168,130,204,85,139,90,169,152,71,31,90,149,143,138,184,211,217,146,220,113,223,151,84,80,97,112,295,168,141,123,120,260,197,75,108,82,216,52,92,163,156,207,267,195,277,122,116,136,226,205,89,251,96,116,257,180,183,136,104,201,101,162,129,118,233,213,182,87,149,118,220,135,223,114,85,220,206,199,131,167…	102	99	0.919993	1	0.392,0.334,0.342,0.337,0.28,0.354,0.482,0.462,0.328,0.341	0.387,0.378,0.406,0.372,0.423,0.328,0.37,0.312,0.344,0.395,0.298,0.386,0.37,0.398,0.384,0.423,0.334,0.295,0.327,0.369,0.363,0.356,0.353,0.351,0.334,0.432,0.364,0.377,0.378,0.344,0.322,0.45,0.36,0.41,0.37,0.373,0.377,0.34,0.319,0.314,0.405,0.407,0.419,0.484,0.329,0.41,0.301,0.285,0.384,0.425,0.438,0.378,0.318,0.35,0.366,0.407,0.308,0.371,0.354,0.475,0.31,0.394,0.325,0.559,0.435,0.351,0.388,0.389,0…	0.005	chr19:55092868-55093016(-)	chr19:55092865-55093016(-)
ENSG00000125503	PPP1R12C	chr19	-	55095444	55095603	55095444	55095600	55095866	55095940	464	4.17138e+19	2.84233e+19	40,69,49,66,39,48,83,23,25,55,42,29,89,22,37,55,66,28,40,55,35,41,44,27,39,126,55,46,73,44,48,35,64,59,38,11,29,31,53,42,61,56,72,48,66,29,53,44,39,61,23,36,99,66,55,37,42,67,36,20,27,46,50,39,17,71,35,61,132,90,64,24,37,41,61,57,12,58,36,19,61,35,64,59,38,115,32,47,44,36,70,75,76,26,43,24,87,28,68,41,31,92,48,97,46,69,60,54,30,41,88,43,55,66,32,27,25,70,42,22,41,41,43,46,48,78,59,60,55,70,36,122…	28,58,56,48,27,25,69,23,20,36,31,9,53,22,41,45,66,14,20,36,29,39,19,23,36,119,47,37,61,20,19,37,45,43,30,17,33,27,30,32,45,42,59,46,62,20,30,21,29,29,24,35,76,59,21,29,35,59,48,26,22,30,40,17,29,41,37,36,61,68,45,25,33,40,43,28,16,45,25,20,53,22,45,26,25,79,15,27,26,29,57,41,46,14,39,28,76,25,53,26,22,62,60,80,23,47,28,46,19,40,63,28,28,56,22,26,11,61,32,12,38,33,29,39,26,55,32,41,48,53,18,98,22,…	102	99	0.923612	1	0.587,0.621,0.528,0.564,0.585,0.548,0.593,0.511,0.541,0.591	0.581,0.536,0.459,0.572,0.584,0.651,0.539,0.493,0.548,0.597,0.568,0.758,0.62,0.493,0.467,0.543,0.493,0.66,0.66,0.597,0.539,0.505,0.692,0.533,0.513,0.507,0.532,0.547,0.537,0.681,0.71,0.479,0.58,0.571,0.551,0.386,0.46,0.527,0.632,0.56,0.568,0.564,0.542,0.503,0.508,0.585,0.632,0.67,0.566,0.671,0.482,0.5,0.558,0.521,0.718,0.553,0.538,0.524,0.421,0.427,0.544,0.598,0.548,0.69,0.363,0.627,0.479,0.622,0.…	-0.004	chr19:55095603-55095867(-)	chr19:55095600-55095867(-)
ENSG00000022556	NLRP2	chr19	+	54981616	54981682	54981625	54981682	54977751	54977823	466	4771002810010	1	0,10,2,0,13,0,3,0,45,1,9,1,1,1,16,7,0,20,16,52,0,32,2,14,0,22,13,16,0,0,98,6,3,40,16,0,0,12,89,2,93,3,16,2,162,0,108,0,0,0,0,4,23,0,7,26,0,16,0,0,1,38,0,8,0,1,1,0,19,136,16,21,38,1,65,0,6,6,1,0,6,68,27,16,15,0,0,0,1,2,90,0,0,1,4,0,1,12,7,1,11,6,11,82,0,1,4,1,6,1,159,200,2,62,3,3,1,26,5,31,50,2,108,13,0,4,16,0,22,0,2,0,17,2,7,22,24,6,24,0,56,2,40,2,19,0,1,15,2,63,29,7,1,29,51,0,2,21,0,15,2,3,1,2,4…	0,0,0,0,0,0,0,0,0,0,0,0,0,0,0,0,0,0,0,0,0,1,0,0,0,0,0,0,0,0,2,0,0,0,0,0,0,0,0,1,0,0,0,0,0,0,0,0,0,0,0,0,0,0,0,0,0,0,0,0,0,0,0,0,0,0,0,0,0,1,1,0,0,0,0,0,0,0,0,0,0,0,0,0,0,0,0,0,0,0,0,0,0,0,0,0,0,0,0,0,0,0,0,2,0,0,0,0,0,0,0,1,0,0,0,0,0,0,0,1,1,0,0,0,0,0,0,0,0,0,0,0,0,0,0,0,0,0,0,0,0,0,0,0,0,0,0,0,0,1,0,0,0,0,0,0,0,0,0,0,0,0,0,0,0,0,0,0,0,0,0,0,0,0,1,0,0,0,0,0,0,0,0,0,0,2,0,0,0,0,0,0,0,0,0,0,1,0,0,0…	108	99	1	1	1.0,1.0,1.0,NA,1.0,1.0,NA,NA,1.0,0.0	NA,1.0,1.0,NA,1.0,NA,1.0,NA,1.0,1.0,1.0,1.0,1.0,1.0,1.0,1.0,NA,1.0,1.0,1.0,NA,0.967,1.0,1.0,NA,1.0,1.0,1.0,NA,NA,0.978,1.0,1.0,1.0,1.0,NA,NA,1.0,1.0,0.647,1.0,1.0,1.0,1.0,1.0,NA,1.0,NA,NA,NA,NA,1.0,1.0,NA,1.0,1.0,NA,1.0,NA,NA,1.0,1.0,NA,1.0,NA,1.0,1.0,NA,1.0,0.992,0.936,1.0,1.0,1.0,1.0,NA,1.0,1.0,1.0,NA,1.0,1.0,1.0,1.0,1.0,NA,NA,NA,1.0,1.0,1.0,NA,NA,1.0,1.0,NA,1.0,1.0,1.0,1.0,1.0,1.0,1.0,0.974,NA…	-0.131	chr19:54977823-54981617(+)	chr19:54977823-54981626(+)
ENSG00000189013	KIR2DL4	chr19	+	54813688	54813742	54813689	54813742	54813124	54813228	469	0	2000000501	0,0,0,0,0,0,0,0,0,0,0,1,0,0,0,0,0,0,0,0,0,0,0,0,0,0,0,0,0,0,0,0,0,0,0,0,0,0,0,0,0,0,0,0,0,0,0,0,0,0,0,0,0,0,0,0,0,0,0,0,0,0,0,0,0,0,0,0,0,0,0,0,0,0,0,0,0,0,0,0,0,0,0,0,0,0,0,0,0,0,0,0,2,0,0,0,0,0,0,0,0,0,0,0,0,0,0,0,0,0,0,0,0,0,0,0,0,0,0,0,0,0,0,0,0,0,0,0,0,0,0,0,0,0,0,0,0,0,0,0,0,0,0,0,0,0,0,0,0,0,0,0,0,0,0,0,0,0,0,0,0,0,0,0,0,0,0,0,0,0,0,0,0,0,0,0,0,0,0,0,1,0,0,0,0,0,0,0,0,0,0,0,0,0,0,0,0,0,0,0…	0,0,0,1,0,0,0,0,1,0,0,2,0,0,2,4,0,0,1,0,1,0,5,1,0,0,3,0,0,2,0,0,0,0,0,0,0,0,1,3,0,0,1,0,0,0,0,0,2,0,0,0,0,1,1,0,1,1,0,0,0,0,0,0,2,2,0,0,0,0,1,0,1,0,0,0,0,0,0,0,0,3,0,0,0,0,0,0,0,0,0,0,17,0,0,0,2,0,0,1,0,2,0,0,0,8,0,0,0,0,0,0,0,0,2,0,0,1,0,0,0,0,0,0,0,0,0,0,0,0,0,0,0,0,0,0,3,0,2,0,0,0,1,0,0,1,0,0,1,0,0,2,0,2,0,1,0,0,0,1,0,0,0,0,0,0,1,0,1,0,0,1,0,1,0,0,2,0,0,2,0,0,1,2,0,0,0,1,0,1,0,0,4,0,3,1,0,0,0,…	100	99	1	1	0.0,NA,NA,NA,NA,NA,NA,0.0,NA,0.0	NA,NA,NA,0.0,NA,NA,NA,NA,0.0,NA,NA,0.331,NA,NA,0.0,0.0,NA,NA,0.0,NA,0.0,NA,0.0,0.0,NA,NA,0.0,NA,NA,0.0,NA,NA,NA,NA,NA,NA,NA,NA,0.0,0.0,NA,NA,0.0,NA,NA,NA,NA,NA,0.0,NA,NA,NA,NA,0.0,0.0,NA,0.0,0.0,NA,NA,NA,NA,NA,NA,0.0,0.0,NA,NA,NA,NA,0.0,NA,0.0,NA,NA,NA,NA,NA,NA,NA,NA,0.0,NA,NA,NA,NA,NA,NA,NA,NA,NA,NA,0.104,NA,NA,NA,0.0,NA,NA,0.0,NA,0.0,NA,NA,NA,0.0,NA,NA,NA,NA,NA,NA,NA,NA,0.0,NA,NA,0.0,NA,NA,NA,N…	-0.019	chr19:54813228-54813689(+)	chr19:54813228-54813690(+)
ENSG00000186818	LILRB4	chr19	+	54665129	54665180	54665132	54665180	54664798	54664849	474	2.01658e+18	1.17264e+17	19,12,4,17,2,88,5,438,0,4,17,5,54,41,66,15,236,0,203,45,5,171,240,21,1,195,36,65,19,5,20,12,103,8,27,0,0,16,0,12,2,122,0,4,4,33,2,14,4,0,2,6,110,0,59,128,108,2,0,1,0,5,166,32,28,3,152,2,8,17,169,12,17,19,48,98,3,142,5,2,304,5,61,26,0,36,30,54,0,8,0,108,335,12,17,3,110,0,73,7,0,155,0,11,293,451,5,108,25,2,8,17,215,1,274,21,6,37,1,0,31,39,0,17,354,3,9,118,7,387,17,8,6,5,1,69,0,0,10,57,7,27,102,0,16…	10,5,5,7,2,44,11,209,0,0,10,0,24,30,35,5,131,0,96,27,1,90,81,6,1,155,18,22,8,1,8,1,42,8,13,0,0,17,0,3,0,64,0,7,2,16,4,5,0,0,2,1,22,0,19,51,46,0,0,0,0,5,96,5,9,1,93,3,3,14,100,1,7,9,24,43,2,73,1,2,135,0,35,16,0,25,12,21,0,3,0,61,80,7,10,0,76,0,38,0,0,64,0,11,136,256,0,54,15,1,9,5,101,0,154,14,0,22,0,0,25,24,0,13,134,0,0,55,6,242,8,133,6,1,1,33,0,0,8,32,6,15,56,0,74,51,0,34,6,31,38,118,27,0,26,0,1,…	102	99	1	1	0.625,0.708,0.623,1.0,0.585,1.0,NA,0.66,0.69,0.675	0.648,0.7,0.437,0.702,0.493,0.66,0.306,0.67,NA,1.0,0.623,1.0,0.686,0.57,0.647,0.744,0.636,NA,0.672,0.618,0.829,0.648,0.742,0.773,0.493,0.55,0.66,0.741,0.697,0.829,0.708,0.921,0.704,0.493,0.668,NA,NA,0.477,NA,0.795,1.0,0.649,NA,0.357,0.66,0.667,0.327,0.731,1.0,NA,0.493,0.853,0.829,NA,0.751,0.709,0.695,1.0,NA,1.0,NA,0.493,0.627,0.861,0.751,0.744,0.613,0.393,0.721,0.541,0.621,0.921,0.702,0.672,0.66,…	0.05	chr19:54664849-54665130(+)	chr19:54664849-54665133(+)
ENSG00000186818	LILRB4	chr19	+	54666693	54666749	54666696	54666749	54666398	54666436	478	1.11498e+18	3.06139e+22	9,11,7,17,4,433,4,267,0,2,23,1,3,59,45,9,387,0,30,42,10,56,0,11,0,163,31,16,13,2,13,3,105,9,12,0,2,29,0,3,0,80,0,10,6,40,3,8,3,0,1,4,15,2,10,59,39,1,0,0,2,3,151,25,37,5,109,0,9,29,98,3,8,7,34,83,0,79,7,0,15,3,33,36,0,57,27,59,0,2,0,106,1167,6,11,3,80,0,45,7,0,113,0,1,270,373,2,56,40,1,14,4,219,0,130,9,3,50,0,2,15,27,0,10,196,5,4,59,23,19,14,38,1,5,3,31,3,0,57,58,14,25,85,0,99,55,0,47,10,25,52,243…	44,37,23,24,8,1530,23,1063,0,1,57,7,5,166,178,24,1461,0,116,132,3,245,2,39,2,576,80,11,21,6,69,24,284,24,62,0,0,46,0,6,0,322,0,17,10,124,6,21,17,0,7,11,41,0,12,251,119,5,0,0,0,18,435,24,151,8,301,10,43,83,427,8,35,30,88,294,5,321,14,6,38,26,138,85,0,224,70,336,3,13,1,188,1517,36,47,1,315,1,144,13,1,390,2,7,682,1617,1,311,47,7,34,56,420,7,350,45,17,169,2,0,49,77,2,69,725,5,11,231,91,58,46,141,29,1…	102	99	1	1	0.26,0.255,0.25,0.0,0.251,NA,0.0,0.185,0.187,0.126	0.166,0.224,0.228,0.407,0.327,0.215,0.144,0.196,NA,0.66,0.281,0.122,0.368,0.256,0.197,0.267,0.205,NA,0.201,0.236,0.764,0.182,0.0,0.215,0.0,0.215,0.273,0.585,0.375,0.244,0.155,0.108,0.264,0.267,0.158,NA,1.0,0.38,NA,0.327,NA,0.194,NA,0.363,0.368,0.238,0.327,0.27,0.146,NA,0.122,0.261,0.262,1.0,0.447,0.186,0.241,0.163,NA,NA,1.0,0.139,0.252,0.503,0.192,0.378,0.26,0.0,0.169,0.253,0.182,0.267,0.182,0.18…	-0.068	chr19:54666436-54666694(+)	chr19:54666436-54666697(+)
ENSG00000186818	LILRB4	chr19	+	54667634	54667793	54667637	54667793	54666696	54666749	480	2.00102e+20	1.59842e+19	18,29,8,28,3,888,8,729,0,1,55,7,7,125,118,13,958,0,47,98,4,136,1,27,1,264,64,7,15,1,33,19,200,18,52,0,1,32,1,17,0,248,0,13,10,91,1,7,13,0,4,12,26,0,5,148,73,2,0,0,0,12,265,25,64,4,168,3,21,77,322,7,26,15,56,204,2,186,12,2,37,16,138,58,0,165,53,165,2,13,0,119,1400,17,29,0,242,0,74,14,0,253,1,6,524,790,4,203,33,5,15,28,394,4,190,22,8,102,3,0,24,67,0,50,503,0,12,168,50,43,47,59,6,11,0,106,0,0,220,15…	25,41,17,21,2,1057,12,713,0,1,36,2,14,97,78,30,748,1,74,92,9,130,0,26,0,277,53,3,14,1,38,17,185,8,30,1,1,30,0,4,0,215,0,9,9,62,9,25,9,0,4,6,28,4,16,124,66,3,0,0,2,10,308,17,117,11,206,6,40,63,296,2,27,15,58,169,2,137,7,6,36,14,97,47,0,122,49,150,1,13,0,102,1102,16,28,5,266,1,70,17,0,270,0,3,425,1032,2,197,25,6,23,47,310,3,181,12,6,108,2,0,34,39,1,35,490,7,5,150,47,42,25,64,16,6,4,72,5,0,190,159,3…	102	99	1	1	0.55,0.541,0.558,0.593,0.476,NA,1.0,0.537,0.526,0.477	0.411,0.407,0.314,0.564,0.593,0.449,0.393,0.498,NA,0.493,0.597,0.773,0.327,0.556,0.595,0.296,0.554,0.0,0.381,0.508,0.301,0.504,1.0,0.502,1.0,0.481,0.54,0.694,0.51,0.493,0.457,0.52,0.512,0.686,0.627,0.0,0.493,0.509,1.0,0.805,NA,0.528,NA,0.584,0.519,0.588,0.097,0.214,0.584,NA,0.493,0.66,0.474,0.0,0.233,0.537,0.518,0.393,NA,NA,0.0,0.538,0.455,0.588,0.347,0.261,0.442,0.327,0.338,0.543,0.514,0.773,0.4…	0.09	chr19:54666749-54667635(+)	chr19:54666749-54667638(+)
ENSG00000131042	LILRB2	chr19	-	54277549	54277600	54277549	54277597	54277888	54277939	482	8.14335e+20	5.85231e+20	37,120,13,39,3,133,244,12,8,10,34,1,62,49,68,35,37,8,24,71,15,36,25,31,6,80,41,111,24,8,26,44,274,206,21,1,9,51,26,10,11,179,72,4,43,57,22,40,2,0,15,45,217,13,87,40,104,60,24,2,9,21,141,46,24,124,95,7,109,48,251,9,4,59,62,51,3,172,8,24,263,58,66,95,8,101,14,225,17,7,3,282,19,26,42,1,117,18,29,16,3,156,3,78,2,28,16,43,24,15,44,13,65,29,32,29,6,193,0,10,65,31,8,35,43,30,1,54,15,9,37,436,19,11,0,21,…	32,176,22,46,3,136,173,17,20,9,25,5,58,42,55,29,66,0,30,119,14,31,27,49,9,84,58,148,21,4,28,53,278,123,23,2,1,64,18,10,11,195,94,3,38,53,21,22,6,0,21,49,158,7,63,67,109,60,21,1,18,14,121,36,39,185,84,7,191,73,280,3,14,62,86,80,6,214,10,17,236,62,43,111,12,179,37,222,22,11,4,231,10,28,43,2,165,32,25,18,7,169,9,57,3,46,20,53,37,24,43,20,61,39,37,23,5,150,0,9,61,47,6,35,47,27,3,77,14,10,41,18,22,29,…	102	99	1	1	0.575,0.445,0.523,0.506,0.397,0.529,0.443,0.66,0.617,0.524	0.529,0.398,0.364,0.451,0.493,0.487,0.578,0.407,0.28,0.519,0.569,0.163,0.509,0.531,0.545,0.539,0.352,1.0,0.437,0.367,0.51,0.53,0.473,0.38,0.393,0.48,0.407,0.421,0.526,0.66,0.474,0.446,0.489,0.619,0.47,0.327,0.897,0.436,0.584,0.493,0.493,0.471,0.426,0.564,0.523,0.511,0.504,0.638,0.244,NA,0.409,0.471,0.571,0.643,0.573,0.367,0.481,0.493,0.526,0.66,0.327,0.593,0.531,0.554,0.374,0.394,0.523,0.493,0.35…	0.05	chr19:54277600-54277889(-)	chr19:54277597-54277889(-)
ENSG00000170889	RPS9	chr19	+	54206552	54207647	54207397	54207647	54206275	54206462	490	2.67381e+31	1.81517e+39	173,257,110,262,93,472,331,417,5,416,1021,636,1085,786,679,356,447,1102,204,167,808,444,504,450,560,1078,288,468,343,349,138,161,367,935,283,297,209,29,404,609,477,695,1024,85,517,325,391,620,202,1381,151,300,595,980,696,570,257,364,70,451,617,263,354,706,1119,31,592,159,283,420,493,502,296,424,380,537,56,276,669,300,607,577,612,544,314,180,898,1285,370,242,247,264,1455,699,18,650,808,366,640,823…	1466,1246,1893,3603,1845,2188,1561,2907,1217,2601,11415,3652,5423,3131,6436,3666,2455,2418,1873,1202,4207,4757,3747,1925,1870,5191,1770,2319,1306,4993,1306,3280,3866,633,54,1707,2332,1321,3150,8476,2277,2439,2225,4761,2102,717,2275,3806,1718,5140,2781,2035,2768,2558,2922,2586,1386,3669,6549,4867,3445,1157,2307,1609,1504,1227,2386,64,2851,4285,1526,1587,4126,6701,3462,1252,1167,1643,976,2135,2500,…	198	99	2.35367e-14	2.59156e-12	0.069,0.099,0.083,0.052,0.077,0.154,0.086,0.211,0.175,0.147	0.056,0.093,0.028,0.035,0.025,0.097,0.096,0.067,0.002,0.074,0.043,0.08,0.091,0.112,0.05,0.046,0.083,0.186,0.052,0.065,0.088,0.045,0.063,0.105,0.13,0.094,0.075,0.092,0.116,0.034,0.05,0.024,0.045,0.425,0.724,0.08,0.043,0.011,0.06,0.035,0.095,0.125,0.187,0.009,0.11,0.185,0.079,0.075,0.056,0.118,0.026,0.069,0.097,0.161,0.106,0.099,0.085,0.047,0.005,0.044,0.082,0.102,0.071,0.18,0.271,0.012,0.11,0.554,…	0.014	chr19:54206462-54206553(+)	chr19:54206462-54207398(+)
ENSG00000105618	PRPF31	chr19	+	54126499	54126617	54126527	54126617	54124498	54124656	491	591035365110	1.55174e+29	1,1,6,7,7,7,2,1,6,6,7,2,3,1,1,6,10,3,4,3,5,10,5,2,7,20,4,1,2,3,5,0,4,4,5,1,5,3,3,1,7,2,8,11,5,1,9,4,4,4,4,4,9,3,5,5,2,2,9,6,6,11,4,6,0,1,3,8,1,5,3,4,6,13,6,4,6,2,8,2,8,6,4,1,2,4,2,0,2,7,5,2,4,1,4,4,6,0,11,5,0,7,3,3,3,1,5,1,3,1,12,3,2,3,0,4,2,4,2,3,11,3,6,1,3,5,3,4,7,3,3,3,4,0,0,2,7,5,4,1,11,10,0,7,2,8,4,1,7,1,6,4,2,10,2,1,1,9,6,4,2,3,4,5,4,0,4,11,5,7,2,1,4,5,6,3,4,2,0,7,2,6,3,2,7,0,8,6,1,5,5,2,9,…	191,163,223,203,268,107,92,118,126,194,203,145,149,91,181,190,209,114,213,128,173,155,129,162,158,444,194,99,186,269,152,103,115,128,52,171,183,280,174,163,217,187,186,434,232,98,227,165,163,109,252,113,254,195,243,141,113,229,167,159,126,194,165,38,66,183,170,209,164,223,181,142,172,210,332,111,106,143,134,122,156,149,163,119,121,67,234,108,149,223,277,123,338,126,182,181,176,173,316,171,73,147,…	127	99	0.00729663	0.121141	0.025,0.039,0.053,0.023,0.033,0.016,0.023,0.019,0.007,0.054	0.004,0.005,0.021,0.026,0.02,0.049,0.017,0.007,0.036,0.024,0.026,0.011,0.015,0.008,0.004,0.024,0.036,0.02,0.014,0.018,0.022,0.048,0.029,0.01,0.033,0.034,0.016,0.008,0.008,0.009,0.025,0.0,0.026,0.024,0.07,0.005,0.021,0.008,0.013,0.005,0.025,0.008,0.032,0.019,0.017,0.008,0.03,0.019,0.019,0.028,0.012,0.027,0.027,0.012,0.016,0.027,0.014,0.007,0.04,0.029,0.036,0.042,0.019,0.11,0.0,0.004,0.014,0.029,0.…	0.008	chr19:54124656-54126500(+)	chr19:54124656-54126528(+)
ENSG00000105618	PRPF31	chr19	+	54128072	54128200	54128090	54128200	54126527	54126617	492	1.75229e+29	11200	244,215,293,393,284,145,156,192,169,213,290,219,173,110,221,211,324,131,230,171,214,201,191,173,234,415,221,105,259,329,228,164,152,160,74,186,234,299,211,160,290,275,248,502,312,109,317,197,219,176,330,186,427,314,238,184,133,298,261,159,182,226,211,47,75,276,204,269,284,356,172,179,182,267,413,173,124,186,176,137,224,205,267,166,117,127,307,146,187,278,367,186,394,153,205,243,281,224,423,244,11…	0,0,2,0,2,1,0,0,1,2,1,1,0,0,0,0,1,0,0,1,1,0,0,0,2,0,1,0,0,2,0,1,0,0,1,2,0,0,0,0,1,0,0,0,0,0,1,0,2,2,0,1,1,0,0,0,0,0,1,0,1,2,1,0,0,2,1,0,0,1,0,1,2,0,1,1,1,1,1,0,0,0,0,0,1,1,5,1,0,0,2,1,1,0,0,0,2,0,0,0,0,0,0,1,1,0,0,0,1,0,0,3,0,0,0,1,0,0,1,1,1,0,0,1,0,6,1,0,0,0,0,3,0,0,0,0,1,2,2,0,0,0,1,2,1,0,1,1,0,0,0,1,0,0,0,1,0,2,0,0,2,1,1,0,1,1,0,1,0,0,1,0,1,0,0,0,0,3,0,1,0,2,1,1,2,0,1,1,0,0,3,1,1,0,2,1,0,3,0,0…	117	99	1	1	1.0,1.0,1.0,1.0,1.0,0.993,0.995,0.991,1.0,1.0	1.0,1.0,0.992,1.0,0.992,0.992,1.0,1.0,0.993,0.989,0.996,0.995,1.0,1.0,1.0,1.0,0.996,1.0,1.0,0.993,0.995,1.0,1.0,1.0,0.99,1.0,0.995,1.0,1.0,0.993,1.0,0.993,1.0,1.0,0.984,0.987,1.0,1.0,1.0,1.0,0.996,1.0,1.0,1.0,1.0,1.0,0.996,1.0,0.989,0.987,1.0,0.994,0.997,1.0,1.0,1.0,1.0,1.0,0.995,1.0,0.994,0.99,0.994,1.0,1.0,0.992,0.994,1.0,1.0,0.997,1.0,0.993,0.987,1.0,0.997,0.993,0.991,0.994,0.993,1.0,1.0,1.0,1…	0.001	chr19:54126617-54128073(+)	chr19:54126617-54128091(+)
ENSG00000170906	NDUFA3	chr19	+	54106763	54106961	54106810	54106961	54106352	54106446	494	3022143000	3375987827	0,0,3,0,0,2,0,3,2,2,3,0,1,2,3,1,3,2,3,1,3,0,1,7,0,1,0,0,1,2,3,2,1,2,3,0,3,0,3,1,1,4,10,6,2,0,1,1,2,1,2,1,2,4,1,0,0,2,2,0,1,0,0,0,0,2,1,2,2,0,4,3,5,4,4,4,1,0,0,0,2,2,2,2,4,2,3,0,0,2,5,3,5,0,0,1,1,0,1,1,0,7,1,2,2,3,0,0,0,4,5,0,3,1,0,0,1,4,6,1,3,0,2,0,1,0,1,0,4,0,0,6,1,0,1,2,1,1,8,3,0,5,2,2,2,5,1,2,0,2,2,5,3,1,0,1,0,4,2,1,4,1,0,1,3,3,0,2,4,0,2,1,6,2,0,3,0,6,1,3,0,2,3,1,1,3,1,6,2,2,1,5,6,1,0,0,0,4,1,…	11,20,31,49,16,6,54,15,6,4,10,17,9,8,31,7,41,2,47,16,3,9,7,22,7,61,13,8,33,16,29,9,8,15,4,3,8,39,23,4,18,8,11,23,50,10,24,20,5,17,23,11,46,30,11,13,8,38,6,14,24,8,34,11,3,45,17,24,34,19,51,33,22,15,37,25,9,23,9,6,26,11,27,5,6,16,21,22,19,14,41,14,5,12,17,14,19,10,26,11,6,32,11,20,9,12,13,16,6,17,27,24,33,7,13,10,19,24,51,1,26,16,19,20,42,72,31,22,24,21,5,25,23,8,15,17,4,11,28,42,11,29,5,29,16,16,…	146	99	1	1	0.404,0.0,0.162,0.213,0.07,0.253,0.225,0.0,0.0,0.0	0.0,0.0,0.062,0.0,0.0,0.184,0.0,0.119,0.184,0.253,0.169,0.0,0.07,0.145,0.062,0.088,0.047,0.404,0.041,0.041,0.404,0.0,0.088,0.177,0.0,0.011,0.0,0.0,0.02,0.078,0.066,0.131,0.078,0.083,0.337,0.0,0.203,0.0,0.081,0.145,0.036,0.253,0.381,0.15,0.026,0.0,0.027,0.033,0.213,0.038,0.056,0.058,0.029,0.083,0.058,0.0,0.0,0.034,0.184,0.0,0.027,0.0,0.0,0.0,0.0,0.029,0.038,0.053,0.038,0.0,0.05,0.058,0.134,0.153,0…	0.045	chr19:54106446-54106764(+)	chr19:54106446-54106811(+)
ENSG00000170909	OSCAR	chr19	-	54096861	54097164	54096861	54096991	54099747	54099780	496	3.2915e+28	3014040004	514,368,34,44,465,473,514,20,198,32,83,51,479,109,508,40,3,1,22,455,96,226,11,187,12,517,82,495,340,59,302,42,537,434,56,11,48,136,1,56,59,473,534,229,165,274,37,84,50,39,89,132,1028,15,177,528,303,338,36,16,83,62,574,159,141,187,613,29,553,90,587,89,189,274,311,415,21,55,82,94,489,269,178,789,240,16,287,572,447,50,563,427,1,240,90,57,98,9,563,100,1,362,91,286,85,410,112,171,175,95,186,147,11,132…	5,0,0,0,4,7,8,0,2,0,0,2,4,0,2,0,0,0,0,10,6,2,0,1,0,5,1,9,8,1,1,2,9,18,0,0,1,6,0,0,4,11,0,3,0,0,0,0,1,0,5,0,14,0,2,3,2,3,0,0,1,0,15,3,0,3,4,0,5,6,1,3,2,7,0,8,0,0,0,0,4,0,5,7,3,0,8,8,11,2,10,6,0,0,2,1,0,0,10,0,0,0,1,1,1,4,2,2,6,0,2,2,0,0,13,2,0,12,5,0,9,3,9,2,5,17,12,5,0,0,0,19,3,1,3,3,0,35,5,0,0,6,4,0,0,3,0,7,1,5,13,0,8,0,7,0,0,2,2,5,2,9,0,2,7,0,0,2,0,2,9,10,0,5,0,6,3,5,9,11,0,2,0,8,5,4,0,23,0,5,4…	198	99	0.00124633	0.0255317	0.982,1.0,0.987,0.972,1.0,0.974,1.0,1.0,1.0,0.972	0.981,1.0,1.0,1.0,0.983,0.971,0.97,1.0,0.98,1.0,1.0,0.927,0.984,1.0,0.992,1.0,1.0,1.0,1.0,0.958,0.889,0.983,1.0,0.989,1.0,0.981,0.976,0.965,0.955,0.967,0.993,0.913,0.968,0.923,1.0,1.0,0.96,0.919,1.0,1.0,0.881,0.956,1.0,0.974,1.0,1.0,1.0,1.0,0.962,1.0,0.899,1.0,0.973,1.0,0.978,0.989,0.987,0.983,1.0,1.0,0.976,1.0,0.95,0.964,1.0,0.969,0.987,1.0,0.982,0.882,0.997,0.937,0.979,0.951,1.0,0.963,1.0,1.0,1…	0.011	chr19:54097164-54099748(-)	chr19:54096991-54099748(-)
ENSG00000142405	NLRP12	chr19	-	53807494	53807668	53807494	53807665	53809586	53811288	497	1690214603520	7.72315e+18	8,43,1,2,0,14,69,2,1,2,9,0,2,0,18,1,11,0,8,15,2,5,2,1,1,29,1,15,2,2,6,3,43,11,0,0,0,2,0,1,0,28,10,0,4,4,1,9,0,0,1,8,40,1,1,4,15,2,1,0,1,0,12,10,0,4,10,0,36,3,22,0,3,4,9,4,0,23,2,2,26,7,2,17,1,8,4,9,3,0,2,44,1,2,1,1,5,1,2,4,0,16,0,11,0,0,5,5,0,8,4,3,9,6,2,2,0,36,1,0,6,4,6,1,20,1,1,14,2,1,1,65,3,5,0,1,1,4,72,0,4,31,19,0,1,2,0,13,10,0,24,2,18,5,11,3,0,8,24,6,13,9,2,8,0,1,7,4,31,2,15,24,0,3,1,55,9,3,…	34,261,13,8,3,92,393,17,0,33,49,2,30,3,101,11,79,1,39,108,10,32,2,6,3,69,9,112,7,1,33,9,301,49,0,0,4,42,13,6,6,187,32,7,29,25,4,9,0,2,11,30,224,6,10,22,101,8,5,0,9,3,97,26,17,53,75,3,294,28,213,4,3,41,53,37,0,228,10,23,145,38,45,69,29,58,19,81,16,8,12,252,4,6,5,4,19,2,8,13,0,86,6,56,0,14,31,46,10,48,25,14,74,31,30,16,0,167,3,0,32,36,8,3,96,19,15,46,2,3,6,464,7,4,0,15,0,11,418,8,40,174,163,2,6,12,…	102	99	1	1	0.168,0.275,0.0,0.04,0.274,0.183,NA,1.0,0.076,0.115	0.186,0.138,0.069,0.195,0.0,0.129,0.146,0.102,1.0,0.056,0.151,0.0,0.061,0.0,0.147,0.081,0.119,0.0,0.166,0.119,0.163,0.132,0.493,0.139,0.244,0.29,0.097,0.115,0.217,0.66,0.15,0.244,0.122,0.179,NA,NA,0.0,0.044,0.0,0.139,0.0,0.127,0.233,0.0,0.118,0.134,0.195,0.493,NA,0.0,0.081,0.206,0.148,0.139,0.088,0.15,0.126,0.195,0.163,NA,0.097,0.0,0.107,0.272,0.0,0.068,0.115,0.0,0.106,0.094,0.091,0.0,0.493,0.087…	0.094	chr19:53807668-53809587(-)	chr19:53807665-53809587(-)
ENSG00000170954	ZNF415	chr19	-	53115703	53115924	53115703	53115811	53116312	53116433	500	4010020000	2000000003	5,1,6,0,5,2,5,0,1,3,10,0,0,0,0,0,0,0,0,0,0,0,0,0,0,0,3,0,2,0,5,0,0,0,0,0,0,3,0,0,2,1,5,0,10,0,0,0,0,1,1,1,0,0,0,2,0,0,4,4,0,2,2,3,0,0,0,4,3,7,4,0,0,1,7,0,0,0,3,0,3,2,1,0,0,0,0,0,2,0,4,0,0,0,0,6,4,0,8,3,0,0,0,0,0,0,0,0,0,2,4,0,2,9,0,0,0,2,0,0,8,0,0,0,0,1,2,2,0,0,0,0,0,0,0,0,0,0,0,0,1,1,2,0,0,2,9,0,0,1,0,0,0,5,0,0,0,0,7,2,0,0,7,3,5,0,0,0,0,0,0,0,0,1,0,0,0,0,0,2,0,2,0,0,0,0,0,0,4,0,1,0,0,0,0,0,0,0,3…	0,2,1,0,0,0,0,0,0,0,1,0,0,0,0,0,0,0,0,0,0,0,0,0,1,0,0,0,0,0,0,0,0,0,0,0,0,0,0,0,1,0,0,0,0,0,0,0,0,0,0,1,0,0,0,0,0,2,0,1,0,0,0,0,0,0,0,0,3,0,1,0,0,0,0,0,0,0,0,0,0,0,0,0,0,0,0,0,1,0,2,0,0,0,0,0,0,0,0,0,0,1,0,0,0,0,0,0,0,0,1,0,0,0,0,0,0,0,3,0,0,0,0,0,0,0,0,1,0,0,0,1,0,0,0,0,0,0,0,0,0,0,0,0,0,0,0,0,0,0,0,0,0,2,0,0,0,0,0,0,2,0,0,0,0,0,0,0,0,0,0,0,0,0,0,0,0,0,0,1,0,0,0,0,0,0,0,0,0,0,0,0,0,0,0,0,0,1,2,0…	198	99	1	1	0.5,NA,1.0,NA,NA,1.0,NA,NA,NA,0.0	1.0,0.2,0.75,NA,1.0,1.0,1.0,NA,1.0,1.0,0.833,NA,NA,NA,NA,NA,NA,NA,NA,NA,NA,NA,NA,NA,0.0,NA,1.0,NA,1.0,NA,1.0,NA,NA,NA,NA,NA,NA,1.0,NA,NA,0.5,1.0,1.0,NA,1.0,NA,NA,NA,NA,1.0,1.0,0.333,NA,NA,NA,1.0,NA,0.0,1.0,0.667,NA,1.0,1.0,1.0,NA,NA,NA,1.0,0.333,1.0,0.667,NA,NA,1.0,1.0,NA,NA,NA,1.0,NA,1.0,1.0,1.0,NA,NA,NA,NA,NA,0.5,NA,0.5,NA,NA,NA,NA,1.0,1.0,NA,1.0,1.0,NA,0.0,NA,NA,NA,NA,NA,NA,NA,1.0,0.667,NA,1.0…	-0.184	chr19:53115924-53116313(-)	chr19:53115811-53116313(-)
ENSG00000170949	ZNF160	chr19	-	53091412	53091529	53091412	53091497	53091636	53091720	503	1319104211734915	100	17,33,17,7,14,1,12,8,50,18,26,8,30,13,12,46,4,12,9,16,22,4,3,13,29,6,6,5,3,3,16,16,5,9,10,9,7,30,3,44,40,25,35,28,17,9,17,6,9,13,10,30,14,14,26,24,14,24,23,12,11,32,4,30,67,10,20,15,16,17,21,9,18,24,10,4,43,8,13,18,15,31,3,10,11,6,15,6,13,15,18,6,33,5,54,12,25,9,20,27,13,1,22,11,12,20,19,5,8,21,8,22,11,22,13,15,27,10,10,74,17,20,22,34,3,23,15,22,6,14,11,7,17,11,0,13,26,45,22,0,10,12,10,28,13,7,15…	0,0,0,0,0,0,0,0,0,0,0,0,0,0,0,0,0,0,0,0,0,0,0,1,0,0,0,0,0,0,0,0,0,2,0,0,0,0,0,2,0,0,1,0,0,0,0,0,0,0,0,0,0,0,0,0,0,0,0,1,0,0,0,0,0,0,0,0,0,0,0,0,0,0,0,0,0,0,0,0,0,0,0,0,0,0,0,0,0,0,0,0,3,1,0,0,0,0,2,1,0,0,0,0,0,1,0,0,4,0,0,0,1,1,0,0,0,1,0,6,1,2,0,1,0,0,0,0,0,1,0,0,0,0,0,0,0,1,1,0,0,0,0,0,0,0,0,0,0,4,0,1,1,0,0,0,0,0,0,0,0,0,0,0,0,0,0,0,0,0,0,0,0,0,0,0,1,0,0,0,0,0,0,0,0,0,0,0,0,0,4,0,1,0,1,0,0,0,0,0…	131	99	1	1	1.0,1.0,1.0,1.0,1.0,1.0,1.0,0.963,1.0,1.0	1.0,1.0,1.0,1.0,1.0,1.0,1.0,1.0,1.0,1.0,1.0,1.0,1.0,1.0,1.0,1.0,1.0,1.0,1.0,1.0,1.0,1.0,1.0,0.908,1.0,1.0,1.0,1.0,1.0,1.0,1.0,1.0,1.0,0.773,1.0,1.0,1.0,1.0,1.0,0.943,1.0,1.0,0.964,1.0,1.0,1.0,1.0,1.0,1.0,1.0,1.0,1.0,1.0,1.0,1.0,1.0,1.0,1.0,1.0,0.901,1.0,1.0,1.0,1.0,1.0,1.0,1.0,1.0,1.0,1.0,1.0,1.0,1.0,1.0,1.0,1.0,1.0,1.0,1.0,1.0,1.0,1.0,1.0,1.0,1.0,1.0,1.0,1.0,1.0,1.0,1.0,1.0,0.893,0.791,1.0,1.0,1…	0.011	chr19:53091529-53091637(-)	chr19:53091497-53091637(-)
ENSG00000170949	ZNF160	chr19	-	53091412	53091553	53091412	53091497	53091636	53091720	504	14165351351857	100	14,29,12,10,11,1,8,9,27,11,18,11,23,18,12,28,2,11,8,11,14,1,2,9,24,1,4,4,4,4,20,10,6,8,11,11,3,26,5,36,17,13,32,21,17,9,13,7,9,10,10,25,18,12,12,13,9,19,20,8,8,17,3,17,45,9,15,12,10,14,16,13,15,12,13,6,26,7,8,9,5,10,4,7,16,3,15,11,4,11,14,3,30,4,42,10,15,6,14,21,9,2,16,10,12,9,15,5,8,18,13,13,9,12,8,13,22,6,16,59,14,11,16,34,5,22,12,16,9,7,12,5,12,10,1,12,22,33,14,0,4,10,9,17,14,5,10,8,5,18,6,9,2…	0,0,0,0,0,0,0,0,0,0,0,0,0,0,0,0,0,0,0,0,0,0,0,1,0,0,0,0,0,0,0,0,0,2,0,0,0,0,0,2,0,0,1,0,0,0,0,0,0,0,0,0,0,0,0,0,0,0,0,1,0,0,0,0,0,0,0,0,0,0,0,0,0,0,0,0,0,0,0,0,0,0,0,0,0,0,0,0,0,0,0,0,3,1,0,0,0,0,2,1,0,0,0,0,0,1,0,0,4,0,0,0,1,1,0,0,0,1,0,6,1,2,0,1,0,0,0,0,0,1,0,0,0,0,0,0,0,1,1,0,0,0,0,0,0,0,0,0,0,4,0,1,1,0,0,0,0,0,0,0,0,0,0,0,0,0,0,0,0,0,0,0,0,0,0,0,1,0,0,0,0,0,0,0,0,0,0,0,0,0,4,0,1,0,1,0,0,0,0,0…	155	99	1	1	1.0,1.0,1.0,1.0,1.0,1.0,1.0,0.92,1.0,1.0	1.0,1.0,1.0,1.0,1.0,1.0,1.0,1.0,1.0,1.0,1.0,1.0,1.0,1.0,1.0,1.0,1.0,1.0,1.0,1.0,1.0,1.0,1.0,0.852,1.0,1.0,1.0,1.0,1.0,1.0,1.0,1.0,1.0,0.719,1.0,1.0,1.0,1.0,1.0,0.92,1.0,1.0,0.953,1.0,1.0,1.0,1.0,1.0,1.0,1.0,1.0,1.0,1.0,1.0,1.0,1.0,1.0,1.0,1.0,0.836,1.0,1.0,1.0,1.0,1.0,1.0,1.0,1.0,1.0,1.0,1.0,1.0,1.0,1.0,1.0,1.0,1.0,1.0,1.0,1.0,1.0,1.0,1.0,1.0,1.0,1.0,1.0,1.0,1.0,1.0,1.0,1.0,0.865,0.719,1.0,1.0,1.…	0.015	chr19:53091553-53091637(-)	chr19:53091497-53091637(-)
ENSG00000170949	ZNF160	chr19	-	53091412	53091553	53091412	53091529	53091636	53091720	505	6411363621	57620452269	5,8,5,6,7,1,3,6,8,5,9,5,4,12,6,7,0,2,3,3,4,0,1,4,11,1,2,2,2,3,9,2,3,4,4,6,2,10,2,10,4,7,14,7,6,4,4,3,5,5,2,10,9,7,7,3,5,9,9,3,2,5,1,5,15,4,4,4,2,9,7,6,4,3,7,4,7,4,3,0,2,6,2,2,6,1,5,6,2,1,4,2,6,1,15,5,7,1,6,7,2,2,4,4,6,1,9,4,3,7,10,4,4,7,1,6,11,3,6,23,3,4,5,13,3,13,8,4,6,3,7,1,3,4,1,6,10,15,3,0,1,4,2,8,7,2,2,2,0,7,4,7,0,7,5,4,1,2,7,0,5,10,4,8,3,3,7,7,10,4,0,4,5,6,4,4,1,8,1,10,4,1,12,0,4,3,2,3,0,3,…	8,12,10,3,10,1,7,5,31,12,17,2,11,7,6,25,2,3,4,8,12,3,2,8,16,6,4,3,1,2,5,8,2,5,3,4,6,14,0,18,27,19,17,14,6,4,8,2,5,8,2,15,5,9,21,14,10,14,12,7,5,20,2,18,37,5,9,7,8,12,12,2,7,15,4,2,24,5,8,9,12,27,1,5,1,4,5,1,11,5,8,5,9,2,27,7,17,4,12,13,6,1,10,5,6,12,13,4,3,10,5,13,6,17,6,8,16,7,0,38,6,13,11,13,1,14,11,10,3,10,6,3,8,5,0,7,14,27,11,0,7,6,3,19,6,4,7,3,7,18,7,6,4,10,4,6,9,2,16,17,11,4,20,5,6,7,14,10,…	123	99	1	1	0.491,0.315,0.118,0.287,1.0,0.547,0.326,0.18,0.212,0.082	0.335,0.349,0.287,0.617,0.36,0.446,0.256,0.491,0.172,0.251,0.299,0.668,0.226,0.58,0.446,0.184,0.0,0.349,0.376,0.232,0.212,0.0,0.287,0.287,0.356,0.118,0.287,0.349,0.617,0.547,0.592,0.168,0.547,0.392,0.518,0.547,0.212,0.365,1.0,0.309,0.107,0.229,0.399,0.287,0.446,0.446,0.287,0.547,0.446,0.335,0.446,0.349,0.592,0.385,0.212,0.147,0.287,0.341,0.376,0.256,0.244,0.168,0.287,0.183,0.246,0.392,0.263,0.315…	0.018	chr19:53091553-53091637(-)	chr19:53091529-53091637(-)
ENSG00000167555	ZNF528	chr19	+	52398366	52398619	52398453	52398619	52397867	52397904	506	4137349373279634	0	13,36,70,23,12,5,13,22,31,23,43,6,2,11,13,17,29,44,14,15,13,5,7,14,36,1,19,21,18,8,24,7,10,20,10,10,29,53,1,34,26,24,29,74,21,3,31,17,24,2,14,26,24,20,7,25,0,24,31,40,8,50,11,12,12,8,33,27,44,51,10,25,4,20,62,10,17,10,44,11,21,32,23,5,13,0,15,0,14,30,38,15,7,6,29,38,112,8,22,23,12,7,8,94,31,6,45,9,0,19,65,28,2,12,3,8,6,20,14,23,25,20,61,14,7,18,45,28,26,3,15,8,12,3,22,4,15,24,27,9,22,15,28,44,10,…	0,0,0,0,0,0,0,0,0,0,0,0,0,0,0,0,0,0,0,0,0,0,2,0,0,0,0,0,0,0,0,0,0,0,0,0,0,0,0,0,0,0,0,0,0,0,0,0,0,0,0,0,0,0,0,0,0,2,0,0,0,0,0,0,0,0,0,0,0,1,0,0,0,0,0,0,0,0,0,0,0,0,0,0,0,0,0,0,0,0,0,0,0,0,0,0,0,0,0,0,0,0,0,0,0,0,0,0,0,0,0,0,0,0,2,0,0,0,0,0,0,0,0,0,0,0,0,0,0,0,0,0,0,0,0,0,0,0,0,0,0,0,0,0,0,0,0,0,0,0,0,0,2,0,0,2,0,0,0,2,0,0,0,0,0,0,0,0,0,0,0,0,0,0,0,0,0,0,0,0,0,0,0,0,0,0,0,0,0,0,0,0,0,0,0,0,0,0,0,0…	186	99	1	1	1.0,1.0,1.0,1.0,1.0,1.0,1.0,1.0,1.0,1.0	1.0,1.0,1.0,1.0,1.0,1.0,1.0,1.0,1.0,1.0,1.0,1.0,1.0,1.0,1.0,1.0,1.0,1.0,1.0,1.0,1.0,1.0,0.651,1.0,1.0,1.0,1.0,1.0,1.0,1.0,1.0,1.0,1.0,1.0,1.0,1.0,1.0,1.0,1.0,1.0,1.0,1.0,1.0,1.0,1.0,1.0,1.0,1.0,1.0,1.0,1.0,1.0,1.0,1.0,1.0,1.0,NA,0.865,1.0,1.0,1.0,1.0,1.0,1.0,1.0,1.0,1.0,1.0,1.0,0.964,1.0,1.0,1.0,1.0,1.0,1.0,1.0,1.0,1.0,1.0,1.0,1.0,1.0,1.0,1.0,NA,1.0,NA,1.0,1.0,1.0,1.0,1.0,1.0,1.0,1.0,1.0,1.0,1.0,…	0.006	chr19:52397904-52398367(+)	chr19:52397904-52398454(+)
ENSG00000197619	ZNF615	chr19	-	52004416	52004849	52004416	52004723	52007292	52007330	509	1424020836	420800502	0,5,2,1,0,0,2,1,1,0,4,2,3,3,2,3,2,0,1,3,4,0,2,0,1,0,2,0,1,4,2,0,0,5,0,0,0,1,0,5,4,0,5,1,4,0,0,0,4,0,0,0,6,11,4,3,1,2,1,0,0,0,0,1,1,1,2,4,0,6,1,0,0,0,1,2,0,0,5,3,0,2,6,0,5,2,2,2,0,1,2,2,3,2,4,0,4,3,4,2,5,0,6,0,1,0,10,2,2,1,4,0,0,0,1,0,2,6,0,1,0,1,3,7,0,1,0,2,1,2,1,0,0,1,0,4,4,16,0,1,0,2,0,4,7,0,0,0,0,4,1,0,0,9,1,5,2,4,2,2,1,2,0,5,8,0,1,3,0,0,0,3,2,5,4,0,5,2,1,1,2,2,4,5,5,0,4,0,0,5,1,0,0,0,0,1,0,4,…	2,2,2,2,1,4,3,2,5,3,6,7,3,9,5,6,1,1,0,2,0,2,0,1,2,0,3,2,1,0,0,0,0,7,2,0,1,8,4,2,2,0,7,2,5,0,1,0,3,2,0,3,0,6,1,1,0,4,7,4,2,3,0,4,3,3,2,2,4,3,1,9,2,5,0,5,3,0,3,0,3,2,3,1,2,2,1,0,0,0,1,2,11,4,2,1,5,0,2,6,1,5,6,2,0,0,8,0,0,4,1,0,2,2,1,2,2,0,4,2,0,1,4,7,0,1,4,3,1,0,1,7,3,2,0,1,0,9,2,2,4,1,0,2,2,2,2,0,1,2,0,4,6,3,0,6,3,3,3,2,3,5,1,0,3,7,6,3,2,0,0,2,7,0,4,4,1,6,0,1,1,2,5,2,1,1,0,0,0,4,1,3,2,2,2,3,3,5,0,…	198	99	1	1	1.0,0.333,0.333,1.0,0.0,1.0,NA,0.444,1.0,0.6	0.0,0.556,0.333,0.2,0.0,0.0,0.25,0.2,0.091,0.0,0.25,0.125,0.333,0.143,0.167,0.2,0.5,0.0,1.0,0.429,1.0,0.0,1.0,0.0,0.2,NA,0.25,0.0,0.333,1.0,1.0,NA,NA,0.263,0.0,NA,0.0,0.059,0.0,0.556,0.5,NA,0.263,0.2,0.286,NA,0.0,NA,0.4,0.0,NA,0.0,1.0,0.478,0.667,0.6,1.0,0.2,0.067,0.0,0.0,0.0,NA,0.111,0.143,0.143,0.333,0.5,0.0,0.5,0.333,0.0,0.0,0.0,1.0,0.167,0.0,NA,0.455,1.0,0.0,0.333,0.5,0.0,0.556,0.333,0.5,1.0,…	0.302	chr19:52004849-52007293(-)	chr19:52004723-52007293(-)
ENSG00000256683	ZNF350	chr19	-	51969004	51969145	51969004	51969131	51974345	51974531	511	1810110633	2.26934e+19	2,4,3,7,2,2,4,3,10,4,0,4,12,3,2,12,9,4,0,2,7,1,4,8,3,3,1,3,7,7,2,4,1,5,8,3,0,3,2,8,3,8,1,9,0,3,4,5,2,6,2,1,5,8,6,3,2,1,1,4,1,6,0,0,5,2,1,2,7,1,1,0,1,6,3,2,2,0,4,10,2,3,2,1,7,11,2,3,3,1,3,3,10,3,6,2,6,6,3,5,1,1,9,6,6,5,5,1,3,3,5,3,3,5,3,7,3,1,3,1,4,1,5,6,1,6,2,1,2,1,5,1,3,7,3,9,7,5,2,4,2,0,0,8,6,2,0,3,5,4,1,0,6,4,0,3,3,2,4,1,3,1,3,6,2,3,2,3,4,1,2,3,4,3,7,3,4,6,1,5,6,1,6,3,0,0,6,2,2,5,2,5,7,8,3,2,3…	34,80,23,42,30,8,59,17,109,18,53,45,60,43,23,181,13,56,22,11,130,28,30,96,31,28,19,21,35,68,13,63,22,96,69,22,15,26,17,41,35,44,30,99,27,13,43,31,19,53,15,23,36,105,109,18,19,35,59,26,20,41,4,37,108,44,35,60,41,27,38,26,15,30,23,70,34,20,27,35,18,26,77,14,19,83,14,30,40,20,47,15,144,72,89,45,20,19,60,21,32,49,79,15,28,51,30,15,32,23,42,44,32,27,17,53,45,26,26,58,29,50,19,58,4,28,36,60,23,25,17,31…	113	99	0.0419084	0.527455	0.038,0.092,0.025,0.0,0.04,0.035,0.0,0.077,0.053,0.083	0.049,0.042,0.103,0.127,0.055,0.18,0.056,0.134,0.074,0.163,0.0,0.072,0.149,0.058,0.071,0.055,0.378,0.059,0.0,0.137,0.045,0.03,0.105,0.068,0.078,0.086,0.044,0.111,0.149,0.083,0.119,0.053,0.038,0.044,0.092,0.107,0.0,0.092,0.093,0.146,0.07,0.137,0.028,0.074,0.0,0.168,0.075,0.124,0.084,0.09,0.105,0.037,0.108,0.063,0.046,0.127,0.084,0.024,0.015,0.119,0.042,0.114,0.0,0.0,0.039,0.038,0.024,0.028,0.13,0.…	-0.037	chr19:51969145-51974346(-)	chr19:51969131-51974346(-)
ENSG00000105492	SIGLEC6	chr19	-	51530436	51530517	51530436	51530484	51530680	51530959	514	6130000000	298140100200	0,0,0,0,1,0,0,1,1,0,2,0,0,0,0,0,0,0,0,1,0,0,0,0,2,0,1,0,0,0,1,7,0,0,0,0,0,0,9,0,0,4,0,0,1,0,3,0,1,0,1,0,0,0,0,0,0,0,1,0,0,3,0,0,0,0,0,2,1,4,0,0,3,0,1,0,0,0,0,0,2,0,2,0,0,0,0,0,0,0,0,1,1,0,0,0,1,0,1,0,0,0,0,0,0,0,0,1,0,0,0,0,0,3,2,1,0,1,2,0,0,0,0,0,0,0,0,3,0,3,1,1,0,0,0,0,0,0,0,0,0,2,0,0,0,0,13,0,0,0,2,0,0,0,0,0,0,0,2,1,0,2,2,1,0,0,0,1,0,0,1,0,2,2,0,0,0,0,0,0,0,0,0,0,0,0,0,0,1,1,0,0,1,0,0,0,0,1,4,…	1,5,3,0,7,1,3,9,9,1,8,0,4,0,0,0,6,1,1,17,2,11,2,0,25,7,10,6,8,0,4,87,2,0,7,0,3,2,44,0,3,26,0,3,24,0,32,5,4,5,2,2,3,4,1,4,0,0,1,7,7,13,3,0,0,1,8,16,1,52,1,1,21,3,9,0,0,0,0,0,2,0,13,0,7,1,2,0,10,1,1,1,18,1,1,3,7,0,2,1,0,0,8,3,4,0,2,13,2,2,3,26,2,5,14,8,0,9,1,0,2,1,0,5,0,0,5,44,9,23,2,0,0,1,0,3,0,3,3,0,0,5,1,1,3,0,48,1,1,12,5,0,2,2,1,4,0,6,1,10,1,4,0,2,2,0,3,4,0,5,1,1,6,0,0,1,2,2,6,2,0,2,1,5,1,1,0,1…	132	99	1	1	0.134,0.086,0.138,NA,0.0,NA,NA,0.0,NA,NA	0.0,0.0,0.0,NA,0.097,0.0,0.0,0.077,0.077,0.0,0.158,NA,0.0,NA,NA,NA,0.0,0.0,0.0,0.042,0.0,0.0,0.0,NA,0.057,0.0,0.07,0.0,0.0,NA,0.158,0.057,0.0,NA,0.0,NA,0.0,0.0,0.133,NA,0.0,0.103,NA,0.0,0.03,NA,0.066,0.0,0.158,0.0,0.273,0.0,0.0,0.0,0.0,0.0,NA,NA,0.429,0.0,0.0,0.148,0.0,NA,NA,0.0,0.0,0.086,0.429,0.055,0.0,0.0,0.097,0.0,0.077,NA,NA,NA,NA,NA,0.429,NA,0.103,NA,0.0,0.0,0.0,NA,0.0,0.0,0.0,0.429,0.04,0.…	-0.014	chr19:51530517-51530681(-)	chr19:51530484-51530681(-)
ENSG00000105492	SIGLEC6	chr19	-	51530680	51530959	51530680	51530926	51531159	51531519	515	9837380201533	4220000010	15,33,25,7,25,18,6,18,93,11,34,0,10,3,4,0,55,7,12,13,0,34,29,2,124,1,49,2,35,0,17,478,2,4,16,0,10,18,154,0,33,91,0,7,102,0,86,7,22,28,13,16,10,18,1,7,0,1,6,15,25,29,8,5,0,4,43,39,9,238,8,4,58,18,80,0,0,2,4,0,15,2,66,0,9,0,0,0,18,11,2,4,48,4,3,24,17,11,13,2,1,0,22,26,18,0,8,36,3,5,21,46,15,41,55,43,0,49,14,3,5,0,3,3,1,2,17,168,32,82,0,9,2,0,1,0,8,7,13,0,1,11,9,16,32,3,241,0,3,38,9,6,7,6,3,2,0,5,9,…	2,4,0,0,4,0,0,2,1,0,4,0,0,0,0,0,3,0,0,0,1,0,0,0,0,0,5,0,0,0,0,7,0,0,0,0,2,0,5,0,0,3,0,0,2,0,1,2,1,0,1,0,4,0,0,1,0,0,1,1,0,0,0,0,0,0,3,2,1,12,0,0,0,0,7,0,0,0,2,0,1,0,5,0,0,0,0,0,0,0,0,0,3,0,0,2,4,0,1,0,0,0,1,1,0,0,1,2,0,0,0,2,1,0,5,0,0,1,1,0,1,0,0,1,0,0,2,9,0,4,0,0,0,0,0,0,0,0,0,0,0,0,0,0,0,0,6,0,0,1,0,0,0,0,0,0,0,1,0,5,0,0,0,2,0,0,0,2,0,0,0,0,3,0,0,0,0,0,0,0,0,0,0,0,0,2,0,0,2,0,0,0,2,0,0,1,0,1,4,…	132	99	1	1	0.948,0.933,0.934,NA,1.0,NA,1.0,1.0,0.692,1.0	0.849,0.861,1.0,1.0,0.824,1.0,1.0,0.871,0.986,1.0,0.864,NA,1.0,1.0,1.0,NA,0.932,1.0,1.0,1.0,0.0,1.0,1.0,1.0,1.0,1.0,0.88,1.0,1.0,NA,1.0,0.981,1.0,1.0,1.0,NA,0.789,1.0,0.959,NA,1.0,0.958,NA,1.0,0.975,NA,0.985,0.724,0.943,1.0,0.907,1.0,0.652,1.0,1.0,0.84,NA,1.0,0.818,0.918,1.0,1.0,1.0,1.0,NA,1.0,0.915,0.936,0.871,0.937,1.0,1.0,1.0,1.0,0.896,NA,NA,1.0,0.6,NA,0.918,1.0,0.908,NA,1.0,NA,NA,NA,1.0,1.0,1…	-0.022	chr19:51530959-51531160(-)	chr19:51530926-51531160(-)
ENSG00000105492	SIGLEC6	chr19	-	51531159	51531519	51531159	51531411	51531581	51531803	516	11538490220385	30520000400	10,48,24,4,42,16,15,55,145,8,31,6,15,7,9,0,81,9,23,14,13,34,42,4,176,0,73,7,61,2,31,705,6,5,25,2,13,14,266,2,30,151,0,12,190,2,125,15,29,49,10,34,18,18,5,13,2,4,8,37,31,43,13,4,5,4,73,43,4,327,10,16,164,19,124,10,2,0,1,4,19,4,72,3,41,0,9,0,28,15,4,7,102,10,7,22,35,4,19,3,2,3,27,34,34,10,10,73,4,12,12,76,36,71,118,80,0,70,19,3,16,2,5,6,2,2,11,244,38,97,2,17,1,6,0,1,5,10,17,4,2,30,15,23,42,0,360,6,…	2,2,2,2,4,0,2,4,7,0,6,0,0,0,0,0,2,0,4,0,0,3,4,0,20,0,2,2,4,0,0,43,0,0,0,0,0,2,6,0,0,6,0,2,9,0,19,3,0,3,2,0,0,0,1,0,0,0,0,10,0,5,0,0,0,0,3,2,0,11,0,0,4,1,6,0,0,0,0,0,2,1,3,1,3,0,0,0,3,1,0,0,0,0,0,0,0,0,2,0,0,0,6,3,1,1,0,6,0,0,1,1,0,4,7,0,0,14,0,0,0,0,1,1,0,0,0,19,2,5,0,2,0,0,0,0,0,0,0,0,0,7,0,2,3,0,19,2,0,3,0,0,2,0,0,0,0,0,0,0,0,1,1,3,0,0,0,0,0,2,4,0,5,0,0,0,0,0,0,0,0,0,0,3,0,1,0,0,0,1,1,0,10,0,0,…	198	99	1	1	0.657,0.792,0.925,NA,1.0,1.0,NA,0.273,1.0,1.0	0.714,0.923,0.857,0.5,0.84,1.0,0.789,0.873,0.912,1.0,0.721,1.0,1.0,1.0,1.0,NA,0.953,1.0,0.742,1.0,1.0,0.85,0.84,1.0,0.815,NA,0.948,0.636,0.884,1.0,1.0,0.891,1.0,1.0,1.0,1.0,1.0,0.778,0.957,1.0,1.0,0.926,NA,0.75,0.913,1.0,0.767,0.714,1.0,0.891,0.714,1.0,1.0,1.0,0.714,1.0,1.0,1.0,1.0,0.649,1.0,0.811,1.0,1.0,1.0,1.0,0.924,0.915,1.0,0.937,1.0,1.0,0.953,0.905,0.912,1.0,1.0,NA,1.0,1.0,0.826,0.667,0.923…	-0.081	chr19:51531519-51531582(-)	chr19:51531411-51531582(-)
ENSG00000180279	LINC01869	chr19	+	50817907	50818037	50817944	50818037	50817383	50817530	528	200000010	0	2,0,0,0,0,2,0,0,2,5,0,1,1,0,1,3,4,0,0,0,0,0,0,0,1,0,0,0,0,0,0,0,2,0,0,0,0,0,0,0,1,0,0,0,0,0,0,0,0,2,0,0,0,0,1,2,0,0,1,2,0,1,0,0,0,1,0,0,0,2,0,0,0,0,2,0,0,1,0,0,0,0,0,0,0,0,1,0,0,0,1,0,1,0,1,0,0,0,0,0,1,0,0,1,2,0,1,0,0,0,0,0,0,0,4,0,0,0,0,0,0,0,0,1,0,0,0,0,0,0,0,1,0,0,1,0,0,1,0,2,0,0,0,1,1,3,1,0,0,0,0,0,0,0,0,0,0,2,2,0,0,0,0,0,0,0,1,4,0,0,0,0,0,2,0,0,0,0,0,0,0,0,1,0,0,0,0,1,0,1,2,0,0,0,0,0,0,0,1,0…	0,0,0,0,0,0,0,0,0,0,0,0,0,0,0,1,2,0,0,0,0,0,0,0,0,0,0,0,0,0,0,0,0,0,0,0,0,0,0,0,0,0,0,0,0,0,0,0,0,1,0,0,0,0,0,0,0,0,0,0,0,0,0,0,0,0,0,0,0,0,0,0,0,0,0,0,0,0,0,0,0,0,0,0,0,0,0,0,0,0,0,0,0,0,0,0,0,0,0,0,0,0,0,0,0,0,0,0,0,0,0,0,0,0,0,0,0,0,0,0,0,0,0,0,0,0,0,0,0,0,0,0,0,0,0,0,0,0,0,0,0,0,0,0,0,0,1,0,0,0,0,0,0,0,0,0,0,0,0,0,0,0,0,0,0,0,0,0,0,0,0,0,0,0,0,0,0,0,0,0,0,0,0,0,0,0,0,0,0,0,0,0,0,0,0,0,0,0,0,0…	136	99	1	1	NA,1.0,NA,NA,NA,NA,NA,NA,1.0,NA	1.0,NA,NA,NA,NA,1.0,NA,NA,1.0,1.0,NA,1.0,1.0,NA,1.0,0.686,0.593,NA,NA,NA,NA,NA,NA,NA,1.0,NA,NA,NA,NA,NA,NA,NA,1.0,NA,NA,NA,NA,NA,NA,NA,1.0,NA,NA,NA,NA,NA,NA,NA,NA,0.593,NA,NA,NA,NA,1.0,1.0,NA,NA,1.0,1.0,NA,1.0,NA,NA,NA,1.0,NA,NA,NA,1.0,NA,NA,NA,NA,1.0,NA,NA,1.0,NA,NA,NA,NA,NA,NA,NA,NA,1.0,NA,NA,NA,1.0,NA,1.0,NA,1.0,NA,NA,NA,NA,NA,1.0,NA,NA,1.0,1.0,NA,1.0,NA,NA,NA,NA,NA,NA,NA,1.0,NA,NA,NA,NA,NA,NA…	0.031	chr19:50817530-50817908(+)	chr19:50817530-50817945(+)
ENSG00000180279	LINC01869	chr19	+	50818226	50818668	50818229	50818668	50817907	50818037	529	1000000	0	0,0,0,2,0,0,0,0,0,1,0,0,1,0,1,4,2,0,0,0,0,0,0,0,0,0,1,0,0,0,0,0,0,0,0,0,0,0,0,0,1,0,0,0,0,0,1,0,0,1,0,2,0,0,0,1,0,0,0,0,0,1,0,0,0,1,0,0,1,0,0,2,0,1,0,0,0,0,0,0,2,0,0,0,0,0,0,0,2,0,2,0,0,0,0,0,0,1,0,0,3,0,0,1,1,0,2,0,0,0,1,0,0,0,0,0,0,0,2,2,0,1,0,0,0,0,0,0,0,0,0,0,0,0,0,0,0,0,0,0,0,0,0,0,0,2,1,0,0,0,0,0,0,0,0,0,0,0,1,0,0,0,0,0,0,0,0,0,0,0,0,0,0,0,0,0,0,0,0,0,0,0,1,0,0,0,0,2,0,1,0,0,0,0,0,0,0,0,0,0…	0,0,0,0,0,0,0,0,0,3,0,0,0,0,0,2,2,0,0,0,0,0,0,0,0,0,0,0,0,0,2,0,0,0,0,0,0,0,0,0,0,0,0,0,0,0,0,0,0,0,0,0,0,0,0,0,0,0,0,0,0,0,0,0,0,1,0,0,0,0,0,0,0,0,0,0,0,0,0,0,0,0,0,0,0,0,0,0,0,0,0,0,0,0,0,0,0,0,0,0,1,0,0,0,0,0,0,0,0,0,0,0,0,0,0,0,0,0,0,0,0,0,0,0,0,0,0,0,0,0,0,0,0,0,0,0,0,0,0,0,0,0,0,0,0,0,0,0,0,0,0,0,0,0,0,0,2,0,0,0,0,0,0,0,0,0,0,0,0,0,0,0,0,0,0,0,0,0,0,0,0,0,0,0,0,0,0,0,0,0,0,0,0,0,0,0,0,0,0,0…	102	99	1	1	NA,NA,NA,1.0,NA,NA,NA,NA,NA,NA	NA,NA,NA,1.0,NA,NA,NA,NA,NA,0.244,NA,NA,1.0,NA,1.0,0.66,0.493,NA,NA,NA,NA,NA,NA,NA,NA,NA,1.0,NA,NA,NA,0.0,NA,NA,NA,NA,NA,NA,NA,NA,NA,1.0,NA,NA,NA,NA,NA,1.0,NA,NA,1.0,NA,1.0,NA,NA,NA,1.0,NA,NA,NA,NA,NA,1.0,NA,NA,NA,0.493,NA,NA,1.0,NA,NA,1.0,NA,1.0,NA,NA,NA,NA,NA,NA,1.0,NA,NA,NA,NA,NA,NA,NA,1.0,NA,1.0,NA,NA,NA,NA,NA,NA,1.0,NA,NA,0.744,NA,NA,1.0,1.0,NA,1.0,NA,NA,NA,1.0,NA,NA,NA,NA,NA,NA,NA,1.0,1.0,N…	0.118	chr19:50818037-50818227(+)	chr19:50818037-50818230(+)
ENSG00000213023	SYT3	chr19	-	50637263	50637790	50637263	50637426	50639024	50639162	530	0	1000000000	0,0,0,0,0,0,1,0,0,1,0,0,0,0,0,0,0,0,2,0,0,0,0,0,0,0,0,0,0,1,0,1,0,0,0,0,0,1,0,0,0,0,0,0,0,0,0,1,0,0,0,0,0,0,0,0,0,0,1,0,0,0,0,2,0,0,0,1,0,0,0,1,0,0,1,0,0,0,1,0,0,0,0,0,0,0,0,0,0,0,0,0,2,0,0,0,0,0,0,0,0,0,0,0,0,0,0,0,0,0,1,0,3,0,0,0,0,0,0,0,0,1,0,0,1,0,0,0,0,1,0,0,0,0,0,0,0,0,1,4,0,0,0,0,0,1,0,0,0,0,0,2,0,0,0,0,0,0,0,0,0,0,0,0,0,0,0,0,0,0,0,0,0,0,0,0,0,0,0,3,0,0,0,0,0,0,0,1,0,0,0,0,0,0,0,0,0,0,0,0…	0,1,1,0,0,0,0,4,0,2,0,0,0,0,0,0,1,0,2,0,0,0,0,0,0,0,0,0,0,1,0,0,0,0,0,0,0,0,0,0,0,0,0,0,0,0,0,3,0,0,0,0,0,0,0,0,0,0,0,0,0,0,0,0,0,0,0,0,0,0,0,1,0,0,0,0,0,0,0,0,0,0,0,0,0,0,0,0,0,1,0,0,18,0,0,0,0,0,0,0,0,0,0,0,5,0,0,0,0,1,0,0,3,0,1,1,0,0,0,0,0,1,0,0,1,0,0,0,0,3,0,0,0,0,0,0,0,0,0,16,1,0,0,0,0,5,0,0,0,0,1,1,0,0,0,0,0,0,2,0,0,0,0,0,0,0,0,1,0,0,2,0,0,0,0,0,0,0,0,5,0,0,0,0,0,0,0,0,0,0,0,0,0,0,0,0,0,0,0…	198	99	1	1	0.0,NA,NA,NA,NA,NA,NA,NA,NA,NA	NA,0.0,0.0,NA,NA,NA,1.0,0.0,NA,0.2,NA,NA,NA,NA,NA,NA,0.0,NA,0.333,NA,NA,NA,NA,NA,NA,NA,NA,NA,NA,0.333,NA,1.0,NA,NA,NA,NA,NA,1.0,NA,NA,NA,NA,NA,NA,NA,NA,NA,0.143,NA,NA,NA,NA,NA,NA,NA,NA,NA,NA,1.0,NA,NA,NA,NA,1.0,NA,NA,NA,1.0,NA,NA,NA,0.333,NA,NA,1.0,NA,NA,NA,1.0,NA,NA,NA,NA,NA,NA,NA,NA,NA,NA,0.0,NA,NA,0.053,NA,NA,NA,NA,NA,NA,NA,NA,NA,NA,NA,0.0,NA,NA,NA,NA,0.0,1.0,NA,0.333,NA,0.0,0.0,NA,NA,NA,NA,NA…	-0.372	chr19:50637790-50639025(-)	chr19:50637426-50639025(-)
ENSG00000269404	SPIB	chr19	+	50423604	50423755	50423639	50423755	50422822	50423037	531	14612570040822	6030000100	18,27,0,2,14,5,14,4,2,8,58,2,4,16,4,3,46,4,15,16,0,56,17,8,2,5,117,0,2,0,21,2,9,4,5,0,2,0,0,3,9,68,2,18,3,3,6,1,9,0,1,9,4,0,14,10,0,16,4,0,0,4,11,0,0,8,17,1,3,1,15,0,16,7,13,4,0,2,5,1,4,5,43,1,0,0,3,0,2,5,3,16,27,0,1,0,17,0,14,9,2,0,1,9,0,41,2,9,6,24,20,2,35,0,12,4,1,5,10,0,8,5,0,2,5,1,5,26,20,8,2,6,1,0,1,6,6,0,9,0,11,46,7,0,42,0,0,23,2,2,8,16,20,6,6,0,0,6,11,0,6,7,10,80,21,7,8,1,7,23,13,4,1,11,1…	0,2,0,0,0,1,1,1,0,0,1,0,0,1,0,1,0,0,2,2,0,10,1,0,0,1,2,0,1,0,1,0,0,0,0,0,3,0,1,0,1,2,0,1,0,0,0,0,0,0,0,0,0,0,0,0,0,1,0,0,0,0,0,0,0,0,0,0,0,0,0,0,1,1,0,1,0,0,0,0,1,1,1,0,0,0,1,0,0,1,0,0,3,0,0,0,0,0,1,0,2,0,2,1,0,2,0,0,0,1,1,0,4,0,0,0,0,1,1,0,0,4,0,0,0,0,0,2,0,1,0,0,0,1,1,0,1,1,0,0,0,2,1,0,3,0,0,1,1,0,0,2,1,1,0,0,0,2,0,4,0,0,0,1,0,0,4,1,0,5,1,0,0,0,0,1,0,0,1,0,1,0,2,0,0,0,0,1,0,0,0,0,3,0,0,0,0,3,0,…	134	99	1	1	0.947,1.0,0.933,NA,NA,1.0,NA,0.855,1.0,1.0	1.0,0.909,NA,1.0,1.0,0.787,0.912,0.747,1.0,1.0,0.977,1.0,1.0,0.922,1.0,0.689,1.0,1.0,0.847,0.855,NA,0.805,0.926,1.0,1.0,0.787,0.977,NA,0.596,NA,0.939,1.0,1.0,1.0,1.0,NA,0.33,NA,0.0,1.0,0.869,0.962,1.0,0.93,1.0,1.0,1.0,1.0,1.0,NA,1.0,1.0,1.0,NA,1.0,1.0,NA,0.922,1.0,NA,NA,1.0,1.0,NA,NA,1.0,1.0,1.0,1.0,1.0,1.0,NA,0.922,0.838,1.0,0.747,NA,1.0,1.0,1.0,0.747,0.787,0.969,1.0,NA,NA,0.689,NA,1.0,0.787,1.0…	0.077	chr19:50423037-50423605(+)	chr19:50423037-50423640(+)
ENSG00000062822	POLD1	chr19	+	50408706	50408901	50408784	50408901	50407326	50407415	535	1.6111e+17	1.51117e+27	34,8,22,28,12,15,25,32,4,22,16,27,11,9,13,2,37,9,18,25,8,20,8,16,29,28,6,6,17,25,35,12,4,12,2,5,21,7,4,19,30,11,31,42,18,15,9,13,19,7,37,6,19,5,11,16,6,13,6,13,7,10,6,5,6,12,15,26,42,10,3,7,19,15,45,12,6,13,18,13,12,14,21,12,5,8,20,4,14,22,36,10,23,10,2,10,16,21,33,11,10,20,18,45,3,15,22,14,2,6,27,11,34,8,10,8,14,12,13,2,11,65,17,19,23,54,35,21,17,43,7,12,23,15,26,14,2,10,22,9,16,32,23,18,11,5,32…	299,95,220,335,144,130,135,188,28,146,172,196,90,41,148,19,227,80,278,114,99,187,89,140,238,122,62,46,227,296,178,153,53,171,14,55,172,71,68,94,222,221,208,259,184,150,123,136,227,45,343,118,239,140,166,101,104,143,67,84,81,126,105,42,18,101,100,239,208,91,39,79,232,206,335,119,47,130,72,150,84,70,159,171,78,72,168,18,246,204,322,58,195,93,44,76,99,117,259,69,59,145,188,244,75,142,102,145,40,39,1…	177	99	0.739325	1	0.056,0.05,0.038,0.041,0.069,0.077,0.049,0.056,0.102,0.061	0.06,0.045,0.053,0.045,0.045,0.061,0.094,0.087,0.074,0.078,0.049,0.072,0.064,0.109,0.047,0.056,0.084,0.059,0.035,0.109,0.043,0.056,0.048,0.06,0.064,0.114,0.051,0.068,0.04,0.045,0.099,0.042,0.041,0.038,0.074,0.048,0.064,0.052,0.032,0.102,0.07,0.027,0.077,0.083,0.052,0.053,0.039,0.051,0.045,0.08,0.057,0.028,0.043,0.02,0.036,0.081,0.031,0.048,0.048,0.08,0.046,0.043,0.031,0.062,0.157,0.062,0.077,0.05…	-0.006	chr19:50407415-50408707(+)	chr19:50407415-50408785(+)
ENSG00000131408	NR1H2	chr19	+	50377552	50377648	50377586	50377648	50376718	50376826	537	9.68142e+17	2.38546e+29	9,31,43,45,6,17,130,10,29,22,17,32,58,12,13,25,50,61,49,37,26,22,12,36,23,5,76,28,49,26,15,69,8,38,21,14,13,19,15,18,28,29,29,35,35,10,36,60,26,20,16,26,66,43,36,6,18,14,60,6,15,14,17,20,7,44,22,41,47,53,33,34,29,53,21,35,34,5,47,23,26,29,106,12,18,72,7,32,6,13,28,18,63,19,17,4,62,15,75,52,11,29,38,45,45,7,25,25,12,15,19,5,38,4,19,77,19,153,13,12,16,18,13,40,16,19,17,25,57,24,32,47,65,23,23,31,17…	282,491,473,691,433,233,620,368,409,254,378,710,1003,560,251,291,778,803,249,225,605,254,382,735,300,146,346,225,596,560,303,722,327,676,322,314,356,370,233,504,409,511,749,508,524,230,339,536,323,281,192,331,906,707,1082,303,227,531,499,243,218,404,319,246,261,476,402,856,684,662,324,356,315,415,611,940,489,423,271,250,339,350,698,323,273,849,315,542,318,314,547,461,2528,734,456,416,749,365,585,…	133	99	0.00791031	0.129668	0.027,0.085,0.046,0.059,0.03,0.023,0.03,0.031,0.074,0.113	0.023,0.045,0.063,0.046,0.01,0.052,0.135,0.02,0.05,0.061,0.032,0.032,0.041,0.016,0.037,0.06,0.046,0.054,0.128,0.109,0.031,0.061,0.023,0.035,0.054,0.025,0.141,0.085,0.058,0.033,0.036,0.066,0.018,0.04,0.046,0.032,0.026,0.037,0.046,0.026,0.048,0.041,0.028,0.049,0.047,0.031,0.073,0.077,0.057,0.05,0.058,0.055,0.051,0.043,0.024,0.015,0.056,0.019,0.082,0.018,0.049,0.025,0.038,0.057,0.02,0.064,0.039,0.03…	0.006	chr19:50376826-50377553(+)	chr19:50376826-50377587(+)
ENSG00000131408	NR1H2	chr19	+	50379001	50379181	50379091	50379181	50378521	50378796	541	2.74533e+30	500	299,486,697,481,545,319,381,393,440,455,442,792,1562,553,375,511,537,801,294,338,710,264,499,766,346,789,407,319,394,911,346,452,371,810,393,310,349,550,281,558,416,542,787,574,337,294,364,559,226,225,298,286,602,454,1046,502,285,487,380,300,265,599,330,379,387,441,399,840,457,490,434,449,342,494,581,858,635,396,352,451,373,343,462,328,300,551,327,586,386,391,479,419,2761,812,548,454,618,316,611,…	0,0,0,0,0,0,0,0,0,0,2,0,4,1,0,1,0,2,1,0,0,1,0,0,0,0,0,0,0,0,2,0,0,2,0,0,0,1,0,1,0,1,0,2,0,0,0,0,0,0,1,3,0,2,2,0,0,0,1,0,0,1,0,1,0,0,0,0,1,0,0,0,0,0,0,0,0,0,3,0,0,0,2,0,1,0,0,0,0,0,0,0,1,3,0,0,0,0,1,0,0,0,6,0,0,0,0,0,0,0,0,1,0,0,1,0,0,0,0,0,0,1,0,0,0,0,0,1,1,0,0,0,1,0,1,1,0,0,1,1,2,0,0,0,0,0,0,0,0,1,0,0,0,0,0,0,1,1,0,0,2,0,0,0,1,2,0,0,0,1,1,0,2,0,1,0,2,1,1,0,0,0,0,1,0,0,0,0,0,2,0,1,0,0,1,0,0,0,0,1…	189	99	1	1	1.0,1.0,1.0,1.0,1.0,1.0,1.0,0.992,1.0,1.0	1.0,1.0,1.0,1.0,1.0,1.0,1.0,1.0,1.0,1.0,0.991,1.0,0.995,0.997,1.0,0.996,1.0,0.995,0.994,1.0,1.0,0.993,1.0,1.0,1.0,1.0,1.0,1.0,1.0,1.0,0.989,1.0,1.0,0.995,1.0,1.0,1.0,0.997,1.0,0.997,1.0,0.996,1.0,0.993,1.0,1.0,1.0,1.0,1.0,1.0,0.994,0.98,1.0,0.992,0.996,1.0,1.0,1.0,0.995,1.0,1.0,0.997,1.0,0.995,1.0,1.0,1.0,1.0,0.996,1.0,1.0,1.0,1.0,1.0,1.0,1.0,1.0,1.0,0.984,1.0,1.0,1.0,0.992,1.0,0.994,1.0,1.0,1.0,…	0.001	chr19:50378796-50379002(+)	chr19:50378796-50379092(+)
ENSG00000131408	NR1H2	chr19	+	50379001	50379181	50379133	50379181	50378521	50378796	542	3.23663e+30	1.21041e+21	391,655,897,664,697,395,560,465,513,558,580,990,1957,630,430,623,733,971,381,406,862,333,601,986,421,825,574,422,543,1072,429,591,442,1013,456,382,428,678,368,660,519,673,1015,775,453,349,472,686,292,253,367,361,855,616,1363,586,339,644,477,380,313,734,390,451,501,606,522,1067,584,648,589,567,420,648,756,1078,761,483,399,529,457,395,649,384,370,725,384,741,459,479,591,537,3454,970,676,534,826,396…	5,26,27,28,30,9,61,11,64,6,13,193,315,54,32,118,24,201,15,7,156,18,44,182,19,35,62,21,42,141,14,161,17,190,69,42,26,29,33,115,18,33,129,39,25,16,16,130,19,38,19,26,52,110,239,8,13,12,59,18,41,9,14,24,63,62,30,248,67,23,14,73,47,32,29,202,144,13,63,20,25,34,160,15,32,127,30,119,17,16,25,14,457,140,74,11,34,37,44,36,23,48,195,44,95,39,24,79,106,8,35,22,20,9,43,249,40,57,20,48,26,21,20,119,16,24,25,…	198	99	2.80343e-05	0.000847662	0.931,0.761,0.935,0.796,0.863,0.81,0.85,0.779,0.757,0.807	0.975,0.926,0.943,0.922,0.921,0.956,0.821,0.955,0.8,0.979,0.957,0.719,0.756,0.854,0.87,0.725,0.939,0.707,0.927,0.967,0.734,0.902,0.872,0.73,0.917,0.922,0.822,0.909,0.866,0.792,0.939,0.647,0.929,0.727,0.768,0.82,0.892,0.921,0.848,0.742,0.935,0.911,0.797,0.909,0.901,0.916,0.937,0.725,0.885,0.769,0.906,0.874,0.892,0.737,0.74,0.973,0.929,0.964,0.802,0.913,0.792,0.976,0.933,0.904,0.799,0.83,0.897,0.68…	-0.034	chr19:50378796-50379002(+)	chr19:50378796-50379134(+)
ENSG00000131408	NR1H2	chr19	+	50379091	50379181	50379133	50379181	50378521	50378796	543	8.41739e+25	1.21041e+21	117,219,268,221,213,114,203,111,134,161,178,284,596,134,100,173,241,270,120,102,218,98,158,304,98,221,217,137,168,278,121,177,98,298,113,102,109,189,110,161,130,173,298,261,147,77,141,176,85,50,94,104,290,206,409,153,86,200,130,108,86,208,97,110,140,213,157,302,163,198,194,161,110,212,216,283,210,123,94,150,118,91,233,95,105,225,93,211,120,139,157,156,989,244,167,135,264,104,233,173,78,138,470,12…	5,26,27,28,30,9,61,11,64,6,13,193,315,54,32,118,24,201,15,7,156,18,44,182,19,35,62,21,42,141,14,161,17,190,69,42,26,29,33,115,18,33,129,39,25,16,16,130,19,38,19,26,52,110,239,8,13,12,59,18,41,9,14,24,63,62,30,248,67,23,14,73,47,32,29,202,144,13,63,20,25,34,160,15,32,127,30,119,17,16,25,14,457,140,74,11,34,37,44,36,23,48,195,44,95,39,24,79,106,8,35,22,20,9,43,249,40,57,20,48,26,21,20,119,16,24,25,…	141	99	0.00223579	0.0431079	0.831,0.539,0.833,0.611,0.713,0.652,0.687,0.578,0.513,0.664	0.943,0.855,0.875,0.847,0.833,0.899,0.7,0.876,0.595,0.95,0.906,0.508,0.571,0.635,0.687,0.507,0.876,0.485,0.849,0.911,0.495,0.793,0.716,0.54,0.784,0.816,0.711,0.821,0.737,0.581,0.859,0.436,0.802,0.524,0.535,0.63,0.746,0.821,0.701,0.496,0.835,0.786,0.619,0.825,0.805,0.772,0.861,0.487,0.759,0.48,0.776,0.737,0.797,0.568,0.546,0.931,0.823,0.921,0.607,0.808,0.596,0.942,0.829,0.763,0.609,0.707,0.786,0.4…	-0.063	chr19:50378796-50379092(+)	chr19:50378796-50379134(+)
ENSG00000105053	VRK3	chr19	-	50009235	50009385	50009235	50009289	50016023	50016163	545	3.80247e+29	56101134310	462,626,682,1067,577,317,800,497,142,459,517,161,57,118,577,264,1175,210,566,300,182,297,160,225,412,804,445,222,848,255,352,294,351,245,47,106,417,486,260,161,576,580,350,860,1218,277,614,305,662,260,391,423,1358,902,188,576,298,836,428,527,210,508,204,195,109,634,503,393,1149,1374,495,190,342,602,565,216,139,437,211,305,389,460,503,334,223,139,470,69,536,376,705,556,399,102,151,615,807,436,930,…	7,6,1,6,5,0,5,1,0,0,0,2,0,1,6,1,3,0,5,1,4,0,2,1,1,0,2,0,0,0,0,0,3,1,0,0,2,0,1,0,7,5,0,3,2,3,1,2,4,3,0,0,6,8,4,1,2,7,3,0,2,1,0,0,0,1,4,0,3,5,4,0,0,3,8,4,0,0,0,0,0,0,0,0,2,0,0,0,0,0,3,0,10,0,0,4,3,2,7,4,0,7,0,1,2,2,0,1,2,1,9,3,3,1,4,1,0,3,0,2,0,6,4,0,0,7,0,3,0,0,1,14,0,0,6,1,4,0,1,1,1,2,4,1,1,7,0,0,2,3,2,1,1,2,1,0,0,3,0,2,0,6,2,5,3,0,0,3,2,0,0,0,3,1,0,2,0,8,0,2,0,0,1,1,0,1,1,3,0,3,1,2,2,0,2,0,1,3,3…	195	99	0.0598047	0.705452	0.975,0.954,0.995,1.0,0.991,0.994,0.984,0.929,0.97,0.968	0.971,0.981,0.997,0.989,0.983,1.0,0.988,0.996,1.0,1.0,1.0,0.976,1.0,0.984,0.98,0.993,0.995,1.0,0.983,0.993,0.959,1.0,0.976,0.991,0.995,1.0,0.991,1.0,1.0,1.0,1.0,1.0,0.983,0.992,1.0,1.0,0.991,1.0,0.992,1.0,0.977,0.983,1.0,0.993,0.997,0.979,0.997,0.987,0.988,0.978,1.0,1.0,0.991,0.983,0.96,0.997,0.987,0.984,0.986,1.0,0.982,0.996,1.0,1.0,1.0,0.997,0.985,1.0,0.995,0.993,0.984,1.0,1.0,0.99,0.973,0.965,…	-0.014	chr19:50009385-50016024(-)	chr19:50009289-50016024(-)
ENSG00000213024	NUP62	chr19	-	49911104	49911366	49911104	49911343	49927693	49927815	548	1212100020	1000	2,1,0,1,1,1,0,2,2,2,1,0,4,3,0,1,2,2,0,1,0,0,0,4,1,1,1,1,0,1,3,1,0,2,1,2,3,3,0,0,3,0,0,0,3,0,0,1,0,4,0,1,0,1,0,0,2,0,0,3,2,0,0,0,1,4,2,1,1,1,3,1,0,1,3,3,3,1,0,3,0,2,2,0,1,1,0,0,0,4,0,0,7,1,0,1,0,0,0,0,0,0,0,5,0,1,0,0,1,0,0,0,2,1,0,1,0,0,0,1,0,1,5,2,2,0,0,2,0,0,3,3,2,2,1,0,0,1,0,4,0,2,2,1,1,0,0,0,5,0,0,0,0,0,2,0,1,0,4,0,4,0,3,0,0,0,2,3,1,1,0,2,1,3,0,0,0,1,1,3,0,0,1,3,0,3,0,2,0,6,2,1,0,3,0,0,0,1,2,3…	0,0,0,0,0,0,0,0,0,0,0,0,0,0,0,0,0,0,0,0,0,0,0,0,0,0,0,0,0,0,0,0,0,0,0,0,0,0,0,0,0,0,1,0,0,0,0,0,0,0,0,0,0,0,0,0,0,0,0,0,0,0,0,0,0,0,0,0,0,0,1,0,0,0,0,0,0,0,0,0,0,0,0,0,0,0,0,0,2,0,0,0,0,0,0,0,0,0,0,0,0,0,0,0,0,0,0,0,0,0,0,0,0,0,0,0,0,0,0,0,0,0,0,0,0,0,0,0,1,3,0,0,2,0,1,1,0,0,0,0,0,0,0,0,0,0,0,0,0,0,0,0,0,0,0,0,0,0,0,0,0,0,0,0,0,0,0,0,0,0,0,0,0,0,0,0,0,0,0,0,0,0,0,0,0,0,0,0,0,0,0,0,0,0,0,0,0,0,0,0…	122	99	1	1	1.0,1.0,1.0,1.0,1.0,NA,0.0,NA,1.0,NA	1.0,1.0,NA,1.0,1.0,1.0,NA,1.0,1.0,1.0,1.0,NA,1.0,1.0,NA,1.0,1.0,1.0,NA,1.0,NA,NA,NA,1.0,1.0,1.0,1.0,1.0,NA,1.0,1.0,1.0,NA,1.0,1.0,1.0,1.0,1.0,NA,NA,1.0,NA,0.0,NA,1.0,NA,NA,1.0,NA,1.0,NA,1.0,NA,1.0,NA,NA,1.0,NA,NA,1.0,1.0,NA,NA,NA,1.0,1.0,1.0,1.0,1.0,1.0,0.709,1.0,NA,1.0,1.0,1.0,1.0,1.0,NA,1.0,NA,1.0,1.0,NA,1.0,1.0,NA,NA,0.0,1.0,NA,NA,1.0,1.0,NA,1.0,NA,NA,NA,NA,NA,NA,NA,1.0,NA,1.0,NA,NA,1.0,NA,NA,…	-0.092	chr19:49911366-49927694(-)	chr19:49911343-49927694(-)
ENSG00000213024	NUP62	chr19	-	49911104	49911366	49911104	49911231	49927693	49927848	549	10821102372	300000000	6,3,9,4,3,13,1,3,5,8,4,4,18,7,2,2,7,2,7,4,3,2,4,7,3,2,3,1,3,5,4,1,2,4,5,4,5,6,1,0,7,1,2,5,3,4,2,4,7,4,1,3,3,4,1,2,6,3,6,1,4,1,2,3,3,4,1,4,4,4,4,1,1,6,7,7,4,1,5,0,5,5,2,3,0,7,1,1,1,4,0,0,9,2,3,3,3,2,5,1,0,3,0,7,0,3,3,2,1,4,1,1,9,3,6,4,3,1,1,2,1,8,8,5,4,4,2,6,5,2,3,9,1,5,3,0,6,0,3,1,0,3,1,11,1,2,2,7,4,9,2,5,4,6,1,0,0,5,2,1,7,4,6,4,2,0,8,12,4,0,4,2,6,8,4,1,0,13,3,8,2,2,2,2,0,4,3,5,2,9,3,3,5,6,3,3,2,…	1,0,0,0,0,4,0,0,0,0,0,0,0,2,0,0,0,4,0,0,0,0,0,0,0,0,0,0,0,0,0,0,0,1,0,0,0,0,0,2,0,0,0,0,0,0,1,0,0,0,0,0,2,1,1,0,0,0,0,0,0,0,0,0,0,0,0,3,0,0,0,0,0,0,2,5,0,0,0,0,2,0,1,0,0,1,0,0,0,0,0,0,2,1,4,2,0,0,4,0,0,0,1,0,3,2,2,0,0,0,0,0,1,0,0,2,0,0,0,0,0,0,0,0,2,0,0,0,0,1,0,0,0,0,0,0,0,0,2,0,0,0,0,0,0,0,0,0,0,1,0,0,1,1,0,0,0,0,0,0,0,0,0,0,0,0,0,1,1,0,0,0,0,1,0,0,0,5,1,0,0,0,1,1,0,0,2,0,0,2,0,4,2,0,0,0,1,0,0,1…	198	99	1	1	1.0,0.571,1.0,1.0,1.0,NA,1.0,1.0,1.0,1.0	0.75,1.0,1.0,1.0,1.0,0.619,1.0,1.0,1.0,1.0,1.0,1.0,1.0,0.636,1.0,1.0,1.0,0.2,1.0,1.0,1.0,1.0,1.0,1.0,1.0,1.0,1.0,1.0,1.0,1.0,1.0,1.0,1.0,0.667,1.0,1.0,1.0,1.0,1.0,0.0,1.0,1.0,1.0,1.0,1.0,1.0,0.5,1.0,1.0,1.0,1.0,1.0,0.429,0.667,0.333,1.0,1.0,1.0,1.0,1.0,1.0,1.0,1.0,1.0,1.0,1.0,1.0,0.4,1.0,1.0,1.0,1.0,1.0,1.0,0.636,0.412,1.0,1.0,1.0,NA,0.556,1.0,0.5,1.0,NA,0.778,1.0,1.0,1.0,1.0,NA,NA,0.692,0.5,0.27…	0.084	chr19:49911366-49927694(-)	chr19:49911231-49927694(-)
ENSG00000213024	NUP62	chr19	-	49927693	49927848	49927693	49927815	49929325	49929465	550	7.04746e+19	5.1344e+19	58,72,105,72,63,117,56,93,62,31,68,49,45,38,57,66,103,25,121,69,42,55,84,37,101,50,37,52,87,58,59,20,68,59,28,22,62,51,21,24,98,100,36,138,53,58,37,24,48,20,92,38,100,57,61,50,43,56,31,48,20,68,35,37,38,74,68,37,89,55,63,10,53,91,67,43,17,50,14,28,70,27,53,69,7,42,48,76,53,63,148,84,262,34,51,41,40,33,116,49,12,31,21,80,73,103,39,26,18,38,56,81,51,46,23,38,19,74,43,28,45,106,60,25,65,85,69,85,36,…	57,58,49,53,33,55,25,97,39,45,37,19,68,32,63,41,92,21,74,34,19,49,46,28,50,34,20,44,62,51,52,18,57,66,20,20,36,45,19,13,52,59,37,57,39,28,68,24,35,14,48,38,77,15,38,48,69,24,20,23,20,51,43,14,13,62,29,32,80,47,38,13,23,39,93,51,15,49,10,20,50,22,31,62,13,34,43,69,42,24,55,59,113,23,33,37,34,23,74,35,16,27,60,51,27,56,48,21,24,31,68,27,35,29,20,29,5,37,24,8,36,79,37,40,44,47,50,25,13,79,8,74,26,15…	132	99	0.126853	1	0.507,0.509,0.463,0.512,0.383,0.292,0.565,0.455,0.322,0.538	0.433,0.482,0.616,0.505,0.589,0.615,0.627,0.418,0.544,0.341,0.58,0.659,0.332,0.471,0.404,0.547,0.456,0.472,0.551,0.603,0.624,0.457,0.578,0.498,0.602,0.524,0.581,0.47,0.513,0.46,0.46,0.455,0.472,0.401,0.512,0.452,0.564,0.459,0.453,0.581,0.586,0.56,0.422,0.645,0.505,0.608,0.29,0.429,0.507,0.517,0.59,0.429,0.493,0.74,0.546,0.439,0.319,0.636,0.538,0.61,0.429,0.5,0.379,0.665,0.687,0.472,0.637,0.464,0.…	-0.052	chr19:49927848-49929326(-)	chr19:49927815-49929326(-)
ENSG00000104960	PTOV1	chr19	+	49857903	49857977	49857908	49857977	49857692	49857782	554	2.4933e+29	112412331	393,472,424,320,507,163,202,207,200,568,557,408,266,256,230,174,263,407,273,216,285,294,132,241,339,287,292,151,267,520,347,310,190,331,96,257,447,346,551,338,459,320,266,739,391,159,686,325,254,199,374,145,277,344,290,385,145,465,409,365,385,649,250,126,112,395,251,706,161,470,204,301,657,309,417,265,340,244,327,281,300,279,203,212,339,216,408,249,374,483,571,122,213,184,316,464,373,323,513,380,…	4,4,2,0,0,1,0,0,3,6,1,2,3,1,2,5,1,7,0,5,6,4,0,0,1,0,4,0,1,6,1,4,2,1,0,2,0,2,6,1,2,1,4,7,0,0,5,5,3,0,0,0,5,2,4,0,2,3,10,2,1,2,0,0,2,2,0,13,0,0,0,1,4,3,2,3,10,0,3,4,1,2,1,0,5,2,0,2,0,6,4,0,1,5,4,1,0,2,6,0,2,0,1,4,0,0,0,1,6,0,4,0,0,2,0,0,2,1,2,6,3,0,1,4,0,3,1,1,2,2,5,0,0,2,2,1,7,0,4,6,0,0,1,3,7,0,2,0,3,2,5,1,0,2,2,3,2,6,2,1,2,0,1,0,3,6,9,9,2,0,0,3,2,3,4,1,0,1,3,2,1,6,4,0,2,0,2,2,0,2,1,0,2,0,3,3,0,2,…	104	99	1	1	1.0,0.997,0.995,0.99,0.985,0.997,0.996,0.991,0.987,0.994	0.989,0.991,0.995,1.0,1.0,0.994,1.0,1.0,0.984,0.989,0.998,0.995,0.988,0.996,0.991,0.971,0.996,0.982,1.0,0.976,0.978,0.986,1.0,1.0,0.997,1.0,0.986,1.0,0.996,0.988,0.997,0.987,0.989,0.997,1.0,0.992,1.0,0.994,0.989,0.997,0.995,0.997,0.984,0.99,1.0,1.0,0.992,0.984,0.988,1.0,1.0,1.0,0.981,0.994,0.986,1.0,0.986,0.993,0.975,0.994,0.997,0.997,1.0,1.0,0.982,0.995,1.0,0.981,1.0,1.0,1.0,0.997,0.994,0.99,0.9…	0	chr19:49857782-49857904(+)	chr19:49857782-49857909(+)
ENSG00000104960	PTOV1	chr19	+	49859985	49860183	49860055	49860183	49858548	49858653	558	6.43938e+30	2134979820101	966,1272,1307,1908,1654,428,1025,552,385,1144,1451,822,516,637,700,532,1418,862,740,515,633,560,310,728,808,1575,981,354,1723,866,830,1257,487,755,245,560,851,779,1158,638,1464,1011,1078,2304,1971,385,1562,892,1494,909,783,653,1833,1870,892,774,388,1602,1594,779,779,1218,631,392,374,1718,994,1807,1084,2525,824,803,1340,1141,1443,675,712,567,761,744,946,824,1209,549,663,808,1033,546,790,1018,1811,…	2,3,8,5,11,7,2,4,4,6,10,17,14,1,2,8,4,19,12,1,22,2,5,9,7,22,14,2,3,15,8,8,5,7,10,7,1,6,7,6,7,5,14,8,7,3,7,14,5,7,12,5,5,7,11,2,2,3,4,1,6,5,2,4,14,7,5,34,14,5,4,9,9,6,10,9,6,2,6,0,3,4,4,1,7,0,3,10,8,7,5,0,17,10,9,10,9,6,12,2,2,7,17,12,5,15,7,9,9,2,8,5,7,6,1,9,5,6,3,17,3,4,2,10,10,11,7,3,5,2,3,2,6,7,8,9,5,11,9,8,2,5,0,20,10,5,15,5,3,12,2,3,14,2,1,10,3,3,6,5,12,4,0,3,12,4,6,10,4,3,3,5,7,8,9,1,1,14,5…	169	99	0.00491887	0.085262	0.995,0.977,0.987,0.972,0.982,0.982,0.988,0.942,0.975,0.998	0.996,0.996,0.99,0.996,0.989,0.973,0.997,0.988,0.983,0.991,0.988,0.966,0.956,0.997,0.995,0.975,0.995,0.964,0.973,0.997,0.944,0.994,0.973,0.979,0.985,0.977,0.976,0.99,0.997,0.971,0.984,0.989,0.983,0.984,0.935,0.979,0.998,0.987,0.99,0.984,0.992,0.992,0.978,0.994,0.994,0.987,0.992,0.974,0.994,0.987,0.975,0.987,0.995,0.994,0.979,0.996,0.991,0.997,0.996,0.998,0.987,0.993,0.995,0.983,0.94,0.993,0.991,0…	-0.006	chr19:49858653-49859986(+)	chr19:49858653-49860056(+)
ENSG00000104960	PTOV1	chr19	+	49859985	49860183	49860093	49860183	49858548	49858653	559	7.19105e+32	201815319211422	1158,1419,1548,2140,1800,473,1182,628,429,1300,1669,896,557,731,803,591,1613,986,799,607,713,623,346,820,912,1729,1026,385,1852,966,929,1336,544,790,284,640,963,901,1282,707,1667,1131,1161,2734,2229,411,1882,1016,1506,985,943,798,2056,2021,1082,854,437,1789,1740,873,850,1317,702,427,454,1912,1147,2089,1249,2786,1018,912,1537,1273,1655,747,827,666,862,829,1079,922,1364,615,798,831,1212,599,925,119…	3,9,19,8,26,2,5,7,1,5,6,6,2,5,7,1,11,6,5,2,6,1,2,11,9,15,8,6,18,8,6,14,2,8,0,3,14,6,5,4,11,7,11,23,26,2,17,7,7,7,14,8,12,9,7,6,2,5,6,11,8,14,5,2,2,17,2,13,5,14,3,9,9,8,10,4,2,7,2,13,7,5,2,0,5,2,8,2,8,12,27,7,2,6,3,7,9,12,16,4,7,5,12,12,6,1,7,7,5,6,19,24,13,11,3,6,2,8,8,0,3,7,11,3,1,25,22,6,10,5,3,6,3,0,4,8,5,2,4,7,6,9,3,17,11,4,19,12,3,3,1,5,8,3,9,11,0,4,5,2,4,7,7,8,18,0,12,12,11,6,10,5,10,0,0,4,…	198	99	6.93649e-10	4.49767e-08	0.947,0.967,0.996,0.982,0.992,0.962,0.967,0.997,0.989,0.963	0.995,0.987,0.976,0.993,0.972,0.992,0.992,0.978,0.995,0.992,0.993,0.987,0.993,0.987,0.983,0.997,0.987,0.988,0.988,0.993,0.983,0.997,0.989,0.974,0.981,0.983,0.985,0.97,0.981,0.984,0.987,0.979,0.993,0.98,1.0,0.991,0.972,0.987,0.992,0.989,0.987,0.988,0.981,0.983,0.977,0.99,0.982,0.986,0.991,0.986,0.971,0.98,0.988,0.991,0.987,0.986,0.991,0.994,0.993,0.975,0.982,0.979,0.986,0.991,0.991,0.983,0.997,0.9…	-0.01	chr19:49858653-49859986(+)	chr19:49858653-49860094(+)
ENSG00000104960	PTOV1	chr19	+	49860055	49860183	49860093	49860183	49858548	49858653	560	1.7728e+29	201815319211422	349,352,450,519,450,113,307,175,108,308,428,232,130,198,205,145,394,270,180,157,197,157,77,223,250,290,234,81,424,224,224,256,141,172,89,191,242,260,305,160,437,280,290,733,554,100,575,265,266,180,276,222,492,459,325,211,107,414,400,212,200,275,172,90,147,451,326,574,322,683,289,248,384,308,432,199,220,187,212,193,269,219,351,148,231,148,326,147,263,301,488,141,141,152,256,257,477,292,530,320,153…	3,9,19,8,26,2,5,7,1,5,6,6,2,5,7,1,11,6,5,2,6,1,2,11,9,15,8,6,18,8,6,14,2,8,0,3,14,6,5,4,11,7,11,23,26,2,17,7,7,7,14,8,12,9,7,6,2,5,6,11,8,14,5,2,2,17,2,13,5,14,3,9,9,8,10,4,2,7,2,13,7,5,2,0,5,2,8,2,8,12,27,7,2,6,3,7,9,12,16,4,7,5,12,12,6,1,7,7,5,6,19,24,13,11,3,6,2,8,8,0,3,7,11,3,1,25,22,6,10,5,3,6,3,0,4,8,5,2,4,7,6,9,3,17,11,4,19,12,3,3,1,5,8,3,9,11,0,4,5,2,4,7,7,8,18,0,12,12,11,6,10,5,10,0,0,4,…	137	99	9.19807e-10	5.85566e-08	0.865,0.918,0.989,0.941,0.976,0.898,0.908,0.992,0.964,0.903	0.988,0.966,0.945,0.979,0.926,0.976,0.978,0.948,0.987,0.978,0.981,0.965,0.979,0.966,0.955,0.991,0.963,0.97,0.963,0.983,0.96,0.991,0.965,0.936,0.953,0.933,0.955,0.907,0.945,0.953,0.964,0.93,0.981,0.94,1.0,0.979,0.926,0.969,0.978,0.967,0.966,0.967,0.95,0.958,0.939,0.973,0.961,0.965,0.965,0.949,0.934,0.953,0.967,0.974,0.971,0.962,0.975,0.984,0.98,0.933,0.948,0.934,0.961,0.97,0.982,0.95,0.992,0.97,0.…	-0.028	chr19:49858653-49860056(+)	chr19:49858653-49860094(+)
ENSG00000104960	PTOV1	chr19	+	49860565	49860740	49860613	49860740	49860267	49860336	562	4.25547e+19	7.66842e+20	23,92,51,60,55,18,56,19,42,81,41,71,52,30,39,61,56,58,30,34,63,46,39,36,24,46,65,27,36,72,32,41,21,46,39,49,45,64,54,55,69,46,87,61,48,13,57,65,41,50,25,33,97,67,60,24,27,57,91,46,42,56,30,42,47,62,24,79,59,60,44,72,80,37,74,36,53,24,41,40,26,47,47,32,37,41,34,16,41,51,55,30,49,49,81,26,84,28,56,60,37,29,71,39,25,42,32,31,52,43,67,44,53,42,19,36,31,44,35,99,48,34,54,75,17,45,46,28,46,76,61,41,63,…	103,121,91,139,105,31,67,42,28,156,143,79,40,65,66,20,85,43,58,38,47,62,19,38,80,47,54,23,110,151,85,54,38,71,9,45,97,53,136,45,101,72,72,216,157,39,222,81,39,33,91,61,125,89,45,90,38,88,90,71,65,178,68,24,17,162,80,59,85,175,60,70,155,96,135,67,60,58,47,71,101,59,75,60,82,51,112,44,79,125,112,60,29,68,47,94,138,80,94,98,41,61,128,34,30,44,58,56,40,71,139,126,77,87,18,18,49,67,101,43,95,130,111,5…	147	99	0.0193329	0.2772	0.271,0.353,0.43,0.368,0.345,0.333,0.272,0.571,0.359,0.31	0.131,0.339,0.274,0.225,0.261,0.281,0.36,0.234,0.503,0.259,0.162,0.377,0.467,0.237,0.285,0.673,0.307,0.476,0.258,0.376,0.474,0.333,0.58,0.39,0.168,0.397,0.448,0.442,0.181,0.243,0.202,0.338,0.271,0.304,0.745,0.423,0.238,0.449,0.211,0.451,0.315,0.301,0.449,0.16,0.171,0.183,0.147,0.351,0.415,0.505,0.156,0.267,0.343,0.336,0.473,0.152,0.324,0.304,0.405,0.304,0.303,0.175,0.229,0.541,0.651,0.205,0.168,0…	0.043	chr19:49860336-49860566(+)	chr19:49860336-49860614(+)
ENSG00000169169	CPT1C	chr19	+	49705006	49705114	49705039	49705114	49704709	49704787	566	200002	0	0,13,0,0,0,0,0,3,0,0,0,0,0,0,0,0,0,0,0,0,0,0,0,0,0,0,2,0,3,0,0,0,0,1,0,0,0,1,0,0,0,0,0,0,0,0,0,0,0,0,0,0,0,0,0,0,0,0,1,0,0,0,0,0,0,0,0,1,1,0,0,2,0,0,0,0,0,0,0,0,0,0,0,3,0,4,0,0,1,1,0,0,1,0,0,0,0,0,0,0,0,7,0,0,0,0,0,0,0,2,0,0,2,0,0,0,0,0,0,0,1,0,0,0,0,0,0,1,0,0,1,0,1,0,0,0,0,0,2,0,0,0,1,0,0,2,0,0,0,0,1,4,1,0,1,0,0,2,0,0,0,0,0,1,0,0,0,2,0,0,0,0,0,0,0,0,0,0,0,0,0,0,0,0,0,0,0,0,0,2,0,0,0,0,0,1,0,0,0,…	0,1,0,0,0,0,0,0,0,0,0,0,0,0,0,0,0,0,0,0,0,0,0,0,0,0,0,0,0,0,0,0,0,2,0,0,0,0,2,0,0,0,0,0,0,0,0,0,0,0,0,0,0,0,0,0,0,0,0,0,0,0,0,0,0,0,0,0,0,0,0,0,0,0,0,0,0,0,2,0,0,0,0,0,0,0,0,0,0,0,0,0,2,0,0,0,0,0,0,0,0,0,0,0,0,0,0,0,0,0,0,0,0,0,4,0,0,0,0,0,0,0,0,0,0,0,0,1,0,0,0,0,0,0,0,0,0,0,0,0,0,0,0,0,0,0,0,0,0,0,0,0,0,0,0,0,0,0,0,0,0,0,0,0,0,0,0,0,0,0,0,0,0,0,0,0,0,0,0,0,0,0,0,0,0,0,0,0,0,0,0,0,0,0,0,0,0,0,0,0…	132	99	1	1	NA,NA,NA,NA,1.0,NA,NA,NA,NA,1.0	NA,0.907,NA,NA,NA,NA,NA,1.0,NA,NA,NA,NA,NA,NA,NA,NA,NA,NA,NA,NA,NA,NA,NA,NA,NA,NA,1.0,NA,1.0,NA,NA,NA,NA,0.273,NA,NA,NA,1.0,0.0,NA,NA,NA,NA,NA,NA,NA,NA,NA,NA,NA,NA,NA,NA,NA,NA,NA,NA,NA,1.0,NA,NA,NA,NA,NA,NA,NA,NA,1.0,1.0,NA,NA,1.0,NA,NA,NA,NA,NA,NA,0.0,NA,NA,NA,NA,1.0,NA,1.0,NA,NA,1.0,1.0,NA,NA,0.273,NA,NA,NA,NA,NA,NA,NA,NA,1.0,NA,NA,NA,NA,NA,NA,NA,1.0,NA,NA,1.0,NA,0.0,NA,NA,NA,NA,NA,1.0,NA,NA,NA…	0.107	chr19:49704787-49705007(+)	chr19:49704787-49705040(+)
ENSG00000126453	BCL2L12	chr19	+	49667018	49667161	49667021	49667161	49666684	49666799	568	1.28669e+21	11892422949	113,59,150,160,100,74,66,134,55,84,90,153,42,52,132,32,148,51,176,45,97,120,93,72,113,127,65,37,135,257,131,46,31,122,17,64,90,85,41,48,76,89,116,140,98,69,83,85,97,49,206,115,176,67,72,88,56,66,46,36,42,124,54,38,21,110,55,82,156,82,34,53,90,89,209,82,44,57,19,58,59,55,90,62,42,73,59,24,132,91,173,68,303,63,48,59,58,58,140,56,28,98,86,89,47,70,34,63,32,44,105,101,135,87,49,39,50,65,81,20,74,148,…	11,7,14,9,4,6,1,5,2,5,6,6,2,2,10,3,9,9,15,2,4,8,8,1,7,4,2,1,9,19,12,1,3,1,2,4,5,16,1,0,10,4,5,16,9,5,7,7,6,2,14,7,20,7,14,3,5,10,1,1,2,12,5,2,2,6,3,4,10,2,2,3,5,4,20,7,3,4,2,4,7,6,4,2,3,3,6,2,8,3,17,2,9,3,6,3,5,1,12,7,0,11,2,4,3,2,4,2,2,2,3,4,6,2,4,2,3,2,8,3,1,4,7,2,11,12,6,8,1,5,1,6,4,6,6,6,2,4,4,9,2,6,6,2,5,6,3,8,0,2,2,9,8,5,1,6,4,10,12,1,2,8,5,2,8,1,8,21,4,6,10,8,6,9,2,0,1,3,9,16,1,5,2,3,7,2,4…	102	99	0.156051	1	0.919,0.889,0.908,0.973,0.872,0.966,0.96,0.922,0.916,0.89	0.909,0.891,0.912,0.945,0.96,0.923,0.985,0.963,0.964,0.942,0.936,0.961,0.953,0.962,0.928,0.912,0.941,0.846,0.919,0.956,0.959,0.936,0.919,0.986,0.94,0.969,0.969,0.973,0.936,0.929,0.914,0.978,0.909,0.992,0.892,0.94,0.946,0.838,0.975,1.0,0.881,0.956,0.957,0.895,0.914,0.931,0.92,0.922,0.94,0.96,0.935,0.941,0.895,0.903,0.833,0.966,0.916,0.865,0.978,0.972,0.953,0.909,0.913,0.949,0.911,0.947,0.947,0.952…	-0.013	chr19:49666799-49667019(+)	chr19:49666799-49667022(+)
ENSG00000126460	PRRG2	chr19	+	49583374	49583717	49583541	49583717	49583206	49583304	569	1020022100	212020003	0,0,0,0,1,0,0,1,0,1,3,0,0,0,0,0,1,0,0,0,0,4,0,0,1,1,0,4,0,0,0,1,0,0,0,0,2,1,0,0,0,2,1,1,0,0,0,1,0,0,0,1,2,2,0,0,0,0,1,0,0,2,0,0,0,0,0,0,0,0,0,0,0,0,0,0,0,1,0,0,0,1,0,0,0,0,0,0,1,0,0,0,0,0,0,0,5,0,0,0,0,1,0,0,0,0,0,0,0,0,1,0,1,0,0,0,0,0,0,0,2,0,0,0,0,0,0,0,0,0,2,0,0,0,3,0,0,0,0,0,0,0,0,0,0,1,0,0,0,1,0,0,1,0,0,0,0,0,0,1,0,1,1,0,2,0,0,0,0,1,1,0,0,0,0,0,0,0,0,1,0,0,0,0,0,0,0,0,0,0,0,0,0,3,0,0,0,4,0,1…	2,1,0,0,1,0,0,3,3,1,3,0,0,1,0,0,3,0,0,1,0,0,0,1,1,0,0,0,1,1,1,1,0,1,0,0,2,7,1,0,1,0,8,5,5,2,4,1,0,3,2,3,1,2,0,0,1,12,2,4,0,5,0,1,0,3,0,2,0,6,0,0,4,2,0,1,0,0,0,0,0,4,1,0,1,0,0,1,1,3,0,0,0,0,1,0,13,1,3,8,1,4,2,3,0,0,2,0,0,0,0,1,0,5,3,0,0,0,1,0,5,5,1,0,1,8,2,0,3,5,2,3,0,0,1,0,0,2,3,2,1,0,0,3,0,1,1,1,2,1,2,5,6,3,3,0,1,2,3,10,3,1,2,7,4,0,2,5,4,1,2,0,2,1,0,2,0,0,0,2,0,5,1,1,1,1,0,1,0,1,2,1,1,1,3,0,7,3,…	198	99	1	1	1.0,0.0,0.5,0.0,NA,0.333,1.0,1.0,NA,0.0	0.0,0.0,NA,NA,0.333,NA,NA,0.143,0.0,0.333,0.333,NA,NA,0.0,NA,NA,0.143,NA,NA,0.0,NA,1.0,NA,0.0,0.333,1.0,NA,1.0,0.0,0.0,0.0,0.333,NA,0.0,NA,NA,0.333,0.067,0.0,NA,0.0,1.0,0.059,0.091,0.0,0.0,0.0,0.333,NA,0.0,0.0,0.143,0.5,0.333,NA,NA,0.0,0.0,0.2,0.0,NA,0.167,NA,0.0,NA,0.0,NA,0.0,NA,0.0,NA,NA,0.0,0.0,NA,0.0,NA,1.0,NA,NA,NA,0.111,0.0,NA,0.0,NA,NA,0.0,0.333,0.0,NA,NA,NA,NA,0.0,NA,0.161,0.0,0.0,0.0,0.0…	0.341	chr19:49583304-49583375(+)	chr19:49583304-49583542(+)
ENSG00000142546	NOSIP	chr19	-	49556548	49556736	49556548	49556657	49556874	49556993	570	4.94295e+29	2002001000	339,745,423,421,534,352,321,475,187,547,633,284,219,251,467,996,506,212,405,289,273,402,352,227,399,1145,1057,242,400,518,425,285,436,305,147,227,425,374,335,365,503,543,220,754,388,285,699,347,380,295,691,382,542,349,344,499,291,394,484,365,248,734,403,231,233,484,406,318,507,430,506,287,344,513,518,306,246,436,254,549,581,358,311,329,222,161,592,306,479,424,487,309,563,205,406,571,514,267,813,5…	0,3,1,0,2,2,0,0,0,4,1,1,1,0,0,8,0,1,1,0,3,0,2,0,2,0,6,1,2,0,0,0,0,1,1,1,2,1,0,0,2,1,3,0,0,3,1,0,0,0,1,1,0,0,0,1,0,0,0,2,0,0,0,1,0,0,0,0,4,2,2,0,0,8,2,0,3,2,0,0,3,0,0,1,2,0,0,0,0,2,2,1,5,0,1,0,0,0,6,2,1,1,0,0,1,0,1,0,0,0,0,0,0,2,0,1,0,2,1,2,4,1,0,0,0,0,2,1,0,0,2,1,0,0,1,0,3,2,2,0,0,5,0,3,0,0,1,0,0,2,0,1,2,0,1,0,0,0,2,1,5,3,3,2,1,0,6,2,0,0,1,2,1,1,6,0,0,0,0,2,0,2,0,0,2,0,1,2,2,0,1,0,0,0,3,1,0,7,2,0…	178	99	1	1	0.993,1.0,1.0,0.985,1.0,1.0,0.996,1.0,1.0,1.0	1.0,0.993,0.996,1.0,0.993,0.99,1.0,1.0,1.0,0.987,0.997,0.994,0.992,1.0,1.0,0.986,1.0,0.992,0.996,1.0,0.981,1.0,0.99,1.0,0.991,1.0,0.99,0.993,0.991,1.0,1.0,1.0,1.0,0.994,0.988,0.992,0.992,0.995,1.0,1.0,0.993,0.997,0.976,1.0,1.0,0.981,0.997,1.0,1.0,1.0,0.997,0.995,1.0,1.0,1.0,0.996,1.0,1.0,1.0,0.99,1.0,1.0,1.0,0.992,1.0,1.0,1.0,1.0,0.986,0.992,0.993,1.0,1.0,0.973,0.993,1.0,0.979,0.992,1.0,1.0,0.991…	0.001	chr19:49556736-49556875(-)	chr19:49556657-49556875(-)
ENSG00000142546	NOSIP	chr19	-	49557089	49557945	49557089	49557249	49558896	49558973	571	6264286623	2.30153e+29	9,18,9,9,13,2,7,12,7,15,4,5,5,2,4,29,5,2,3,5,9,8,9,2,2,66,29,5,3,9,3,6,5,3,4,3,7,3,10,6,14,4,5,4,6,1,11,3,10,11,7,5,13,6,2,5,2,6,16,10,1,18,4,4,4,5,11,7,8,2,18,10,6,6,8,5,6,7,2,12,10,12,3,7,8,4,3,0,8,6,12,7,3,2,12,6,16,4,14,6,3,4,12,7,2,9,2,0,5,16,14,4,8,8,0,1,4,8,11,2,9,8,10,13,2,22,14,6,1,5,7,11,3,3,2,4,11,5,12,9,2,11,4,10,6,3,4,3,25,1,3,17,3,12,2,5,2,2,13,8,15,3,4,10,8,1,13,8,6,3,0,7,5,10,16,1…	187,376,289,295,286,201,272,303,95,263,438,161,107,151,297,382,414,129,231,149,150,206,195,128,222,393,474,140,283,246,246,185,272,137,96,103,236,235,176,176,306,308,105,519,302,228,329,198,257,188,357,275,389,341,211,254,126,268,278,186,142,353,191,82,114,359,292,208,380,393,357,135,201,317,345,179,121,240,150,231,388,218,268,191,102,69,341,158,239,220,324,227,284,74,251,263,360,158,515,342,181,…	198	99	6.12594e-05	0.0017382	0.013,0.006,0.013,0.017,0.005,0.015,0.016,0.016,0.006,0.005	0.023,0.023,0.015,0.015,0.022,0.005,0.013,0.019,0.036,0.028,0.005,0.015,0.023,0.007,0.007,0.037,0.006,0.008,0.006,0.017,0.029,0.019,0.023,0.008,0.004,0.077,0.03,0.018,0.005,0.018,0.006,0.016,0.009,0.011,0.02,0.014,0.015,0.006,0.028,0.017,0.022,0.006,0.023,0.004,0.01,0.002,0.016,0.008,0.019,0.028,0.01,0.009,0.016,0.009,0.005,0.01,0.008,0.011,0.028,0.026,0.004,0.025,0.01,0.024,0.017,0.007,0.018,0.0…	-0.004	chr19:49557945-49558897(-)	chr19:49557249-49558897(-)
ENSG00000142546	NOSIP	chr19	-	49557089	49558199	49557089	49557249	49558896	49558978	572	1286641081237	2.30153e+29	13,29,11,9,20,4,19,19,9,19,17,6,13,3,10,59,15,5,4,11,13,8,16,5,9,70,62,11,7,11,7,14,6,5,13,10,8,10,13,16,24,10,10,15,6,1,23,6,10,13,6,17,16,11,9,6,4,8,34,18,5,21,5,5,13,20,16,9,14,6,28,6,13,8,10,9,7,9,6,18,14,18,9,11,9,6,6,0,15,7,25,9,3,5,22,6,26,4,21,13,9,8,14,8,4,14,11,1,12,21,17,4,8,9,3,3,4,39,14,6,17,7,13,15,6,23,14,9,8,8,11,9,8,3,4,8,39,6,19,12,5,29,12,13,14,9,7,5,36,15,6,22,8,18,8,4,2,2,18,…	187,376,289,295,286,201,272,303,95,263,438,161,107,151,297,382,414,129,231,149,150,206,195,128,222,393,474,140,283,246,246,185,272,137,96,103,236,235,176,176,306,308,105,519,302,228,329,198,257,188,357,275,389,341,211,254,126,268,278,186,142,353,191,82,114,359,292,208,380,393,357,135,201,317,345,179,121,240,150,231,388,218,268,191,102,69,341,158,239,220,324,227,284,74,251,263,360,158,515,342,181,…	198	99	0.00319324	0.0585384	0.025,0.025,0.013,0.026,0.01,0.019,0.021,0.032,0.009,0.011	0.034,0.037,0.019,0.015,0.034,0.01,0.034,0.03,0.045,0.035,0.019,0.018,0.057,0.01,0.017,0.072,0.018,0.019,0.009,0.036,0.042,0.019,0.039,0.019,0.02,0.082,0.061,0.038,0.012,0.022,0.014,0.036,0.011,0.018,0.063,0.046,0.017,0.021,0.036,0.043,0.038,0.016,0.045,0.014,0.01,0.002,0.034,0.015,0.019,0.033,0.008,0.03,0.02,0.016,0.021,0.012,0.016,0.015,0.058,0.046,0.017,0.029,0.013,0.03,0.054,0.027,0.027,0.021…	-0.007	chr19:49558199-49558897(-)	chr19:49557249-49558897(-)
ENSG00000142546	NOSIP	chr19	-	49558896	49558978	49558896	49558973	49559933	49560039	579	4.05225e+29	4351411111111	271,529,459,598,498,289,514,470,148,344,692,243,124,209,432,580,750,194,382,280,217,353,292,203,315,832,786,203,584,353,405,387,419,250,143,157,358,349,287,271,428,446,184,898,540,308,490,287,470,338,573,466,718,594,320,398,201,412,384,326,238,473,285,157,164,625,459,314,682,733,480,203,352,515,535,259,205,390,253,345,499,314,443,271,161,156,516,227,400,363,525,349,440,122,325,445,582,295,747,507…	5,9,3,5,10,4,17,9,1,6,4,3,0,6,5,41,16,6,7,4,3,7,6,2,9,10,60,9,2,2,5,6,10,5,5,1,4,8,2,11,9,7,3,13,19,1,19,1,6,8,5,22,4,8,4,11,4,11,14,6,3,5,5,6,6,5,16,2,16,2,20,5,2,12,12,5,6,1,10,15,6,13,10,9,5,7,3,0,8,6,7,12,15,3,10,8,20,0,20,17,9,13,8,8,2,8,3,5,6,9,28,15,7,4,3,0,3,44,3,12,1,8,7,11,3,9,8,16,3,2,12,4,1,1,2,0,18,7,14,0,2,16,5,10,5,2,21,5,25,11,5,8,7,17,10,0,2,6,9,15,7,10,4,29,6,1,11,23,10,2,1,4,5,…	104	99	0.0142872	0.213236	0.99,0.986,0.986,0.995,0.986,0.974,0.997,0.955,0.995,0.981	0.981,0.982,0.993,0.991,0.979,0.986,0.966,0.98,0.993,0.982,0.994,0.987,1.0,0.971,0.988,0.931,0.978,0.969,0.981,0.985,0.986,0.98,0.979,0.99,0.971,0.988,0.926,0.955,0.996,0.994,0.987,0.984,0.976,0.979,0.965,0.993,0.988,0.976,0.993,0.959,0.978,0.984,0.983,0.985,0.964,0.997,0.961,0.996,0.987,0.976,0.991,0.953,0.994,0.986,0.987,0.972,0.98,0.973,0.963,0.981,0.987,0.989,0.982,0.961,0.963,0.992,0.965,0.9…	0.006	chr19:49558978-49559934(-)	chr19:49558973-49559934(-)
ENSG00000142541	RPL13A	chr19	+	49490126	49490297	49490231	49490297	49489849	49489922	583	1.31192e+24	2.07492e+49	88,97,177,201,132,69,71,104,83,183,142,124,121,92,229,165,138,127,90,38,134,101,89,94,117,127,113,37,79,129,66,200,53,70,58,111,124,49,105,135,165,103,119,241,206,79,191,152,133,196,47,71,167,136,67,90,63,94,184,139,78,129,64,46,27,92,98,180,77,109,65,85,111,134,94,98,163,31,101,110,144,147,54,61,78,58,176,30,140,154,116,44,172,78,114,84,142,139,350,127,87,48,182,109,145,31,71,63,66,85,118,103,80…	11343,12397,9242,20539,20147,14096,10178,25150,26729,18199,39681,29495,33248,24972,31376,38833,25232,17147,18546,12772,34170,22038,37300,22188,23466,36183,23309,8406,19370,36509,12562,42134,12013,18589,13474,19581,30080,10228,30991,36818,24364,22846,11878,45249,28339,15651,21468,39245,26656,55982,22581,22003,37720,43935,21351,30420,11514,15107,17353,31081,34197,38148,16563,10144,5610,13288,14533,…	198	99	1	1	0.003,0.004,0.002,0.002,0.003,0.001,0.002,0.002,0.002,0.002	0.004,0.004,0.009,0.005,0.003,0.002,0.003,0.002,0.002,0.005,0.002,0.002,0.002,0.002,0.004,0.002,0.003,0.004,0.002,0.001,0.002,0.002,0.001,0.002,0.002,0.002,0.002,0.002,0.002,0.002,0.003,0.002,0.002,0.002,0.002,0.003,0.002,0.002,0.002,0.002,0.003,0.002,0.005,0.003,0.004,0.003,0.004,0.002,0.002,0.002,0.001,0.002,0.002,0.002,0.002,0.001,0.003,0.003,0.005,0.002,0.001,0.002,0.002,0.002,0.002,0.003,0.0…	0	chr19:49489922-49490127(+)	chr19:49489922-49490232(+)
ENSG00000090554	FLT3LG	chr19	+	49475673	49475801	49475690	49475801	49474602	49474672	585	2.11822e+16	7.91331e+23	17,52,19,12,15,3,29,5,5,11,39,4,21,19,14,398,13,16,12,14,5,16,36,7,9,23,107,13,8,4,2,12,18,10,5,5,7,15,12,19,27,31,32,12,8,14,7,17,14,1,5,59,23,12,21,15,14,12,22,15,6,14,4,6,6,16,18,20,7,13,57,29,12,16,9,19,26,11,18,30,46,33,16,12,11,17,11,9,11,15,5,19,27,2,8,10,12,13,54,55,53,36,8,7,8,28,19,5,25,37,12,5,30,12,11,19,18,81,17,13,7,9,8,26,12,6,11,15,1,19,53,27,10,5,8,13,106,17,25,10,16,49,10,24,6,1…	43,275,102,128,34,57,120,35,43,92,133,66,86,55,55,1659,90,52,72,53,35,81,119,104,66,129,477,41,73,80,41,89,72,77,33,13,73,99,98,140,118,124,123,74,120,50,58,82,51,5,53,212,139,104,130,136,34,110,112,93,39,48,41,41,27,169,91,68,89,86,286,126,47,91,100,108,101,56,84,149,179,137,88,68,39,53,77,55,40,38,75,112,100,27,71,57,114,52,199,283,209,135,63,64,56,172,100,65,133,253,83,58,91,104,72,123,58,530,…	116	99	0.048226	0.592071	0.185,0.104,0.119,0.051,0.034,0.121,0.104,0.18,0.101,0.132	0.252,0.139,0.137,0.074,0.274,0.043,0.171,0.109,0.09,0.093,0.2,0.049,0.172,0.228,0.178,0.17,0.11,0.208,0.125,0.184,0.109,0.144,0.205,0.054,0.104,0.132,0.161,0.213,0.086,0.041,0.04,0.103,0.176,0.1,0.115,0.247,0.076,0.115,0.095,0.104,0.163,0.176,0.182,0.122,0.054,0.193,0.093,0.15,0.19,0.146,0.075,0.192,0.124,0.09,0.121,0.086,0.26,0.085,0.144,0.121,0.116,0.199,0.077,0.111,0.159,0.075,0.144,0.201,0.0…	-0.026	chr19:49474672-49475674(+)	chr19:49474672-49475691(+)
ENSG00000090554	FLT3LG	chr19	+	49476116	49476198	49476144	49476198	49475690	49475801	587	3743131025	3.95772e+20	0,8,3,4,0,4,4,2,2,9,5,3,1,0,3,38,5,4,2,2,0,0,6,2,4,15,15,1,2,5,3,1,2,4,0,2,0,3,5,9,1,2,5,2,6,1,1,1,4,0,2,4,1,2,3,6,2,4,4,1,1,1,5,0,0,6,3,3,0,1,10,2,1,1,0,4,3,3,1,4,7,5,0,4,0,0,4,1,0,3,5,4,2,0,2,2,1,0,6,10,13,6,2,1,3,5,3,0,3,10,1,1,1,1,2,5,1,17,2,2,1,1,2,3,1,7,4,9,1,7,18,7,4,1,2,4,6,2,4,4,2,14,0,3,1,1,2,1,13,2,0,8,1,3,1,1,1,3,5,1,3,1,1,3,9,1,8,6,6,7,3,5,1,7,4,2,8,4,0,5,1,1,3,1,4,1,1,2,2,4,2,0,4,2,…	31,121,51,36,18,23,36,13,29,69,61,34,56,20,27,954,25,43,41,24,31,53,59,46,34,90,238,28,28,64,25,43,25,37,11,12,35,72,53,53,51,54,77,27,29,24,20,47,23,10,24,105,41,36,65,63,19,66,61,42,20,52,19,21,13,51,40,32,26,28,148,77,18,42,43,44,48,24,45,91,108,69,29,39,30,27,41,20,21,79,34,42,76,18,45,33,39,30,98,134,119,53,56,35,22,77,45,23,65,120,30,18,43,43,28,77,16,199,38,17,37,27,33,132,19,18,56,42,5,43…	127	99	7.54055e-08	3.68988e-06	0.057,0.087,0.042,0.096,0.016,0.018,0.029,0.0,0.045,0.075	0.0,0.049,0.044,0.08,0.0,0.119,0.08,0.107,0.051,0.092,0.06,0.064,0.014,0.0,0.08,0.03,0.135,0.068,0.037,0.061,0.0,0.0,0.073,0.033,0.084,0.115,0.047,0.027,0.053,0.057,0.086,0.018,0.059,0.078,0.0,0.115,0.0,0.031,0.069,0.117,0.015,0.028,0.048,0.055,0.139,0.031,0.038,0.016,0.119,0.0,0.061,0.029,0.019,0.042,0.035,0.069,0.076,0.045,0.049,0.018,0.038,0.015,0.17,0.0,0.0,0.084,0.055,0.068,0.0,0.027,0.05,0.…	-0.003	chr19:49475801-49476117(+)	chr19:49475801-49476145(+)
ENSG00000090554	FLT3LG	chr19	+	49478908	49479047	49478962	49479047	49476422	49476566	588	6.11099e+21	1.72329e+16	41,200,74,56,26,26,83,25,23,73,72,58,49,39,38,1247,66,51,46,34,26,62,94,70,51,247,323,35,52,39,24,104,27,59,16,29,38,76,56,78,76,65,69,33,69,33,45,61,47,31,28,152,86,99,97,88,28,85,103,76,39,37,31,20,17,104,65,57,61,54,143,115,47,60,57,62,60,31,52,114,120,80,55,51,34,37,41,33,36,106,51,67,74,27,54,32,68,39,117,170,150,122,46,75,33,106,71,38,84,193,58,42,49,46,30,112,36,413,43,16,36,27,37,95,18,38…	9,53,21,21,7,2,18,8,6,10,14,7,12,4,10,332,12,5,15,11,2,13,24,9,11,87,76,15,19,10,5,14,5,9,8,5,9,21,10,25,16,26,28,6,21,7,10,14,8,14,2,33,22,24,20,27,5,25,18,15,7,6,9,3,9,17,16,10,10,10,34,33,6,10,14,10,11,7,11,42,34,18,20,11,10,7,10,4,10,22,18,8,19,2,11,8,8,14,29,41,37,35,9,17,12,34,20,14,26,38,14,8,13,14,6,27,14,73,10,7,15,10,9,24,2,12,29,15,9,13,55,17,5,7,6,12,103,10,19,13,6,27,11,17,9,2,20,1,5…	153	99	0.448078	1	0.699,0.754,0.665,0.844,0.807,0.758,0.768,0.894,0.62,0.698	0.747,0.709,0.695,0.633,0.706,0.894,0.749,0.669,0.713,0.825,0.769,0.843,0.725,0.863,0.711,0.708,0.781,0.868,0.665,0.667,0.894,0.755,0.717,0.834,0.75,0.648,0.733,0.602,0.639,0.716,0.756,0.828,0.777,0.809,0.564,0.79,0.732,0.701,0.784,0.669,0.755,0.618,0.615,0.781,0.68,0.753,0.744,0.738,0.792,0.589,0.901,0.749,0.717,0.727,0.758,0.678,0.784,0.688,0.787,0.766,0.783,0.8,0.69,0.812,0.55,0.798,0.724,0.78…	0.031	chr19:49476566-49478909(+)	chr19:49476566-49478963(+)
ENSG00000090554	FLT3LG	chr19	+	49485963	49486151	49486014	49486151	49480551	49480620	592	1.6644e+18	9.47481e+18	12,94,23,22,13,8,34,10,8,30,38,24,40,18,15,841,24,34,20,22,10,13,45,63,20,74,230,11,24,14,4,36,16,26,7,10,21,30,43,49,46,25,54,21,23,12,28,23,6,10,4,58,27,32,78,20,10,22,40,19,18,14,14,12,5,21,18,29,32,17,105,105,10,35,34,40,36,22,29,60,43,45,42,25,20,25,10,23,22,33,19,18,46,10,36,7,28,13,55,69,82,41,20,23,20,73,20,29,64,83,26,1,33,34,27,91,21,191,21,20,25,12,14,62,4,14,29,18,9,22,166,24,14,11,18…	17,82,29,43,15,6,43,14,11,35,42,12,25,14,15,473,26,11,23,28,5,35,24,34,16,86,155,15,28,12,8,32,13,8,8,4,27,33,27,65,50,33,35,18,34,17,25,12,11,10,10,85,29,52,18,33,19,34,37,30,12,17,13,7,4,43,23,23,35,44,74,54,23,21,42,26,19,25,16,43,56,34,28,15,20,17,29,10,29,68,29,28,30,12,11,19,47,18,59,80,54,42,18,17,19,55,31,20,40,79,36,12,23,50,14,39,13,157,19,11,22,25,12,40,12,18,38,16,6,12,106,32,12,22,11…	150	99	0.626709	1	0.54,0.473,0.355,0.49,0.458,0.384,0.346,0.569,0.145,0.232	0.318,0.431,0.344,0.252,0.364,0.468,0.343,0.32,0.324,0.361,0.374,0.569,0.514,0.459,0.398,0.54,0.379,0.671,0.365,0.341,0.569,0.197,0.553,0.55,0.452,0.362,0.495,0.326,0.361,0.435,0.248,0.426,0.448,0.682,0.366,0.623,0.339,0.375,0.512,0.332,0.378,0.333,0.505,0.435,0.309,0.318,0.425,0.558,0.265,0.398,0.209,0.311,0.381,0.289,0.741,0.286,0.258,0.299,0.416,0.295,0.497,0.352,0.415,0.531,0.452,0.244,0.341,…	-0.005	chr19:49480620-49485964(+)	chr19:49480620-49486015(+)
ENSG00000161618	ALDH16A1	chr19	+	49465737	49465905	49465780	49465905	49464631	49464762	594	1.12566e+21	1303000210	117,99,77,84,112,62,29,149,85,114,150,75,119,22,66,66,130,59,132,70,88,82,78,62,75,215,97,81,64,136,71,23,68,81,10,33,90,152,114,77,64,119,63,193,64,60,74,49,36,28,116,29,94,41,48,164,78,78,59,139,44,285,53,2,10,100,94,58,55,80,100,85,96,98,118,65,32,120,70,103,151,83,25,74,53,42,102,36,131,128,134,83,199,47,42,123,154,77,135,58,33,31,128,47,72,34,132,31,27,54,94,81,193,70,85,40,26,56,66,19,83,14…	0,1,0,0,0,1,0,0,0,0,2,1,1,1,0,1,0,0,2,0,2,0,1,4,0,3,2,0,1,0,3,2,1,0,0,0,0,1,2,5,1,0,1,1,0,1,4,3,0,0,2,1,2,0,1,3,1,1,3,3,1,2,6,0,0,0,0,0,0,3,1,1,0,1,0,0,0,0,0,3,0,0,1,1,0,2,2,0,0,1,1,0,4,0,2,1,3,3,0,3,0,0,4,1,5,0,5,1,0,2,2,2,1,0,0,1,1,0,0,0,0,3,0,3,1,0,0,0,0,1,0,1,0,1,0,4,2,2,0,0,1,1,2,0,0,0,0,0,5,1,1,1,2,1,0,0,0,1,2,0,1,1,0,1,2,2,2,4,0,0,0,0,4,1,0,0,3,1,2,2,0,1,3,1,1,3,0,1,0,0,0,1,2,1,1,2,2,3,0,1…	142	99	1	1	0.987,0.929,1.0,0.932,1.0,1.0,1.0,0.966,0.985,1.0	1.0,0.986,1.0,1.0,1.0,0.977,1.0,1.0,1.0,1.0,0.981,0.981,0.988,0.939,1.0,0.979,1.0,1.0,0.979,1.0,0.968,1.0,0.982,0.915,1.0,0.98,0.971,1.0,0.978,1.0,0.943,0.889,0.979,1.0,1.0,1.0,1.0,0.991,0.975,0.915,0.978,1.0,0.978,0.993,1.0,0.977,0.928,0.919,1.0,1.0,0.976,0.953,0.97,1.0,0.971,0.974,0.982,0.982,0.932,0.97,0.968,0.99,0.86,1.0,1.0,1.0,1.0,1.0,1.0,0.949,0.986,0.983,1.0,0.986,1.0,1.0,1.0,1.0,1.0,0.96…	-0.002	chr19:49464762-49465738(+)	chr19:49464762-49465781(+)
ENSG00000104872	PIH1D1	chr19	-	49446550	49446694	49446550	49446595	49447023	49447099	595	2.46113e+29	150013214	228,157,220,290,327,150,103,222,118,306,284,199,131,97,254,177,197,150,315,95,86,223,136,94,210,492,174,111,180,327,192,120,140,150,28,103,212,248,299,127,248,254,241,420,269,180,272,137,126,169,430,146,280,151,103,282,126,325,200,265,152,369,198,98,41,229,251,158,179,277,235,85,278,211,239,140,73,230,136,181,207,151,128,181,116,101,293,103,283,230,292,161,291,73,113,300,394,213,417,167,84,158,37…	0,0,1,3,3,2,1,2,1,5,0,1,1,0,1,1,2,0,1,0,1,1,0,1,2,1,4,1,3,5,2,2,0,2,1,0,4,4,2,1,1,3,1,7,0,2,4,0,1,0,0,3,1,0,3,2,0,2,3,3,1,0,0,0,2,1,1,3,7,0,3,2,4,1,2,2,3,3,2,4,7,1,7,0,0,2,0,0,10,1,1,0,4,1,0,2,5,1,2,3,1,1,0,2,0,2,1,3,1,0,0,0,3,0,2,5,6,0,3,6,0,2,0,1,2,1,3,1,1,2,0,2,7,1,5,0,0,5,0,6,0,1,1,2,4,2,6,3,5,2,0,2,2,3,0,0,1,2,1,0,2,2,1,0,1,0,1,2,4,0,3,2,0,2,2,2,2,0,3,0,1,0,1,4,0,1,0,0,0,4,4,1,2,0,0,3,2,2,3,…	198	99	1	1	1.0,0.983,0.952,1.0,1.0,0.988,0.981,0.97,0.991,0.95	1.0,1.0,0.991,0.98,0.982,0.974,0.981,0.982,0.983,0.968,1.0,0.99,0.985,1.0,0.992,0.989,0.98,1.0,0.994,1.0,0.977,0.991,1.0,0.979,0.981,0.996,0.956,0.982,0.968,0.97,0.98,0.968,1.0,0.974,0.933,1.0,0.964,0.969,0.987,0.984,0.992,0.977,0.992,0.968,1.0,0.978,0.971,1.0,0.984,1.0,1.0,0.961,0.993,1.0,0.945,0.986,1.0,0.988,0.971,0.978,0.987,1.0,1.0,1.0,0.911,0.991,0.992,0.963,0.927,1.0,0.975,0.955,0.972,0.99…	0.002	chr19:49446694-49447024(-)	chr19:49446595-49447024(-)
ENSG00000104872	PIH1D1	chr19	-	49446550	49446794	49446550	49446595	49447023	49447099	596	9.25285e+20	150013214	92,77,79,107,128,76,34,74,46,139,134,103,68,48,106,110,57,87,127,32,44,95,50,54,82,127,77,44,69,171,85,40,55,67,10,53,91,99,108,57,86,110,73,149,115,75,108,55,57,72,190,50,104,43,45,111,47,105,78,109,65,173,84,46,26,78,86,56,56,117,97,34,77,72,96,68,42,107,60,65,74,52,61,67,43,44,102,45,109,122,131,68,120,31,41,127,152,89,146,68,37,76,173,100,75,86,68,32,27,36,70,137,188,83,53,54,91,67,107,36,61,…	0,0,1,3,3,2,1,2,1,5,0,1,1,0,1,1,2,0,1,0,1,1,0,1,2,1,4,1,3,5,2,2,0,2,1,0,4,4,2,1,1,3,1,7,0,2,4,0,1,0,0,3,1,0,3,2,0,2,3,3,1,0,0,0,2,1,1,3,7,0,3,2,4,1,2,2,3,3,2,4,7,1,7,0,0,2,0,0,10,1,1,0,4,1,0,2,5,1,2,3,1,1,0,2,0,2,1,3,1,0,0,0,3,0,2,5,6,0,3,6,0,2,0,1,2,1,3,1,1,2,0,2,7,1,5,0,0,5,0,6,0,1,1,2,4,2,6,3,5,2,0,2,2,3,0,0,1,2,1,0,2,2,1,0,1,0,1,2,4,0,3,2,0,2,2,2,2,0,3,0,1,0,1,4,0,1,0,0,0,4,4,1,2,0,0,3,2,2,3,…	198	99	1	1	1.0,0.963,0.894,1.0,1.0,0.975,0.955,0.946,0.977,0.855	1.0,1.0,0.975,0.947,0.955,0.95,0.944,0.949,0.958,0.933,1.0,0.981,0.971,1.0,0.981,0.982,0.934,1.0,0.984,1.0,0.957,0.979,1.0,0.964,0.953,0.984,0.906,0.957,0.92,0.945,0.955,0.909,1.0,0.944,0.833,1.0,0.919,0.925,0.964,0.966,0.977,0.948,0.973,0.914,1.0,0.949,0.931,1.0,0.966,1.0,1.0,0.893,0.981,1.0,0.882,0.965,1.0,0.963,0.929,0.948,0.97,1.0,1.0,1.0,0.867,0.975,0.977,0.903,0.8,1.0,0.942,0.895,0.906,0.97…	0.004	chr19:49446794-49447024(-)	chr19:49446595-49447024(-)
ENSG00000104872	PIH1D1	chr19	-	49446550	49446794	49446550	49446694	49447023	49447099	597	1.32712e+18	1.54671e+24	29,11,14,29,30,25,12,13,15,42,32,17,28,32,18,83,23,27,20,24,19,9,22,27,23,34,40,10,9,40,21,4,7,30,11,20,16,7,18,24,37,22,38,25,33,14,29,10,12,32,16,13,12,48,29,12,9,14,31,21,15,24,20,13,20,20,23,24,17,27,22,42,13,13,28,29,18,3,8,15,28,14,19,22,8,38,12,12,23,12,36,15,48,11,29,21,61,14,50,9,18,16,16,16,18,14,23,7,8,22,35,24,18,17,16,24,48,23,16,24,6,23,26,25,14,19,24,17,5,24,24,23,12,12,21,2,68,28,…	139,82,145,184,204,76,71,148,74,173,151,99,66,54,153,76,140,66,190,64,43,129,89,47,132,375,102,69,112,161,109,81,86,84,21,56,121,151,192,75,168,147,169,276,159,109,172,83,71,100,240,100,177,110,60,173,81,222,128,156,91,200,116,55,20,154,170,110,126,163,141,56,204,139,146,72,35,124,77,119,139,102,69,118,75,65,194,60,174,108,163,94,175,43,74,174,257,125,273,102,50,84,207,125,104,111,147,72,24,66,14…	198	99	0.0495877	0.606661	0.04,0.168,0.05,0.069,0.064,0.072,0.021,0.178,0.038,0.08	0.094,0.063,0.046,0.073,0.068,0.141,0.078,0.042,0.092,0.108,0.096,0.079,0.175,0.229,0.056,0.353,0.076,0.17,0.05,0.158,0.181,0.034,0.11,0.223,0.08,0.043,0.164,0.068,0.039,0.11,0.088,0.024,0.039,0.152,0.208,0.152,0.062,0.023,0.045,0.138,0.099,0.07,0.101,0.043,0.094,0.06,0.078,0.057,0.078,0.138,0.032,0.061,0.033,0.179,0.195,0.034,0.053,0.031,0.108,0.063,0.076,0.057,0.079,0.106,0.333,0.061,0.063,0.09…	-0.015	chr19:49446794-49447024(-)	chr19:49446694-49447024(-)
ENSG00000104872	PIH1D1	chr19	-	49447337	49447420	49447337	49447417	49447826	49447908	598	106975595610	31102013040	10,10,3,16,4,9,2,5,1,9,7,7,3,1,11,5,13,1,9,9,4,9,7,2,10,11,6,3,3,11,6,6,7,5,2,7,7,10,9,3,14,5,6,21,4,9,14,3,6,5,10,3,6,5,7,6,9,13,15,7,10,6,2,1,0,8,6,3,5,10,12,4,7,8,11,4,3,7,7,6,7,5,1,6,5,3,3,1,4,6,20,4,13,2,6,8,5,6,12,4,3,11,7,1,5,8,5,0,1,13,4,5,11,7,6,8,3,7,15,3,3,4,4,2,8,6,17,9,1,11,2,11,6,5,4,1,11,9,6,17,6,9,6,6,0,10,10,6,5,4,8,5,5,10,6,2,4,11,6,4,10,10,3,2,5,5,5,17,6,4,4,6,6,15,1,7,5,7,3,8,…	3,1,1,4,2,2,1,2,0,2,1,1,0,3,6,5,6,1,4,1,2,1,2,4,4,13,0,3,2,0,2,1,0,2,0,2,3,7,0,0,1,5,0,8,7,0,6,0,0,6,1,1,2,0,0,4,4,3,0,2,5,7,3,0,0,2,7,1,2,1,0,0,0,0,5,5,0,1,2,0,0,1,0,1,0,1,0,3,2,5,7,2,3,0,2,1,4,0,5,0,3,0,2,4,0,1,3,0,6,5,10,2,4,3,3,1,2,2,2,3,2,3,1,0,2,0,8,3,0,4,3,2,1,1,2,0,2,4,1,4,4,6,2,2,1,1,1,2,4,4,4,5,0,3,2,0,0,2,1,3,1,2,0,3,5,1,2,2,2,0,5,3,5,4,2,2,4,0,0,4,0,3,0,1,1,4,1,0,4,6,7,0,0,1,1,0,0,9,2…	102	99	1	1	0.764,0.853,0.466,0.773,1.0,0.829,0.744,1.0,0.593,1.0	0.764,0.907,0.744,0.795,0.66,0.814,0.66,0.708,1.0,0.814,0.872,0.872,1.0,0.244,0.64,0.493,0.678,0.493,0.686,0.897,0.66,0.897,0.773,0.327,0.708,0.451,1.0,0.493,0.593,1.0,0.744,0.853,1.0,0.708,1.0,0.773,0.694,0.581,1.0,1.0,0.931,0.493,1.0,0.718,0.357,1.0,0.694,1.0,1.0,0.447,0.907,0.744,0.744,1.0,1.0,0.593,0.686,0.808,1.0,0.773,0.66,0.454,0.393,1.0,NA,0.795,0.454,0.744,0.708,0.907,1.0,1.0,1.0,1.0,0.6…	0.046	chr19:49447420-49447827(-)	chr19:49447417-49447827(-)
ENSG00000104872	PIH1D1	chr19	-	49447337	49447467	49447337	49447417	49447826	49447908	599	4.09314e+29	31102013040	450,372,614,1261,771,312,491,622,172,351,551,318,132,202,497,291,1065,226,563,263,170,363,315,246,455,452,406,190,931,495,383,434,357,295,66,203,405,530,466,199,500,578,520,810,1121,422,722,322,633,486,905,416,1198,694,349,490,298,749,492,488,299,378,378,155,125,802,564,336,859,975,396,285,448,522,694,303,123,513,260,373,484,390,634,335,190,285,582,194,434,425,1024,458,565,156,218,410,927,421,797…	3,1,1,4,2,2,1,2,0,2,1,1,0,3,6,5,6,1,4,1,2,1,2,4,4,13,0,3,2,0,2,1,0,2,0,2,3,7,0,0,1,5,0,8,7,0,6,0,0,6,1,1,2,0,0,4,4,3,0,2,5,7,3,0,0,2,7,1,2,1,0,0,0,0,5,5,0,1,2,0,0,1,0,1,0,1,0,3,2,5,7,2,3,0,2,1,4,0,5,0,3,0,2,4,0,1,3,0,6,5,10,2,4,3,3,1,2,2,2,3,2,3,1,0,2,0,8,3,0,4,3,2,1,1,2,0,2,4,1,4,4,6,2,2,1,1,1,2,4,4,4,5,0,3,2,0,0,2,1,3,1,2,0,3,5,1,2,2,2,0,5,3,5,4,2,2,4,0,0,4,0,3,0,1,1,4,1,0,4,6,7,0,0,1,1,0,0,9,2…	149	99	1	1	0.989,0.995,0.963,0.989,1.0,0.995,0.99,1.0,0.983,1.0	0.99,0.996,0.998,0.995,0.996,0.99,0.997,0.995,1.0,0.991,0.997,0.995,1.0,0.978,0.982,0.975,0.992,0.993,0.989,0.994,0.983,0.996,0.991,0.976,0.987,0.959,1.0,0.977,0.997,1.0,0.992,0.997,1.0,0.99,1.0,0.985,0.989,0.981,1.0,1.0,0.997,0.987,1.0,0.985,0.991,1.0,0.988,1.0,1.0,0.982,0.998,0.996,0.997,1.0,1.0,0.988,0.98,0.994,1.0,0.994,0.975,0.973,0.988,1.0,1.0,0.996,0.982,0.996,0.997,0.998,1.0,1.0,1.0,1.0,0…	-0.001	chr19:49447467-49447827(-)	chr19:49447417-49447827(-)
ENSG00000104872	PIH1D1	chr19	-	49447337	49447467	49447337	49447420	49447826	49447908	600	4.09312e+29	10444556348	448,366,612,1255,769,310,491,621,171,349,551,312,131,202,493,288,1063,226,560,261,167,362,310,245,451,450,406,189,931,487,381,428,354,293,66,199,402,526,461,196,491,576,519,804,1119,420,721,319,633,483,899,415,1194,693,346,487,295,744,489,484,297,375,377,154,125,799,562,335,858,973,394,284,447,522,692,302,121,509,257,371,483,389,634,332,190,283,580,193,432,423,1019,454,558,154,215,408,926,418,794…	8,4,1,10,2,7,2,4,0,7,7,1,2,1,7,2,11,1,6,7,1,8,2,1,6,9,6,2,3,3,4,0,4,3,2,3,4,6,4,0,5,3,5,15,2,7,13,0,6,2,4,2,2,4,4,3,6,8,12,3,8,3,1,0,0,5,4,2,4,8,10,3,6,8,9,3,1,3,4,4,6,4,1,3,5,1,1,0,2,4,15,0,6,0,3,6,4,3,9,3,3,10,3,1,4,0,3,0,0,8,4,4,5,7,3,5,2,7,9,3,0,4,3,1,3,2,13,5,0,4,0,5,1,1,2,0,7,5,5,9,2,7,4,4,0,7,9,4,3,1,6,3,1,7,2,0,2,6,5,1,1,8,2,2,3,4,3,7,4,2,2,0,5,3,0,5,2,5,2,3,1,6,0,1,2,3,3,4,5,11,6,4,1,0,6…	146	99	0.00368697	0.0659997	0.965,0.981,0.985,0.978,0.978,0.977,0.981,0.976,0.983,0.985	0.974,0.984,0.998,0.988,0.996,0.968,0.994,0.991,1.0,0.971,0.982,0.995,0.978,0.993,0.979,0.99,0.985,0.994,0.984,0.962,0.991,0.968,0.991,0.994,0.981,0.971,0.979,0.985,0.995,0.991,0.985,1.0,0.984,0.985,0.957,0.978,0.986,0.983,0.987,1.0,0.985,0.992,0.986,0.973,0.997,0.976,0.974,1.0,0.986,0.994,0.993,0.993,0.998,0.992,0.983,0.991,0.971,0.984,0.965,0.991,0.962,0.988,0.996,1.0,1.0,0.991,0.99,0.991,0.993…	-0.007	chr19:49447467-49447827(-)	chr19:49447420-49447827(-)
ENSG00000177380	PPFIA3	chr19	+	49150235	49151026	49150256	49151026	49150079	49150151	604	2070280000	0	1,2,19,0,1,1,0,4,0,14,5,0,0,0,0,0,3,1,15,0,0,4,2,1,25,2,1,1,0,0,12,1,0,2,1,0,0,1,0,2,1,0,0,1,0,1,4,6,2,1,13,0,2,0,0,0,0,3,2,2,1,0,0,0,0,3,0,1,0,0,2,1,0,1,3,0,0,1,0,4,0,0,0,0,0,0,0,0,2,0,0,0,17,0,1,2,0,0,1,0,1,1,0,1,5,7,12,0,0,4,4,2,2,0,2,1,0,2,0,0,2,1,0,2,5,1,0,0,0,9,1,0,0,0,0,1,7,0,0,8,5,4,0,0,2,23,3,0,0,0,0,20,0,0,0,0,5,2,5,8,6,1,0,0,0,1,19,7,0,3,2,1,0,2,4,0,2,0,0,12,0,0,0,0,5,0,0,2,0,1,1,0,0,0…	0,0,0,0,0,0,0,0,0,0,0,0,0,0,0,0,0,0,0,0,0,0,0,0,0,0,0,0,0,0,0,0,0,0,0,0,0,0,0,0,0,0,0,0,0,0,0,0,0,0,0,0,0,0,0,0,0,0,0,0,0,0,0,0,0,0,0,0,0,0,0,0,0,0,0,0,0,0,0,0,0,0,0,0,0,0,0,0,0,0,0,0,0,0,0,0,0,0,0,0,0,0,0,0,0,0,0,0,0,2,0,0,2,0,0,0,0,0,0,0,0,0,0,0,0,0,0,0,0,0,0,0,0,0,0,0,0,0,0,0,0,0,0,0,0,0,0,0,0,0,0,0,0,0,0,0,0,0,0,0,0,0,0,0,0,0,0,0,0,0,0,0,0,0,0,0,0,0,0,0,0,0,0,0,0,0,0,0,0,0,0,0,0,0,0,0,0,0,0,0…	120	99	1	1	1.0,NA,1.0,NA,1.0,1.0,NA,NA,NA,NA	1.0,1.0,1.0,NA,1.0,1.0,NA,1.0,NA,1.0,1.0,NA,NA,NA,NA,NA,1.0,1.0,1.0,NA,NA,1.0,1.0,1.0,1.0,1.0,1.0,1.0,NA,NA,1.0,1.0,NA,1.0,1.0,NA,NA,1.0,NA,1.0,1.0,NA,NA,1.0,NA,1.0,1.0,1.0,1.0,1.0,1.0,NA,1.0,NA,NA,NA,NA,1.0,1.0,1.0,1.0,NA,NA,NA,NA,1.0,NA,1.0,NA,NA,1.0,1.0,NA,1.0,1.0,NA,NA,1.0,NA,1.0,NA,NA,NA,NA,NA,NA,NA,NA,1.0,NA,NA,NA,1.0,NA,1.0,1.0,NA,NA,1.0,NA,1.0,1.0,NA,1.0,1.0,1.0,1.0,NA,NA,0.623,1.0,1.0,0.…	0.008	chr19:49150151-49150236(+)	chr19:49150151-49150257(+)
ENSG00000087076	HSD17B14	chr19	-	48832665	48832752	48832665	48832732	48834275	48834358	605	100000000	553030002	0,2,0,0,0,0,0,0,0,0,1,1,0,0,0,4,0,0,0,0,0,0,1,0,11,0,0,0,0,2,1,2,0,1,0,0,0,0,0,1,0,1,0,0,0,0,0,6,0,1,0,0,0,0,0,0,0,0,0,0,0,0,0,3,1,0,0,3,0,0,0,2,1,0,1,0,0,0,8,1,0,0,0,0,0,0,0,0,0,1,0,0,0,0,0,0,0,0,1,0,0,0,0,0,0,0,0,0,1,0,0,0,1,0,0,0,2,0,0,2,0,0,0,0,0,0,0,0,0,0,4,0,3,0,0,0,1,0,0,2,0,0,0,0,0,1,0,0,0,0,0,1,0,0,1,0,1,0,2,0,0,0,0,1,0,0,0,3,0,0,0,1,0,0,1,1,3,0,0,1,0,0,0,0,0,0,0,0,0,0,0,0,0,0,1,0,0,0,0,…	0,20,3,0,0,0,0,0,1,1,20,7,1,0,0,24,1,0,1,0,2,2,3,0,39,6,3,0,3,11,2,52,1,4,0,0,0,3,2,35,2,12,2,2,5,2,3,68,0,7,16,7,1,7,2,2,0,7,0,2,6,0,0,3,9,0,0,26,1,0,0,18,1,2,5,1,1,1,48,14,1,0,4,0,4,0,4,0,0,0,0,0,6,3,2,2,0,6,19,8,17,0,2,19,0,7,2,0,4,10,1,0,5,2,3,4,9,0,0,13,2,1,0,3,3,0,0,0,0,0,4,0,28,1,2,0,18,2,3,7,3,4,4,6,1,10,5,0,6,0,0,2,0,1,2,2,8,3,43,4,0,0,0,2,2,3,3,66,5,1,0,2,0,5,8,4,28,0,0,7,1,1,4,0,0,0,0,…	119	99	1	1	NA,0.143,0.0,0.0,NA,0.0,NA,NA,NA,0.0	NA,0.077,0.0,NA,NA,NA,NA,NA,0.0,0.0,0.04,0.106,0.0,NA,NA,0.122,0.0,NA,0.0,NA,0.0,0.0,0.217,NA,0.19,0.0,0.0,NA,0.0,0.131,0.294,0.031,0.0,0.172,NA,NA,NA,0.0,0.0,0.023,0.0,0.065,0.0,0.0,0.0,0.0,0.0,0.068,NA,0.106,0.0,0.0,0.0,0.0,0.0,0.0,NA,0.0,NA,0.0,0.0,NA,NA,0.454,0.085,NA,NA,0.088,0.0,NA,NA,0.085,0.454,0.0,0.143,0.0,0.0,0.0,0.122,0.056,0.0,NA,0.0,NA,0.0,NA,0.0,NA,NA,1.0,NA,NA,0.0,0.0,0.0,0.0,NA,0…	-0.047	chr19:48832752-48834276(-)	chr19:48832732-48834276(-)
ENSG00000182264	IZUMO1	chr19	-	48741788	48741972	48741788	48741942	48742208	48742309	606	40001	0	0,0,0,0,0,0,0,0,0,0,1,2,1,0,0,0,0,0,0,0,0,0,0,0,0,0,0,0,0,2,1,0,0,0,0,0,0,0,0,0,0,0,0,0,0,0,1,0,0,0,0,0,0,0,0,0,0,0,0,0,0,0,0,0,0,0,0,0,0,0,0,0,0,0,0,0,0,0,0,0,0,0,0,0,0,0,0,0,0,0,0,0,0,0,0,0,0,0,0,1,0,2,0,0,0,0,0,0,0,0,0,0,0,0,0,0,0,1,0,0,0,0,1,3,0,0,0,0,1,0,0,0,0,0,0,0,0,1,1,0,0,2,0,0,0,0,0,0,0,0,0,1,0,0,1,0,0,0,0,0,0,0,0,0,0,0,15,7,0,0,0,0,0,0,0,0,0,0,1,0,0,0,0,0,0,0,0,0,0,0,0,0,0,0,0,0,0,0,0,…	0,0,1,1,0,0,0,0,0,0,0,1,0,0,0,0,0,0,0,0,0,1,0,0,1,0,0,0,0,0,0,0,0,1,0,0,0,0,0,0,0,0,0,0,0,0,0,0,0,0,0,0,0,0,0,0,0,0,0,0,0,0,0,0,0,0,0,0,0,0,0,0,0,0,0,0,0,0,0,0,0,0,0,0,0,0,0,0,0,0,0,0,0,0,0,0,1,0,0,0,0,0,0,0,0,0,0,0,0,0,0,0,0,0,0,0,0,1,0,0,0,0,1,0,0,0,0,0,0,0,0,0,1,0,0,0,0,0,0,0,0,1,0,0,0,0,0,0,0,0,0,0,0,0,0,0,0,0,0,0,0,0,1,0,0,0,9,4,0,0,0,0,0,0,0,0,0,0,0,0,0,0,0,0,0,0,0,0,0,0,0,0,0,0,0,0,0,0,0,0…	129	99	1	1	NA,NA,NA,NA,NA,1.0,NA,NA,NA,1.0	NA,NA,0.0,0.0,NA,NA,NA,NA,NA,NA,1.0,0.606,1.0,NA,NA,NA,NA,NA,NA,NA,NA,0.0,NA,NA,0.0,NA,NA,NA,NA,1.0,1.0,NA,NA,0.0,NA,NA,NA,NA,NA,NA,NA,NA,NA,NA,NA,NA,1.0,NA,NA,NA,NA,NA,NA,NA,NA,NA,NA,NA,NA,NA,NA,NA,NA,NA,NA,NA,NA,NA,NA,NA,NA,NA,NA,NA,NA,NA,NA,NA,NA,NA,NA,NA,NA,NA,NA,NA,NA,NA,NA,NA,NA,NA,NA,NA,NA,NA,0.0,NA,NA,1.0,NA,1.0,NA,NA,NA,NA,NA,NA,NA,NA,NA,NA,NA,NA,NA,NA,NA,0.434,NA,NA,NA,NA,0.434,1.0,NA,N…	0.368	chr19:48741972-48742209(-)	chr19:48741942-48742209(-)
ENSG00000063176	SPHK2	chr19	+	48625890	48626362	48626067	48626362	48620401	48620553	609	4.54324e+19	300001100	61,50,31,47,56,50,45,36,16,65,70,13,38,14,58,35,46,42,64,39,33,46,15,14,43,65,36,33,65,45,47,27,45,32,5,25,50,66,18,20,49,56,36,92,40,27,68,22,36,10,37,33,72,51,26,55,40,68,46,38,17,85,46,18,23,55,55,30,60,59,73,9,49,50,84,24,32,76,8,34,60,32,38,45,24,12,56,26,53,49,69,49,45,22,19,28,62,37,87,49,11,35,36,70,59,37,52,15,15,42,56,67,66,44,22,17,33,30,51,17,30,66,48,31,49,64,68,54,24,43,17,75,23,14,…	0,0,1,0,0,1,0,0,0,2,1,0,1,0,0,0,1,0,1,1,0,1,0,0,0,0,0,0,2,0,1,0,0,0,0,0,1,3,0,0,1,0,0,1,0,0,0,1,0,0,1,1,1,0,0,0,1,1,2,0,0,0,3,0,0,0,2,0,2,0,1,0,1,1,1,0,0,1,1,2,2,3,0,0,1,0,1,0,0,4,4,0,1,0,0,1,0,0,3,1,0,0,1,1,2,1,0,0,0,2,2,0,0,0,0,0,0,3,0,0,0,3,0,0,1,1,5,2,0,2,0,2,0,0,0,2,0,0,1,0,0,0,0,0,0,1,0,0,1,0,1,2,0,0,0,1,0,1,0,0,1,0,1,0,1,0,0,0,2,0,4,1,1,0,0,1,0,0,1,0,0,2,0,0,2,0,1,2,0,0,3,0,0,2,0,0,0,2,0,4…	198	99	1	1	1.0,0.878,1.0,1.0,1.0,1.0,0.95,0.9,1.0,1.0	1.0,1.0,0.939,1.0,1.0,0.962,1.0,1.0,1.0,0.942,0.972,1.0,0.95,1.0,1.0,1.0,0.958,1.0,0.97,0.951,1.0,0.958,1.0,1.0,1.0,1.0,1.0,1.0,0.942,1.0,0.959,1.0,1.0,1.0,1.0,1.0,0.962,0.917,1.0,1.0,0.961,1.0,1.0,0.979,1.0,1.0,1.0,0.917,1.0,1.0,0.949,0.943,0.973,1.0,1.0,1.0,0.952,0.971,0.92,1.0,1.0,1.0,0.885,1.0,1.0,1.0,0.932,1.0,0.938,1.0,0.973,1.0,0.961,0.962,0.977,1.0,1.0,0.974,0.8,0.895,0.938,0.842,1.0,1.0,…	0.001	chr19:48620553-48625891(+)	chr19:48620553-48626068(+)
ENSG00000063176	SPHK2	chr19	+	48625949	48626362	48626067	48626362	48620401	48620553	610	1.92211e+16	300001100	24,28,14,23,28,25,24,14,11,36,39,5,25,5,33,18,23,19,30,19,14,22,9,5,22,50,26,20,15,28,23,15,25,15,2,11,29,27,7,9,29,22,14,46,15,12,32,9,20,4,29,22,30,29,16,22,14,33,27,24,8,40,15,8,17,27,23,20,29,23,43,7,26,16,30,7,18,37,4,17,26,19,20,23,17,10,20,15,27,28,36,20,21,7,9,9,36,19,36,21,8,17,16,36,25,13,29,8,7,20,31,22,23,26,8,9,13,18,29,7,15,34,22,16,27,24,31,29,10,21,12,34,15,6,28,10,5,23,21,13,19,2…	0,0,1,0,0,1,0,0,0,2,1,0,1,0,0,0,1,0,1,1,0,1,0,0,0,0,0,0,2,0,1,0,0,0,0,0,1,3,0,0,1,0,0,1,0,0,0,1,0,0,1,1,1,0,0,0,1,1,2,0,0,0,3,0,0,0,2,0,2,0,1,0,1,1,1,0,0,1,1,2,2,3,0,0,1,0,1,0,0,4,4,0,1,0,0,1,0,0,3,1,0,0,1,1,2,1,0,0,0,2,2,0,0,0,0,0,0,3,0,0,0,3,0,0,1,1,5,2,0,2,0,2,0,0,0,2,0,0,1,0,0,0,0,0,0,1,0,0,1,0,1,2,0,0,0,1,0,1,0,0,1,0,1,0,1,0,0,0,2,0,4,1,1,0,0,1,0,0,1,0,0,2,0,0,2,0,1,2,0,0,3,0,0,2,0,0,0,2,0,4…	198	99	1	1	1.0,0.786,1.0,1.0,1.0,1.0,0.895,0.833,1.0,1.0	1.0,1.0,0.875,1.0,1.0,0.926,1.0,1.0,1.0,0.9,0.951,1.0,0.926,1.0,1.0,1.0,0.92,1.0,0.938,0.905,1.0,0.917,1.0,1.0,1.0,1.0,1.0,1.0,0.789,1.0,0.92,1.0,1.0,1.0,1.0,1.0,0.935,0.818,1.0,1.0,0.935,1.0,1.0,0.958,1.0,1.0,1.0,0.818,1.0,1.0,0.935,0.917,0.938,1.0,1.0,1.0,0.875,0.943,0.871,1.0,1.0,1.0,0.714,1.0,1.0,1.0,0.852,1.0,0.879,1.0,0.956,1.0,0.929,0.889,0.938,1.0,1.0,0.949,0.667,0.81,0.867,0.76,1.0,1.0,0…	0.007	chr19:48620553-48625950(+)	chr19:48620553-48626068(+)
ENSG00000063177	RPL18	chr19	-	48616078	48616220	48616078	48616202	48616725	48616824	614	6.77091e+23	7.95369e+43	49,88,84,122,76,64,53,59,62,89,160,117,87,109,96,122,144,71,77,55,109,55,88,93,92,118,75,31,111,84,51,234,48,86,47,81,99,84,113,123,108,112,74,258,169,35,107,176,153,243,65,88,252,272,122,68,33,87,83,82,119,106,66,79,54,55,83,277,83,145,71,95,95,151,58,84,115,50,75,72,90,105,141,57,85,103,93,43,102,88,65,69,196,140,132,70,101,104,246,88,79,87,156,105,53,62,52,138,73,73,146,162,50,72,32,66,140,96,…	4705,6921,6605,12420,9912,5776,6025,8069,9797,6606,17060,11247,11535,11611,10132,13723,13003,6528,6604,5119,12332,7869,11433,9450,9465,9378,9645,2534,11275,12320,5993,21270,4427,7598,6077,8155,11356,5428,10943,11959,10331,9723,7152,24754,17702,4916,9182,15183,14002,28896,8857,8536,19671,28378,11932,9165,3984,8179,7269,8196,13103,11778,7149,4939,3524,5589,8001,24718,8291,14864,5629,7465,9298,15000…	117	99	1	1	0.007,0.009,0.009,0.01,0.009,0.007,0.008,0.008,0.008,0.01	0.009,0.011,0.011,0.008,0.006,0.009,0.007,0.006,0.005,0.011,0.008,0.009,0.006,0.008,0.008,0.007,0.009,0.009,0.01,0.009,0.007,0.006,0.006,0.008,0.008,0.011,0.007,0.01,0.008,0.006,0.007,0.009,0.009,0.009,0.007,0.008,0.007,0.013,0.009,0.009,0.009,0.01,0.009,0.009,0.008,0.006,0.01,0.01,0.009,0.007,0.006,0.009,0.011,0.008,0.009,0.006,0.007,0.009,0.01,0.008,0.008,0.008,0.008,0.013,0.013,0.008,0.009,0.0…	0	chr19:48616220-48616726(-)	chr19:48616202-48616726(-)
ENSG00000063177	RPL18	chr19	-	48617315	48617423	48617315	48617415	48617790	48617877	618	6.73748e+41	7813241191484	3782,4349,3924,5469,5860,5277,2523,7001,6795,7853,11463,9999,14467,9000,8566,12678,5885,5914,6171,4434,11104,6916,10256,5632,7856,7228,5863,2700,4361,16582,5364,11697,3877,6803,5279,6603,10239,3663,10966,11835,8202,8073,4428,18082,7289,3674,7368,12984,7159,15885,7925,5841,9673,11339,7996,7290,3644,5482,5279,6128,11438,14889,6421,3163,2686,3749,5518,17326,3344,6698,3588,5092,8764,10604,3655,7960,1…	3,7,0,5,5,3,0,2,4,11,12,5,15,13,1,12,3,4,3,5,12,3,3,4,12,5,3,0,3,10,1,22,1,5,4,3,5,8,18,18,9,8,7,20,5,1,6,12,6,24,9,2,2,9,5,7,0,4,2,2,3,15,3,2,3,5,2,12,6,6,3,6,9,12,4,5,14,0,2,5,5,4,1,8,3,2,12,4,9,2,5,2,11,12,13,7,1,5,8,17,5,4,12,3,6,2,1,2,3,2,1,6,1,0,1,0,9,1,2,8,5,7,9,7,1,3,3,14,5,9,4,3,12,6,9,2,6,8,0,8,1,2,4,13,8,3,4,7,6,2,4,1,1,6,3,6,6,7,7,7,6,7,3,9,0,5,3,4,12,7,3,3,5,12,6,2,7,4,2,4,0,8,6,3,1,…	107	99	1	1	0.999,0.998,0.998,0.999,0.999,0.999,0.999,0.999,0.999,0.999	0.999,0.998,1.0,0.999,0.999,0.999,1.0,1.0,0.999,0.998,0.999,0.999,0.999,0.998,1.0,0.999,0.999,0.999,0.999,0.999,0.999,1.0,1.0,0.999,0.998,0.999,0.999,1.0,0.999,0.999,1.0,0.998,1.0,0.999,0.999,1.0,0.999,0.998,0.998,0.998,0.999,0.999,0.998,0.999,0.999,1.0,0.999,0.999,0.999,0.998,0.999,1.0,1.0,0.999,0.999,0.999,1.0,0.999,1.0,1.0,1.0,0.999,0.999,0.999,0.999,0.999,1.0,0.999,0.998,0.999,0.999,0.999,0.9…	0	chr19:48617423-48617791(-)	chr19:48617415-48617791(-)
ENSG00000161558	TMEM143	chr19	-	48360318	48360568	48360318	48360410	48363290	48363531	619	1013000010	0	1,1,0,3,0,0,0,0,1,0,0,2,1,0,0,2,0,0,0,0,1,0,0,0,0,0,3,0,0,1,0,0,0,0,0,0,1,0,0,3,0,0,0,0,1,0,0,0,0,0,0,0,0,0,2,0,0,1,1,0,0,1,0,0,2,0,0,0,1,0,1,0,0,0,0,1,0,2,0,0,0,2,2,1,0,0,0,0,0,0,1,0,0,0,1,0,0,0,1,0,0,1,3,1,0,1,1,1,0,1,0,0,0,2,0,0,0,0,1,2,0,0,0,1,1,0,0,2,0,0,0,0,3,2,1,0,0,1,0,0,1,1,0,1,2,0,0,2,0,0,0,0,0,0,1,0,0,0,0,0,0,0,0,1,0,0,0,0,1,3,0,0,0,2,0,0,1,0,0,0,0,0,0,0,1,0,0,1,0,0,1,0,0,0,0,0,0,0,0,1…	0,0,0,0,0,0,0,0,0,0,0,0,0,0,0,0,0,0,0,0,0,0,0,0,0,0,0,0,0,0,0,0,0,0,0,0,0,0,0,0,0,1,0,0,0,0,0,0,0,0,1,0,0,0,0,0,0,0,0,0,0,0,0,0,0,0,0,0,1,0,0,0,0,0,0,0,0,0,0,0,0,0,0,0,0,0,0,0,0,0,0,0,0,0,0,0,0,0,0,0,0,4,0,0,0,0,0,0,0,0,0,0,0,0,0,0,0,0,0,0,0,0,0,0,0,0,0,0,0,0,0,0,0,0,0,0,0,0,0,0,0,0,0,0,1,1,0,0,0,0,0,0,0,0,0,0,0,0,0,0,0,0,0,0,0,0,0,0,0,0,0,0,0,0,0,0,0,0,0,0,0,0,0,0,0,0,0,1,0,0,0,0,0,0,0,0,0,0,0,0…	198	99	1	1	1.0,NA,1.0,1.0,NA,NA,NA,NA,1.0,NA	1.0,1.0,NA,1.0,NA,NA,NA,NA,1.0,NA,NA,1.0,1.0,NA,NA,1.0,NA,NA,NA,NA,1.0,NA,NA,NA,NA,NA,1.0,NA,NA,1.0,NA,NA,NA,NA,NA,NA,1.0,NA,NA,1.0,NA,0.0,NA,NA,1.0,NA,NA,NA,NA,NA,0.0,NA,NA,NA,1.0,NA,NA,1.0,1.0,NA,NA,1.0,NA,NA,1.0,NA,NA,NA,0.333,NA,1.0,NA,NA,NA,NA,1.0,NA,1.0,NA,NA,NA,1.0,1.0,1.0,NA,NA,NA,NA,NA,NA,1.0,NA,NA,NA,1.0,NA,NA,NA,1.0,NA,NA,0.111,1.0,1.0,NA,1.0,1.0,1.0,NA,1.0,NA,NA,NA,1.0,NA,NA,NA,NA,1.0…	0.116	chr19:48360568-48363291(-)	chr19:48360410-48363291(-)
ENSG00000105483	CARD8	chr19	-	48230437	48230700	48230437	48230697	48230776	48231006	623	1.45101e+25	1.42021e+17	256,396,50,220,120,130,345,206,44,192,239,12,42,56,161,37,336,57,109,165,54,129,34,23,245,148,123,130,207,21,178,89,172,88,16,20,188,216,101,90,216,309,101,279,323,106,201,76,165,47,129,147,201,220,18,224,188,329,248,210,89,224,93,101,11,250,217,159,368,307,210,20,145,162,151,48,52,145,141,130,145,252,131,164,81,70,79,63,176,151,186,172,100,24,76,195,331,140,345,182,86,84,212,282,48,47,226,50,23,…	33,64,10,49,30,15,62,48,4,46,54,0,4,5,21,6,61,13,19,34,10,22,6,0,43,42,25,20,35,2,41,17,42,15,4,5,28,46,18,8,32,55,26,56,69,21,42,19,25,20,26,17,46,34,5,33,30,57,53,33,17,36,29,20,3,44,39,14,85,50,31,3,16,16,34,9,10,31,35,22,30,38,28,24,28,10,21,12,33,16,25,34,25,4,13,33,54,34,67,45,12,13,42,53,8,8,34,12,7,41,74,33,19,41,10,1,3,46,52,2,30,30,30,9,28,49,43,35,12,14,8,74,17,6,29,11,7,12,41,17,32,46…	102	99	0.0853811	0.93957	0.91,0.831,0.857,0.927,0.846,0.898,0.865,0.759,0.771,0.846	0.883,0.857,0.829,0.813,0.795,0.894,0.844,0.806,0.914,0.802,0.811,1.0,0.911,0.916,0.882,0.857,0.842,0.81,0.848,0.825,0.84,0.851,0.846,1.0,0.847,0.774,0.827,0.863,0.852,0.911,0.808,0.836,0.799,0.851,0.795,0.795,0.867,0.82,0.845,0.916,0.868,0.845,0.79,0.829,0.82,0.83,0.823,0.795,0.865,0.695,0.828,0.894,0.809,0.863,0.777,0.868,0.859,0.849,0.82,0.861,0.836,0.858,0.757,0.831,0.781,0.847,0.844,0.917,0.…	0.015	chr19:48230700-48230777(-)	chr19:48230697-48230777(-)
ENSG00000105483	CARD8	chr19	-	48232452	48232789	48232452	48232493	48234402	48234543	626	9.21121e+22	6.34677e+20	250,304,60,186,81,54,238,79,38,180,187,6,14,16,117,68,177,32,50,90,37,67,17,13,141,4,155,116,75,6,111,42,114,61,14,12,120,274,88,55,137,189,101,165,267,81,83,68,151,44,29,97,236,248,24,85,96,297,315,110,76,86,50,70,13,175,265,156,204,215,287,45,127,89,122,39,42,73,231,84,133,345,71,65,108,25,64,27,120,118,121,165,31,17,59,109,399,119,162,90,91,39,81,205,30,56,185,28,6,218,364,141,62,227,93,20,14,…	183,278,38,173,81,99,258,226,10,100,236,5,32,14,98,7,368,34,141,108,24,85,4,16,197,35,43,68,182,37,131,62,157,74,8,7,116,181,52,18,130,207,45,323,310,93,146,52,91,12,117,126,195,134,11,164,125,236,115,81,26,92,45,53,5,239,136,96,306,186,157,18,101,113,154,40,19,76,80,73,91,72,148,116,37,52,47,65,142,97,145,125,70,10,23,138,148,105,266,153,20,55,130,110,18,12,98,33,12,134,342,118,87,120,76,16,19,2…	198	99	0.00239206	0.045768	0.422,0.549,0.432,0.487,0.596,0.399,0.479,0.286,0.427,0.279	0.406,0.353,0.441,0.35,0.333,0.214,0.316,0.149,0.655,0.474,0.284,0.375,0.179,0.364,0.374,0.829,0.194,0.32,0.151,0.294,0.435,0.283,0.68,0.289,0.264,0.054,0.643,0.46,0.171,0.075,0.298,0.253,0.266,0.292,0.467,0.462,0.341,0.431,0.458,0.604,0.345,0.313,0.529,0.203,0.301,0.303,0.221,0.395,0.453,0.647,0.11,0.278,0.377,0.481,0.522,0.206,0.277,0.386,0.578,0.404,0.594,0.319,0.357,0.398,0.565,0.268,0.493,0.…	0.061	chr19:48232789-48234403(-)	chr19:48232493-48234403(-)
ENSG00000105483	CARD8	chr19	-	48238382	48238532	48238382	48238526	48240961	48241063	628	2.56282e+29	111332163441137	415,723,168,503,254,245,536,414,254,232,635,92,80,167,379,301,473,170,215,284,137,278,271,161,486,119,236,257,342,115,247,305,474,167,111,115,281,618,206,263,550,611,201,767,862,234,521,250,257,211,243,451,804,496,169,330,340,779,553,253,158,216,220,366,157,605,483,358,597,616,590,97,294,389,322,210,138,278,329,245,455,501,410,329,201,182,240,175,350,291,389,384,438,79,301,413,641,397,873,434,172…	27,35,9,29,10,8,41,16,9,13,17,6,0,3,14,3,30,8,4,12,6,10,5,4,26,8,5,10,18,3,16,24,32,0,7,2,4,25,10,8,18,18,9,41,55,9,26,7,18,11,10,19,42,32,7,20,15,48,20,14,5,9,11,28,2,21,35,24,25,25,21,2,13,13,17,4,6,8,15,9,16,19,16,2,3,4,8,5,14,14,18,14,16,5,14,33,26,19,42,23,2,15,25,22,10,10,10,10,8,17,58,27,8,15,7,0,5,28,4,12,10,15,21,4,16,11,35,13,10,5,5,47,3,2,12,6,1,4,35,5,14,10,19,12,2,14,22,21,6,20,7,10,…	105	99	0.0564991	0.676097	0.956,0.953,0.989,0.983,0.943,0.989,0.98,0.964,0.952,0.946	0.935,0.951,0.946,0.942,0.96,0.967,0.925,0.961,0.964,0.944,0.972,0.935,1.0,0.981,0.962,0.99,0.937,0.952,0.981,0.957,0.956,0.963,0.981,0.974,0.946,0.933,0.978,0.96,0.947,0.973,0.936,0.923,0.933,1.0,0.937,0.982,0.985,0.959,0.951,0.969,0.966,0.97,0.955,0.946,0.937,0.961,0.95,0.971,0.931,0.948,0.958,0.957,0.948,0.936,0.958,0.94,0.955,0.939,0.963,0.945,0.968,0.958,0.95,0.925,0.987,0.964,0.929,0.934,0.…	0.008	chr19:48238532-48240962(-)	chr19:48238526-48240962(-)
ENSG00000042753	AP2S1	chr19	-	46839464	46839620	46839464	46839578	46845992	46846142	632	3312444317145	5.47422e+30	12,11,30,18,30,27,5,24,0,22,27,17,52,16,23,5,38,10,30,8,12,21,16,29,9,20,17,7,21,42,14,9,41,24,24,16,10,10,12,28,13,57,58,32,5,30,15,31,9,3,50,12,24,10,29,14,27,9,8,3,7,29,40,14,10,21,21,19,21,9,26,20,17,23,20,26,4,40,14,17,24,16,14,12,2,28,21,18,22,10,34,39,93,10,19,12,19,6,28,12,3,55,11,29,20,25,13,6,30,6,6,15,39,3,18,5,9,14,21,4,5,23,14,20,35,24,20,18,13,35,7,24,27,14,13,20,5,14,38,13,17,15,28…	598,269,498,430,714,667,215,706,310,516,491,630,1451,411,891,250,542,191,905,566,387,588,507,530,389,718,332,338,466,1514,572,269,1020,928,606,271,431,289,416,482,461,800,912,635,297,308,408,615,274,289,1205,360,641,303,664,438,414,288,256,269,383,636,907,178,347,468,551,615,625,310,501,271,554,401,800,715,147,1004,285,439,836,235,338,577,233,660,653,576,671,432,845,674,1690,435,433,353,507,377,7…	141	99	0	0	0.004,0.005,0.019,0.009,0.01,0.006,0.006,0.012,0.02,0.01	0.014,0.028,0.041,0.029,0.029,0.028,0.016,0.023,0.0,0.029,0.037,0.019,0.025,0.027,0.018,0.014,0.047,0.035,0.023,0.01,0.021,0.024,0.022,0.037,0.016,0.019,0.035,0.014,0.031,0.019,0.017,0.023,0.027,0.018,0.027,0.04,0.016,0.024,0.02,0.039,0.019,0.048,0.043,0.034,0.012,0.064,0.025,0.034,0.023,0.007,0.028,0.023,0.026,0.023,0.03,0.022,0.044,0.021,0.021,0.008,0.013,0.031,0.03,0.052,0.02,0.031,0.026,0.021…	-0.017	chr19:46839620-46845993(-)	chr19:46839578-46845993(-)
ENSG00000160013	PTGIR	chr19	-	46623457	46623599	46623457	46623574	46624996	46625072	634	94705330230	5040433102	1,3,13,1,5,7,1,0,4,1,8,0,18,22,6,0,1,0,0,11,1,7,0,2,3,2,2,0,3,0,2,1,0,2,18,0,2,6,2,2,2,7,4,1,10,4,5,2,1,1,5,2,5,0,1,2,4,17,0,1,3,0,14,1,8,2,3,2,1,9,7,1,10,3,1,2,0,5,2,1,17,5,7,7,1,19,2,12,16,0,3,3,0,3,2,1,41,3,4,7,2,10,0,1,0,16,49,12,10,0,4,2,3,7,3,0,2,5,0,0,3,2,0,10,0,1,8,5,2,1,7,5,0,5,3,7,1,1,7,0,1,1,7,2,11,0,6,4,0,10,9,3,8,3,1,0,0,0,5,1,7,1,11,7,0,0,8,5,2,10,6,7,3,4,8,12,7,12,11,11,13,1,3,3,1,…	2,2,2,1,0,0,0,0,0,0,0,0,1,0,0,0,0,0,0,6,0,3,0,0,0,0,0,1,6,0,0,0,1,0,0,0,0,2,0,0,0,2,0,0,5,2,2,0,0,0,0,0,0,0,0,0,1,6,0,0,1,0,16,0,0,2,9,0,0,3,1,0,0,2,0,0,0,0,0,0,8,0,2,0,0,0,2,0,2,0,2,2,0,0,0,0,12,0,2,0,2,0,2,0,0,1,11,1,0,0,0,0,0,2,0,0,0,0,0,0,0,0,0,1,0,0,3,0,0,0,0,1,0,0,0,0,0,0,0,0,0,0,3,0,0,0,2,3,0,0,2,2,10,2,0,0,0,1,0,1,1,0,6,2,2,0,4,0,0,6,2,0,2,0,0,2,2,0,1,5,0,0,0,0,4,0,0,2,0,0,0,0,2,0,0,0,0,3…	124	99	1	1	0.59,1.0,0.583,NA,0.499,0.898,0.0,0.615,1.0,0.0	0.285,0.545,0.838,0.444,1.0,1.0,1.0,NA,1.0,1.0,1.0,NA,0.935,1.0,1.0,NA,1.0,NA,NA,0.594,1.0,0.651,NA,1.0,1.0,1.0,1.0,0.0,0.285,NA,1.0,1.0,0.0,1.0,1.0,NA,1.0,0.705,1.0,1.0,1.0,0.736,1.0,1.0,0.615,0.615,0.666,1.0,1.0,1.0,1.0,1.0,1.0,NA,1.0,1.0,0.762,0.693,NA,1.0,0.705,NA,0.411,1.0,1.0,0.444,0.21,1.0,1.0,0.705,0.848,1.0,1.0,0.545,1.0,1.0,NA,1.0,1.0,1.0,0.629,1.0,0.736,1.0,1.0,1.0,0.444,1.0,0.865,NA,0…	-0.262	chr19:46623599-46624997(-)	chr19:46623574-46624997(-)
ENSG00000011478	QPCTL	chr19	+	45695436	45695718	45695632	45695718	45693412	45693556	637	3.38731e+20	74603121632	65,52,45,122,135,52,59,98,105,67,97,112,91,117,79,26,94,160,123,37,179,56,70,79,86,201,72,16,67,87,40,62,41,61,68,150,61,57,108,103,134,65,105,150,147,16,106,77,91,76,98,58,180,144,94,85,42,121,114,102,117,108,46,145,28,77,61,195,90,185,25,79,103,99,75,67,115,28,54,45,69,66,85,68,68,30,102,34,82,59,125,40,333,66,122,137,26,79,220,154,17,57,108,118,123,56,88,57,53,34,94,121,60,105,43,39,115,45,168…	15,12,0,4,11,2,2,2,1,21,7,6,1,1,6,0,7,6,6,2,4,0,2,0,6,18,2,1,8,1,1,2,0,4,2,2,4,4,6,3,4,9,3,8,3,4,5,8,4,2,8,2,4,2,1,5,2,6,1,15,5,12,1,13,0,3,9,1,5,12,1,2,2,1,1,0,3,2,0,2,3,2,0,4,4,0,1,1,3,6,20,1,27,1,1,2,1,4,8,8,3,4,4,9,0,0,3,2,0,8,5,3,3,7,0,0,0,0,11,12,1,8,0,2,1,10,10,2,0,7,0,5,2,1,5,3,0,14,2,1,3,10,2,9,1,4,8,1,0,12,4,7,6,4,2,2,0,2,6,2,1,2,5,3,7,1,3,1,5,4,12,0,5,3,2,1,2,5,1,5,0,18,1,1,2,1,4,1,7,0…	198	99	0.00159327	0.0317332	0.702,0.916,0.721,1.0,0.846,0.969,0.917,0.782,0.838,0.871	0.684,0.684,1.0,0.938,0.86,0.929,0.937,0.961,0.981,0.615,0.874,0.903,0.978,0.983,0.868,1.0,0.87,0.93,0.911,0.902,0.957,1.0,0.946,1.0,0.878,0.848,0.947,0.889,0.807,0.978,0.952,0.939,1.0,0.884,0.944,0.974,0.884,0.877,0.9,0.945,0.944,0.783,0.946,0.904,0.961,0.667,0.914,0.828,0.919,0.95,0.86,0.935,0.957,0.973,0.979,0.895,0.913,0.91,0.983,0.773,0.921,0.818,0.958,0.848,1.0,0.928,0.772,0.99,0.9,0.885,0.…	-0.064	chr19:45693556-45695437(+)	chr19:45693556-45695633(+)
ENSG00000125746	EML2	chr19	-	45641640	45641748	45641640	45641745	45641917	45642041	638	872212013131611	3372656153	7,15,15,24,1,7,11,5,12,18,20,5,6,6,17,11,15,10,13,10,2,4,13,8,30,13,13,4,39,3,12,13,3,12,1,1,8,7,17,4,12,8,16,15,19,17,16,4,13,6,7,12,29,12,6,10,11,23,16,19,14,4,2,3,3,4,3,38,25,16,27,7,17,11,16,7,10,10,10,9,9,3,6,8,10,4,11,3,11,5,22,10,17,3,8,17,15,18,38,18,7,15,10,29,5,14,16,9,6,21,21,10,11,14,16,2,3,4,0,2,29,20,4,10,4,8,9,9,20,7,5,13,19,6,7,3,3,16,0,3,18,19,10,14,1,6,26,6,6,3,0,35,6,12,21,0,10…	2,0,2,12,3,4,7,5,0,11,3,0,3,6,7,4,9,1,8,3,0,1,0,4,29,4,6,0,29,5,2,2,0,7,0,0,3,2,3,4,12,6,9,10,20,8,5,4,5,0,5,6,13,7,1,8,7,11,7,5,2,3,1,0,3,4,3,13,11,9,12,3,11,12,9,6,0,5,8,0,4,7,2,3,1,0,5,1,11,7,11,5,6,6,2,14,1,9,7,4,0,4,4,2,3,5,5,1,3,7,2,4,3,6,3,0,0,6,4,0,1,11,1,5,3,3,1,3,11,4,6,9,5,2,4,2,1,2,6,6,3,2,4,17,1,2,5,3,4,4,0,9,1,12,6,3,5,2,6,4,6,10,6,5,1,3,8,7,3,1,3,2,6,2,4,3,5,3,5,3,2,4,0,0,1,2,2,0,2…	102	99	1	1	0.721,0.694,0.753,0.327,0.764,0.716,0.678,0.493,0.538,0.781	0.773,1.0,0.879,0.66,0.244,0.629,0.604,0.493,1.0,0.614,0.866,1.0,0.66,0.493,0.702,0.727,0.618,0.907,0.612,0.764,1.0,0.795,1.0,0.66,0.501,0.759,0.678,1.0,0.566,0.368,0.853,0.863,1.0,0.625,1.0,1.0,0.721,0.773,0.846,0.493,0.493,0.564,0.633,0.593,0.48,0.673,0.756,0.493,0.716,1.0,0.576,0.66,0.684,0.625,0.853,0.548,0.604,0.67,0.689,0.787,0.872,0.564,0.66,1.0,0.493,0.493,0.493,0.739,0.688,0.633,0.686,0.…	-0.055	chr19:45641748-45641918(-)	chr19:45641745-45641918(-)
ENSG00000213889	PPM1N	chr19	+	45500649	45500710	45500680	45500710	45500455	45500561	640	7139928130275	0	2,14,19,14,4,14,3,6,5,12,18,1,23,11,2,11,4,6,8,11,1,23,7,5,24,25,34,8,24,10,20,5,5,85,2,4,1,10,20,20,7,5,3,4,3,11,5,7,0,21,29,12,8,12,4,16,8,5,11,11,5,1,6,5,0,12,11,23,29,10,37,12,4,6,5,6,3,34,63,9,15,11,4,10,7,15,20,28,0,2,2,16,16,5,5,7,5,4,17,9,11,24,5,11,3,6,16,6,5,24,25,5,19,7,9,9,0,19,1,0,17,5,3,47,11,5,2,17,3,13,24,17,9,0,7,2,9,0,7,5,5,13,8,22,8,9,5,3,33,11,2,12,2,7,12,3,69,3,3,11,5,18,6,5,…	0,1,0,0,0,0,0,0,0,1,0,0,0,2,0,0,0,0,1,0,0,0,0,0,0,0,0,1,0,0,0,0,0,0,0,0,0,0,0,0,0,0,0,0,0,2,0,0,0,0,1,0,0,0,0,0,0,0,0,0,1,0,1,0,0,0,0,0,0,0,2,0,0,0,0,0,0,0,1,0,0,1,0,1,0,0,0,0,0,0,0,0,0,0,0,0,0,0,0,0,0,0,0,0,0,0,0,1,0,0,0,0,0,0,0,0,0,0,0,0,0,0,0,2,0,0,0,0,0,0,1,0,1,0,0,1,0,0,0,0,0,0,1,0,0,0,0,0,0,0,0,0,0,0,0,0,2,0,0,0,1,0,0,0,0,0,1,0,0,0,0,0,0,0,2,0,0,0,0,0,0,0,0,0,0,1,0,0,0,0,0,0,0,0,0,0,0,0,0,0…	130	99	1	1	1.0,1.0,1.0,1.0,1.0,1.0,NA,1.0,1.0,1.0	1.0,0.914,1.0,1.0,1.0,1.0,1.0,1.0,1.0,0.901,1.0,1.0,1.0,0.807,1.0,1.0,1.0,1.0,0.859,1.0,1.0,1.0,1.0,1.0,1.0,1.0,1.0,0.859,1.0,1.0,1.0,1.0,1.0,1.0,1.0,1.0,1.0,1.0,1.0,1.0,1.0,1.0,1.0,1.0,1.0,0.807,1.0,1.0,NA,1.0,0.957,1.0,1.0,1.0,1.0,1.0,1.0,1.0,1.0,1.0,0.792,1.0,0.82,1.0,NA,1.0,1.0,1.0,1.0,1.0,0.934,1.0,1.0,1.0,1.0,1.0,1.0,1.0,0.98,1.0,1.0,0.893,1.0,0.884,1.0,1.0,1.0,1.0,NA,1.0,1.0,1.0,1.0,1.0,1.…	0.019	chr19:45500561-45500650(+)	chr19:45500561-45500681(+)
ENSG00000125740	FOSB	chr19	+	45470628	45470949	45470745	45470949	45467994	45468712	643	3.20138e+33	1.12414e+19	222,356,1662,1763,872,1268,2674,308,261,722,1460,806,1804,1393,2944,599,1313,4906,2338,1458,255,948,25,720,3311,3944,1167,3636,4335,713,644,1557,719,808,935,4655,118,487,876,541,7104,1101,1925,967,5199,827,9438,1713,660,371,617,1017,1335,3881,813,288,893,420,1772,251,977,326,2959,1071,2724,438,1443,3850,1154,1328,1597,1570,1851,766,750,5869,335,362,518,2099,916,341,5314,304,233,278,5223,263,1572,…	1,12,47,19,24,54,92,2,0,12,119,17,32,21,9,13,100,237,66,24,8,41,0,18,156,187,49,79,132,30,24,17,23,27,19,34,3,14,25,5,167,27,24,47,98,16,163,32,1,2,43,20,56,223,23,4,36,8,41,2,13,0,34,36,51,8,9,81,15,31,22,25,83,39,17,131,3,6,10,55,12,5,360,48,2,5,95,4,114,1,21,5,64,101,4,18,20,40,254,195,1,74,207,70,10,1,51,110,60,8,9,70,55,11,14,13,124,51,83,5,6,53,9,24,23,16,39,94,30,2,39,8,53,4,32,11,0,20,41,…	198	99	4.36318e-13	4.26738e-11	0.936,0.966,0.893,0.955,0.977,0.89,0.879,0.926,0.94,0.866	0.991,0.937,0.946,0.979,0.948,0.922,0.936,0.987,1.0,0.968,0.86,0.96,0.966,0.971,0.994,0.958,0.868,0.912,0.947,0.968,0.941,0.92,1.0,0.952,0.914,0.913,0.923,0.958,0.943,0.922,0.931,0.979,0.94,0.937,0.961,0.986,0.952,0.946,0.946,0.982,0.955,0.953,0.976,0.911,0.964,0.963,0.967,0.964,0.997,0.989,0.878,0.962,0.923,0.897,0.946,0.973,0.925,0.963,0.956,0.984,0.974,1.0,0.978,0.937,0.964,0.965,0.988,0.96,0.…	-0.028	chr19:45468712-45470629(+)	chr19:45468712-45470746(+)
ENSG00000104892	KLC3	chr19	+	45347446	45347516	45347449	45347516	45346543	45346774	644	10000000	10000	0,0,3,0,0,0,0,0,0,0,1,0,0,0,0,0,0,0,0,0,0,0,0,1,0,0,1,0,0,0,2,4,0,0,0,0,0,0,0,0,0,0,0,0,0,0,0,0,0,2,0,0,0,0,0,0,0,0,0,0,0,0,0,0,0,0,0,1,0,0,0,0,0,0,0,0,0,0,0,2,0,0,0,0,0,0,0,0,0,0,0,0,0,0,0,0,0,0,0,2,0,2,0,0,0,0,0,0,0,0,0,0,0,0,0,0,4,0,0,0,0,0,0,4,0,0,0,0,0,0,1,0,0,0,0,0,0,0,0,0,0,0,0,0,0,0,1,0,1,0,0,0,0,0,0,0,0,0,0,0,0,0,0,0,0,1,0,3,0,0,0,0,0,0,8,1,2,0,0,0,0,1,0,0,0,0,0,0,0,0,0,0,0,0,0,0,0,0,0,0…	0,0,0,0,0,0,0,0,0,0,0,0,0,0,0,0,0,0,0,0,0,0,0,0,0,0,0,0,0,0,0,0,0,0,0,0,0,0,0,0,0,0,0,0,0,0,0,0,0,0,0,0,0,0,0,0,0,0,0,0,0,0,0,0,0,0,0,0,0,0,0,0,0,0,0,0,0,0,0,0,0,0,0,0,0,0,0,0,0,0,0,0,0,0,0,0,0,0,0,0,0,0,0,0,0,0,0,0,0,0,0,0,0,0,0,0,0,0,0,0,0,0,0,0,0,0,0,0,0,0,0,0,0,0,0,0,0,0,0,0,0,0,0,0,0,0,0,0,0,0,0,0,0,0,0,0,0,0,0,0,0,0,0,0,0,0,0,0,0,0,0,0,0,0,0,0,0,0,0,0,0,0,0,0,0,0,0,0,0,0,0,0,0,0,0,0,0,0,0,0…	102	99	1	1	NA,NA,1.0,NA,NA,0.0,NA,NA,NA,NA	NA,NA,1.0,NA,NA,NA,NA,NA,NA,NA,1.0,NA,NA,NA,NA,NA,NA,NA,NA,NA,NA,NA,NA,1.0,NA,NA,1.0,NA,NA,NA,1.0,1.0,NA,NA,NA,NA,NA,NA,NA,NA,NA,NA,NA,NA,NA,NA,NA,NA,NA,1.0,NA,NA,NA,NA,NA,NA,NA,NA,NA,NA,NA,NA,NA,NA,NA,NA,NA,1.0,NA,NA,NA,NA,NA,NA,NA,NA,NA,NA,NA,1.0,NA,NA,NA,NA,NA,NA,NA,NA,NA,NA,NA,NA,NA,NA,NA,NA,NA,NA,NA,1.0,NA,1.0,NA,NA,NA,NA,NA,NA,NA,NA,NA,NA,NA,NA,NA,NA,1.0,NA,NA,NA,NA,NA,NA,1.0,NA,NA,NA,NA,NA…	-0.499	chr19:45346774-45347447(+)	chr19:45346774-45347450(+)
ENSG00000104859	CLASRP	chr19	+	45069943	45070104	45070021	45070104	45069201	45069248	648	3.13224e+19	2.55368e+29	31,40,23,35,15,33,57,14,38,42,25,37,73,21,20,31,19,44,29,28,29,21,26,24,28,97,60,44,30,26,12,37,15,49,20,45,25,23,30,22,35,23,33,47,25,33,26,40,23,32,9,26,32,75,32,8,19,15,60,12,33,20,12,34,24,24,39,47,25,35,50,51,22,26,25,35,46,16,74,35,49,24,27,13,34,30,5,25,26,17,28,22,52,52,48,18,36,21,51,23,20,18,45,32,68,36,25,8,19,20,23,21,48,26,40,37,46,45,8,33,32,19,14,45,12,14,25,25,60,32,36,27,56,39,45…	236,466,261,485,272,272,532,272,248,288,435,393,609,308,321,490,656,486,297,216,443,234,347,345,272,523,461,236,580,359,220,455,225,546,194,342,289,299,277,365,440,398,458,718,560,136,428,367,462,382,138,342,795,757,578,223,192,282,437,177,292,244,278,145,270,430,355,793,647,491,439,411,322,429,526,588,356,251,385,249,357,276,487,212,264,621,319,368,342,338,393,354,1053,558,516,299,546,249,708,28…	177	99	0.146041	1	0.064,0.046,0.06,0.062,0.056,0.055,0.052,0.043,0.067,0.025	0.068,0.046,0.047,0.039,0.03,0.064,0.057,0.028,0.079,0.075,0.031,0.05,0.063,0.037,0.034,0.034,0.016,0.048,0.052,0.068,0.035,0.048,0.04,0.037,0.054,0.094,0.068,0.094,0.028,0.039,0.03,0.044,0.036,0.048,0.055,0.069,0.046,0.041,0.057,0.033,0.043,0.031,0.039,0.035,0.024,0.119,0.033,0.057,0.027,0.045,0.035,0.041,0.022,0.053,0.03,0.02,0.052,0.029,0.071,0.037,0.059,0.044,0.024,0.116,0.047,0.03,0.058,0.03…	0.005	chr19:45069248-45069944(+)	chr19:45069248-45070022(+)
ENSG00000234906	APOC2	chr19	+	44948700	44948860	44948762	44948860	44948465	44948533	649	1.49057e+16	300	201,7,65,360,540,2,14,6601,383,37,3,551,213,89,1498,3,8914,952,6046,55,214,35,5646,19,22,3288,76,97,27,214,206,0,47,12,461,240,1334,11,1677,223,0,5,3,504,1152,632,251,5,165,1178,42,1,2078,534,11,13,557,24,156,1,390,202,128,7,3,123,206,84,6,95,4,9,235,462,0,842,9,2390,10,2,0,34,187,81,177,786,49,102,50,534,1896,117,15228,280,114,49,24,2,619,2,0,15,1238,3,1071,129,0,400,39,22,15,203,3616,326,1879,2…	0,0,0,5,4,0,0,25,1,0,0,2,2,0,7,0,27,5,42,0,1,0,23,2,0,12,1,0,0,0,0,0,0,0,7,2,8,0,5,0,0,0,0,2,0,1,1,0,0,8,2,0,5,0,0,1,1,2,1,0,3,1,0,0,0,0,0,0,0,0,0,0,1,0,0,0,0,16,0,0,0,0,0,1,0,2,0,4,0,0,6,0,58,2,2,0,0,0,5,0,0,0,7,0,9,1,0,2,0,0,0,0,38,0,11,12,0,1,3,0,2,2,10,0,4,8,4,0,0,46,0,0,0,0,0,1,1,4,0,3,25,0,0,2,1,2,0,0,0,0,0,26,0,8,0,0,0,2,0,0,0,1,0,0,1,3,4,0,0,0,9,0,12,0,1,0,0,16,1,2,0,1,0,5,10,0,1,3,0,3,3,…	161	99	1	1	NA,1.0,NA,1.0,1.0,1.0,1.0,0.99,1.0,1.0	1.0,1.0,1.0,0.978,0.988,1.0,1.0,0.994,0.996,1.0,1.0,0.994,0.985,1.0,0.992,1.0,0.995,0.992,0.989,1.0,0.992,1.0,0.993,0.854,1.0,0.994,0.979,1.0,1.0,1.0,1.0,NA,1.0,1.0,0.976,0.987,0.99,1.0,0.995,1.0,NA,1.0,1.0,0.994,1.0,0.997,0.994,1.0,1.0,0.989,0.928,1.0,0.996,1.0,1.0,0.889,0.997,0.881,0.99,1.0,0.988,0.992,1.0,1.0,1.0,1.0,1.0,1.0,1.0,1.0,1.0,1.0,0.993,1.0,NA,1.0,1.0,0.989,1.0,1.0,NA,1.0,1.0,0.98,1.…	0.01	chr19:44948533-44948701(+)	chr19:44948533-44948763(+)
ENSG00000130204	TOMM40	chr19	+	44891406	44891689	44891409	44891689	44891219	44891314	650	2.72018e+18	100400411020	9,14,22,23,43,16,5,4,4,10,28,39,21,13,8,8,27,4,20,17,20,23,8,16,22,6,11,2,7,22,27,6,2,18,10,12,30,22,29,24,29,10,15,30,11,6,13,19,18,7,49,12,17,22,28,14,8,4,22,20,7,25,15,2,13,13,5,24,9,9,3,23,18,12,13,16,15,9,4,17,5,5,22,16,19,4,14,8,14,16,12,4,51,9,8,21,7,15,37,3,6,10,23,9,59,23,2,15,11,8,27,11,33,20,5,12,2,9,15,6,0,28,7,10,40,4,23,8,11,26,11,10,17,5,9,11,6,2,15,21,8,12,15,41,13,23,4,20,4,12,4,…	0,2,6,5,4,0,0,6,7,1,2,5,4,0,3,2,4,0,2,3,2,3,2,3,0,13,0,0,2,4,5,1,0,2,0,2,2,1,10,0,5,1,12,2,2,2,5,2,2,2,13,0,5,4,4,2,0,2,7,1,2,6,4,0,0,9,5,7,0,3,0,4,9,0,0,3,2,0,2,3,0,0,1,0,2,2,6,0,11,8,2,0,10,2,2,6,0,0,7,0,0,2,0,1,8,0,2,2,0,4,4,5,4,9,0,3,0,0,2,3,2,4,0,1,5,2,2,4,0,8,1,2,4,2,6,0,0,2,2,6,2,2,1,5,5,6,0,1,0,0,0,1,4,2,0,4,0,8,0,2,2,2,4,0,2,2,2,10,0,0,2,0,0,2,1,1,3,2,2,2,0,7,0,0,0,0,0,6,2,0,0,2,3,0,0,0,…	102	99	1	1	0.724,1.0,0.814,1.0,1.0,0.805,0.67,1.0,0.902,1.0	1.0,0.872,0.781,0.817,0.913,1.0,1.0,0.393,0.357,0.907,0.931,0.883,0.836,1.0,0.721,0.795,0.868,1.0,0.907,0.846,0.907,0.882,0.795,0.838,1.0,0.309,1.0,1.0,0.773,0.842,0.84,0.853,1.0,0.897,1.0,0.853,0.936,0.955,0.738,1.0,0.849,0.907,0.548,0.936,0.842,0.744,0.716,0.902,0.897,0.773,0.785,1.0,0.767,0.842,0.872,0.872,1.0,0.66,0.753,0.951,0.773,0.802,0.784,1.0,1.0,0.584,0.493,0.769,1.0,0.744,1.0,0.848,0.6…	0.043	chr19:44891314-44891407(+)	chr19:44891314-44891410(+)
ENSG00000186567	CEACAM19	chr19	+	44671745	44671986	44671889	44671986	44671303	44671436	653	311441114	20000	0,7,3,0,1,0,2,2,1,14,5,2,0,0,1,0,1,3,1,1,0,1,0,3,2,2,0,2,1,0,2,1,0,2,0,0,0,3,6,2,6,1,0,1,1,3,7,3,0,0,0,0,3,4,1,3,3,3,9,2,4,0,0,2,1,15,1,1,0,4,2,0,2,0,3,0,2,1,10,0,0,1,0,3,8,2,0,0,3,0,2,0,0,0,6,3,0,0,7,2,0,1,5,2,3,0,2,0,0,2,2,5,0,2,0,0,0,1,0,0,5,3,1,0,0,3,3,1,0,1,1,0,6,0,3,0,0,0,0,4,0,4,2,7,0,3,8,0,0,1,0,0,1,0,0,0,5,2,2,3,5,0,0,1,7,0,0,8,8,1,0,6,0,8,1,1,7,1,0,5,0,0,1,1,7,0,0,4,4,0,0,1,0,3,0,5,3,1,…	0,0,0,0,0,0,0,0,1,0,0,0,0,0,0,0,0,0,0,0,0,0,0,0,0,0,0,0,0,0,0,0,0,0,0,0,0,0,0,0,0,0,0,0,0,0,0,0,0,0,0,0,0,0,0,0,0,0,2,0,0,0,0,0,0,0,0,0,1,0,0,0,1,0,0,0,0,0,1,0,0,0,0,0,0,0,0,0,0,0,0,0,0,0,0,0,0,0,0,0,0,0,0,0,0,0,0,0,0,0,1,0,0,0,0,0,0,0,0,0,0,0,0,0,0,0,0,0,0,0,1,0,0,0,0,0,0,0,0,1,0,0,0,0,0,0,0,0,0,0,0,0,0,1,1,0,0,0,0,0,0,0,0,0,0,0,0,0,0,0,0,0,0,1,0,0,0,0,0,1,0,0,1,0,0,0,0,0,0,0,0,0,0,0,0,0,0,0,0,0…	198	99	1	1	NA,1.0,1.0,1.0,1.0,0.5,1.0,1.0,1.0,1.0	NA,1.0,1.0,NA,1.0,NA,1.0,1.0,0.333,1.0,1.0,1.0,NA,NA,1.0,NA,1.0,1.0,1.0,1.0,NA,1.0,NA,1.0,1.0,1.0,NA,1.0,1.0,NA,1.0,1.0,NA,1.0,NA,NA,NA,1.0,1.0,1.0,1.0,1.0,NA,1.0,1.0,1.0,1.0,1.0,NA,NA,NA,NA,1.0,1.0,1.0,1.0,1.0,1.0,0.692,1.0,1.0,NA,NA,1.0,1.0,1.0,1.0,1.0,0.0,1.0,1.0,NA,0.5,NA,1.0,NA,1.0,1.0,0.833,NA,NA,1.0,NA,1.0,1.0,1.0,NA,NA,1.0,NA,1.0,NA,NA,NA,1.0,1.0,NA,NA,1.0,1.0,NA,1.0,1.0,1.0,1.0,NA,1.0,NA…	0.005	chr19:44671436-44671746(+)	chr19:44671436-44671890(+)
ENSG00000186567	CEACAM19	chr19	+	44683433	44684359	44683436	44684359	44682566	44682620	654	103321104	1704141471820	1,3,4,5,1,1,4,3,1,1,3,2,1,0,1,0,2,6,0,0,0,0,0,0,2,1,0,0,1,2,3,1,0,6,0,0,0,7,6,2,8,4,0,0,4,3,4,3,0,2,0,0,2,4,2,1,0,1,12,1,0,0,0,0,0,9,0,0,5,6,0,0,0,0,1,2,0,3,8,0,0,2,0,0,0,0,0,0,2,0,1,0,0,0,5,1,0,1,4,4,0,0,0,2,2,0,0,0,0,0,5,5,2,3,0,1,0,1,1,0,0,2,0,0,0,2,3,0,0,0,0,1,1,0,2,0,0,0,2,11,1,1,0,10,0,3,5,0,0,0,0,0,0,1,3,0,1,1,1,1,1,3,0,1,4,2,3,4,6,0,1,3,0,1,4,2,4,0,1,6,0,0,1,2,6,0,0,4,0,3,1,0,0,3,1,3,0,5,…	3,18,5,12,3,0,11,6,3,20,10,3,0,0,4,1,6,8,0,0,3,1,0,0,5,3,2,3,6,4,4,1,2,7,0,0,0,28,14,17,22,4,8,6,15,4,25,9,3,7,3,7,30,15,3,7,4,10,57,2,5,0,0,1,1,37,9,8,13,43,4,0,5,0,8,3,8,12,25,1,1,12,1,0,8,9,2,4,3,0,11,2,0,1,15,12,0,6,28,4,0,1,1,8,3,0,6,0,0,2,19,13,3,10,3,4,0,12,10,3,14,17,1,1,0,17,2,1,0,2,3,8,4,1,14,0,4,1,7,3,2,4,1,22,0,5,30,0,1,3,0,1,1,5,14,0,11,8,6,9,12,5,0,1,10,2,7,6,34,0,4,8,2,2,1,17,17,4,…	102	99	1	1	NA,0.054,NA,0.421,0.172,0.122,0.122,0.493,0.0,0.163	0.244,0.139,0.437,0.288,0.244,1.0,0.261,0.327,0.244,0.046,0.226,0.393,1.0,NA,0.195,0.0,0.244,0.421,NA,NA,0.0,0.0,NA,NA,0.28,0.244,0.0,0.0,0.139,0.327,0.421,0.493,0.0,0.454,NA,NA,NA,0.195,0.294,0.102,0.261,0.493,0.0,0.0,0.206,0.421,0.134,0.244,0.0,0.217,0.0,0.0,0.061,0.206,0.393,0.122,0.0,0.088,0.17,0.327,0.0,NA,NA,0.0,0.0,0.191,0.0,0.0,0.272,0.119,0.0,NA,0.0,NA,0.108,0.393,0.0,0.195,0.237,0.0,0.0…	-0.002	chr19:44682620-44683434(+)	chr19:44682620-44683437(+)
[truncated: 7,074 more rows]

## Sheet: A5SS
GeneID	geneSymbol	chr	strand	longExonStart_0base	longExonEnd	shortES	shortEE	flankingES	flankingEE	ID.1	IJC_SAMPLE_1	SJC_SAMPLE_1	IJC_SAMPLE_2	SJC_SAMPLE_2	IncFormLen	SkipFormLen	PValue	FDR	IncLevel1	IncLevel2	IncLevelDifference	chr.start.stop.long	chr.start.stop.short
[truncated: 4,532 more rows]

## Sheet: MXE
GeneID	geneSymbol	chr	strand	X1stExonStart_0base	X1stExonEnd	X2ndExonStart_0base	X2ndExonEnd	upstreamES	upstreamEE	downstreamES	downstreamEE	ID.1	IJC_SAMPLE_1	SJC_SAMPLE_1	IJC_SAMPLE_2	SJC_SAMPLE_2	IncFormLen	SkipFormLen	PValue	FDR	IncLevel1	IncLevel2	IncLevelDifference	chr.start.stop.e1.alt5	chr.start.stop.e1.alt3	chr.start.stop.e2.alt5	chr.start.stop.e2.alt3
[truncated: 1,898 more rows]

[truncated: 2 more sheets: RI, SE]
